# Supplementary material for: The single-cell chromatin landscape in gonadal cell lineage specification
Source: BMC Genomics. 2024 May 13;25:464. doi: 10.1186/s12864-024-10376-1 (PMC11092170; doi:10.1186/s12864-024-10376-1)
Supplement: Supplementary file 2 — Supplementary Material 2 [file 12864_2024_10376_MOESM2_ESM.xlsx]

## Sheet: Sheet1
Supplementary Table S1. Sequencing metrics of scATAC-seq libraries.
Sample name	Cells passed filter	Median TSS enrichment score	Median unique fragments
E11.5	2339	19.802	12352
E12.5	1942	20.28	13854
E13.5	2587	20.186	8955
E14.5	3142	21.258	8809.5
