# Supplementary material for: The single-cell chromatin landscape in gonadal cell lineage specification
Source: BMC Genomics. 2024 May 13;25:464. doi: 10.1186/s12864-024-10376-1 (PMC11092170; doi:10.1186/s12864-024-10376-1)
Supplement: Supplementary file 3 — Supplementary Material 3 [file 12864_2024_10376_MOESM3_ESM.xlsx]

## Sheet: Steroidogenic_progenitor_1.DAR
Supplementary Table S2. List of differentially accessible regions (DARs) of steroidogenic progenitor 1.
chr4	117846973	117847474	.	0	.
chr2	152925443	152925944	.	0	.
chr18	14331530	14332031	.	0	.
chr4	149871023	149871524	.	0	.
chr11	104624905	104625406	.	0	.
chr15	83223510	83224011	.	0	.
chr11	117312501	117313002	.	0	.
chr2	163914015	163914516	.	0	.
chr10	61357683	61358184	.	0	.
chr2	27046319	27046820	.	0	.
chr8	84834915	84835416	.	0	.
chr5	124206629	124207130	.	0	.
chr14	54443138	54443639	.	0	.
chr15	73668060	73668561	.	0	.
chr12	12995162	12995663	.	0	.
chr7	29293237	29293738	.	0	.
chr8	124003047	124003548	.	0	.
chr1	73824325	73824826	.	0	.
chr4	84199040	84199541	.	0	.
chr2	27774363	27774864	.	0	.
chr8	122793604	122794105	.	0	.
chr8	11405613	11406114	.	0	.
chr4	152272365	152272866	.	0	.
chr2	167595833	167596334	.	0	.
chr10	62037719	62038220	.	0	.
chr11	97980588	97981089	.	0	.
chr10	77658561	77659062	.	0	.
chr2	159096675	159097176	.	0	.
chr12	102302636	102303137	.	0	.
chr2	52779396	52779897	.	0	.
chr1	162217491	162217992	.	0	.
chr11	100391109	100391610	.	0	.
chr9	21496501	21497002	.	0	.
chr4	120024045	120024546	.	0	.
chr3	87974205	87974706	.	0	.
chr13	97337186	97337687	.	0	.
chr2	172888020	172888521	.	0	.
chr4	47178579	47179080	.	0	.
chr9	118629891	118630392	.	0	.
chr5	134541662	134542163	.	0	.
chr15	78832179	78832680	.	0	.
chr3	51708860	51709361	.	0	.
chr4	137305853	137306354	.	0	.
chr10	60197206	60197707	.	0	.
chr1	132346089	132346590	.	0	.
chr16	35603673	35604174	.	0	.
chr10	75632634	75633135	.	0	.
chr13	54332173	54332674	.	0	.
chr2	27802465	27802966	.	0	.
chr3	36551304	36551805	.	0	.
chr11	117307876	117308377	.	0	.
chr11	120261890	120262391	.	0	.
chr17	46104307	46104808	.	0	.
chr19	42639122	42639623	.	0	.
chr5	112853106	112853607	.	0	.
chr17	31936960	31937461	.	0	.
chr5	113420415	113420916	.	0	.
chr4	128637222	128637723	.	0	.
chr11	95263718	95264219	.	0	.
chr15	59777445	59777946	.	0	.
chr4	154652530	154653031	.	0	.
chr8	15037487	15037988	.	0	.
chr5	107087275	107087776	.	0	.
chr2	29923679	29924180	.	0	.
chr2	153198427	153198928	.	0	.
chr5	123497933	123498434	.	0	.
chr16	30019974	30020475	.	0	.
chr15	73731970	73732471	.	0	.
chr11	85845900	85846401	.	0	.
chr15	31257737	31258238	.	0	.
chr15	34820943	34821444	.	0	.
chr17	24638775	24639276	.	0	.
chr16	93983561	93984062	.	0	.
chr3	87973612	87974113	.	0	.
chr3	95988905	95989406	.	0	.
chr10	61866095	61866596	.	0	.
chr12	110077973	110078474	.	0	.
chr13	98654133	98654634	.	0	.
chr16	14272483	14272984	.	0	.
chr16	33584762	33585263	.	0	.
chr2	164889089	164889590	.	0	.
chr12	109436823	109437324	.	0	.
chr2	163913393	163913894	.	0	.
chr4	130828957	130829458	.	0	.
chr1	172502360	172502861	.	0	.
chr12	79949016	79949517	.	0	.
chr8	84037972	84038473	.	0	.
chr1	90652025	90652526	.	0	.
chr11	103285914	103286415	.	0	.
chr5	32102944	32103445	.	0	.
chr5	75148480	75148981	.	0	.
chr10	37194101	37194602	.	0	.
chr11	109143883	109144384	.	0	.
chr13	55004652	55005153	.	0	.
chr2	167860426	167860927	.	0	.
chr4	137771232	137771733	.	0	.
chr19	12486874	12487375	.	0	.
chr9	47384244	47384745	.	0	.
chr7	98572385	98572886	.	0	.
chr6	34313321	34313822	.	0	.
chr15	67301874	67302375	.	0	.
chr16	11063154	11063655	.	0	.
chr11	117318603	117319104	.	0	.
chr11	54904205	54904706	.	0	.
chr2	32730850	32731351	.	0	.
chr11	72396518	72397019	.	0	.
chr9	65551028	65551529	.	0	.
chr11	103648013	103648514	.	0	.
chr2	102416024	102416525	.	0	.
chr11	120665398	120665899	.	0	.
chr5	36377434	36377935	.	0	.
chr19	40726120	40726621	.	0	.
chr11	118165548	118166049	.	0	.
chr17	35220557	35221058	.	0	.
chr11	51470777	51471278	.	0	.
chr17	65666310	65666811	.	0	.
chr3	108166347	108166848	.	0	.
chr5	136240323	136240824	.	0	.
chr13	24576595	24577096	.	0	.
chr3	130761281	130761782	.	0	.
chr7	100950466	100950967	.	0	.
chr11	117308467	117308968	.	0	.
chr17	47513320	47513821	.	0	.
chr11	95369867	95370368	.	0	.
chr17	84031225	84031726	.	0	.
chr5	36334454	36334955	.	0	.
chr4	45035177	45035678	.	0	.
chr2	109558926	109559427	.	0	.
chr8	87662733	87663234	.	0	.
chr17	11975173	11975674	.	0	.
chr12	88420198	88420699	.	0	.
chr11	55406162	55406663	.	0	.
chr15	31258279	31258780	.	0	.
chr9	32320134	32320635	.	0	.
chr11	61016886	61017387	.	0	.
chr6	128010927	128011428	.	0	.
chr5	140581592	140582093	.	0	.
chr5	122146046	122146547	.	0	.
chr4	155267827	155268328	.	0	.
chr3	108179277	108179778	.	0	.
chr10	62038503	62039004	.	0	.
chr2	73046946	73047447	.	0	.
chr3	103716278	103716779	.	0	.
chr2	109559468	109559969	.	0	.
chr19	55098745	55099246	.	0	.
chr5	139893924	139894425	.	0	.
chr4	153063934	153064435	.	0	.
chr1	136094592	136095093	.	0	.
chr6	128011430	128011931	.	0	.
chr11	116648345	116648846	.	0	.
chr14	72389590	72390091	.	0	.
chr10	120707740	120708241	.	0	.
chr2	174900113	174900614	.	0	.
chr13	90745108	90745609	.	0	.
chr2	131401765	131402266	.	0	.
chr7	118447175	118447676	.	0	.
chr8	88316536	88317037	.	0	.
chr2	152723855	152724356	.	0	.
chr4	152273723	152274224	.	0	.
chr15	27480148	27480649	.	0	.
chr6	114860822	114861323	.	0	.
chr9	116847237	116847738	.	0	.
chr15	83222993	83223494	.	0	.
chr9	119950379	119950880	.	0	.
chr17	84112271	84112772	.	0	.
chr9	36972057	36972558	.	0	.
chr4	128636166	128636667	.	0	.
chr7	67741743	67742244	.	0	.
chr4	41672333	41672834	.	0	.
chr6	135369596	135370097	.	0	.
chr5	113944401	113944902	.	0	.
chr11	4046460	4046961	.	0	.
chr9	26520015	26520516	.	0	.
chr14	32828280	32828781	.	0	.
chr19	56485563	56486064	.	0	.
chr5	100636834	100637335	.	0	.
chr6	100929699	100930200	.	0	.
chr10	4473456	4473957	.	0	.
chr2	170040993	170041494	.	0	.
chr13	95547167	95547668	.	0	.
chr2	29922008	29922509	.	0	.
chr3	27689423	27689924	.	0	.
chr8	122511550	122512051	.	0	.
chr4	40844191	40844692	.	0	.
chr8	117469692	117470193	.	0	.
chr11	94526018	94526519	.	0	.
chr9	35328472	35328973	.	0	.
chr15	73732589	73733090	.	0	.
chr2	158191042	158191543	.	0	.
chr2	59721525	59722026	.	0	.
chr11	109344052	109344553	.	0	.
chr19	40415030	40415531	.	0	.
chr8	88316023	88316524	.	0	.
chr11	75012869	75013370	.	0	.
chr9	40116884	40117385	.	0	.
chr11	106762355	106762856	.	0	.
chr1	189495752	189496253	.	0	.
chr11	6481581	6482082	.	0	.
chr11	107376268	107376769	.	0	.
chr3	130086524	130087025	.	0	.
chr19	42000576	42001077	.	0	.
chr2	148397554	148398055	.	0	.
chr11	117317714	117318215	.	0	.
chr7	98504306	98504807	.	0	.
chr1	118988326	118988827	.	0	.
chr1	35926189	35926690	.	0	.
chr5	139797797	139798298	.	0	.
chr9	90185974	90186475	.	0	.
chr15	68194273	68194774	.	0	.
chr2	11712585	11713086	.	0	.
chr11	32915177	32915678	.	0	.
chr17	71251111	71251612	.	0	.
chr15	100844899	100845400	.	0	.
chr6	135138093	135138594	.	0	.
chr8	117778735	117779236	.	0	.
chr7	43355128	43355629	.	0	.
chr4	135968529	135969030	.	0	.
chr10	61987234	61987735	.	0	.
chr1	92376460	92376961	.	0	.
chr19	5935217	5935718	.	0	.
chr10	95142782	95143283	.	0	.
chr10	128920604	128921105	.	0	.
chr17	49450901	49451402	.	0	.
chr9	20986895	20987396	.	0	.
chr12	85185782	85186283	.	0	.
chr14	77580686	77581187	.	0	.
chr8	124002512	124003013	.	0	.
chr11	83447805	83448306	.	0	.
chr1	154008451	154008952	.	0	.
chr12	8912713	8913214	.	0	.
chr12	84187661	84188162	.	0	.
chr14	25365415	25365916	.	0	.
chr4	47178011	47178512	.	0	.
chr10	39639016	39639517	.	0	.
chr17	45592665	45593166	.	0	.
chr16	94519036	94519537	.	0	.
chr1	133893005	133893506	.	0	.
chr1	74027442	74027943	.	0	.
chr11	104247054	104247555	.	0	.
chr19	4441733	4442234	.	0	.
chr10	80165664	80166165	.	0	.
chr9	90269170	90269671	.	0	.
chr4	84207759	84208260	.	0	.
chr10	76872867	76873368	.	0	.
chr11	64440378	64440879	.	0	.
chr5	36321468	36321969	.	0	.
chr6	128003482	128003983	.	0	.
chr8	25252566	25253067	.	0	.
chr14	51921754	51922255	.	0	.
chr8	11250051	11250552	.	0	.
chr2	30823286	30823787	.	0	.
chr12	111944285	111944786	.	0	.
chr19	47291058	47291559	.	0	.
chr19	42631515	42632016	.	0	.
chr2	151921382	151921883	.	0	.
chr7	123214324	123214825	.	0	.
chr16	18176010	18176511	.	0	.
chr9	21846727	21847228	.	0	.
chr9	56868234	56868735	.	0	.
chr2	169814710	169815211	.	0	.
chr9	35045681	35046182	.	0	.
chr13	52024795	52025296	.	0	.
chr19	3923578	3924079	.	0	.
chr19	42638532	42639033	.	0	.
chr10	8804341	8804842	.	0	.
chr3	105406023	105406524	.	0	.
chr4	137487610	137488111	.	0	.
chr16	30184825	30185326	.	0	.
chr11	83448627	83449128	.	0	.
chrX	99509407	99509908	.	0	.
chr18	61054262	61054763	.	0	.
chr11	59908228	59908729	.	0	.
chr11	95555068	95555569	.	0	.
chr7	142680113	142680614	.	0	.
chr7	80889122	80889623	.	0	.
chr4	156202918	156203419	.	0	.
chr4	47136757	47137258	.	0	.
chr12	76593952	76594453	.	0	.
chr4	152273047	152273548	.	0	.
chr2	119304697	119305198	.	0	.
chr4	153063358	153063859	.	0	.
chr11	46127539	46128040	.	0	.
chr8	115414120	115414621	.	0	.
chr16	85680298	85680799	.	0	.
chr2	167399530	167400031	.	0	.
chr11	50635282	50635783	.	0	.
chr11	113056016	113056517	.	0	.
chr7	110982002	110982503	.	0	.
chr4	118642697	118643198	.	0	.
chr4	145239312	145239813	.	0	.
chr16	93808452	93808953	.	0	.
chr14	63307231	63307732	.	0	.
chr8	72295727	72296228	.	0	.
chr7	127685285	127685786	.	0	.
chr6	121151664	121152165	.	0	.
chr11	33962996	33963497	.	0	.
chr1	133744533	133745034	.	0	.
chr10	3633817	3634318	.	0	.
chr1	133077874	133078375	.	0	.
chr2	92016971	92017472	.	0	.
chr16	37787636	37788137	.	0	.
chr5	134895257	134895758	.	0	.
chr15	85600332	85600833	.	0	.
chr10	79932708	79933209	.	0	.
chr11	114844056	114844557	.	0	.
chr15	86096008	86096509	.	0	.
chr7	98482485	98482986	.	0	.
chr14	66736862	66737363	.	0	.
chr2	156073619	156074120	.	0	.
chr4	142756390	142756891	.	0	.
chr1	131259606	131260107	.	0	.
chr5	116886082	116886583	.	0	.
chr4	128636669	128637170	.	0	.
chr14	70023173	70023674	.	0	.
chr1	152203116	152203617	.	0	.
chr12	104880393	104880894	.	0	.
chr7	28917315	28917816	.	0	.
chr18	66265060	66265561	.	0	.
chr11	106761651	106762152	.	0	.
chr19	58119596	58120097	.	0	.
chr15	95757053	95757554	.	0	.
chr17	31557405	31557906	.	0	.
chr9	57597971	57598472	.	0	.
chr1	153065643	153066144	.	0	.
chr11	51470217	51470718	.	0	.
chr5	35628798	35629299	.	0	.
chr4	128947301	128947802	.	0	.
chr9	95194098	95194599	.	0	.
chr2	169821250	169821751	.	0	.
chr19	60945847	60946348	.	0	.
chr4	155838291	155838792	.	0	.
chr5	140606328	140606829	.	0	.
chr14	76948986	76949487	.	0	.
chr11	75262776	75263277	.	0	.
chr12	110092748	110093249	.	0	.
chr18	32813841	32814342	.	0	.
chr15	78416886	78417387	.	0	.
chr8	108424329	108424830	.	0	.
chr11	32232876	32233377	.	0	.
chr3	102085721	102086222	.	0	.
chr5	140644712	140645213	.	0	.
chr17	31456635	31457136	.	0	.
chr2	69129001	69129502	.	0	.
chr2	174871899	174872400	.	0	.
chr5	21543346	21543847	.	0	.
chr11	62224766	62225267	.	0	.
chr7	66285266	66285767	.	0	.
chr15	100845418	100845919	.	0	.
chr4	41107426	41107927	.	0	.
chr15	84688919	84689420	.	0	.
chr10	127340484	127340985	.	0	.
chr1	90909491	90909992	.	0	.
chr10	39227420	39227921	.	0	.
chr13	62908057	62908558	.	0	.
chr4	141254171	141254672	.	0	.
chr2	166148662	166149163	.	0	.
chr14	31658187	31658688	.	0	.
chr2	179769131	179769632	.	0	.
chr2	167586935	167587436	.	0	.
chr2	151910880	151911381	.	0	.
chr5	149128428	149128929	.	0	.
chr2	173792253	173792754	.	0	.
chr2	166179535	166180036	.	0	.
chr1	86674468	86674969	.	0	.
chr5	133991493	133991994	.	0	.
chr9	67541919	67542420	.	0	.
chr15	34829333	34829834	.	0	.
chr3	37402235	37402736	.	0	.
chr5	35673050	35673551	.	0	.
chr11	94385866	94386367	.	0	.
chr17	47821290	47821791	.	0	.
chr2	166485939	166486440	.	0	.
chr1	106552716	106553217	.	0	.
chr7	16959534	16960035	.	0	.
chr1	182052942	182053443	.	0	.
chr4	84199622	84200123	.	0	.
chr1	154117977	154118478	.	0	.
chr10	39646556	39647057	.	0	.
chr11	72991905	72992406	.	0	.
chr7	137197630	137198131	.	0	.
chr2	93172465	93172966	.	0	.
chr11	117319464	117319965	.	0	.
chr17	4199848	4200349	.	0	.
chr1	126994286	126994787	.	0	.
chr12	79963335	79963836	.	0	.
chr2	33870343	33870844	.	0	.
chr7	16808550	16809051	.	0	.
chr8	123185495	123185996	.	0	.
chr7	30821055	30821556	.	0	.
chr9	58158575	58159076	.	0	.
chr7	112353079	112353580	.	0	.
chr5	102629409	102629910	.	0	.
chr13	70967941	70968442	.	0	.
chr7	79531557	79532058	.	0	.
chr11	70608965	70609466	.	0	.
chr1	74807445	74807946	.	0	.
chr18	74347855	74348356	.	0	.
chr11	88097119	88097620	.	0	.
chr10	127594247	127594748	.	0	.
chr4	63437429	63437930	.	0	.
chr10	127604669	127605170	.	0	.
chr6	137252111	137252612	.	0	.
chr7	130041363	130041864	.	0	.
chr5	138948003	138948504	.	0	.
chr2	167055337	167055838	.	0	.
chr8	90868956	90869457	.	0	.
chr15	83224012	83224513	.	0	.
chr4	152532800	152533301	.	0	.
chr12	71626792	71627293	.	0	.
chr11	102956874	102957375	.	0	.
chr14	14832807	14833308	.	0	.
chr11	31551302	31551803	.	0	.
chr7	100951823	100952324	.	0	.
chr1	135668766	135669267	.	0	.
chr2	31339743	31340244	.	0	.
chr17	73258593	73259094	.	0	.
chr5	36335068	36335569	.	0	.
chr1	162238877	162239378	.	0	.
chr6	92036222	92036723	.	0	.
chr11	117965441	117965942	.	0	.
chr7	49941985	49942486	.	0	.
chr14	60756250	60756751	.	0	.
chr2	167081545	167082046	.	0	.
chr5	125056812	125057313	.	0	.
chr1	106553919	106554420	.	0	.
chr6	100195389	100195890	.	0	.
chr1	172297815	172298316	.	0	.
chr3	82980767	82981268	.	0	.
chr12	70486905	70487406	.	0	.
chr15	101295034	101295535	.	0	.
chr6	103213152	103213653	.	0	.
chr17	49043969	49044470	.	0	.
chr5	52130407	52130908	.	0	.
chr16	20746618	20747119	.	0	.
chr15	62903037	62903538	.	0	.
chr5	140265203	140265704	.	0	.
chr15	85172021	85172522	.	0	.
chr11	94526653	94527154	.	0	.
chr1	40097518	40098019	.	0	.
chr9	66872289	66872790	.	0	.
chr18	52460500	52461001	.	0	.
chr4	107558835	107559336	.	0	.
chr11	114230148	114230649	.	0	.
chr1	171250120	171250621	.	0	.
chr2	73046208	73046709	.	0	.
chr8	26884217	26884718	.	0	.
chr5	93282460	93282961	.	0	.
chr17	56185509	56186010	.	0	.
chr5	136144284	136144785	.	0	.
chr19	5929639	5930140	.	0	.
chr6	146189999	146190500	.	0	.
chr6	100185500	100186001	.	0	.
chr8	120564516	120565017	.	0	.
chr13	68573515	68574016	.	0	.
chr11	53781924	53782425	.	0	.
chr11	105312845	105313346	.	0	.
chr13	63719443	63719944	.	0	.
chr4	32386288	32386789	.	0	.
chr11	75263432	75263933	.	0	.
chr15	79133331	79133832	.	0	.
chr9	44686325	44686826	.	0	.
chr8	90861932	90862433	.	0	.
chr7	129790737	129791238	.	0	.
chr3	87982688	87983189	.	0	.
chr4	120890690	120891191	.	0	.
chr11	32568528	32569029	.	0	.
chr4	47237214	47237715	.	0	.
chr11	117296256	117296757	.	0	.
chr8	111693171	111693672	.	0	.
chr16	33158428	33158929	.	0	.
chr13	56208505	56209006	.	0	.
chr3	63570614	63571115	.	0	.
chr9	117153792	117154293	.	0	.
chr1	89533412	89533913	.	0	.
chr12	100980650	100981151	.	0	.
chr4	141767314	141767815	.	0	.
chr15	97798072	97798573	.	0	.
chr3	88255968	88256469	.	0	.
chr8	120532751	120533252	.	0	.
chr5	30253306	30253807	.	0	.
chr8	11414161	11414662	.	0	.
chr7	66254171	66254672	.	0	.
chr14	62258952	62259453	.	0	.
chr6	86499444	86499945	.	0	.
chr9	44737179	44737680	.	0	.
chr7	46841312	46841813	.	0	.
chr2	152924787	152925288	.	0	.
chr17	83238385	83238886	.	0	.
chr2	92582498	92582999	.	0	.
chr9	36916928	36917429	.	0	.
chr5	24334751	24335252	.	0	.
chr4	117124927	117125428	.	0	.
chr11	75254550	75255051	.	0	.
chr13	73735101	73735602	.	0	.
chr5	76634032	76634533	.	0	.
chr1	92378983	92379484	.	0	.
chr5	74792739	74793240	.	0	.
chr1	133258090	133258591	.	0	.
chr8	11252526	11253027	.	0	.
chr11	16800412	16800913	.	0	.
chr12	77000669	77001170	.	0	.
chr8	124632951	124633452	.	0	.
chr18	43493849	43494350	.	0	.
chr2	178630753	178631254	.	0	.
chr6	126034670	126035171	.	0	.
chr8	47851751	47852252	.	0	.
chr7	73369935	73370436	.	0	.
chr2	157724038	157724539	.	0	.
chr17	27921481	27921982	.	0	.
chr9	67617502	67618003	.	0	.
chr14	56337214	56337715	.	0	.
chr6	55444158	55444659	.	0	.
chr2	38718674	38719175	.	0	.
chr2	137101081	137101582	.	0	.
chr11	118471438	118471939	.	0	.
chr19	42415057	42415558	.	0	.
chr15	78836230	78836731	.	0	.
chr17	14309095	14309596	.	0	.
chr10	24634304	24634805	.	0	.
chr9	54787676	54788177	.	0	.
chr4	137770708	137771209	.	0	.
chr2	93126536	93127037	.	0	.
chr12	112272344	112272845	.	0	.
chr2	180890334	180890835	.	0	.
chr3	154692155	154692656	.	0	.
chr4	153062855	153063356	.	0	.
chr5	143572148	143572649	.	0	.
chr15	85202152	85202653	.	0	.
chr17	84075280	84075781	.	0	.
chr14	25708194	25708695	.	0	.
chr6	29146586	29147087	.	0	.
chr2	92726802	92727303	.	0	.
chr1	73820483	73820984	.	0	.
chr19	55969917	55970418	.	0	.
chr4	117098241	117098742	.	0	.
chr10	42170990	42171491	.	0	.
chr5	136967635	136968136	.	0	.
chr6	125355170	125355671	.	0	.
chr12	8817873	8818374	.	0	.
chr5	30975465	30975966	.	0	.
chr5	111576894	111577395	.	0	.
chr4	140077227	140077728	.	0	.
chr10	83168736	83169237	.	0	.
chr10	122855854	122856355	.	0	.
chr4	123228198	123228699	.	0	.
chr19	41154426	41154927	.	0	.
chr14	32984490	32984991	.	0	.
chr2	166094188	166094689	.	0	.
chr12	8510830	8511331	.	0	.
chr1	135550778	135551279	.	0	.
chr12	85094616	85095117	.	0	.
chr15	85162624	85163125	.	0	.
chr2	172923142	172923643	.	0	.
chr2	27206118	27206619	.	0	.
chr14	25226987	25227488	.	0	.
chr9	56791806	56792307	.	0	.
chr8	123186024	123186525	.	0	.
chr7	78807167	78807668	.	0	.
chr5	36252819	36253320	.	0	.
chr8	115250167	115250668	.	0	.
chr8	120265345	120265846	.	0	.
chr6	88152107	88152608	.	0	.
chr1	151863139	151863640	.	0	.
chr9	67170733	67171234	.	0	.
chr2	27750356	27750857	.	0	.
chr8	11259664	11260165	.	0	.
chr9	47380372	47380873	.	0	.
chr5	111662002	111662503	.	0	.
chr3	145691888	145692389	.	0	.
chr13	51920452	51920953	.	0	.
chr5	120570918	120571419	.	0	.
chr9	65264848	65265349	.	0	.
chr2	27956662	27957163	.	0	.
chr17	83873667	83874168	.	0	.
chr6	42370517	42371018	.	0	.
chr6	128259257	128259758	.	0	.
chr5	36174852	36175353	.	0	.
chr5	67487997	67488498	.	0	.
chr4	154247287	154247788	.	0	.
chr2	74965332	74965833	.	0	.
chr1	91031413	91031914	.	0	.
chr2	27087936	27088437	.	0	.
chr17	5157562	5158063	.	0	.
chr9	24896722	24897223	.	0	.
chr3	36530276	36530777	.	0	.
chr1	135554815	135555316	.	0	.
chr12	113028844	113029345	.	0	.
chr9	107697714	107698215	.	0	.
chr1	43196714	43197215	.	0	.
chr19	12487476	12487977	.	0	.
chr2	92017495	92017996	.	0	.
chr11	97511835	97512336	.	0	.
chr17	34685123	34685624	.	0	.
chr2	27775688	27776189	.	0	.
chr8	125282525	125283026	.	0	.
chr1	133420489	133420990	.	0	.
chr3	37128247	37128748	.	0	.
chr18	4924835	4925336	.	0	.
chr12	31191292	31191793	.	0	.
chr9	106243118	106243619	.	0	.
chr14	72389079	72389580	.	0	.
chr11	115905467	115905968	.	0	.
chr8	23142653	23143154	.	0	.
chr6	91729836	91730337	.	0	.
chr13	53237330	53237831	.	0	.
chr6	90728023	90728524	.	0	.
chr17	45770352	45770853	.	0	.
chr2	174892485	174892986	.	0	.
chr9	56900560	56901061	.	0	.
chr17	25575478	25575979	.	0	.
chr12	104245416	104245917	.	0	.
chr9	37058650	37059151	.	0	.
chr2	4452825	4453326	.	0	.
chr15	78293294	78293795	.	0	.
chr18	66243298	66243799	.	0	.
chr1	192798424	192798925	.	0	.
chr2	166403272	166403773	.	0	.
chr1	90744971	90745472	.	0	.
chr6	128033090	128033591	.	0	.
chr4	134632245	134632746	.	0	.
chr1	154117374	154117875	.	0	.
chr12	4546431	4546932	.	0	.
chr18	61658829	61659330	.	0	.
chr3	95734380	95734881	.	0	.
chr1	92375895	92376396	.	0	.
chr11	116127851	116128352	.	0	.
chr7	4124484	4124985	.	0	.
chr4	150598839	150599340	.	0	.
chr8	124003569	124004070	.	0	.
chr11	104599155	104599656	.	0	.
chr1	165717615	165718116	.	0	.
chr15	84079997	84080498	.	0	.
chr7	123084930	123085431	.	0	.
chr10	59080157	59080658	.	0	.
chr4	107605707	107606208	.	0	.
chrX	104013030	104013531	.	0	.
chr14	32824264	32824765	.	0	.
chr15	78292614	78293115	.	0	.
chr17	31451078	31451579	.	0	.
chr6	115985429	115985930	.	0	.
chr3	108166899	108167400	.	0	.
chr16	10694336	10694837	.	0	.
chr16	29816958	29817459	.	0	.
chr4	138807069	138807570	.	0	.
chr5	111799909	111800410	.	0	.
chr9	67032383	67032884	.	0	.
chr9	35316898	35317399	.	0	.
chr8	119993814	119994315	.	0	.
chr10	4645757	4646258	.	0	.
chr17	46443552	46444053	.	0	.
chr4	101285999	101286500	.	0	.
chr11	118348827	118349328	.	0	.
chr5	121784041	121784542	.	0	.
chr5	118914374	118914875	.	0	.
chr2	69054266	69054767	.	0	.
chr17	50678228	50678729	.	0	.
chr19	56953671	56954172	.	0	.
chr4	149529526	149530027	.	0	.
chr1	133959528	133960029	.	0	.
chr6	124993203	124993704	.	0	.
chr17	71697819	71698320	.	0	.
chr1	133742125	133742626	.	0	.
chr15	74673264	74673765	.	0	.
chr7	143711886	143712387	.	0	.
chr12	111663423	111663924	.	0	.
chr10	61308635	61309136	.	0	.
chr18	12109555	12110056	.	0	.
chr8	116248107	116248608	.	0	.
chr10	62044455	62044956	.	0	.
chr4	134995069	134995570	.	0	.
chr7	128321114	128321615	.	0	.
chr5	35925339	35925840	.	0	.
chr5	118108384	118108885	.	0	.
chr1	153064997	153065498	.	0	.
chr4	155140719	155141220	.	0	.
chr2	93162543	93163044	.	0	.
chr17	87791514	87792015	.	0	.
chr8	110664213	110664714	.	0	.
chr2	144163970	144164471	.	0	.
chr9	23813675	23814176	.	0	.
chr1	58304163	58304664	.	0	.
chr1	167292400	167292901	.	0	.
chr11	119210444	119210945	.	0	.
chrX	71106302	71106803	.	0	.
chr11	51431886	51432387	.	0	.
chr14	36774366	36774867	.	0	.
chr3	107260882	107261383	.	0	.
chr2	37766919	37767420	.	0	.
chr11	51508677	51509178	.	0	.
chr15	62202602	62203103	.	0	.
chr4	43973527	43974028	.	0	.
chr7	25624735	25625236	.	0	.
chr12	85532889	85533390	.	0	.
chr7	55744491	55744992	.	0	.
chr4	141598569	141599070	.	0	.
chr14	20831387	20831888	.	0	.
chr2	167127529	167128030	.	0	.
chr8	24450421	24450922	.	0	.
chr9	121667924	121668425	.	0	.
chr18	66286602	66287103	.	0	.
chr7	128379418	128379919	.	0	.
chr2	30706860	30707361	.	0	.
chr11	7160571	7161072	.	0	.
chr4	119356216	119356717	.	0	.
chr11	59902062	59902563	.	0	.
chr16	29845135	29845636	.	0	.
chr6	143359328	143359829	.	0	.
chr4	149876741	149877242	.	0	.
chr17	28261689	28262190	.	0	.
chr2	170657794	170658295	.	0	.
chr11	114229610	114230111	.	0	.
chr12	81844886	81845387	.	0	.
chr18	65302376	65302877	.	0	.
chr2	59841031	59841532	.	0	.
chr2	32731858	32732359	.	0	.
chr19	34255102	34255603	.	0	.
chr14	70513088	70513589	.	0	.
chr19	47249121	47249622	.	0	.
chr10	74999956	75000457	.	0	.
chr8	90876359	90876860	.	0	.
chr8	11298345	11298846	.	0	.
chr8	123649092	123649593	.	0	.
chr15	73707966	73708467	.	0	.
chr17	46602151	46602652	.	0	.
chr15	85686855	85687356	.	0	.
chr6	114272195	114272696	.	0	.
chr2	166152056	166152557	.	0	.
chr17	4199306	4199807	.	0	.
chr3	108167474	108167975	.	0	.
chr6	94541161	94541662	.	0	.
chr11	101138786	101139287	.	0	.
chr1	13649537	13650038	.	0	.
chr6	72868549	72869050	.	0	.
chr19	56583706	56584207	.	0	.
chr4	105200785	105201286	.	0	.
chr1	135763677	135764178	.	0	.
chr12	111743491	111743992	.	0	.
chr2	152925996	152926497	.	0	.
chr18	61655455	61655956	.	0	.
chr19	5922281	5922782	.	0	.
chr8	11195378	11195879	.	0	.
chr11	117889883	117890384	.	0	.
chr2	168025102	168025603	.	0	.
chr17	45752648	45753149	.	0	.
chr17	51583233	51583734	.	0	.
chr4	155780864	155781365	.	0	.
chr14	120534782	120535283	.	0	.
chr8	70504090	70504591	.	0	.
chr5	122080903	122081404	.	0	.
chr13	94134574	94135075	.	0	.
chr4	128840288	128840789	.	0	.
chr8	84834182	84834683	.	0	.
chr9	48247283	48247784	.	0	.
chr17	29668322	29668823	.	0	.
chr15	35158233	35158734	.	0	.
chr18	25634481	25634982	.	0	.
chr9	67027261	67027762	.	0	.
chr8	84835597	84836098	.	0	.
chr11	102207761	102208262	.	0	.
chr17	25067621	25068122	.	0	.
chr1	153265524	153266025	.	0	.
chr2	166377354	166377855	.	0	.
chr15	83691806	83692307	.	0	.
chr10	60934307	60934808	.	0	.
chr2	34635934	34636435	.	0	.
chr4	120875204	120875705	.	0	.
chr5	148615970	148616471	.	0	.
chr1	180367693	180368194	.	0	.
chr11	19963559	19964060	.	0	.
chr2	92645133	92645634	.	0	.
chr1	88474476	88474977	.	0	.
chr2	73047578	73048079	.	0	.
chr10	127595246	127595747	.	0	.
chr3	41282375	41282876	.	0	.
chr11	114680235	114680736	.	0	.
chr16	37584763	37585264	.	0	.
chr7	109628824	109629325	.	0	.
chr1	192823171	192823672	.	0	.
chr6	108306295	108306796	.	0	.
chr2	60818561	60819062	.	0	.
chr15	58343685	58344186	.	0	.
chr2	172860004	172860505	.	0	.
chr6	49633613	49634114	.	0	.
chr17	57095829	57096330	.	0	.
chr4	40844960	40845461	.	0	.
chr19	44519132	44519633	.	0	.
chr8	108813373	108813874	.	0	.
chr1	155222078	155222579	.	0	.
chr19	41999829	42000330	.	0	.
chr2	167113467	167113968	.	0	.
chrX	11883697	11884198	.	0	.
chr12	77039494	77039995	.	0	.
chr17	45836723	45837224	.	0	.
chr7	4546439	4546940	.	0	.
chr14	65659111	65659612	.	0	.
chr12	8357436	8357937	.	0	.
chr10	77008126	77008627	.	0	.
chr8	122537582	122538083	.	0	.
chr19	60946607	60947108	.	0	.
chr12	112273149	112273650	.	0	.
chr13	64210259	64210760	.	0	.
chr7	98500327	98500828	.	0	.
chr3	127826480	127826981	.	0	.
chr13	58478457	58478958	.	0	.
chr8	70703305	70703806	.	0	.
chr6	53807014	53807515	.	0	.
chr17	74846173	74846674	.	0	.
chr7	83564543	83565044	.	0	.
chr15	53224083	53224584	.	0	.
chr15	101273839	101274340	.	0	.
chr4	63662961	63663462	.	0	.
chr2	159057476	159057977	.	0	.
chr5	148939828	148940329	.	0	.
chr5	74979615	74980116	.	0	.
chr9	107716871	107717372	.	0	.
chr4	53376872	53377373	.	0	.
chr12	109412552	109413053	.	0	.
chr16	37974681	37975182	.	0	.
chr1	73758575	73759076	.	0	.
chr15	51628492	51628993	.	0	.
chr5	43589106	43589607	.	0	.
chr11	60168692	60169193	.	0	.
chr14	32801295	32801796	.	0	.
chr18	66081000	66081501	.	0	.
chr17	5959793	5960294	.	0	.
chr7	66929134	66929635	.	0	.
chr19	47291603	47292104	.	0	.
chr5	36322099	36322600	.	0	.
chr1	131811930	131812431	.	0	.
chr17	26512099	26512600	.	0	.
chr2	116979778	116980279	.	0	.
chr9	67033271	67033772	.	0	.
chr10	62036885	62037386	.	0	.
chr17	35024077	35024578	.	0	.
chr15	83644950	83645451	.	0	.
chr12	89181212	89181713	.	0	.
chr3	37846582	37847083	.	0	.
chr6	89281493	89281994	.	0	.
chr9	63926318	63926819	.	0	.
chr2	27771824	27772325	.	0	.
chr14	45565405	45565906	.	0	.
chr19	55137835	55138336	.	0	.
chr3	38015624	38016125	.	0	.
chr9	65569619	65570120	.	0	.
chr9	67605733	67606234	.	0	.
chr17	88553094	88553595	.	0	.
chr2	75468748	75469249	.	0	.
chr11	100975172	100975673	.	0	.
chr7	34669306	34669807	.	0	.
chr13	28842831	28843332	.	0	.
chr17	31457159	31457660	.	0	.
chr6	51300912	51301413	.	0	.
chr13	116881967	116882468	.	0	.
chr8	110717027	110717528	.	0	.
chr8	47203611	47204112	.	0	.
chr11	88605090	88605591	.	0	.
chr6	52086215	52086716	.	0	.
chr18	61648232	61648733	.	0	.
chr11	86814334	86814835	.	0	.
chr11	95366458	95366959	.	0	.
chr14	48625032	48625533	.	0	.
chr6	115956945	115957446	.	0	.
chr10	111329141	111329642	.	0	.
chr1	135835871	135836372	.	0	.
chr19	56958633	56959134	.	0	.
chr13	73970890	73971391	.	0	.
chr5	124214037	124214538	.	0	.
chr5	134572357	134572858	.	0	.
chr7	142474858	142475359	.	0	.
chr7	130726545	130727046	.	0	.
chr12	71808486	71808987	.	0	.
chr1	133347673	133348174	.	0	.
chr18	60480887	60481388	.	0	.
chr11	59885151	59885652	.	0	.
chr5	43517250	43517751	.	0	.
chr2	166605403	166605904	.	0	.
chr5	139849586	139850087	.	0	.
chr2	93445411	93445912	.	0	.
chr7	123214839	123215340	.	0	.
chr5	75150533	75151034	.	0	.
chr5	64156042	64156543	.	0	.
chr9	35046198	35046699	.	0	.
chr9	116122479	116122980	.	0	.
chr5	138769063	138769564	.	0	.
chr11	75551802	75552303	.	0	.
chr18	60911939	60912440	.	0	.
chr15	34820387	34820888	.	0	.
chr10	115774406	115774907	.	0	.
chr3	105707555	105708056	.	0	.
chr12	83720765	83721266	.	0	.
chr13	35981575	35982076	.	0	.
chr13	58058487	58058988	.	0	.
chr5	121586294	121586795	.	0	.
chr13	52064320	52064821	.	0	.
chr4	136407741	136408242	.	0	.
chrX	159697071	159697572	.	0	.
chr9	90183418	90183919	.	0	.
chr7	49942488	49942989	.	0	.
chr2	32319449	32319950	.	0	.
chr5	136152314	136152815	.	0	.
chr8	72322358	72322859	.	0	.
chr15	73455826	73456327	.	0	.
chr9	56075862	56076363	.	0	.
chr8	13472275	13472776	.	0	.
chr12	77756020	77756521	.	0	.
chr12	85426069	85426570	.	0	.
chr10	64086709	64087210	.	0	.
chr11	97733772	97734273	.	0	.
chr5	141916902	141917403	.	0	.
chr7	73933012	73933513	.	0	.
chr19	56545058	56545559	.	0	.
chr9	116620336	116620837	.	0	.
chr11	97981313	97981814	.	0	.
chr11	64127943	64128444	.	0	.
chr12	110093422	110093923	.	0	.
chr16	30190816	30191317	.	0	.
chr3	90606092	90606593	.	0	.
chr11	3515257	3515758	.	0	.
chr16	87501274	87501775	.	0	.
chr3	137752172	137752673	.	0	.
chr1	51879327	51879828	.	0	.
chr11	100628651	100629152	.	0	.
chr16	22503962	22504463	.	0	.
chr7	39441144	39441645	.	0	.
chr1	154102851	154103352	.	0	.
chr8	119098245	119098746	.	0	.
chr19	36207621	36208122	.	0	.
chr8	120184333	120184834	.	0	.
chr7	19304327	19304828	.	0	.
chr1	73798993	73799494	.	0	.
chr7	73243635	73244136	.	0	.
chr3	75860727	75861228	.	0	.
chr11	5855849	5856350	.	0	.
chr10	75938067	75938568	.	0	.
chr5	140790874	140791375	.	0	.
chr1	154065851	154066352	.	0	.
chr1	62710025	62710526	.	0	.
chr15	25589932	25590433	.	0	.
chr14	78281856	78282357	.	0	.
chr5	100181392	100181893	.	0	.
chr11	70609494	70609995	.	0	.
chr8	123647891	123648392	.	0	.
chr11	74479497	74479998	.	0	.
chr6	4993966	4994467	.	0	.
chr2	75366883	75367384	.	0	.
chr9	60457324	60457825	.	0	.
chr16	37974105	37974606	.	0	.
chr15	85200620	85201121	.	0	.
chr19	40490634	40491135	.	0	.
chr1	39284696	39285197	.	0	.
chr6	128007934	128008435	.	0	.
chr14	25868532	25869033	.	0	.
chr17	47059697	47060198	.	0	.
chr15	84639153	84639654	.	0	.
chr5	101784020	101784521	.	0	.
chr8	114451473	114451974	.	0	.
chr4	142222595	142223096	.	0	.
chr11	60165129	60165630	.	0	.
chr5	72493802	72494303	.	0	.
chr2	10427096	10427597	.	0	.
chr12	80105461	80105962	.	0	.
chr4	137737319	137737820	.	0	.
chr6	91146535	91147036	.	0	.
chr10	43722736	43723237	.	0	.
chr14	77647894	77648395	.	0	.
chr12	26285864	26286365	.	0	.
chr5	136966259	136966760	.	0	.
chr3	36400660	36401161	.	0	.
chr14	33707631	33708132	.	0	.
chr18	61645601	61646102	.	0	.
chr2	173152757	173153258	.	0	.
chr5	141613258	141613759	.	0	.
chr7	49241693	49242194	.	0	.
chr4	130828226	130828727	.	0	.
chr11	117953998	117954499	.	0	.
chr6	50949890	50950391	.	0	.
chr2	158248266	158248767	.	0	.
chr13	24655164	24655665	.	0	.
chr3	38232384	38232885	.	0	.
chr6	108426632	108427133	.	0	.
chr1	92676574	92677075	.	0	.
chr5	119009957	119010458	.	0	.
chr10	39467278	39467779	.	0	.
chr12	104983392	104983893	.	0	.
chr9	35156247	35156748	.	0	.
chr2	128758684	128759185	.	0	.
chr19	46422532	46423033	.	0	.
chr11	118729302	118729803	.	0	.
chr10	76653906	76654407	.	0	.
chr12	109410653	109411154	.	0	.
chr4	134041653	134042154	.	0	.
chr15	83025422	83025923	.	0	.
chr5	74777278	74777779	.	0	.
chr1	51781935	51782436	.	0	.
chr12	109547480	109547981	.	0	.
chr1	36129057	36129558	.	0	.
chr3	41044051	41044552	.	0	.
chr4	144896230	144896731	.	0	.
chr9	57250918	57251419	.	0	.
chr19	5822273	5822774	.	0	.
chr17	47189671	47190172	.	0	.
chr10	126931321	126931822	.	0	.
chr16	70561922	70562423	.	0	.
chr3	37875769	37876270	.	0	.
chr12	80062628	80063129	.	0	.
chr13	54248577	54249078	.	0	.
chr4	137487052	137487553	.	0	.
chr4	32386818	32387319	.	0	.
chr1	172530712	172531213	.	0	.
chr5	131814670	131815171	.	0	.
chr11	100516127	100516628	.	0	.
chr10	77206482	77206983	.	0	.
chr11	117964461	117964962	.	0	.
chr16	35622708	35623209	.	0	.
chr4	142158836	142159337	.	0	.
chr4	128688417	128688918	.	0	.
chr2	124369922	124370423	.	0	.
chr15	77799916	77800417	.	0	.
chr9	96041335	96041836	.	0	.
chr15	66136815	66137316	.	0	.
chr19	59488981	59489482	.	0	.
chr12	32138961	32139462	.	0	.
chr12	82076235	82076736	.	0	.
chr12	102450439	102450940	.	0	.
chr5	122146604	122147105	.	0	.
chr15	77764223	77764724	.	0	.
chr14	30870065	30870566	.	0	.
chr8	120521698	120522199	.	0	.
chr5	125141734	125142235	.	0	.
chr9	21495984	21496485	.	0	.
chr11	75263948	75264449	.	0	.
chr8	11411735	11412236	.	0	.
chr16	33581759	33582260	.	0	.
chr9	78845293	78845794	.	0	.
chr1	133892486	133892987	.	0	.
chr5	130059658	130060159	.	0	.
chr3	82105447	82105948	.	0	.
chr6	84142359	84142860	.	0	.
chr1	153665084	153665585	.	0	.
chr9	106096556	106097057	.	0	.
chr9	121667304	121667805	.	0	.
chr17	47837794	47838295	.	0	.
chr17	79714838	79715339	.	0	.
chr4	41679192	41679693	.	0	.
chr1	153126316	153126817	.	0	.
chr13	99151031	99151532	.	0	.
chr14	51929514	51930015	.	0	.
chr4	153133114	153133615	.	0	.
chr9	106226667	106227168	.	0	.
chr10	20508110	20508611	.	0	.
chr10	20507560	20508061	.	0	.
chr17	31843084	31843585	.	0	.
chr12	31154400	31154901	.	0	.
chr7	134289598	134290099	.	0	.
chr12	25189375	25189876	.	0	.
chr4	142577417	142577918	.	0	.
chr8	78634602	78635103	.	0	.
chr4	152879216	152879717	.	0	.
chr17	73072902	73073403	.	0	.
chr1	131254717	131255218	.	0	.
chr2	148159435	148159936	.	0	.
chr11	55534805	55535306	.	0	.
chr5	122059817	122060318	.	0	.
chr6	84231995	84232496	.	0	.
chr1	62591470	62591971	.	0	.
chr18	61649030	61649531	.	0	.
chr2	35463517	35464018	.	0	.
chrX	99504225	99504726	.	0	.
chr7	144409840	144410341	.	0	.
chr5	30382813	30383314	.	0	.
chr10	87817749	87818250	.	0	.
chr11	88820799	88821300	.	0	.
chr4	130045558	130046059	.	0	.
chr19	22901834	22902335	.	0	.
chr15	25438715	25439216	.	0	.
chr10	111102072	111102573	.	0	.
chr5	30574458	30574959	.	0	.
chr7	98523720	98524221	.	0	.
chr7	112479100	112479601	.	0	.
chr3	127018952	127019453	.	0	.
chr13	24244535	24245036	.	0	.
chr9	115142192	115142693	.	0	.
chr11	117308987	117309488	.	0	.
chr8	125224505	125225006	.	0	.
chr3	52535310	52535811	.	0	.
chr1	74028857	74029358	.	0	.
chr15	36490705	36491206	.	0	.
chr13	55909974	55910475	.	0	.
chr12	108849855	108850356	.	0	.
chr10	58341686	58342187	.	0	.
chr8	11278277	11278778	.	0	.
chr11	4263968	4264469	.	0	.
chr2	167377621	167378122	.	0	.
chr4	33545404	33545905	.	0	.
chr14	30923411	30923912	.	0	.
chr4	151907915	151908416	.	0	.
chr19	44907882	44908383	.	0	.
chr5	134539856	134540357	.	0	.
chr6	89286686	89287187	.	0	.
chr2	27097743	27098244	.	0	.
chr16	63641438	63641939	.	0	.
chr2	93032629	93033130	.	0	.
chr1	36073116	36073617	.	0	.
chr6	22018720	22019221	.	0	.
chr4	142674533	142675034	.	0	.
chr3	130972084	130972585	.	0	.
chr9	118801941	118802442	.	0	.
chr15	10505993	10506494	.	0	.
chr2	33870862	33871363	.	0	.
chr2	26494371	26494872	.	0	.
chr6	39243818	39244319	.	0	.
chr14	23522535	23523036	.	0	.
chrX	10877746	10878247	.	0	.
chr12	99557555	99558056	.	0	.
chr2	166415558	166416059	.	0	.
chr3	27617114	27617615	.	0	.
chr1	135531048	135531549	.	0	.
chr18	74893834	74894335	.	0	.
chr8	128025191	128025692	.	0	.
chr12	111687292	111687793	.	0	.
chr2	165055366	165055867	.	0	.
chr4	98243836	98244337	.	0	.
chr6	91752896	91753397	.	0	.
chr12	109411275	109411776	.	0	.
chr15	84625659	84626160	.	0	.
chr7	129730792	129731293	.	0	.
chr14	27066275	27066776	.	0	.
chr11	74992880	74993381	.	0	.
chr4	130837339	130837840	.	0	.
chr15	73668683	73669184	.	0	.
chr5	136704140	136704641	.	0	.
chr2	122576467	122576968	.	0	.
chr14	32983887	32984388	.	0	.
chr8	14281396	14281897	.	0	.
chr8	123348134	123348635	.	0	.
chr6	72519962	72520463	.	0	.
chr14	71485367	71485868	.	0	.
chr12	109549940	109550441	.	0	.
chr4	141680820	141681321	.	0	.
chr7	132712049	132712550	.	0	.
chr12	8351187	8351688	.	0	.
chr1	193090301	193090802	.	0	.
chr4	141796218	141796719	.	0	.
chr4	117272379	117272880	.	0	.
chr1	86675096	86675597	.	0	.
chr6	30589705	30590206	.	0	.
chr7	28355211	28355712	.	0	.
chr4	139175957	139176458	.	0	.
chr7	37024986	37025487	.	0	.
chr17	49033540	49034041	.	0	.
chr7	132249277	132249778	.	0	.
chr14	25803555	25804056	.	0	.
chr8	25043400	25043901	.	0	.
chr9	111056852	111057353	.	0	.
chr17	46467797	46468298	.	0	.
chr2	152922319	152922820	.	0	.
chr10	74952692	74953193	.	0	.
chr2	35432642	35433143	.	0	.
chr8	112070114	112070615	.	0	.
chr12	25190318	25190819	.	0	.
chr13	60071456	60071957	.	0	.
chr12	85145547	85146048	.	0	.
chr5	53922467	53922968	.	0	.
chr2	159566391	159566892	.	0	.
chr5	149258048	149258549	.	0	.
chr7	83565923	83566424	.	0	.
chr1	154999619	155000120	.	0	.
chr8	77764234	77764735	.	0	.
chr3	101914744	101915245	.	0	.
chr8	116922168	116922669	.	0	.
chr7	43354579	43355080	.	0	.
chr12	86646726	86647227	.	0	.
chr2	129683966	129684467	.	0	.
chr5	21290536	21291037	.	0	.
chr1	89547991	89548492	.	0	.
chr11	94449179	94449680	.	0	.
chr8	11248880	11249381	.	0	.
chr8	121376030	121376531	.	0	.
chrX	99659450	99659951	.	0	.
chr8	11404283	11404784	.	0	.
chr9	114798805	114799306	.	0	.
chr4	125211435	125211936	.	0	.
chr8	11215724	11216225	.	0	.
chr6	108410718	108411219	.	0	.
chrX	11884271	11884772	.	0	.
chr14	48200699	48201200	.	0	.
chr12	25363717	25364218	.	0	.
chr2	74711066	74711567	.	0	.
chr1	133321201	133321702	.	0	.
chr7	19341982	19342483	.	0	.
chr8	94691821	94692322	.	0	.
chr9	98646804	98647305	.	0	.
chr9	41199747	41200248	.	0	.
chr9	49980751	49981252	.	0	.
chr18	14782262	14782763	.	0	.
chr6	127990232	127990733	.	0	.
chr11	95538484	95538985	.	0	.
chr5	114297093	114297594	.	0	.
chr2	166151453	166151954	.	0	.
chr11	115345715	115346216	.	0	.
chr3	37729237	37729738	.	0	.
chr7	125671458	125671959	.	0	.
chr8	120696955	120697456	.	0	.
chr19	10426850	10427351	.	0	.
chr11	52365060	52365561	.	0	.
chr16	13205721	13206222	.	0	.
chr6	22003115	22003616	.	0	.
chr11	57674160	57674661	.	0	.
chr4	151411551	151412052	.	0	.
chr17	84100111	84100612	.	0	.
chr9	29295681	29296182	.	0	.
chr19	40405594	40406095	.	0	.
chr17	25463339	25463840	.	0	.
chr17	43557439	43557940	.	0	.
chr2	156453849	156454350	.	0	.
chr9	98647487	98647988	.	0	.
chr8	104105667	104106168	.	0	.
chr8	11322749	11323250	.	0	.
chr4	101280044	101280545	.	0	.
chr18	64931505	64932006	.	0	.
chr18	75654656	75655157	.	0	.
chr9	16933502	16934003	.	0	.
chr9	44685797	44686298	.	0	.
chr9	67035840	67036341	.	0	.
chr8	36583712	36584213	.	0	.
chr11	46072928	46073429	.	0	.
chr3	89633902	89634403	.	0	.
chr15	93168645	93169146	.	0	.
chr11	102834079	102834580	.	0	.
chr5	142841385	142841886	.	0	.
chr14	47533066	47533567	.	0	.
chr9	117442526	117443027	.	0	.
chr11	85761464	85761965	.	0	.
chr16	73007329	73007830	.	0	.
chr10	77129881	77130382	.	0	.
chr1	133917769	133918270	.	0	.
chr2	173558910	173559411	.	0	.
chr16	18220049	18220550	.	0	.
chr5	65039104	65039605	.	0	.
chr14	16463915	16464416	.	0	.
chr14	20655681	20656182	.	0	.
chr5	77372682	77373183	.	0	.
chr8	118274131	118274632	.	0	.
chr10	5309885	5310386	.	0	.
chr9	45117949	45118450	.	0	.
chr2	32952890	32953391	.	0	.
chr4	155837717	155838218	.	0	.
chr4	139175372	139175873	.	0	.
chr1	172515377	172515878	.	0	.
chr17	29415701	29416202	.	0	.
chr14	64146633	64147134	.	0	.
chr18	39240918	39241419	.	0	.
chr12	99364184	99364685	.	0	.
chr4	123235930	123236431	.	0	.
chr4	139698531	139699032	.	0	.
chr16	57098644	57099145	.	0	.
chr18	66403718	66404219	.	0	.
chr13	57291698	57292199	.	0	.
chr5	142400249	142400750	.	0	.
chr10	99132173	99132674	.	0	.
chr17	87511931	87512432	.	0	.
chr8	106762153	106762654	.	0	.
chr17	86617844	86618345	.	0	.
chr16	31606271	31606772	.	0	.
chr16	90706302	90706803	.	0	.
chr4	57764816	57765317	.	0	.
chr15	78868401	78868902	.	0	.
chr4	144895002	144895503	.	0	.
chr5	124221499	124222000	.	0	.
chr11	119952385	119952886	.	0	.
chr7	99289905	99290406	.	0	.
chr17	27796674	27797175	.	0	.
chr8	36548189	36548690	.	0	.
chr7	99552552	99553053	.	0	.
chr11	102267353	102267854	.	0	.
chr17	31420536	31421037	.	0	.
chr18	5155702	5156203	.	0	.
chr8	41004537	41005038	.	0	.
chr10	80494594	80495095	.	0	.
chr5	139639732	139640233	.	0	.
chr7	144883099	144883600	.	0	.
chr10	69236970	69237471	.	0	.
chr11	97542280	97542781	.	0	.
chr12	110076977	110077478	.	0	.
chr5	122455477	122455978	.	0	.
chr2	74689890	74690391	.	0	.
chr3	103473215	103473716	.	0	.
chr3	144672205	144672706	.	0	.
chr5	144957367	144957868	.	0	.
chr6	94806736	94807237	.	0	.
chr9	123138682	123139183	.	0	.
chr5	111664541	111665042	.	0	.
chr11	118727631	118728132	.	0	.
chrX	12287971	12288472	.	0	.
chr8	122804124	122804625	.	0	.
chr5	118202765	118203266	.	0	.
chr8	23138704	23139205	.	0	.
chr13	94102007	94102508	.	0	.
chr9	120918479	120918980	.	0	.
chr11	117955554	117956055	.	0	.
chr11	31464826	31465327	.	0	.
chr5	111824541	111825042	.	0	.
chr5	134731715	134732216	.	0	.
chr4	123238816	123239317	.	0	.
chr12	79914070	79914571	.	0	.
chr12	99395110	99395611	.	0	.
chr16	90680016	90680517	.	0	.
chr8	119830137	119830638	.	0	.
chr6	112973047	112973548	.	0	.
chr10	39638233	39638734	.	0	.
chr12	88419632	88420133	.	0	.
chr6	112972538	112973039	.	0	.
chr9	67031638	67032139	.	0	.
chr13	97253856	97254357	.	0	.
chr2	18895946	18896447	.	0	.
chr18	11978580	11979081	.	0	.
chr11	61447278	61447779	.	0	.
chr4	123927863	123928364	.	0	.
chr12	79860826	79861327	.	0	.
chr15	78852982	78853483	.	0	.
chr2	143215102	143215603	.	0	.
chr9	72762972	72763473	.	0	.
chr10	121432000	121432501	.	0	.
chr6	128066557	128067058	.	0	.
chr18	61106243	61106744	.	0	.
chr13	69433766	69434267	.	0	.
chr13	97291330	97291831	.	0	.
chr5	111890708	111891209	.	0	.
chr17	4040034	4040535	.	0	.
chr4	63580023	63580524	.	0	.
chr7	3333108	3333609	.	0	.
chr6	126086293	126086794	.	0	.
chr2	35613450	35613951	.	0	.
chr4	134253762	134254263	.	0	.
chr3	134828761	134829262	.	0	.
chr13	37442435	37442936	.	0	.
chr10	118979249	118979750	.	0	.
chr3	52199315	52199816	.	0	.
chr4	41628412	41628913	.	0	.
chr6	137110359	137110860	.	0	.
chr17	49033008	49033509	.	0	.
chr11	46038878	46039379	.	0	.
chr11	73085073	73085574	.	0	.
chr1	40233150	40233651	.	0	.
chr1	90908915	90909416	.	0	.
chr15	78669228	78669729	.	0	.
chr5	36377966	36378467	.	0	.
chr3	138821715	138822216	.	0	.
chr1	156222558	156223059	.	0	.
chr15	73667526	73668027	.	0	.
chr2	30823792	30824293	.	0	.
chr2	172867126	172867627	.	0	.
chr4	134937166	134937667	.	0	.
chr7	114171267	114171768	.	0	.
chr8	120696373	120696874	.	0	.
chr2	18940796	18941297	.	0	.
chr2	173409258	173409759	.	0	.
chr13	30985395	30985896	.	0	.
chr7	133862974	133863475	.	0	.
chr15	27786499	27787000	.	0	.
chr18	60607189	60607690	.	0	.
chr15	10823344	10823845	.	0	.
chr17	34655935	34656436	.	0	.
chr16	30009428	30009929	.	0	.
chr11	114467787	114468288	.	0	.
chr12	102240784	102241285	.	0	.
chr5	73881902	73882403	.	0	.
chr9	116122992	116123493	.	0	.
chr14	66636620	66637121	.	0	.
chr7	125868543	125869044	.	0	.
chr19	57411126	57411627	.	0	.
chr1	43196210	43196711	.	0	.
chr13	51222061	51222562	.	0	.
chr14	25023300	25023801	.	0	.
chr2	152627195	152627696	.	0	.
chr14	25228515	25229016	.	0	.
chr1	118508260	118508761	.	0	.
chr11	75839837	75840338	.	0	.
chr13	99225295	99225796	.	0	.
chr12	109397076	109397577	.	0	.
chr15	11904486	11904987	.	0	.
chr14	54387670	54388171	.	0	.
chr1	159923026	159923527	.	0	.
chr6	88743568	88744069	.	0	.
chr14	34220739	34221240	.	0	.
chr12	71972873	71973374	.	0	.
chr17	84037542	84038043	.	0	.
chr11	93403978	93404479	.	0	.
chr11	51507875	51508376	.	0	.
chr6	129229915	129230416	.	0	.
chr5	35609385	35609886	.	0	.
chr6	119570732	119571233	.	0	.
chr11	48568715	48569216	.	0	.
chr10	77217144	77217645	.	0	.
chr2	91291355	91291856	.	0	.
chr13	95961157	95961658	.	0	.
chr18	33373627	33374128	.	0	.
chr8	47082112	47082613	.	0	.
chr10	58642991	58643492	.	0	.
chr17	86300916	86301417	.	0	.
chr2	172923861	172924362	.	0	.
chr1	156964198	156964699	.	0	.
chr15	12433861	12434362	.	0	.
chr17	86779288	86779789	.	0	.
chr3	30772117	30772618	.	0	.
chr1	40117602	40118103	.	0	.
chr19	56486814	56487315	.	0	.
chr14	8095562	8096063	.	0	.
chr8	119104510	119105011	.	0	.
chr13	97618107	97618608	.	0	.
chr8	127855780	127856281	.	0	.
chr12	82076844	82077345	.	0	.
chr12	109404937	109405438	.	0	.
chr2	35898681	35899182	.	0	.
chr4	135746665	135747166	.	0	.
chr8	118565976	118566477	.	0	.
chr11	105313489	105313990	.	0	.
chr1	64622771	64623272	.	0	.
chr12	40838956	40839457	.	0	.
chr10	81580372	81580873	.	0	.
chr14	33280839	33281340	.	0	.
chr6	100119925	100120426	.	0	.
chr4	47207991	47208492	.	0	.
chr2	74696304	74696805	.	0	.
chr11	81255431	81255932	.	0	.
chr14	29895983	29896484	.	0	.
chr2	163549573	163550074	.	0	.
chr8	71527449	71527950	.	0	.
chr3	109476498	109476999	.	0	.
chr2	52991237	52991738	.	0	.
chr5	143574861	143575362	.	0	.
chr1	40376691	40377192	.	0	.
chr10	39458472	39458973	.	0	.
chr9	65386164	65386665	.	0	.
chr5	113492509	113493010	.	0	.
chr7	46851018	46851519	.	0	.
chr17	31125653	31126154	.	0	.
chr12	79942583	79943084	.	0	.
chr1	158509420	158509921	.	0	.
chr17	29680234	29680735	.	0	.
chr7	98528291	98528792	.	0	.
chr18	61172991	61173492	.	0	.
chr3	121700382	121700883	.	0	.
chr4	95295666	95296167	.	0	.
chr17	47574652	47575153	.	0	.
chr6	119572140	119572641	.	0	.
chr9	77825237	77825738	.	0	.
chr5	134080547	134081048	.	0	.
chr15	7203237	7203738	.	0	.
chr8	111725981	111726482	.	0	.
chr8	122642049	122642550	.	0	.
chr18	47318595	47319096	.	0	.
chr10	111566731	111567232	.	0	.
chr5	140645258	140645759	.	0	.
chr11	59960526	59961027	.	0	.
chr4	136120009	136120510	.	0	.
chr11	85759982	85760483	.	0	.
chr9	67549108	67549609	.	0	.
chr12	117153525	117154026	.	0	.
chr4	149799899	149800400	.	0	.
chr7	36892911	36893412	.	0	.
chr11	117890920	117891421	.	0	.
chr3	38322353	38322854	.	0	.
chr2	159404725	159405226	.	0	.
chr5	111522457	111522958	.	0	.
chr4	11769364	11769865	.	0	.
chr1	74092230	74092731	.	0	.
chr14	63297865	63298366	.	0	.
chr7	66292483	66292984	.	0	.
chr5	36120853	36121354	.	0	.
chr15	59263358	59263859	.	0	.
chr11	118427762	118428263	.	0	.
chr15	58761514	58762015	.	0	.
chr11	86581207	86581708	.	0	.
chr2	27848369	27848870	.	0	.
chr4	107641635	107642136	.	0	.
chr2	163659386	163659887	.	0	.
chr11	55405616	55406117	.	0	.
chr11	102991574	102992075	.	0	.
chr8	88302249	88302750	.	0	.
chr15	97055706	97056207	.	0	.
chr18	26061662	26062163	.	0	.
chr1	132370656	132371157	.	0	.
chr16	10814816	10815317	.	0	.
chr1	91670986	91671487	.	0	.
chr19	58903956	58904457	.	0	.
chr17	84056887	84057388	.	0	.
chr4	117098746	117099247	.	0	.
chr2	109693982	109694483	.	0	.
chr3	122072863	122073364	.	0	.
chr13	56381124	56381625	.	0	.
chr2	4493059	4493560	.	0	.
chr16	9756731	9757232	.	0	.
chr3	102085073	102085574	.	0	.
chr5	96941086	96941587	.	0	.
chr9	101261869	101262370	.	0	.
chr19	59470947	59471448	.	0	.
chr18	77535661	77536162	.	0	.
chr9	65106740	65107241	.	0	.
chr1	194629263	194629764	.	0	.
chr14	28522317	28522818	.	0	.
chr4	155894466	155894967	.	0	.
chr13	95196485	95196986	.	0	.
chr11	119585567	119586068	.	0	.
chr3	116205511	116206012	.	0	.
chr17	83219937	83220438	.	0	.
chr11	78471808	78472309	.	0	.
chr2	166457184	166457685	.	0	.
chr10	77116567	77117068	.	0	.
chr18	61660183	61660684	.	0	.
chr18	73990077	73990578	.	0	.
chr2	27858446	27858947	.	0	.
chr12	85195190	85195691	.	0	.
chr4	153542576	153543077	.	0	.
chr12	79060915	79061416	.	0	.
chr2	27749838	27750339	.	0	.
chr1	76038992	76039493	.	0	.
chr19	6321802	6322303	.	0	.
chr17	71693337	71693838	.	0	.
chr2	32317114	32317615	.	0	.
chr6	114846296	114846797	.	0	.
chr1	188468338	188468839	.	0	.
chr13	35812002	35812503	.	0	.
chr7	130669248	130669749	.	0	.
chr2	25394105	25394606	.	0	.
chr8	72132872	72133373	.	0	.
chr10	80162774	80163275	.	0	.
chr4	142160013	142160514	.	0	.
chr12	76128779	76129280	.	0	.
chr5	125056198	125056699	.	0	.
chr5	35646902	35647403	.	0	.
chr11	100392862	100393363	.	0	.
chr8	120051997	120052498	.	0	.
chr12	80736657	80737158	.	0	.
chr12	85228047	85228548	.	0	.
chr10	84301555	84302056	.	0	.
chr1	92708452	92708953	.	0	.
chr4	53264817	53265318	.	0	.
chr16	14258810	14259311	.	0	.
chr7	112229167	112229668	.	0	.
chr6	52967415	52967916	.	0	.
chr18	62013740	62014241	.	0	.
chr15	62114633	62115134	.	0	.
chr3	108879032	108879533	.	0	.
chr5	21440833	21441334	.	0	.
chr9	59134638	59135139	.	0	.
chr12	40838440	40838941	.	0	.
chr3	116150021	116150522	.	0	.
chr7	96677619	96678120	.	0	.
chr14	54978660	54979161	.	0	.
chr17	47523107	47523608	.	0	.
chr5	113799541	113800042	.	0	.
chr7	66867499	66868000	.	0	.
chr2	31901442	31901943	.	0	.
chr17	80721698	80722199	.	0	.
chr2	167761349	167761850	.	0	.
chr8	120067749	120068250	.	0	.
chr12	67722208	67722709	.	0	.
chr10	66966582	66967083	.	0	.
chr4	102050318	102050819	.	0	.
chr7	101457781	101458282	.	0	.
chr9	116948050	116948551	.	0	.
chr19	10952537	10953038	.	0	.
chr11	79802970	79803471	.	0	.
chr1	91715686	91716187	.	0	.
chr18	83839768	83840269	.	0	.
chr10	67053379	67053880	.	0	.
chr19	3681247	3681748	.	0	.
chr6	94413226	94413727	.	0	.
chr11	118355753	118356254	.	0	.
chr2	84750036	84750537	.	0	.
chr7	3275574	3276075	.	0	.
chr6	108252461	108252962	.	0	.
chr9	56505008	56505509	.	0	.
chr10	128278524	128279025	.	0	.
chr3	87157871	87158372	.	0	.
chr7	94975352	94975853	.	0	.
chr3	88500183	88500684	.	0	.
chr3	101915408	101915909	.	0	.
chr3	75610962	75611463	.	0	.
chr11	102353080	102353581	.	0	.
chr2	166280708	166281209	.	0	.
chr7	144811446	144811947	.	0	.
chr5	63867362	63867863	.	0	.
chr16	90170138	90170639	.	0	.
chr11	19947745	19948246	.	0	.
chr14	27145237	27145738	.	0	.
chr4	138503554	138504055	.	0	.
chr11	104246382	104246883	.	0	.
chr17	72976852	72977353	.	0	.
chr4	142776399	142776900	.	0	.
chr18	30071320	30071821	.	0	.
chr3	88545213	88545714	.	0	.
chr8	13673699	13674200	.	0	.
chr9	95208667	95209168	.	0	.
chr8	23138172	23138673	.	0	.
chr2	173810410	173810911	.	0	.
chr17	68046268	68046769	.	0	.
chr12	75859859	75860360	.	0	.
chr7	99822359	99822860	.	0	.
chr9	119925711	119926212	.	0	.
chr13	51833575	51834076	.	0	.
chr19	21439150	21439651	.	0	.
chr6	52861800	52862301	.	0	.
chr9	41070661	41071162	.	0	.
chr4	97690016	97690517	.	0	.
chr2	31948544	31949045	.	0	.
chr1	191072860	191073361	.	0	.
chr16	90704148	90704649	.	0	.
chr4	136466156	136466657	.	0	.
chr6	135239260	135239761	.	0	.
chr17	79809689	79810190	.	0	.
chr1	35925648	35926149	.	0	.
chr9	63712790	63713291	.	0	.
chr13	28416324	28416825	.	0	.
chr2	173448471	173448972	.	0	.
chr5	111578916	111579417	.	0	.
chr19	26863694	26864195	.	0	.
chr5	107110768	107111269	.	0	.
chr1	89190400	89190901	.	0	.
chr15	83293521	83294022	.	0	.
chr5	35981144	35981645	.	0	.
chr9	67385149	67385650	.	0	.
chr11	75260231	75260732	.	0	.
chr12	86807316	86807817	.	0	.
chr5	64242976	64243477	.	0	.
chr8	61391029	61391530	.	0	.
chr19	48079749	48080250	.	0	.
chr13	111397454	111397955	.	0	.
chr15	98607553	98608054	.	0	.
chr2	133522057	133522558	.	0	.
chr10	127614274	127614775	.	0	.
chr2	4449901	4450402	.	0	.
chr3	107480435	107480936	.	0	.
chr9	63877848	63878349	.	0	.
chr12	71972202	71972703	.	0	.
chr7	66029113	66029614	.	0	.
chr7	125887076	125887577	.	0	.
chr1	76373853	76374354	.	0	.
chr11	117292389	117292890	.	0	.
chr4	135027218	135027719	.	0	.
chr14	64223667	64224168	.	0	.
chr16	35199679	35200180	.	0	.
chr10	4188582	4189083	.	0	.
chr6	128004059	128004560	.	0	.
chr8	61216976	61217477	.	0	.
chr11	85846470	85846971	.	0	.
chr1	43337391	43337892	.	0	.
chr18	61311730	61312231	.	0	.
chr4	134351366	134351867	.	0	.
chr16	18153942	18154443	.	0	.
chr8	115249639	115250140	.	0	.
chr1	132759413	132759914	.	0	.
chr4	134122210	134122711	.	0	.
chr7	79202316	79202817	.	0	.
chr5	134740616	134741117	.	0	.
chr7	101384712	101385213	.	0	.
chr15	77214148	77214649	.	0	.
chr16	35585308	35585809	.	0	.
chr1	37504620	37505121	.	0	.
chr13	106760791	106761292	.	0	.
chr5	35624663	35625164	.	0	.
chr17	26576806	26577307	.	0	.
chr10	20040058	20040559	.	0	.
chr8	117310968	117311469	.	0	.
chr7	75371856	75372357	.	0	.
chr6	114478665	114479166	.	0	.
chr9	49571502	49572003	.	0	.
chr17	67950383	67950884	.	0	.
chr19	56882683	56883184	.	0	.
chr4	152214695	152215196	.	0	.
chr1	74015349	74015850	.	0	.
chr10	77251714	77252215	.	0	.
chr16	97433920	97434421	.	0	.
chr2	75400230	75400731	.	0	.
chr17	5819786	5820287	.	0	.
chr14	122883955	122884456	.	0	.
chr17	32163898	32164399	.	0	.
chr2	164861455	164861956	.	0	.
chr5	134540866	134541367	.	0	.
chr5	107200848	107201349	.	0	.
chr15	79432894	79433395	.	0	.
chr11	3710172	3710673	.	0	.
chr13	9695531	9696032	.	0	.
chr5	33527332	33527833	.	0	.
chr9	106318076	106318577	.	0	.
chr5	134874179	134874680	.	0	.
chr15	10869823	10870324	.	0	.
chr1	182506418	182506919	.	0	.
chr5	144703412	144703913	.	0	.
chr15	101065073	101065574	.	0	.
chr10	61905334	61905835	.	0	.
chr15	99503106	99503607	.	0	.
chr17	68103311	68103812	.	0	.
chr4	97611523	97612024	.	0	.
chr14	74696722	74697223	.	0	.
chr5	33234631	33235132	.	0	.
chr4	47139126	47139627	.	0	.
chr4	129346387	129346888	.	0	.
chr2	164584946	164585447	.	0	.
chr13	16016386	16016887	.	0	.
chr7	83584800	83585301	.	0	.
chr15	59263874	59264375	.	0	.
chr6	115984888	115985389	.	0	.
chr4	139614535	139615036	.	0	.
chr17	12759726	12760227	.	0	.
chr1	39381102	39381603	.	0	.
chr16	50752374	50752875	.	0	.
chr6	101518739	101519240	.	0	.
chr6	144252387	144252888	.	0	.
chr3	129358167	129358668	.	0	.
chr2	92667105	92667606	.	0	.
chr9	119985858	119986359	.	0	.
chr12	109566452	109566953	.	0	.
chr5	138948716	138949217	.	0	.
chr2	33585144	33585645	.	0	.
chr17	31419000	31419501	.	0	.
chr9	67026013	67026514	.	0	.
chr13	63980323	63980824	.	0	.
chr9	63742713	63743214	.	0	.
chr12	99284470	99284971	.	0	.
chr4	149415684	149416185	.	0	.
chr19	47905009	47905510	.	0	.
chr6	30152554	30153055	.	0	.
chr6	115930029	115930530	.	0	.
chr7	139706580	139707081	.	0	.
chr8	110651337	110651838	.	0	.
chr11	89024283	89024784	.	0	.
chr10	75124216	75124717	.	0	.
chr7	67740401	67740902	.	0	.
chr1	93694863	93695364	.	0	.
chr18	68115526	68116027	.	0	.
chr4	137432784	137433285	.	0	.
chr4	82439660	82440161	.	0	.
chr1	171193675	171194176	.	0	.
chr11	75001196	75001697	.	0	.
chr2	27894894	27895395	.	0	.
chr1	59256803	59257304	.	0	.
chr8	111799059	111799560	.	0	.
chr7	129815787	129816288	.	0	.
chr3	153691515	153692016	.	0	.
chr6	14746829	14747330	.	0	.
chr1	155229649	155230150	.	0	.
chr7	133161663	133162164	.	0	.
chr2	173290359	173290860	.	0	.
chr9	62665841	62666342	.	0	.
chr14	30922474	30922975	.	0	.
chr17	62618661	62619162	.	0	.
chr19	47306480	47306981	.	0	.
chr7	19305970	19306471	.	0	.
chr8	87427504	87428005	.	0	.
chr2	109554531	109555032	.	0	.
chr4	137397262	137397763	.	0	.
chr4	154670934	154671435	.	0	.
chr7	125672193	125672694	.	0	.
chrX	133914200	133914701	.	0	.
chr10	37194641	37195142	.	0	.
chr8	122477737	122478238	.	0	.
chr2	148338109	148338610	.	0	.
chr1	160036986	160037487	.	0	.
chrX	167067924	167068425	.	0	.
chr4	129106492	129106993	.	0	.
chr8	15034091	15034592	.	0	.
chr12	15745604	15746105	.	0	.
chr9	65514725	65515226	.	0	.
chrX	12288792	12289293	.	0	.
chr17	84421906	84422407	.	0	.
chr6	37391485	37391986	.	0	.
chr17	31421071	31421572	.	0	.
chr4	128688986	128689487	.	0	.
chr7	83769341	83769842	.	0	.
chr17	27873632	27874133	.	0	.
chr10	84774606	84775107	.	0	.
chr11	95568169	95568670	.	0	.
chr17	14353373	14353874	.	0	.
chr17	34583390	34583891	.	0	.
chr3	31061341	31061842	.	0	.
chr6	113380380	113380881	.	0	.
chr5	116326148	116326649	.	0	.
chr9	119199504	119200005	.	0	.
chr14	76499304	76499805	.	0	.
chr4	62659169	62659670	.	0	.
chr4	101234262	101234763	.	0	.
chr2	164931114	164931615	.	0	.
chr7	37065263	37065764	.	0	.
chr16	94719576	94720077	.	0	.
chr2	31329497	31329998	.	0	.
chr3	37768860	37769361	.	0	.
chr14	54443949	54444450	.	0	.
chr5	137633631	137634132	.	0	.
chr5	35762352	35762853	.	0	.
chr11	95633245	95633746	.	0	.
chr4	106865347	106865848	.	0	.
chr9	43231166	43231667	.	0	.
chr13	60660060	60660561	.	0	.
chr16	31325912	31326413	.	0	.
chr11	109616698	109617199	.	0	.
chr6	108306847	108307348	.	0	.
chr2	14608496	14608997	.	0	.
chr12	8366702	8367203	.	0	.
chr4	22130634	22131135	.	0	.
chr14	63306665	63307166	.	0	.
chr10	118648128	118648629	.	0	.
chr9	101923036	101923537	.	0	.
chr5	36181867	36182368	.	0	.
chr4	142220930	142221431	.	0	.
chr9	116614765	116615266	.	0	.
chr7	49496010	49496511	.	0	.
chr8	36608427	36608928	.	0	.
chr1	132346845	132347346	.	0	.
chr10	64039627	64040128	.	0	.
chr4	124442854	124443355	.	0	.
chr9	35329021	35329522	.	0	.
chr9	56860319	56860820	.	0	.
chr8	88317265	88317766	.	0	.
chr19	61056920	61057421	.	0	.
chr17	49205657	49206158	.	0	.
chr8	36838213	36838714	.	0	.
chr12	77177850	77178351	.	0	.
chr8	11404880	11405381	.	0	.
chr16	29822035	29822536	.	0	.
chr13	97244975	97245476	.	0	.
chr15	25761672	25762173	.	0	.
chr12	79842215	79842716	.	0	.
chr18	12187435	12187936	.	0	.
chr5	16202774	16203275	.	0	.
chr10	42108902	42109403	.	0	.
chr3	37378981	37379482	.	0	.
chr3	152881595	152882096	.	0	.
chr18	76004322	76004823	.	0	.
chr9	61199882	61200383	.	0	.
chr19	56818115	56818616	.	0	.
chr15	97780123	97780624	.	0	.
chr11	115467143	115467644	.	0	.
chr3	87981701	87982202	.	0	.
chr7	125632239	125632740	.	0	.
chr17	45593525	45594026	.	0	.
chr15	35301021	35301522	.	0	.
chr4	83974609	83975110	.	0	.
chr18	82742498	82742999	.	0	.
chr8	121070908	121071409	.	0	.
chr2	172888572	172889073	.	0	.
chr5	114923309	114923810	.	0	.
chr4	63097493	63097994	.	0	.
chr15	8967429	8967930	.	0	.
chr3	98046229	98046730	.	0	.
chr6	92388647	92389148	.	0	.
chr8	110792872	110793373	.	0	.
chr9	117144059	117144560	.	0	.
chr17	47806205	47806706	.	0	.
chr2	135692508	135693009	.	0	.
chr5	149369231	149369732	.	0	.
chr9	108055315	108055816	.	0	.
chr12	109413198	109413699	.	0	.
chr18	14066015	14066516	.	0	.
chr6	120472588	120473089	.	0	.
chr1	86677541	86678042	.	0	.
chr11	103292717	103293218	.	0	.
chr2	166353530	166354031	.	0	.
chr1	135698517	135699018	.	0	.
chr10	77062355	77062856	.	0	.
chr7	123083498	123083999	.	0	.
chr4	57534336	57534837	.	0	.
chr2	129909044	129909545	.	0	.
chr19	47292623	47293124	.	0	.
chr5	33245680	33246181	.	0	.
chr11	75167824	75168325	.	0	.
chr1	73153312	73153813	.	0	.
chr1	151631838	151632339	.	0	.
chr17	6863497	6863998	.	0	.
chr2	163596000	163596501	.	0	.
chr7	118593345	118593846	.	0	.
chr11	88441738	88442239	.	0	.
chr19	23353893	23354394	.	0	.
chr7	6781462	6781963	.	0	.
chr9	119085054	119085555	.	0	.
chr11	22628969	22629470	.	0	.
chr4	65477082	65477583	.	0	.
chr11	119215833	119216334	.	0	.
chr4	98759022	98759523	.	0	.
chr13	92041643	92042144	.	0	.
chr13	81351313	81351814	.	0	.
chr17	57233003	57233504	.	0	.
chr15	78635170	78635671	.	0	.
chr13	98651496	98651997	.	0	.
chr2	173408739	173409240	.	0	.
chr2	170040488	170040989	.	0	.
chr18	61644327	61644828	.	0	.
chr4	97635118	97635619	.	0	.
chr16	35681612	35682113	.	0	.
chr5	111823356	111823857	.	0	.
chr15	10661891	10662392	.	0	.
chr4	57396427	57396928	.	0	.
chr10	61085102	61085603	.	0	.
chr19	59432134	59432635	.	0	.
chr8	11299216	11299717	.	0	.
chr13	52041289	52041790	.	0	.
chr9	16153420	16153921	.	0	.
chr9	51661041	51661542	.	0	.
chr13	112496193	112496694	.	0	.
chr6	147085562	147086063	.	0	.
chr11	87584954	87585455	.	0	.
chr11	119291524	119292025	.	0	.
chr8	11224344	11224845	.	0	.
chr9	47422113	47422614	.	0	.
chr5	147826068	147826569	.	0	.
chr11	63125691	63126192	.	0	.
chr4	63459301	63459802	.	0	.
chr14	70169218	70169719	.	0	.
chr18	61394754	61395255	.	0	.
chr1	162223172	162223673	.	0	.
chr4	120045010	120045511	.	0	.
chr5	36373090	36373591	.	0	.
chr10	67029279	67029780	.	0	.
chr6	94647967	94648468	.	0	.
chr11	83796082	83796583	.	0	.
chr11	116652552	116653053	.	0	.
chr14	48224958	48225459	.	0	.
chr6	115996131	115996632	.	0	.
chr17	22166244	22166745	.	0	.
chr7	110981061	110981562	.	0	.
chr17	15084355	15084856	.	0	.
chr11	79054428	79054929	.	0	.
chr1	178917074	178917575	.	0	.
chr9	119072452	119072953	.	0	.
chr15	78623389	78623890	.	0	.
chr2	32951418	32951919	.	0	.
chr9	20665930	20666431	.	0	.
chr9	68302203	68302704	.	0	.
chr6	136910226	136910727	.	0	.
chr1	119115096	119115597	.	0	.
chr5	141970991	141971492	.	0	.
chr11	3542953	3543454	.	0	.
chr18	65510198	65510699	.	0	.
chr7	142496517	142497018	.	0	.
chr2	127473255	127473756	.	0	.
chr7	98361864	98362365	.	0	.
chr11	88460314	88460815	.	0	.
chr5	136269878	136270379	.	0	.
chr10	39292514	39293015	.	0	.
chr7	125980131	125980632	.	0	.
chr15	21008982	21009483	.	0	.
chr4	106899421	106899922	.	0	.
chr10	39522465	39522966	.	0	.
chr11	96992911	96993412	.	0	.
chr7	29421525	29422026	.	0	.
chr8	88844348	88844849	.	0	.
chr9	67033829	67034330	.	0	.
chr14	28992458	28992959	.	0	.
chr7	134223064	134223565	.	0	.
chr2	165248845	165249346	.	0	.
chr8	124791753	124792254	.	0	.
chr5	136240965	136241466	.	0	.
chr5	96939997	96940498	.	0	.
chr5	122731826	122732327	.	0	.
chr8	36904562	36905063	.	0	.
chr11	113825389	113825890	.	0	.
chr8	31541516	31542017	.	0	.
chr3	38934732	38935233	.	0	.
chr8	116133821	116134322	.	0	.
chr7	96749685	96750186	.	0	.
chr14	61891869	61892370	.	0	.
chr11	95559592	95560093	.	0	.
chr7	4128964	4129465	.	0	.
chr9	14247554	14248055	.	0	.
chr17	51243982	51244483	.	0	.
chr8	125043296	125043797	.	0	.
chr8	18693012	18693513	.	0	.
chr4	63440195	63440696	.	0	.
chr8	11379296	11379797	.	0	.
chr2	31451478	31451979	.	0	.
chr2	72369040	72369541	.	0	.
chr7	78826950	78827451	.	0	.
chr16	34917694	34918195	.	0	.
chr9	34663445	34663946	.	0	.
chr12	117224004	117224505	.	0	.
chr11	75262001	75262502	.	0	.
chr12	33219382	33219883	.	0	.
chr16	24490715	24491216	.	0	.
chr4	149562404	149562905	.	0	.
chr6	134502294	134502795	.	0	.
chr8	114499242	114499743	.	0	.
chr8	119635286	119635787	.	0	.
chr15	96055394	96055895	.	0	.
chr11	53546263	53546764	.	0	.
chr13	45576105	45576606	.	0	.
chr17	33812892	33813393	.	0	.
chr3	105631199	105631700	.	0	.
chr5	142525200	142525701	.	0	.
chr10	17196047	17196548	.	0	.
chr3	128519924	128520425	.	0	.
chr5	107164294	107164795	.	0	.
chr11	117283575	117284076	.	0	.
chr5	124205727	124206228	.	0	.
chr1	176818700	176819201	.	0	.
chr6	137364563	137365064	.	0	.
chr11	120861347	120861848	.	0	.
chr2	167249626	167250127	.	0	.
chr2	129687622	129688123	.	0	.
[truncated: 1,316 more rows]

## Sheet: Steroidogenic_progenitor_2.DAR
Supplementary Table S2. List of differentially accessible regions (DARs) of steroidogenic progenitor 2.
chr9	58036911	58037412	.	0	.
chr11	104269371	104269872	.	0	.
chr2	30589023	30589524	.	0	.
chr5	34535013	34535514	.	0	.
chr12	91837611	91838112	.	0	.
chr8	87783149	87783650	.	0	.
chr19	3923578	3924079	.	0	.
chr4	152253618	152254119	.	0	.
chr2	163915122	163915623	.	0	.
chr11	104130534	104131035	.	0	.
chr5	113164442	113164943	.	0	.
chr4	148938524	148939025	.	0	.
chr8	122265507	122266008	.	0	.
chr14	63164543	63165044	.	0	.
chr6	90549918	90550419	.	0	.
chr2	93456040	93456541	.	0	.
chr2	127000355	127000856	.	0	.
chr15	86203862	86204363	.	0	.
chr12	76612626	76613127	.	0	.
chr6	112488835	112489336	.	0	.
chr3	100429753	100430254	.	0	.
chr3	100680191	100680692	.	0	.
chr17	13487781	13488282	.	0	.
chr2	156625215	156625716	.	0	.
chr15	59727942	59728443	.	0	.
chr17	32359903	32360404	.	0	.
chr4	117161924	117162425	.	0	.
chr8	71717063	71717564	.	0	.
chr8	87450028	87450529	.	0	.
chr5	121945810	121946311	.	0	.
chr6	48533525	48534026	.	0	.
chr2	120069000	120069501	.	0	.
chr7	28406233	28406734	.	0	.
chr3	101513893	101514394	.	0	.
chr17	35303747	35304248	.	0	.
chr3	65871138	65871639	.	0	.
chr6	84569605	84570106	.	0	.
chr1	156006939	156007440	.	0	.
chr11	4720003	4720504	.	0	.
chr1	135470459	135470960	.	0	.
chr8	71688948	71689449	.	0	.
chr6	124960971	124961472	.	0	.
chr8	120750420	120750921	.	0	.
chr15	84094927	84095428	.	0	.
chr4	141632056	141632557	.	0	.
chr7	16101778	16102279	.	0	.
chr7	142359166	142359667	.	0	.
chr18	37835452	37835953	.	0	.
chr2	34629649	34630150	.	0	.
chr4	101378257	101378758	.	0	.
chr15	73733218	73733719	.	0	.
chr2	172670203	172670704	.	0	.
chr7	142499077	142499578	.	0	.
chr9	46479949	46480450	.	0	.
chr10	121382139	121382640	.	0	.
chr11	109485627	109486128	.	0	.
chr2	167706415	167706916	.	0	.
chr4	152125448	152125949	.	0	.
chr7	29387041	29387542	.	0	.
chr6	121171093	121171594	.	0	.
chr2	92726802	92727303	.	0	.
chr5	123489619	123490120	.	0	.
chr16	33596062	33596563	.	0	.
chr1	92212294	92212795	.	0	.
chr10	60086787	60087288	.	0	.
chr18	75691044	75691545	.	0	.
chr19	3998026	3998527	.	0	.
chr4	107217559	107218060	.	0	.
chr6	112492469	112492970	.	0	.
chr9	61470741	61471242	.	0	.
chr11	118885603	118886104	.	0	.
chr5	36368526	36369027	.	0	.
chr5	140654283	140654784	.	0	.
chr11	97448413	97448914	.	0	.
chr7	125873337	125873838	.	0	.
chr16	33241951	33242452	.	0	.
chr2	180466540	180467041	.	0	.
chr8	121461117	121461618	.	0	.
chr6	29509098	29509599	.	0	.
chr6	112397259	112397760	.	0	.
chr5	125317252	125317753	.	0	.
chr13	91165232	91165733	.	0	.
chr17	33966022	33966523	.	0	.
chr16	11072423	11072924	.	0	.
chr7	144611579	144612080	.	0	.
chr8	70279110	70279611	.	0	.
chr15	101279521	101280022	.	0	.
chr11	5863944	5864445	.	0	.
chr10	110881995	110882496	.	0	.
chr15	77980994	77981495	.	0	.
chr9	58014758	58015259	.	0	.
chr15	85900340	85900841	.	0	.
chr8	71686429	71686930	.	0	.
chr8	71351092	71351593	.	0	.
chr1	154202570	154203071	.	0	.
chr12	111306793	111307294	.	0	.
chr1	38241841	38242342	.	0	.
chr1	118850401	118850902	.	0	.
chr15	38447124	38447625	.	0	.
chr8	119425486	119425987	.	0	.
chr7	4850794	4851295	.	0	.
chr8	104101588	104102089	.	0	.
chr15	78691848	78692349	.	0	.
chr4	152532800	152533301	.	0	.
chr9	57279502	57280003	.	0	.
chr4	155578235	155578736	.	0	.
chr2	35171096	35171597	.	0	.
chr4	131569140	131569641	.	0	.
chr5	20654586	20655087	.	0	.
chr5	121872109	121872610	.	0	.
chr5	142677974	142678475	.	0	.
chr11	120071791	120072292	.	0	.
chr4	134897238	134897739	.	0	.
chr15	81774479	81774980	.	0	.
chr16	10590078	10590579	.	0	.
chr18	76164222	76164723	.	0	.
chr11	59897838	59898339	.	0	.
chr5	124194197	124194698	.	0	.
chr8	119776794	119777295	.	0	.
chr10	127581263	127581764	.	0	.
chr4	151346103	151346604	.	0	.
chr5	140906641	140907142	.	0	.
chr17	56999439	56999940	.	0	.
chr8	10801664	10802165	.	0	.
chr14	20729850	20730351	.	0	.
chr6	84562815	84563316	.	0	.
chr5	118015001	118015502	.	0	.
chr7	4647195	4647696	.	0	.
chr2	31414682	31415183	.	0	.
chr7	141278051	141278552	.	0	.
chr2	68377262	68377763	.	0	.
chr2	12316308	12316809	.	0	.
chr8	105944195	105944696	.	0	.
chrX	70881302	70881803	.	0	.
chr17	65571389	65571890	.	0	.
chr3	84639667	84640168	.	0	.
chr9	70852911	70853412	.	0	.
chr11	117776055	117776556	.	0	.
chr15	99562782	99563283	.	0	.
chr17	25127507	25128008	.	0	.
chr18	21651876	21652377	.	0	.
chr3	88648389	88648890	.	0	.
chr3	127512811	127513312	.	0	.
chr11	50653922	50654423	.	0	.
chr5	38205702	38206203	.	0	.
chr5	125056198	125056699	.	0	.
chr11	61713412	61713913	.	0	.
chr19	46672475	46672976	.	0	.
chr12	30160370	30160871	.	0	.
chr4	128617424	128617925	.	0	.
chr11	115318583	115319084	.	0	.
chr12	99256624	99257125	.	0	.
chr14	25519667	25520168	.	0	.
chr16	17280408	17280909	.	0	.
chr17	47304456	47304957	.	0	.
chr2	38719275	38719776	.	0	.
chr7	127689715	127690216	.	0	.
chr6	112404600	112405101	.	0	.
chr9	24470015	24470516	.	0	.
chr17	31339718	31340219	.	0	.
chr6	51300912	51301413	.	0	.
chr18	77184878	77185379	.	0	.
chr4	133552681	133553182	.	0	.
chr9	109116043	109116544	.	0	.
chr9	106265658	106266159	.	0	.
chr11	78803549	78804050	.	0	.
chr7	19444825	19445326	.	0	.
chr1	191839377	191839878	.	0	.
chr6	84353395	84353896	.	0	.
chr6	90551517	90552018	.	0	.
chr8	95291493	95291994	.	0	.
chr12	105993149	105993650	.	0	.
chr14	25505216	25505717	.	0	.
chr14	25523410	25523911	.	0	.
chr16	33916584	33917085	.	0	.
chr19	41303773	41304274	.	0	.
chr2	28031713	28032214	.	0	.
chr11	54939942	54940443	.	0	.
chr11	117304319	117304820	.	0	.
chr14	34620581	34621082	.	0	.
chr4	117849872	117850373	.	0	.
chr15	82184070	82184571	.	0	.
chr15	99723892	99724393	.	0	.
chr17	56418192	56418693	.	0	.
chr5	114589433	114589934	.	0	.
chr12	86483301	86483802	.	0	.
chr7	139961038	139961539	.	0	.
chr18	61311730	61312231	.	0	.
chr7	74364942	74365443	.	0	.
chr6	83131237	83131738	.	0	.
chr12	76608966	76609467	.	0	.
chr15	10686646	10687147	.	0	.
chr1	152051748	152052249	.	0	.
chr9	108579290	108579791	.	0	.
chr11	119129217	119129718	.	0	.
chr12	102062150	102062651	.	0	.
chr8	71688379	71688880	.	0	.
chr7	45006514	45007015	.	0	.
chr8	120685149	120685650	.	0	.
chr1	132205892	132206393	.	0	.
chr9	45328279	45328780	.	0	.
chr5	119329408	119329909	.	0	.
chr14	26317582	26318083	.	0	.
chr3	96541546	96542047	.	0	.
chr5	35538042	35538543	.	0	.
chr1	168265262	168265763	.	0	.
chr16	90738075	90738576	.	0	.
chr17	12268602	12269103	.	0	.
chr7	126099381	126099882	.	0	.
chr10	80790522	80791023	.	0	.
chr15	78481914	78482415	.	0	.
chr18	60659956	60660457	.	0	.
chr2	167687419	167687920	.	0	.
chr6	55558132	55558633	.	0	.
chr16	94208163	94208664	.	0	.
chr19	17692687	17693188	.	0	.
chr5	141852669	141853170	.	0	.
chr8	83577272	83577773	.	0	.
chr13	73759604	73760105	.	0	.
chr17	48457142	48457643	.	0	.
chr7	79731521	79732022	.	0	.
chr7	125940882	125941383	.	0	.
chr9	110366658	110367159	.	0	.
chr2	167445747	167446248	.	0	.
chr8	71692382	71692883	.	0	.
chr4	148970552	148971053	.	0	.
chr11	97525278	97525779	.	0	.
chr2	121760595	121761096	.	0	.
chr7	125899869	125900370	.	0	.
chr8	72584169	72584670	.	0	.
chr9	40388296	40388797	.	0	.
chr19	10965635	10966136	.	0	.
chr1	73998461	73998962	.	0	.
chr1	120814480	120814981	.	0	.
chr10	81328172	81328673	.	0	.
chr12	8351187	8351688	.	0	.
chr2	152653039	152653540	.	0	.
chr4	65481573	65482074	.	0	.
chr10	80073052	80073553	.	0	.
chr10	81420216	81420717	.	0	.
chr4	117908859	117909360	.	0	.
chr2	32781243	32781744	.	0	.
chr4	107091644	107092145	.	0	.
chr10	17880641	17881142	.	0	.
chr13	37561987	37562488	.	0	.
chr2	131538286	131538787	.	0	.
chr3	51655435	51655936	.	0	.
chr4	98002173	98002674	.	0	.
chr12	5176909	5177410	.	0	.
chr5	121842078	121842579	.	0	.
chr5	142474150	142474651	.	0	.
chr6	121166264	121166765	.	0	.
chr18	70632920	70633421	.	0	.
chr1	131838483	131838984	.	0	.
chr15	73623068	73623569	.	0	.
chr15	88866468	88866969	.	0	.
chr11	75823501	75824002	.	0	.
chr17	56566604	56567105	.	0	.
chr2	32056833	32057334	.	0	.
chr4	136109898	136110399	.	0	.
chrX	99497166	99497667	.	0	.
chr11	116064373	116064874	.	0	.
chr1	55091854	55092355	.	0	.
chr11	116198870	116199371	.	0	.
chr2	69810157	69810658	.	0	.
chr8	26915720	26916221	.	0	.
chrX	73525753	73526254	.	0	.
chr5	49525240	49525741	.	0	.
chr3	89622671	89623172	.	0	.
chr15	81791998	81792499	.	0	.
chr2	163555098	163555599	.	0	.
chr5	147576876	147577377	.	0	.
chr16	92579022	92579523	.	0	.
chr18	35675294	35675795	.	0	.
chr4	62888704	62889205	.	0	.
chr10	60205807	60206308	.	0	.
chr19	4498694	4499195	.	0	.
chr11	32592162	32592663	.	0	.
chr8	87095077	87095578	.	0	.
chr11	74653292	74653793	.	0	.
chr7	27592998	27593499	.	0	.
chr11	34771142	34771643	.	0	.
chr18	36665855	36666356	.	0	.
chr15	79244390	79244891	.	0	.
chr19	42685499	42686000	.	0	.
chr5	115284323	115284824	.	0	.
chr12	91786378	91786879	.	0	.
chr17	31468455	31468956	.	0	.
chr6	90550496	90550997	.	0	.
chr3	87093306	87093807	.	0	.
chr5	114408827	114409328	.	0	.
chr8	11592182	11592683	.	0	.
chr18	34354673	34355174	.	0	.
chr1	118916457	118916958	.	0	.
chr19	3977295	3977796	.	0	.
chr4	148955120	148955621	.	0	.
chr6	82751051	82751552	.	0	.
chr8	105929482	105929983	.	0	.
chr8	107221849	107222350	.	0	.
chr8	124480318	124480819	.	0	.
chr13	56003848	56004349	.	0	.
chr15	44310919	44311420	.	0	.
chr7	80178014	80178515	.	0	.
chr2	30711971	30712472	.	0	.
chr17	87797829	87798330	.	0	.
chr17	25171264	25171765	.	0	.
chr17	56420627	56421128	.	0	.
chr4	129221888	129222389	.	0	.
chr4	138802797	138803298	.	0	.
chr6	91184033	91184534	.	0	.
chr7	19026501	19027002	.	0	.
chr8	34476248	34476749	.	0	.
chr9	90177687	90178188	.	0	.
chr19	34897573	34898074	.	0	.
chr7	143041982	143042483	.	0	.
chr8	70543847	70544348	.	0	.
chr5	38536739	38537240	.	0	.
chr11	101928000	101928501	.	0	.
chr8	87702988	87703489	.	0	.
chr13	49245888	49246389	.	0	.
chr6	120188420	120188921	.	0	.
chr13	111532280	111532781	.	0	.
chr2	30601565	30602066	.	0	.
chr5	114591266	114591767	.	0	.
chr9	118952538	118953039	.	0	.
chr15	58986392	58986893	.	0	.
chr3	89147799	89148300	.	0	.
chr11	52275720	52276221	.	0	.
chr3	89091840	89092341	.	0	.
chr17	31727221	31727722	.	0	.
chr7	144620850	144621351	.	0	.
chr18	5098424	5098925	.	0	.
chr6	83748372	83748873	.	0	.
chr7	64357365	64357866	.	0	.
chr8	119666198	119666699	.	0	.
chr2	131141516	131142017	.	0	.
chr11	118256241	118256742	.	0	.
chr17	65648659	65649160	.	0	.
chr9	21691759	21692260	.	0	.
chr11	99141510	99142011	.	0	.
chr15	77763445	77763946	.	0	.
chr5	35070041	35070542	.	0	.
chr5	36044562	36045063	.	0	.
chr5	125071938	125072439	.	0	.
chr15	83155611	83156112	.	0	.
chr10	77089332	77089833	.	0	.
chr19	4270100	4270601	.	0	.
chr5	114436736	114437237	.	0	.
chr1	40265154	40265655	.	0	.
chr1	120813876	120814377	.	0	.
chr17	29731556	29732057	.	0	.
chr5	140639588	140640089	.	0	.
chr9	22750744	22751245	.	0	.
chr4	125059000	125059501	.	0	.
chr9	110277263	110277764	.	0	.
chr18	80178966	80179467	.	0	.
chr6	115991950	115992451	.	0	.
chr18	76164755	76165256	.	0	.
chr1	87042009	87042510	.	0	.
chr10	61832045	61832546	.	0	.
chr8	105372986	105373487	.	0	.
chr13	97330992	97331493	.	0	.
chr12	26476981	26477482	.	0	.
chr14	72999120	72999621	.	0	.
chr15	81787489	81787990	.	0	.
chr4	42819780	42820281	.	0	.
chr4	117873544	117874045	.	0	.
chr5	5668890	5669391	.	0	.
chr7	99295048	99295549	.	0	.
chr7	137366972	137367473	.	0	.
chr3	90464538	90465039	.	0	.
chr5	35720343	35720844	.	0	.
chr9	118873472	118873973	.	0	.
chr2	92027709	92028210	.	0	.
chr1	133347673	133348174	.	0	.
chr3	41376864	41377365	.	0	.
chr11	78372584	78373085	.	0	.
chr6	48415592	48416093	.	0	.
chr6	38341679	38342180	.	0	.
chr14	120368920	120369421	.	0	.
chr18	51970429	51970930	.	0	.
chr19	10968497	10968998	.	0	.
chr15	81554817	81555318	.	0	.
chr5	35788940	35789441	.	0	.
chr8	87894236	87894737	.	0	.
chr11	101359636	101360137	.	0	.
chr9	98444613	98445114	.	0	.
chr19	43671250	43671751	.	0	.
chr9	90197058	90197559	.	0	.
chr2	75960531	75961032	.	0	.
chr8	124140257	124140758	.	0	.
chr15	64032619	64033120	.	0	.
chr2	127603469	127603970	.	0	.
chr10	17556331	17556832	.	0	.
chr8	120204609	120205110	.	0	.
chr19	25266191	25266692	.	0	.
chr19	58810465	58810966	.	0	.
chr4	130130658	130131159	.	0	.
chr8	120224799	120225300	.	0	.
chr2	172860004	172860505	.	0	.
chr15	96769651	96770152	.	0	.
chr2	127655981	127656482	.	0	.
chr15	73584962	73585463	.	0	.
chr17	25868028	25868529	.	0	.
chr8	126787237	126787738	.	0	.
chr13	23696026	23696527	.	0	.
chr2	118715252	118715753	.	0	.
chr7	78785942	78786443	.	0	.
chr17	71696111	71696612	.	0	.
chr6	54811824	54812325	.	0	.
chr5	125224825	125225326	.	0	.
chr2	180986276	180986777	.	0	.
chr8	71579431	71579932	.	0	.
chr5	140621472	140621973	.	0	.
chr12	8358342	8358843	.	0	.
chr13	95805705	95806206	.	0	.
chr1	87273579	87274080	.	0	.
chr15	97745324	97745825	.	0	.
chr7	133007279	133007780	.	0	.
chr9	106311560	106312061	.	0	.
chr9	108117112	108117613	.	0	.
chr9	109103095	109103596	.	0	.
chr1	132770692	132771193	.	0	.
chr11	50216622	50217123	.	0	.
chr11	59051490	59051991	.	0	.
chr19	10055751	10056252	.	0	.
chr2	32780727	32781228	.	0	.
chr2	68376648	68377149	.	0	.
chr4	137213576	137214077	.	0	.
chr4	149159666	149160167	.	0	.
chr5	75428020	75428521	.	0	.
chr5	139426664	139427165	.	0	.
chr6	72370091	72370592	.	0	.
chr7	99452977	99453478	.	0	.
chr9	45224691	45225192	.	0	.
chr15	88919172	88919673	.	0	.
chr2	167861098	167861599	.	0	.
chr2	159057476	159057977	.	0	.
chr2	38690606	38691107	.	0	.
chr16	10925583	10926084	.	0	.
chr9	52100324	52100825	.	0	.
chr11	76430196	76430697	.	0	.
chr7	30698556	30699057	.	0	.
chr16	10870908	10871409	.	0	.
chr7	141430062	141430563	.	0	.
chr8	71687806	71688307	.	0	.
chr10	59970055	59970556	.	0	.
chr11	120184228	120184729	.	0	.
chr14	25773266	25773767	.	0	.
chr1	190661514	190662015	.	0	.
chr11	115449667	115450168	.	0	.
chr7	66029113	66029614	.	0	.
chr11	59933938	59934439	.	0	.
chr17	56478113	56478614	.	0	.
chr19	3924088	3924589	.	0	.
chr16	23040618	23041119	.	0	.
chr3	52858263	52858764	.	0	.
chr1	36562902	36563403	.	0	.
chr16	20237312	20237813	.	0	.
chr8	71693599	71694100	.	0	.
chr10	120397382	120397883	.	0	.
chr2	163318082	163318583	.	0	.
chr11	119046444	119046945	.	0	.
chr4	41678691	41679192	.	0	.
chr5	140726873	140727374	.	0	.
chr1	75511493	75511994	.	0	.
chr6	83147233	83147734	.	0	.
chr7	139450357	139450858	.	0	.
chr8	71526583	71527084	.	0	.
chr9	114381281	114381782	.	0	.
chr9	59271696	59272197	.	0	.
chr11	77790344	77790845	.	0	.
chr7	4641946	4642447	.	0	.
chr7	135164687	135165188	.	0	.
chr2	131652235	131652736	.	0	.
chr12	30076294	30076795	.	0	.
chr9	54642094	54642595	.	0	.
chr17	30215758	30216259	.	0	.
chr8	123126139	123126640	.	0	.
chr1	133204060	133204561	.	0	.
chr19	58788945	58789446	.	0	.
chr2	25633556	25634057	.	0	.
chr2	59772291	59772792	.	0	.
chr4	154018147	154018648	.	0	.
chr9	120818585	120819086	.	0	.
chr13	37601013	37601514	.	0	.
chr15	84079997	84080498	.	0	.
chr4	95208840	95209341	.	0	.
chr8	18776115	18776616	.	0	.
chr16	33891057	33891558	.	0	.
chr5	64519812	64520313	.	0	.
chr12	81146739	81147240	.	0	.
chr2	157509105	157509606	.	0	.
chr2	160880690	160881191	.	0	.
chr7	128414336	128414837	.	0	.
chr10	76898397	76898898	.	0	.
chr3	28965919	28966420	.	0	.
chr4	120895234	120895735	.	0	.
chr4	131280834	131281335	.	0	.
chr9	21495231	21495732	.	0	.
chr19	46737063	46737564	.	0	.
chr4	123213906	123214407	.	0	.
chr12	33175839	33176340	.	0	.
chr12	25165595	25166096	.	0	.
chr1	156754980	156755481	.	0	.
chr2	145790815	145791316	.	0	.
chr7	44343492	44343993	.	0	.
chr13	55823639	55824140	.	0	.
chr11	120184736	120185237	.	0	.
chr14	30178216	30178717	.	0	.
chr19	47472777	47473278	.	0	.
chr5	122171298	122171799	.	0	.
chr8	87038980	87039481	.	0	.
chr1	40024468	40024969	.	0	.
chr1	73824325	73824826	.	0	.
chr10	80717264	80717765	.	0	.
chr10	86313313	86313814	.	0	.
chr11	44243208	44243709	.	0	.
chr11	70721063	70721564	.	0	.
chr12	91837061	91837562	.	0	.
chr14	57836778	57837279	.	0	.
chr14	70061488	70061989	.	0	.
chr19	6952621	6953122	.	0	.
chr19	46664089	46664590	.	0	.
chr2	119292760	119293261	.	0	.
chr2	119323106	119323607	.	0	.
chr2	154216969	154217470	.	0	.
chr3	27605495	27605996	.	0	.
chr4	102712609	102713110	.	0	.
chr4	108008269	108008770	.	0	.
chr5	24904979	24905480	.	0	.
chr5	35648217	35648718	.	0	.
chr5	35660971	35661472	.	0	.
chr5	117995315	117995816	.	0	.
chr5	135727044	135727545	.	0	.
chr6	90691785	90692286	.	0	.
chr6	127942433	127942934	.	0	.
chr7	126411107	126411608	.	0	.
chr7	139326934	139327435	.	0	.
chr8	85047385	85047886	.	0	.
chr8	121313949	121314450	.	0	.
chr9	56830186	56830687	.	0	.
chr9	86569062	86569563	.	0	.
chr10	78315080	78315581	.	0	.
chr11	83893260	83893761	.	0	.
chr4	151339396	151339897	.	0	.
chr12	101794342	101794843	.	0	.
chr2	61453623	61454124	.	0	.
chr11	116011468	116011969	.	0	.
chr2	103592216	103592717	.	0	.
chr4	150401833	150402334	.	0	.
chr5	119596415	119596916	.	0	.
chr18	36765156	36765657	.	0	.
chr19	10608065	10608566	.	0	.
chr8	71692893	71693394	.	0	.
chr5	33358224	33358725	.	0	.
chr17	56022704	56023205	.	0	.
chr7	130569036	130569537	.	0	.
chr1	92769521	92770022	.	0	.
chr1	135262797	135263298	.	0	.
chr8	88585076	88585577	.	0	.
chr5	35064130	35064631	.	0	.
chr2	113806659	113807160	.	0	.
chr9	106251088	106251589	.	0	.
chr6	91662318	91662819	.	0	.
chr7	110287923	110288424	.	0	.
chr17	26618263	26618764	.	0	.
chr9	51963325	51963826	.	0	.
chr6	29214271	29214772	.	0	.
chr17	65647017	65647518	.	0	.
chr1	91448643	91449144	.	0	.
chr12	112494885	112495386	.	0	.
chr11	4718538	4719039	.	0	.
chr6	37406833	37407334	.	0	.
chr13	37964476	37964977	.	0	.
chr3	95284411	95284912	.	0	.
chr11	107573600	107574101	.	0	.
chr15	88692661	88693162	.	0	.
chr15	85908588	85909089	.	0	.
chr13	37929483	37929984	.	0	.
chr11	79752212	79752713	.	0	.
chr5	107238075	107238576	.	0	.
chr1	161250031	161250532	.	0	.
chr1	192246846	192247347	.	0	.
chr16	34157279	34157780	.	0	.
chr7	100922471	100922972	.	0	.
chr19	40370417	40370918	.	0	.
chr5	43087926	43088427	.	0	.
chr9	28289773	28290274	.	0	.
chr14	31412215	31412716	.	0	.
chr8	70272925	70273426	.	0	.
chr5	35647562	35648063	.	0	.
chr8	126634636	126635137	.	0	.
chr4	43533317	43533818	.	0	.
chr18	64471470	64471971	.	0	.
chr1	73992370	73992871	.	0	.
chr13	52222322	52222823	.	0	.
chr9	120016982	120017483	.	0	.
chr5	66166140	66166641	.	0	.
chr12	100945502	100946003	.	0	.
chr12	16764513	16765014	.	0	.
chr10	74921512	74922013	.	0	.
chr11	77845510	77846011	.	0	.
chr19	10122053	10122554	.	0	.
chr19	41671020	41671521	.	0	.
chr4	43398960	43399461	.	0	.
chr4	106124623	106125124	.	0	.
chr7	114778248	114778749	.	0	.
chr12	75635604	75636105	.	0	.
chr15	82856589	82857090	.	0	.
chr5	114621003	114621504	.	0	.
chr9	21751397	21751898	.	0	.
chr9	58029809	58030310	.	0	.
chr7	135088945	135089446	.	0	.
chr9	102749083	102749584	.	0	.
chr9	111001663	111002164	.	0	.
chr12	111693919	111694420	.	0	.
chr9	40323500	40324001	.	0	.
chr10	124176517	124177018	.	0	.
chr5	35592563	35593064	.	0	.
chr15	80053881	80054382	.	0	.
chr15	97581556	97582057	.	0	.
chr17	69970141	69970642	.	0	.
chr8	22668819	22669320	.	0	.
chr4	143067056	143067557	.	0	.
chr7	25164374	25164875	.	0	.
chr15	95842561	95843062	.	0	.
chr17	23553701	23554202	.	0	.
chr17	63462712	63463213	.	0	.
chr8	95711488	95711989	.	0	.
chr11	60168692	60169193	.	0	.
chr2	152933081	152933582	.	0	.
chr4	120556553	120557054	.	0	.
chr17	26611262	26611763	.	0	.
chr9	52102388	52102889	.	0	.
chr10	61866095	61866596	.	0	.
chr11	60779511	60780012	.	0	.
chr12	83136708	83137209	.	0	.
chr12	86816827	86817328	.	0	.
chr13	13332521	13333022	.	0	.
chr13	51735907	51736408	.	0	.
chr13	51858466	51858967	.	0	.
chr14	120366957	120367458	.	0	.
chr15	83305446	83305947	.	0	.
chr16	22955542	22956043	.	0	.
chr16	34527852	34528353	.	0	.
chr17	28558002	28558503	.	0	.
chr17	87339320	87339821	.	0	.
chr3	123116087	123116588	.	0	.
chr4	119247754	119248255	.	0	.
chr4	151739361	151739862	.	0	.
chr6	145181929	145182430	.	0	.
chr8	8526715	8527216	.	0	.
chr8	117364572	117365073	.	0	.
chr9	45422189	45422690	.	0	.
chr9	58020551	58021052	.	0	.
chr9	62615765	62616266	.	0	.
chr9	106232679	106233180	.	0	.
chr3	131637587	131638088	.	0	.
chr5	64517710	64518211	.	0	.
chr8	70758481	70758982	.	0	.
chr7	29137459	29137960	.	0	.
chr11	69432808	69433309	.	0	.
chr2	30151626	30152127	.	0	.
chr1	39963696	39964197	.	0	.
chr16	76365080	76365581	.	0	.
chr3	122453837	122454338	.	0	.
chr6	15720403	15720904	.	0	.
chr9	48058702	48059203	.	0	.
chr10	80547426	80547927	.	0	.
chr4	135765583	135766084	.	0	.
chr7	143320409	143320910	.	0	.
chr9	75004123	75004624	.	0	.
chr1	180894533	180895034	.	0	.
chr16	84978545	84979046	.	0	.
chr4	121021895	121022396	.	0	.
chr4	151450071	151450572	.	0	.
chr5	110415745	110416246	.	0	.
chr9	119084427	119084928	.	0	.
chr19	42281815	42282316	.	0	.
chr8	69956607	69957108	.	0	.
chr5	120567164	120567665	.	0	.
chr3	51208299	51208800	.	0	.
chr11	35626439	35626940	.	0	.
chr14	64044211	64044712	.	0	.
chr16	12950690	12951191	.	0	.
chr8	87782646	87783147	.	0	.
chr9	118632156	118632657	.	0	.
chr3	84647639	84648140	.	0	.
chr11	104131701	104132202	.	0	.
chr18	74834613	74835114	.	0	.
chr7	118788442	118788943	.	0	.
chr18	82547358	82547859	.	0	.
chr17	25169634	25170135	.	0	.
chr18	35043066	35043567	.	0	.
chr13	74218389	74218890	.	0	.
chr3	89123115	89123616	.	0	.
chr10	59969410	59969911	.	0	.
chr5	135722256	135722757	.	0	.
chr1	73997863	73998364	.	0	.
chr11	57647111	57647612	.	0	.
chr11	109673119	109673620	.	0	.
chr15	36446299	36446800	.	0	.
chr5	113190524	113191025	.	0	.
chr5	114406523	114407024	.	0	.
chr1	86675096	86675597	.	0	.
chr12	81013426	81013927	.	0	.
chr16	18563587	18564088	.	0	.
chr9	63927572	63928073	.	0	.
chr1	168475878	168476379	.	0	.
chr7	74365469	74365970	.	0	.
chr1	180987728	180988229	.	0	.
chr2	93232343	93232844	.	0	.
chr2	144192021	144192522	.	0	.
chr10	83644850	83645351	.	0	.
chr13	51868304	51868805	.	0	.
chr13	99316396	99316897	.	0	.
chr14	63067555	63068056	.	0	.
chr4	110050822	110051323	.	0	.
chr5	139893924	139894425	.	0	.
chr12	91748438	91748939	.	0	.
chr11	115272946	115273447	.	0	.
chr2	148003443	148003944	.	0	.
chr6	28916589	28917090	.	0	.
chr6	145512213	145512714	.	0	.
chr2	93099703	93100204	.	0	.
chr19	5867798	5868299	.	0	.
chr7	96857500	96858001	.	0	.
chr1	36129057	36129558	.	0	.
chr12	76784136	76784637	.	0	.
chr14	76527723	76528224	.	0	.
chr10	86990530	86991031	.	0	.
chr15	12848098	12848599	.	0	.
chr7	44473153	44473654	.	0	.
chr6	28909474	28909975	.	0	.
chr11	50212970	50213471	.	0	.
chr6	115943460	115943961	.	0	.
chr18	39119944	39120445	.	0	.
chr1	157060667	157061168	.	0	.
chr18	75690521	75691022	.	0	.
chr1	126484563	126485064	.	0	.
chr10	103367401	103367902	.	0	.
chr11	36204516	36205017	.	0	.
chr17	47842148	47842649	.	0	.
chr4	141749522	141750023	.	0	.
chr13	52121440	52121941	.	0	.
chr10	62211414	62211915	.	0	.
chr1	92431473	92431974	.	0	.
chr1	183659071	183659572	.	0	.
chr10	78452650	78453151	.	0	.
chr10	127591375	127591876	.	0	.
chr11	85178102	85178603	.	0	.
chr11	119123824	119124325	.	0	.
chr14	69040103	69040604	.	0	.
chr17	28776155	28776656	.	0	.
chr17	56108560	56109061	.	0	.
chr19	3714325	3714826	.	0	.
chr19	11977369	11977870	.	0	.
chr19	56760178	56760679	.	0	.
chr3	51726183	51726684	.	0	.
chr4	129909097	129909598	.	0	.
chr4	133940791	133941292	.	0	.
chr5	116566561	116567062	.	0	.
chr5	130248057	130248558	.	0	.
chr6	115991447	115991948	.	0	.
chr6	119314219	119314720	.	0	.
chr7	128115896	128116397	.	0	.
chr7	144179394	144179895	.	0	.
chr8	15076949	15077450	.	0	.
chr9	31610054	31610555	.	0	.
chr9	40426083	40426584	.	0	.
chr9	58092413	58092914	.	0	.
chr9	107992902	107993403	.	0	.
chr7	35698893	35699394	.	0	.
chr15	41409340	41409841	.	0	.
chr4	47310695	47311196	.	0	.
chr7	44250873	44251374	.	0	.
chrX	71527347	71527848	.	0	.
chr7	80058678	80059179	.	0	.
chr8	72321154	72321655	.	0	.
chr1	131980362	131980863	.	0	.
chr9	63983536	63984037	.	0	.
chr6	127348957	127349458	.	0	.
chr4	128778046	128778547	.	0	.
chr8	83980140	83980641	.	0	.
chr1	181010479	181010980	.	0	.
chr16	73471483	73471984	.	0	.
chr11	53548170	53548671	.	0	.
chr7	128672386	128672887	.	0	.
chr17	26421892	26422393	.	0	.
chr10	80791134	80791635	.	0	.
chr12	112671031	112671532	.	0	.
chr18	56739694	56740195	.	0	.
chr1	36323075	36323576	.	0	.
chr3	51397520	51398021	.	0	.
chr10	7473400	7473901	.	0	.
chr7	100974446	100974947	.	0	.
chr11	62624576	62625077	.	0	.
chr6	145175485	145175986	.	0	.
chr1	185064928	185065429	.	0	.
chr16	11422535	11423036	.	0	.
chr15	76653234	76653735	.	0	.
chr6	87876100	87876601	.	0	.
chr4	57574674	57575175	.	0	.
chr2	135559206	135559707	.	0	.
chr11	121549291	121549792	.	0	.
chr2	173683389	173683890	.	0	.
chr8	83926219	83926720	.	0	.
chr1	36073116	36073617	.	0	.
chr4	117863802	117864303	.	0	.
chr2	29923679	29924180	.	0	.
chr6	134953994	134954495	.	0	.
chr2	93032629	93033130	.	0	.
chr12	102678803	102679304	.	0	.
chr5	124021124	124021625	.	0	.
chr8	107390621	107391122	.	0	.
chr2	158741206	158741707	.	0	.
chr12	31299718	31300219	.	0	.
chr1	119234375	119234876	.	0	.
chr19	55164917	55165418	.	0	.
chr13	83729561	83730062	.	0	.
chr17	13717627	13718128	.	0	.
chr2	38704947	38705448	.	0	.
chr9	119941320	119941821	.	0	.
chr1	91800834	91801335	.	0	.
chr1	192505510	192506011	.	0	.
chr15	99431796	99432297	.	0	.
chr2	12371360	12371861	.	0	.
chr4	155907395	155907896	.	0	.
chr5	118309221	118309722	.	0	.
chr9	45338338	45338839	.	0	.
chr10	60742954	60743455	.	0	.
chr10	76960876	76961377	.	0	.
chr15	28047554	28048055	.	0	.
chr19	6842256	6842757	.	0	.
chr2	154291952	154292453	.	0	.
chr8	104170021	104170522	.	0	.
chr11	75846556	75847057	.	0	.
chr7	35118939	35119440	.	0	.
chr9	32029838	32030339	.	0	.
chr1	190263753	190264254	.	0	.
chr5	135035929	135036430	.	0	.
chr6	124471019	124471520	.	0	.
chr4	138808933	138809434	.	0	.
chr9	21689905	21690406	.	0	.
chr9	54234418	54234919	.	0	.
chr1	154178469	154178970	.	0	.
chr10	42299930	42300431	.	0	.
chr16	21645388	21645889	.	0	.
chr6	71991179	71991680	.	0	.
chr6	126154237	126154738	.	0	.
chr8	121954806	121955307	.	0	.
chr12	83137670	83138171	.	0	.
chr19	3653875	3654376	.	0	.
chr2	166748030	166748531	.	0	.
chr5	115971149	115971650	.	0	.
chr11	60917455	60917956	.	0	.
chr4	151194024	151194525	.	0	.
chr7	118849563	118850064	.	0	.
chr9	115121932	115122433	.	0	.
chr10	4657490	4657991	.	0	.
chr1	127320933	127321434	.	0	.
chr11	119066789	119067290	.	0	.
chr4	107347204	107347705	.	0	.
chr12	102365960	102366461	.	0	.
chr6	115944064	115944565	.	0	.
chr8	87435416	87435917	.	0	.
chr5	121966896	121967397	.	0	.
chr15	86124280	86124781	.	0	.
chr4	123665039	123665540	.	0	.
chr4	140979282	140979783	.	0	.
chr11	115223843	115224344	.	0	.
chr7	136225884	136226385	.	0	.
chr14	37355852	37356353	.	0	.
chr8	105372418	105372919	.	0	.
chr15	77014740	77015241	.	0	.
chrX	142832806	142833307	.	0	.
chr2	153585878	153586379	.	0	.
chr9	119634283	119634784	.	0	.
chr9	98817533	98818034	.	0	.
chr18	63290064	63290565	.	0	.
chr7	125872642	125873143	.	0	.
chr1	120245504	120246005	.	0	.
chr1	128680462	128680963	.	0	.
chr1	154658508	154659009	.	0	.
chr1	154983262	154983763	.	0	.
chr1	181009763	181010264	.	0	.
chr10	42120869	42121370	.	0	.
chr10	75907813	75908314	.	0	.
chr10	126962994	126963495	.	0	.
chr11	5874535	5875036	.	0	.
chr11	54950735	54951236	.	0	.
chr11	60797348	60797849	.	0	.
chr11	72308984	72309485	.	0	.
chr11	74652006	74652507	.	0	.
chr11	97650964	97651465	.	0	.
chr12	104821769	104822270	.	0	.
chr12	105850585	105851086	.	0	.
chr13	24589626	24590127	.	0	.
chr15	87178756	87179257	.	0	.
chr16	13727777	13728278	.	0	.
chr16	23232707	23233208	.	0	.
chr17	14213686	14214187	.	0	.
chr17	56663577	56664078	.	0	.
chr17	71224434	71224935	.	0	.
chr17	78355596	78356097	.	0	.
chr18	57124189	57124690	.	0	.
chr18	61466065	61466566	.	0	.
chr18	76072417	76072918	.	0	.
chr18	77186671	77187172	.	0	.
chr19	33099968	33100469	.	0	.
chr19	55164351	55164852	.	0	.
chr2	33450993	33451494	.	0	.
chr2	65195771	65196272	.	0	.
chr2	119324863	119325364	.	0	.
chr2	129025038	129025539	.	0	.
chr2	129226390	129226891	.	0	.
chr2	165283604	165284105	.	0	.
chr3	84594941	84595442	.	0	.
chr3	99263340	99263841	.	0	.
chr3	101411563	101412064	.	0	.
chr3	153145174	153145675	.	0	.
chr4	86685085	86685586	.	0	.
chr4	120556052	120556553	.	0	.
chr4	136697921	136698422	.	0	.
chr5	35743219	35743720	.	0	.
chr5	120495140	120495641	.	0	.
chr5	124004666	124005167	.	0	.
chr5	135076292	135076793	.	0	.
chr5	137613492	137613993	.	0	.
chr7	82773915	82774416	.	0	.
chr7	136226399	136226900	.	0	.
chr8	70617703	70618204	.	0	.
chr9	43559460	43559961	.	0	.
chr9	48055249	48055750	.	0	.
chr9	54659026	54659527	.	0	.
chr9	109116659	109117160	.	0	.
chr9	118632710	118633211	.	0	.
chr11	115209278	115209779	.	0	.
chr11	115266232	115266733	.	0	.
chr5	135513107	135513608	.	0	.
chr7	38267542	38268043	.	0	.
chr15	62198367	62198868	.	0	.
chr7	99452462	99452963	.	0	.
chr6	84588833	84589334	.	0	.
chr17	24496013	24496514	.	0	.
chr4	135758813	135759314	.	0	.
chr4	152694057	152694558	.	0	.
chr7	79771559	79772060	.	0	.
chr19	26863694	26864195	.	0	.
chr17	24489873	24490374	.	0	.
chr1	85956526	85957027	.	0	.
chr9	58012322	58012823	.	0	.
chr17	31841501	31842002	.	0	.
chr7	141276437	141276938	.	0	.
chr15	83162734	83163235	.	0	.
chr6	71990389	71990890	.	0	.
chr4	128887349	128887850	.	0	.
chr11	120051050	120051551	.	0	.
chr4	118247215	118247716	.	0	.
chr16	10861354	10861855	.	0	.
chr7	45075153	45075654	.	0	.
chr5	142950252	142950753	.	0	.
chr2	167250127	167250628	.	0	.
chr4	151713428	151713929	.	0	.
chr6	108464302	108464803	.	0	.
chr7	43358588	43359089	.	0	.
chr19	19111029	19111530	.	0	.
chr10	60200864	60201365	.	0	.
chr7	19070159	19070660	.	0	.
chr12	3780237	3780738	.	0	.
chr17	56264814	56265315	.	0	.
chr4	66171408	66171909	.	0	.
chr7	48995200	48995701	.	0	.
chr2	167644691	167645192	.	0	.
chr1	9547829	9548330	.	0	.
chr14	76698530	76699031	.	0	.
chr16	33673495	33673996	.	0	.
chr9	62730547	62731048	.	0	.
chr4	128196235	128196736	.	0	.
chr8	125492312	125492813	.	0	.
chr2	163939314	163939815	.	0	.
chr7	27609170	27609671	.	0	.
chr6	121170563	121171064	.	0	.
chr2	130015190	130015691	.	0	.
chr15	101271541	101272042	.	0	.
chr10	70688574	70689075	.	0	.
chr1	176818700	176819201	.	0	.
chr15	101270626	101271127	.	0	.
chr2	145875838	145876339	.	0	.
chr9	62366358	62366859	.	0	.
chr2	153454265	153454766	.	0	.
chr7	98824220	98824721	.	0	.
chr14	63264464	63264965	.	0	.
chr2	155941661	155942162	.	0	.
chr9	99394322	99394823	.	0	.
chr18	38172740	38173241	.	0	.
chr5	114785107	114785608	.	0	.
chr12	112223694	112224195	.	0	.
chr7	45869086	45869587	.	0	.
chr4	11848299	11848800	.	0	.
chr5	28469700	28470201	.	0	.
chr2	118917416	118917917	.	0	.
chr5	21901489	21901990	.	0	.
chr6	85232780	85233281	.	0	.
chr17	25410172	25410673	.	0	.
chr1	180367693	180368194	.	0	.
chr4	154496853	154497354	.	0	.
chr17	67988915	67989416	.	0	.
chr3	51785556	51786057	.	0	.
chr3	27183607	27184108	.	0	.
chr7	125874048	125874549	.	0	.
chr9	21496501	21497002	.	0	.
chr6	112489539	112490040	.	0	.
chr7	79302448	79302949	.	0	.
chr4	136117044	136117545	.	0	.
chr11	120219874	120220375	.	0	.
chr2	26364673	26365174	.	0	.
chr4	57273511	57274012	.	0	.
chr5	113165010	113165511	.	0	.
chr11	78929344	78929845	.	0	.
chr4	135727755	135728256	.	0	.
chr8	60631333	60631834	.	0	.
chr2	26202694	26203195	.	0	.
chr1	85957112	85957613	.	0	.
chr16	13660688	13661189	.	0	.
chr4	135548610	135549111	.	0	.
chr9	57937507	57938008	.	0	.
chr11	75796739	75797240	.	0	.
chr10	127292837	127293338	.	0	.
chr13	74144130	74144631	.	0	.
chr14	77706793	77707294	.	0	.
chr15	83620271	83620772	.	0	.
chr18	12758781	12759282	.	0	.
chr19	10074264	10074765	.	0	.
chr2	156659922	156660423	.	0	.
chr2	166856453	166856954	.	0	.
chr3	83209509	83210010	.	0	.
chr3	89133388	89133889	.	0	.
chr4	44973382	44973883	.	0	.
chr4	64003603	64004104	.	0	.
chr4	133864513	133865014	.	0	.
chr6	136419153	136419654	.	0	.
chr8	79189983	79190484	.	0	.
chr1	190438685	190439186	.	0	.
chr11	50739528	50740029	.	0	.
chr14	25557942	25558443	.	0	.
chr2	49746891	49747392	.	0	.
chr3	137622418	137622919	.	0	.
chr4	102804645	102805146	.	0	.
chr4	148429067	148429568	.	0	.
chr10	80004312	80004813	.	0	.
chr19	46478207	46478708	.	0	.
chr2	181036075	181036576	.	0	.
chr1	65026589	65027090	.	0	.
chr5	38544818	38545319	.	0	.
chr11	70219038	70219539	.	0	.
chr4	108338222	108338723	.	0	.
chr2	74679544	74680045	.	0	.
chr3	101705442	101705943	.	0	.
chr8	70702177	70702678	.	0	.
chr5	72806237	72806738	.	0	.
chr11	95490024	95490525	.	0	.
chr5	75628597	75629098	.	0	.
chr4	133449042	133449543	.	0	.
chr11	77836608	77837109	.	0	.
chr17	34810347	34810848	.	0	.
chr2	21994911	21995412	.	0	.
chr4	43521397	43521898	.	0	.
chr5	121876798	121877299	.	0	.
chr11	70139172	70139673	.	0	.
chr14	32633318	32633819	.	0	.
chr2	34617852	34618353	.	0	.
chr4	59006087	59006588	.	0	.
chr11	100975172	100975673	.	0	.
chr16	33659941	33660442	.	0	.
chr4	133553891	133554392	.	0	.
chr5	123160329	123160830	.	0	.
chr15	58009750	58010251	.	0	.
chr11	117429451	117429952	.	0	.
chr4	131254104	131254605	.	0	.
chr1	55087403	55087904	.	0	.
chr1	92618290	92618791	.	0	.
chr1	182055026	182055527	.	0	.
chr1	190174818	190175319	.	0	.
chr10	6020970	6021471	.	0	.
chr10	13596741	13597242	.	0	.
chr10	19491690	19492191	.	0	.
chr10	42364150	42364651	.	0	.
chr10	59991413	59991914	.	0	.
chr10	60186151	60186652	.	0	.
chr10	80285605	80286106	.	0	.
chr10	81129226	81129727	.	0	.
chr10	103321637	103322138	.	0	.
chr10	121495779	121496280	.	0	.
chr11	5873920	5874421	.	0	.
chr11	53930936	53931437	.	0	.
chr11	61160010	61160511	.	0	.
chr11	77830837	77831338	.	0	.
chr11	101065035	101065536	.	0	.
chr11	112824948	112825449	.	0	.
chr11	113734185	113734686	.	0	.
chr11	120070454	120070955	.	0	.
chr12	4212812	4213313	.	0	.
chr12	8321560	8322061	.	0	.
chr12	81146232	81146733	.	0	.
chr13	3856454	3856955	.	0	.
chr13	46019854	46020355	.	0	.
chr14	19797030	19797531	.	0	.
chr14	25524059	25524560	.	0	.
chr14	30018855	30019356	.	0	.
chr14	48917097	48917598	.	0	.
chr14	70124370	70124871	.	0	.
chr14	76936051	76936552	.	0	.
chr15	24572978	24573479	.	0	.
chr16	11570430	11570931	.	0	.
chr16	20721711	20722212	.	0	.
chr16	84831674	84832175	.	0	.
chr17	25126955	25127456	.	0	.
chr17	25449978	25450479	.	0	.
chr17	25641930	25642431	.	0	.
chr17	32528649	32529150	.	0	.
chr17	34729628	34730129	.	0	.
chr17	70988422	70988923	.	0	.
chr18	39110484	39110985	.	0	.
chr18	57221906	57222407	.	0	.
chr18	61140708	61141209	.	0	.
chr18	80233356	80233857	.	0	.
chr19	41597473	41597974	.	0	.
chr2	26184203	26184704	.	0	.
chr2	29917524	29918025	.	0	.
chr2	32064742	32065243	.	0	.
chr2	38386383	38386884	.	0	.
chr2	38687379	38687880	.	0	.
chr2	120069644	120070145	.	0	.
chr2	128153449	128153950	.	0	.
chr2	153597568	153598069	.	0	.
chr2	156580135	156580636	.	0	.
chr2	166329384	166329885	.	0	.
chr3	37078505	37079006	.	0	.
chr3	38732478	38732979	.	0	.
chr3	88000742	88001243	.	0	.
chr3	104655356	104655857	.	0	.
chr3	119195764	119196265	.	0	.
chr4	45788959	45789460	.	0	.
chr4	124105944	124106445	.	0	.
chr4	129993677	129994178	.	0	.
chr4	130125710	130126211	.	0	.
chr4	133269534	133270035	.	0	.
chr4	137371940	137372441	.	0	.
chr4	138334983	138335484	.	0	.
chr4	149886656	149887157	.	0	.
chr4	155068282	155068783	.	0	.
chr5	3609189	3609690	.	0	.
chr5	36571316	36571817	.	0	.
chr5	99250718	99251219	.	0	.
chr5	125167081	125167582	.	0	.
chr5	140030010	140030511	.	0	.
chr7	64006860	64007361	.	0	.
chr7	64057789	64058290	.	0	.
chr7	104647044	104647545	.	0	.
chr7	126802407	126802908	.	0	.
chr7	139957156	139957657	.	0	.
chr8	11820576	11821077	.	0	.
chr8	68276419	68276920	.	0	.
chr8	69938728	69939229	.	0	.
chr8	119453472	119453973	.	0	.
chr8	121399692	121400193	.	0	.
chr8	122134127	122134628	.	0	.
chr8	123208368	123208869	.	0	.
chr9	40317159	40317660	.	0	.
chr9	40326460	40326961	.	0	.
chr9	40420424	40420925	.	0	.
chr9	60915733	60916234	.	0	.
chr9	64553426	64553927	.	0	.
chr9	108083619	108084120	.	0	.
chr2	25628520	25629021	.	0	.
chr2	167706998	167707499	.	0	.
chr4	129956508	129957009	.	0	.
chr15	59180056	59180557	.	0	.
chr17	15356319	15356820	.	0	.
chr2	151919247	151919748	.	0	.
chr1	133264370	133264871	.	0	.
chr10	122894366	122894867	.	0	.
chr5	92994652	92995153	.	0	.
chr19	5878519	5879020	.	0	.
chr13	94064493	94064994	.	0	.
chr2	92316573	92317074	.	0	.
chr8	123499513	123500014	.	0	.
chr15	101737792	101738293	.	0	.
chr5	35055038	35055539	.	0	.
chr7	100911191	100911692	.	0	.
chr9	96326049	96326550	.	0	.
chr3	107931530	107932031	.	0	.
chr10	60262319	60262820	.	0	.
chr14	34661084	34661585	.	0	.
chr19	44671520	44672021	.	0	.
chr4	128958095	128958596	.	0	.
chr8	71508166	71508667	.	0	.
chr7	127719174	127719675	.	0	.
chr11	74652591	74653092	.	0	.
chr15	78443842	78444343	.	0	.
chr4	149417883	149418384	.	0	.
chr4	154982596	154983097	.	0	.
chr2	164854702	164855203	.	0	.
chr2	131552943	131553444	.	0	.
chr3	115763187	115763688	.	0	.
chr19	42126033	42126534	.	0	.
chr12	105599148	105599649	.	0	.
chr2	158774810	158775311	.	0	.
chr2	160328891	160329392	.	0	.
chr4	134527832	134528333	.	0	.
chr11	3431892	3432393	.	0	.
chr5	110466186	110466687	.	0	.
chr7	16959534	16960035	.	0	.
chr4	43482402	43482903	.	0	.
chr17	56471083	56471584	.	0	.
chr4	134124124	134124625	.	0	.
chr7	16601571	16602072	.	0	.
chr7	126008598	126009099	.	0	.
chr8	105943690	105944191	.	0	.
chr10	39506816	39507317	.	0	.
chr16	13045082	13045583	.	0	.
chr7	35125870	35126371	.	0	.
chr9	40381548	40382049	.	0	.
chr4	152264309	152264810	.	0	.
chr4	82513070	82513571	.	0	.
chr7	135544240	135544741	.	0	.
chr1	136228272	136228773	.	0	.
chr11	57692985	57693486	.	0	.
chr5	25847988	25848489	.	0	.
chr17	83194447	83194948	.	0	.
chr19	16447672	16448173	.	0	.
chr10	80707247	80707748	.	0	.
chr17	47574652	47575153	.	0	.
chr14	25174230	25174731	.	0	.
chr15	85724688	85725189	.	0	.
chr10	78392030	78392531	.	0	.
chr17	9895230	9895731	.	0	.
chr7	19306617	19307118	.	0	.
chr3	27904932	27905433	.	0	.
chr8	120339686	120340187	.	0	.
chr18	47417159	47417660	.	0	.
chr11	75782126	75782627	.	0	.
chr1	156997478	156997979	.	0	.
chr10	84590913	84591414	.	0	.
chr17	31457159	31457660	.	0	.
chr17	26463869	26464370	.	0	.
chr9	77931632	77932133	.	0	.
chr7	137411092	137411593	.	0	.
chr15	61986836	61987337	.	0	.
chr3	139075203	139075704	.	0	.

## Sheet: pre-Sertoli.DAR
Supplementary Table S2. List of differentially accessible regions (DARs) of pre-Sertoli cell.
chr10	75555954	75556455	.	0	.
chr11	116104133	116104634	.	0	.
chr2	32559622	32560123	.	0	.
chr7	144438659	144439160	.	0	.
chr7	44670834	44671335	.	0	.
chr4	141867404	141867905	.	0	.
chr2	180173877	180174378	.	0	.
chr12	81140848	81141349	.	0	.
chr10	77229514	77230015	.	0	.
chr7	117510171	117510672	.	0	.
chr6	113860347	113860848	.	0	.
chr9	111311235	111311736	.	0	.
chr19	3669123	3669624	.	0	.
chr2	167727070	167727571	.	0	.
chr5	118065540	118066041	.	0	.
chr2	25467642	25468143	.	0	.
chr17	47762931	47763432	.	0	.
chr10	80804946	80805447	.	0	.
chr16	92346178	92346679	.	0	.
chr17	84009165	84009666	.	0	.
chr14	12821690	12822191	.	0	.
chr5	142589385	142589886	.	0	.
chr7	80357097	80357598	.	0	.
chr5	115546950	115547451	.	0	.
chr2	25126104	25126605	.	0	.
chr1	190061674	190062175	.	0	.
chr14	25371568	25372069	.	0	.
chr11	32564887	32565388	.	0	.
chr5	124964019	124964520	.	0	.
chr2	29358935	29359436	.	0	.
chr17	47822814	47823315	.	0	.
chr3	101551381	101551882	.	0	.
chr8	125910131	125910632	.	0	.
chr8	71572775	71573276	.	0	.
chr17	27999847	28000348	.	0	.
chr8	111716567	111717068	.	0	.
chr5	113133136	113133637	.	0	.
chr1	92787120	92787621	.	0	.
chr1	87273579	87274080	.	0	.
chr3	100439634	100440135	.	0	.
chr11	88327105	88327606	.	0	.
chr12	113032541	113033042	.	0	.
chr1	119388976	119389477	.	0	.
chr5	93044848	93045349	.	0	.
chr15	98895854	98896355	.	0	.
chr18	82545456	82545957	.	0	.
chr7	25288109	25288610	.	0	.
chr19	47414203	47414704	.	0	.
chr5	118033733	118034234	.	0	.
chr15	75720680	75721181	.	0	.
chr5	120698972	120699473	.	0	.
chr4	140929802	140930303	.	0	.
chr17	25592416	25592917	.	0	.
chr5	35073944	35074445	.	0	.
chr4	149886656	149887157	.	0	.
chr2	35702513	35703014	.	0	.
chr1	4722343	4722844	.	0	.
chr15	58028542	58029043	.	0	.
chr2	25145244	25145745	.	0	.
chr13	54608588	54609089	.	0	.
chr16	30540056	30540557	.	0	.
chr9	106384317	106384818	.	0	.
chr7	19362253	19362754	.	0	.
chr1	172491845	172492346	.	0	.
chr17	84026103	84026604	.	0	.
chr15	27871682	27872183	.	0	.
chr1	120115943	120116444	.	0	.
chr14	70508469	70508970	.	0	.
chr2	168094973	168095474	.	0	.
chr8	105378574	105379075	.	0	.
chr6	120225730	120226231	.	0	.
chr11	52919279	52919780	.	0	.
chr2	26535483	26535984	.	0	.
chr10	80802527	80803028	.	0	.
chr6	127500097	127500598	.	0	.
chr4	130175286	130175787	.	0	.
chr4	63186124	63186625	.	0	.
chr12	106008281	106008782	.	0	.
chr17	35697888	35698389	.	0	.
chr12	84805435	84805936	.	0	.
chr18	38199987	38200488	.	0	.
chr4	141866842	141867343	.	0	.
chr15	59629073	59629574	.	0	.
chr17	28515776	28516277	.	0	.
chr3	142957750	142958251	.	0	.
chr17	25577200	25577701	.	0	.
chr11	115359222	115359723	.	0	.
chr17	23877152	23877653	.	0	.
chr3	94362100	94362601	.	0	.
chr11	3337518	3338019	.	0	.
chr1	74337184	74337685	.	0	.
chr7	45598882	45599383	.	0	.
chr12	102271321	102271822	.	0	.
chr4	154961889	154962390	.	0	.
chr15	79165079	79165580	.	0	.
chr5	125035275	125035776	.	0	.
chr15	99505235	99505736	.	0	.
chr7	67714065	67714566	.	0	.
chr14	70203397	70203898	.	0	.
chr10	77230112	77230613	.	0	.
chr5	125134722	125135223	.	0	.
chr17	25608819	25609320	.	0	.
chr17	65571389	65571890	.	0	.
chr2	166127666	166128167	.	0	.
chr11	119134433	119134934	.	0	.
chr1	119413168	119413669	.	0	.
chr8	25051742	25052243	.	0	.
chr17	27734230	27734731	.	0	.
chr10	95318259	95318760	.	0	.
chr5	110474083	110474584	.	0	.
chr4	135935122	135935623	.	0	.
chr6	83580711	83581212	.	0	.
chr7	49605247	49605748	.	0	.
chr7	101016942	101017443	.	0	.
chr3	108364560	108365061	.	0	.
chr8	117356253	117356754	.	0	.
chr13	49178802	49179303	.	0	.
chr4	133864513	133865014	.	0	.
chr5	120601210	120601711	.	0	.
chr1	92914179	92914680	.	0	.
chr5	139804024	139804525	.	0	.
chr5	36414647	36415148	.	0	.
chr6	30353686	30354187	.	0	.
chr5	118751692	118752193	.	0	.
chr18	61952744	61953245	.	0	.
chr6	55009581	55010082	.	0	.
chr11	69617627	69618128	.	0	.
chr19	4477840	4478341	.	0	.
chr5	124562277	124562778	.	0	.
chr8	107544712	107545213	.	0	.
chr19	3929511	3930012	.	0	.
chr9	59695240	59695741	.	0	.
chr10	83130535	83131036	.	0	.
chr9	57950527	57951028	.	0	.
chr2	26330625	26331126	.	0	.
chr2	153009250	153009751	.	0	.
chr1	153535522	153536023	.	0	.
chr11	120821051	120821552	.	0	.
chr11	72402069	72402570	.	0	.
chr13	38170551	38171052	.	0	.
chr15	81839634	81840135	.	0	.
chr14	63353381	63353882	.	0	.
chr5	103360552	103361053	.	0	.
chr5	139804588	139805089	.	0	.
chr8	94777965	94778466	.	0	.
chr10	80177909	80178410	.	0	.
chr11	113183855	113184356	.	0	.
chr4	155284609	155285110	.	0	.
chr11	114769957	114770458	.	0	.
chr18	32398817	32399318	.	0	.
chr11	97424225	97424726	.	0	.
chr12	108392861	108393362	.	0	.
chr5	108700219	108700720	.	0	.
chr6	89350135	89350636	.	0	.
chr7	49535368	49535869	.	0	.
chr7	139957835	139958336	.	0	.
chr19	10341868	10342369	.	0	.
chr15	79477250	79477751	.	0	.
chr14	59550819	59551320	.	0	.
chr4	148018557	148019058	.	0	.
chr5	115431386	115431887	.	0	.
chr1	135665427	135665928	.	0	.
chr8	11797095	11797596	.	0	.
chr2	33219663	33220164	.	0	.
chr11	77836608	77837109	.	0	.
chr7	101480619	101481120	.	0	.
chr7	45712288	45712789	.	0	.
chr1	131696346	131696847	.	0	.
chr17	24474492	24474993	.	0	.
chr2	32621168	32621669	.	0	.
chr7	27659034	27659535	.	0	.
chr14	70336343	70336844	.	0	.
chr11	84823442	84823943	.	0	.
chr13	44399723	44400224	.	0	.
chr7	144038158	144038659	.	0	.
chr14	34620581	34621082	.	0	.
chr8	125909585	125910086	.	0	.
chr7	98104651	98105152	.	0	.
chr7	110156867	110157368	.	0	.
chr7	63986515	63987016	.	0	.
chr4	152079824	152080325	.	0	.
chr17	89144681	89145182	.	0	.
chr17	10449743	10450244	.	0	.
chr11	88670349	88670850	.	0	.
chr16	18484656	18485157	.	0	.
chr2	125684476	125684977	.	0	.
chr6	71361105	71361606	.	0	.
chr4	33261251	33261752	.	0	.
chr6	113860924	113861425	.	0	.
chr4	114779982	114780483	.	0	.
chr9	106460574	106461075	.	0	.
chr12	104896903	104897404	.	0	.
chr4	148066205	148066706	.	0	.
chr11	117284873	117285374	.	0	.
chr2	92424616	92425117	.	0	.
chr2	180173352	180173853	.	0	.
chr6	30356246	30356747	.	0	.
chr7	35036197	35036698	.	0	.
chr2	150765484	150765985	.	0	.
chr16	23266114	23266615	.	0	.
chr5	139813047	139813548	.	0	.
chr11	98742722	98743223	.	0	.
chr11	95632426	95632927	.	0	.
chr4	156192406	156192907	.	0	.
chr5	145104324	145104825	.	0	.
chr6	84134697	84135198	.	0	.
chr18	24429045	24429546	.	0	.
chr2	33594889	33595390	.	0	.
chr7	49145790	49146291	.	0	.
chr19	12488152	12488653	.	0	.
chr15	79165880	79166381	.	0	.
chr18	60761684	60762185	.	0	.
chr12	12810580	12811081	.	0	.
chr12	84285009	84285510	.	0	.
chr3	27607316	27607817	.	0	.
chr2	180604683	180605184	.	0	.
chr2	167828150	167828651	.	0	.
chr4	149081457	149081958	.	0	.
chr11	98393219	98393720	.	0	.
chr10	79774450	79774951	.	0	.
chr10	80803058	80803559	.	0	.
chr17	46726236	46726737	.	0	.
chr6	55791861	55792362	.	0	.
chr2	152000928	152001429	.	0	.
chr1	37694506	37695007	.	0	.
chr7	45981674	45982175	.	0	.
chr8	124318648	124319149	.	0	.
chr15	87715201	87715702	.	0	.
chr9	65561974	65562475	.	0	.
chr2	158741206	158741707	.	0	.
chr8	120331194	120331695	.	0	.
chr8	117794914	117795415	.	0	.
chr9	108117112	108117613	.	0	.
chr18	76035046	76035547	.	0	.
chr3	89959372	89959873	.	0	.
chr15	80680524	80681025	.	0	.
chr17	24473717	24474218	.	0	.
chr4	150094149	150094650	.	0	.
chr12	113163658	113164159	.	0	.
chr1	119523194	119523695	.	0	.
chr17	26021854	26022355	.	0	.
chr5	137663318	137663819	.	0	.
chr2	158708142	158708643	.	0	.
chr18	35844830	35845331	.	0	.
chr15	89184718	89185219	.	0	.
chr14	66823973	66824474	.	0	.
chr5	120174186	120174687	.	0	.
chr7	118827880	118828381	.	0	.
chr17	88965960	88966461	.	0	.
chr15	76117835	76118336	.	0	.
chr2	167964341	167964842	.	0	.
chr6	146127079	146127580	.	0	.
chr2	153549506	153550007	.	0	.
chr5	21263605	21264106	.	0	.
chr11	50147506	50148007	.	0	.
chr14	66816796	66817297	.	0	.
chr15	78383776	78384277	.	0	.
chr9	114767828	114768329	.	0	.
chr4	133095101	133095602	.	0	.
chr7	48995200	48995701	.	0	.
chr2	91117737	91118238	.	0	.
chr6	89348401	89348902	.	0	.
chr2	129240825	129241326	.	0	.
chr2	153853843	153854344	.	0	.
chr17	35141849	35142350	.	0	.
chr5	123416992	123417493	.	0	.
chr4	118261652	118262153	.	0	.
chr7	128203240	128203741	.	0	.
chr17	48437552	48438053	.	0	.
chr3	51348492	51348993	.	0	.
chr4	65607075	65607576	.	0	.
chr5	135879679	135880180	.	0	.
chr7	27609170	27609671	.	0	.
chr2	30251582	30252083	.	0	.
chr17	23876545	23877046	.	0	.
chr7	79568939	79569440	.	0	.
chr1	189228546	189229047	.	0	.
chr11	74761077	74761578	.	0	.
chr18	34808943	34809444	.	0	.
chr1	132319211	132319712	.	0	.
chr4	135298091	135298592	.	0	.
chr13	58071122	58071623	.	0	.
chr4	133553370	133553871	.	0	.
chr9	103234715	103235216	.	0	.
chr3	87985405	87985906	.	0	.
chr5	117997368	117997869	.	0	.
chr11	65209347	65209848	.	0	.
chr9	121808739	121809240	.	0	.
chr7	45056667	45057168	.	0	.
chr8	125513886	125514387	.	0	.
chr2	158740691	158741192	.	0	.
chr9	107298424	107298925	.	0	.
chr10	60685948	60686449	.	0	.
chr9	65407906	65408407	.	0	.
chr11	118327481	118327982	.	0	.
chr19	44282423	44282924	.	0	.
chr2	75963500	75964001	.	0	.
chr1	155030594	155031095	.	0	.
chr17	47863430	47863931	.	0	.
chr2	167945410	167945911	.	0	.
chr14	63352849	63353350	.	0	.
chr2	25863224	25863725	.	0	.
chr8	72700504	72701005	.	0	.
chr8	92846662	92847163	.	0	.
chr14	27147529	27148030	.	0	.
chr2	32559008	32559509	.	0	.
chr1	134082965	134083466	.	0	.
chr11	116146328	116146829	.	0	.
chr8	94995291	94995792	.	0	.
chr9	44071861	44072362	.	0	.
chr4	128793608	128794109	.	0	.
chr5	113974707	113975208	.	0	.
chr11	43543789	43544290	.	0	.
chr7	27174438	27174939	.	0	.
chr9	35123372	35123873	.	0	.
chr9	45328279	45328780	.	0	.
chr8	83578627	83579128	.	0	.
chr2	102130407	102130908	.	0	.
chr2	120722448	120722949	.	0	.
chr9	71628956	71629457	.	0	.
chr11	75869645	75870146	.	0	.
chr12	5268051	5268552	.	0	.
chr5	108714034	108714535	.	0	.
chr7	144440214	144440715	.	0	.
chr15	99714134	99714635	.	0	.
chr3	108372231	108372732	.	0	.
chr5	125221733	125222234	.	0	.
chr5	125202959	125203460	.	0	.
chr9	120750987	120751488	.	0	.
chr8	111705144	111705645	.	0	.
chr1	131663816	131664317	.	0	.
chr18	68976343	68976844	.	0	.
chr13	70841522	70842023	.	0	.
chr16	23504375	23504876	.	0	.
chr10	118129194	118129695	.	0	.
chr8	94807441	94807942	.	0	.
chr6	84392720	84393221	.	0	.
chr6	88131971	88132472	.	0	.
chr2	153548842	153549343	.	0	.
chr4	129511314	129511815	.	0	.
chr15	87711499	87712000	.	0	.
chr15	96768531	96769032	.	0	.
chr11	98966560	98967061	.	0	.
chr8	84738194	84738695	.	0	.
chr5	120643691	120644192	.	0	.
chr18	73858969	73859470	.	0	.
chr11	8483108	8483609	.	0	.
chr6	91210671	91211172	.	0	.
chr12	33220378	33220879	.	0	.
chr5	145110285	145110786	.	0	.
chr7	135542915	135543416	.	0	.
chr13	28878518	28879019	.	0	.
chr17	11988456	11988957	.	0	.
chr4	58995141	58995642	.	0	.
chr17	12128891	12129392	.	0	.
chr11	4296518	4297019	.	0	.
chr12	112405640	112406141	.	0	.
chr13	34192817	34193318	.	0	.
chr15	59634829	59635330	.	0	.
chr2	127744203	127744704	.	0	.
chr19	53019757	53020258	.	0	.
chr1	134232551	134233052	.	0	.
chr14	31212485	31212986	.	0	.
chr7	141658390	141658891	.	0	.
chr4	133489680	133490181	.	0	.
chr2	172045929	172046430	.	0	.
chr17	7165973	7166474	.	0	.
chr4	48676485	48676986	.	0	.
chr12	76458996	76459497	.	0	.
chr8	83700692	83701193	.	0	.
chr7	30968589	30969090	.	0	.
chr8	92847350	92847851	.	0	.
chr12	108255227	108255728	.	0	.
chr7	141428610	141429111	.	0	.
chr19	10078335	10078836	.	0	.
chr8	125920191	125920692	.	0	.
chr15	59633696	59634197	.	0	.
chr2	165417190	165417691	.	0	.
chr2	35715065	35715566	.	0	.
chr2	25469154	25469655	.	0	.
chr2	153561141	153561642	.	0	.
chr15	80679449	80679950	.	0	.
chr8	106250299	106250800	.	0	.
chr15	38567094	38567595	.	0	.
chr1	69105989	69106490	.	0	.
chr2	91439240	91439741	.	0	.
chr2	32673161	32673662	.	0	.
chr11	79650269	79650770	.	0	.
chr4	132958884	132959385	.	0	.
chr18	80548712	80549213	.	0	.
chr13	54581986	54582487	.	0	.
chr11	55015687	55016188	.	0	.
chr6	91200723	91201224	.	0	.
chr6	83000048	83000549	.	0	.
chr15	101299298	101299799	.	0	.
chr16	33986825	33987326	.	0	.
chr11	49260506	49261007	.	0	.
chr14	63067555	63068056	.	0	.
chr18	34841498	34841999	.	0	.
chr4	97465920	97466421	.	0	.
chr6	55357575	55358076	.	0	.
chr16	92346810	92347311	.	0	.
chr4	154574800	154575301	.	0	.
chr11	98392504	98393005	.	0	.
chr2	165830411	165830912	.	0	.
chr11	112770418	112770919	.	0	.
chr14	54885903	54886404	.	0	.
chr6	38152182	38152683	.	0	.
chr4	118416998	118417499	.	0	.
chr6	32261242	32261743	.	0	.
chr12	102608026	102608527	.	0	.
chr5	140699508	140700009	.	0	.
chr16	17986204	17986705	.	0	.
chr14	76628456	76628957	.	0	.
chr12	112287977	112288478	.	0	.
chr9	58041108	58041609	.	0	.
chr8	70565420	70565921	.	0	.
chr6	121064556	121065057	.	0	.
chr14	79263430	79263931	.	0	.
chr5	118813996	118814497	.	0	.
chr4	130055941	130056442	.	0	.
chr9	107522002	107522503	.	0	.
chr2	91130077	91130578	.	0	.
chr17	65682253	65682754	.	0	.
chr8	33987682	33988183	.	0	.
chr4	59329497	59329998	.	0	.
chr1	93006084	93006585	.	0	.
chr7	44474346	44474847	.	0	.
chr17	29355894	29356395	.	0	.
chr4	57537973	57538474	.	0	.
chr8	14906851	14907352	.	0	.
chr15	52039852	52040353	.	0	.
chr7	4950583	4951084	.	0	.
chr10	127322421	127322922	.	0	.
chr4	111255519	111256020	.	0	.
chr2	91035318	91035819	.	0	.
chr1	39452435	39452936	.	0	.
chr9	66213477	66213978	.	0	.
chr4	140923876	140924377	.	0	.
chr8	72367046	72367547	.	0	.
chr18	67469407	67469908	.	0	.
chr5	110797709	110798210	.	0	.
chr8	14280009	14280510	.	0	.
chr10	39557863	39558364	.	0	.
chr11	77791050	77791551	.	0	.
chr5	122741513	122742014	.	0	.
chr8	72310762	72311263	.	0	.
chr4	141828076	141828577	.	0	.
chr11	113166517	113167018	.	0	.
chr2	122765111	122765612	.	0	.
chr10	81533300	81533801	.	0	.
chr15	12490459	12490960	.	0	.
chr9	60504255	60504756	.	0	.
chr10	62329796	62330297	.	0	.
chr11	22735390	22735891	.	0	.
chr16	95501696	95502197	.	0	.
chr8	84191916	84192417	.	0	.
chr10	80548560	80549061	.	0	.
chr4	56638862	56639363	.	0	.
chr3	68572177	68572678	.	0	.
chr15	79899878	79900379	.	0	.
chr7	80208803	80209304	.	0	.
chr1	134307296	134307797	.	0	.
chr16	30490761	30491262	.	0	.
chr5	139813828	139814329	.	0	.
chr15	76051043	76051544	.	0	.
chr2	156730100	156730601	.	0	.
chr4	133293380	133293881	.	0	.
chr12	24893987	24894488	.	0	.
chr8	94997201	94997702	.	0	.
chr4	62630775	62631276	.	0	.
chr16	91639133	91639634	.	0	.
chr12	8379751	8380252	.	0	.
chr15	75663340	75663841	.	0	.
chr4	120616595	120617096	.	0	.
chr18	84739371	84739872	.	0	.
chr2	129529449	129529950	.	0	.
chr7	130910751	130911252	.	0	.
chr7	122219469	122219970	.	0	.
chr17	28781113	28781614	.	0	.
chr1	38239499	38240000	.	0	.
chr14	65722815	65723316	.	0	.
chr18	60694553	60695054	.	0	.
chr17	45847855	45848356	.	0	.
chr2	180835878	180836379	.	0	.
chr9	106305738	106306239	.	0	.
chr17	31496427	31496928	.	0	.
chr4	32430866	32431367	.	0	.
chr15	81787489	81787990	.	0	.
chr14	73502850	73503351	.	0	.
chr13	72198315	72198816	.	0	.
chr16	34993477	34993978	.	0	.
chr3	79244244	79244745	.	0	.
chr15	79322633	79323134	.	0	.
chr14	65968335	65968836	.	0	.
chr4	128747833	128748334	.	0	.
chr19	44800326	44800827	.	0	.
chr7	19495430	19495931	.	0	.
chr14	40956173	40956674	.	0	.
chr2	69810157	69810658	.	0	.
chr16	90139706	90140207	.	0	.
chr5	35621080	35621581	.	0	.
chr2	33231706	33232207	.	0	.
chr13	54609132	54609633	.	0	.
chr3	101701198	101701699	.	0	.
chr1	166137205	166137706	.	0	.
chr16	33858821	33859322	.	0	.
chr4	154449416	154449917	.	0	.
chr13	52999541	53000042	.	0	.
chr7	64006860	64007361	.	0	.
chr7	97446532	97447033	.	0	.
chr13	112073984	112074485	.	0	.
chr6	128435402	128435903	.	0	.
chr1	135664366	135664867	.	0	.
chr15	100192283	100192784	.	0	.
chr12	29279618	29280119	.	0	.
chr1	131751942	131752443	.	0	.
chr8	106249757	106250258	.	0	.
chr6	83381848	83382349	.	0	.
chr2	157397273	157397774	.	0	.
chr7	81689034	81689535	.	0	.
chr4	63205233	63205734	.	0	.
chr4	77310289	77310790	.	0	.
chr5	121271028	121271529	.	0	.
chr5	36775884	36776385	.	0	.
chr3	100439021	100439522	.	0	.
chr2	158139706	158140207	.	0	.
chr14	54909472	54909973	.	0	.
chr4	118517144	118517645	.	0	.
chr8	72400579	72401080	.	0	.
chr11	112850001	112850502	.	0	.
chr8	108755242	108755743	.	0	.
chr9	40390908	40391409	.	0	.
chr5	30895940	30896441	.	0	.
chr14	58597772	58598273	.	0	.
chr5	137759946	137760447	.	0	.
chr5	114151704	114152205	.	0	.
chr5	137419714	137420215	.	0	.
chr12	25232307	25232808	.	0	.
chr2	125062404	125062905	.	0	.
chr9	71622500	71623001	.	0	.
chr1	37687412	37687913	.	0	.
chr14	70211750	70212251	.	0	.
chr9	70863119	70863620	.	0	.
chr7	98385492	98385993	.	0	.
chr1	120357203	120357704	.	0	.
chr11	113224035	113224536	.	0	.
chr8	94997731	94998232	.	0	.
chr8	107483203	107483704	.	0	.
chr11	90783464	90783965	.	0	.
chr4	105427662	105428163	.	0	.
chr13	51073982	51074483	.	0	.
chr1	85751372	85751873	.	0	.
chr5	113981642	113982143	.	0	.
chr5	4790088	4790589	.	0	.
chr10	69872185	69872686	.	0	.
chr14	31393880	31394381	.	0	.
chr9	107509067	107509568	.	0	.
chr6	121027385	121027886	.	0	.
chr19	7168389	7168890	.	0	.
chr2	26330107	26330608	.	0	.
chr18	36328482	36328983	.	0	.
chr17	71810936	71811437	.	0	.
chr5	125035792	125036293	.	0	.
chr14	25585750	25586251	.	0	.
chr7	34929969	34930470	.	0	.
chr13	73482488	73482989	.	0	.
chr2	26487404	26487905	.	0	.
chr10	81583255	81583756	.	0	.
chr1	119523853	119524354	.	0	.
chr9	113738034	113738535	.	0	.
chr1	133364871	133365372	.	0	.
chr2	151544716	151545217	.	0	.
chr8	123734468	123734969	.	0	.
chr17	35485697	35486198	.	0	.
chr7	83902830	83903331	.	0	.
chr9	106397731	106398232	.	0	.
chr2	119804571	119805072	.	0	.
chr7	38219982	38220483	.	0	.
chr18	76952427	76952928	.	0	.
chr7	25617539	25618040	.	0	.
chr5	53048994	53049495	.	0	.
chr11	55423651	55424152	.	0	.
chr15	12036656	12037157	.	0	.
chr8	121892946	121893447	.	0	.
chr5	125167081	125167582	.	0	.
chr15	102114807	102115308	.	0	.
chr2	32079103	32079604	.	0	.
chr5	113961774	113962275	.	0	.
chr9	57547279	57547780	.	0	.
chr9	21309434	21309935	.	0	.
chr8	124331691	124332192	.	0	.
chr12	108392222	108392723	.	0	.
chr15	101164236	101164737	.	0	.
chr5	115543660	115544161	.	0	.
chr2	38734633	38735134	.	0	.
chr3	90381698	90382199	.	0	.
chr10	80549267	80549768	.	0	.
chr5	101861535	101862036	.	0	.
chr6	38341679	38342180	.	0	.
chr11	117234095	117234596	.	0	.
chr3	68576475	68576976	.	0	.
chr7	96796897	96797398	.	0	.
chr17	24496013	24496514	.	0	.
chr10	128460851	128461352	.	0	.
chr11	31713625	31714126	.	0	.
chr15	102002853	102003354	.	0	.
chr15	78396638	78397139	.	0	.
chr2	152785472	152785973	.	0	.
chr4	109225071	109225572	.	0	.
chr3	89957117	89957618	.	0	.
chr4	139481471	139481972	.	0	.
chr19	10400192	10400693	.	0	.
chr17	31207859	31208360	.	0	.
chr18	74989432	74989933	.	0	.
chr12	12788478	12788979	.	0	.
chr6	39318952	39319453	.	0	.
chr1	180371209	180371710	.	0	.
chr1	168220971	168221472	.	0	.
chr11	101078829	101079330	.	0	.
chr8	115650078	115650579	.	0	.
chr3	121506100	121506601	.	0	.
chr1	189913194	189913695	.	0	.
chr12	84180958	84181459	.	0	.
chr4	138816225	138816726	.	0	.
chr8	46246284	46246785	.	0	.
chr7	45075153	45075654	.	0	.
chr4	134355637	134356138	.	0	.
chr1	133367854	133368355	.	0	.
chr15	12341450	12341951	.	0	.
chr13	67382770	67383271	.	0	.
chr6	90703115	90703616	.	0	.
chr15	80401158	80401659	.	0	.
chr9	21526008	21526509	.	0	.
chr4	138185840	138186341	.	0	.
chr6	91700757	91701258	.	0	.
chr10	60622726	60623227	.	0	.
chr7	114991227	114991728	.	0	.
chr2	152950312	152950813	.	0	.
chr14	7791435	7791936	.	0	.
chr6	4926238	4926739	.	0	.
chr14	120507554	120508055	.	0	.
chr11	116839463	116839964	.	0	.
chr17	25560640	25561141	.	0	.
chr2	34899596	34900097	.	0	.
chr1	74338257	74338758	.	0	.
chr1	165194153	165194654	.	0	.
chr1	75311989	75312490	.	0	.
chr12	85350769	85351270	.	0	.
chr17	5997383	5997884	.	0	.
chr11	94280436	94280937	.	0	.
chr17	24402287	24402788	.	0	.
chr15	79223203	79223704	.	0	.
chr13	95034016	95034517	.	0	.
chr11	20662100	20662601	.	0	.
chr17	35549463	35549964	.	0	.
chr5	24425681	24426182	.	0	.
chr13	59652591	59653092	.	0	.
chr1	91211736	91212237	.	0	.
chr8	123409089	123409590	.	0	.
chr4	155473231	155473732	.	0	.
chr3	101500238	101500739	.	0	.
chr7	34930499	34931000	.	0	.
chr12	29075466	29075967	.	0	.
chr8	83917507	83918008	.	0	.
chr18	82549379	82549880	.	0	.
chr11	120092766	120093267	.	0	.
chr7	80130281	80130782	.	0	.
chr18	82564533	82565034	.	0	.
chr8	111445607	111446108	.	0	.
chr14	49128477	49128978	.	0	.
chr14	55003890	55004391	.	0	.
chr4	55477813	55478314	.	0	.
chr10	41997822	41998323	.	0	.
chr1	27261023	27261524	.	0	.
chr2	33592875	33593376	.	0	.
chr11	103067414	103067915	.	0	.
chr15	76462202	76462703	.	0	.
chr8	11797816	11798317	.	0	.
chr11	97402586	97403087	.	0	.
chr14	121283627	121284128	.	0	.
chr16	38620715	38621216	.	0	.
chr8	8619522	8620023	.	0	.
chr9	121810102	121810603	.	0	.
chr3	98071100	98071601	.	0	.
chr6	127493449	127493950	.	0	.
chr7	30252225	30252726	.	0	.
chr10	79633325	79633826	.	0	.
chr16	49839592	49840093	.	0	.
chr8	3609000	3609501	.	0	.
chr16	94850251	94850752	.	0	.
chr1	74774058	74774559	.	0	.
chr16	30502562	30503063	.	0	.
chr11	113221203	113221704	.	0	.
chr2	33026057	33026558	.	0	.
chr11	118709964	118710465	.	0	.
chr16	22879911	22880412	.	0	.
chr4	63559952	63560453	.	0	.
chr10	42221588	42222089	.	0	.
chr4	129498866	129499367	.	0	.
chr12	111568771	111569272	.	0	.
chr1	37688334	37688835	.	0	.
chr6	89354648	89355149	.	0	.
chr1	119899077	119899578	.	0	.
chr7	28894872	28895373	.	0	.
chr7	43655970	43656471	.	0	.
chr7	132688697	132689198	.	0	.
chr15	99501704	99502205	.	0	.
chr3	69579604	69580105	.	0	.
chr8	119792256	119792757	.	0	.
chr6	90618961	90619462	.	0	.
chr2	26175046	26175547	.	0	.
chr14	69212355	69212856	.	0	.
chr15	89110109	89110610	.	0	.
chr9	59551633	59552134	.	0	.
chr7	34973013	34973514	.	0	.
chr10	99284068	99284569	.	0	.
chr16	23270353	23270854	.	0	.
chr17	29831641	29832142	.	0	.
chr8	10200793	10201294	.	0	.
chr11	101433395	101433896	.	0	.
chr13	63230942	63231443	.	0	.
chr1	180870226	180870727	.	0	.
chr14	66213382	66213883	.	0	.
chr4	134567495	134567996	.	0	.
chr1	119386161	119386662	.	0	.
chr1	180384465	180384966	.	0	.
chr1	92786606	92787107	.	0	.
chr5	140068415	140068916	.	0	.
chr1	24195784	24196285	.	0	.
chr5	139945742	139946243	.	0	.
chr2	164385833	164386334	.	0	.
chr7	64357365	64357866	.	0	.
chr13	49169690	49170191	.	0	.
chr1	135794740	135795241	.	0	.
chr13	92218995	92219496	.	0	.
chr5	114139168	114139669	.	0	.
chr9	115760534	115761035	.	0	.
chr3	98319170	98319671	.	0	.
chr11	67586205	67586706	.	0	.
chr2	33346510	33347011	.	0	.
chr2	103643541	103644042	.	0	.
chr1	133415084	133415585	.	0	.
chr2	130717787	130718288	.	0	.
chr3	84270133	84270634	.	0	.
chr5	34908528	34909029	.	0	.
chr13	20041092	20041593	.	0	.
chr2	145832345	145832846	.	0	.
chr5	129743798	129744299	.	0	.
chr9	56516652	56517153	.	0	.
chr9	46454827	46455328	.	0	.
chr4	138889195	138889696	.	0	.
chr3	88636549	88637050	.	0	.
chr9	59157625	59158126	.	0	.
chr2	180600543	180601044	.	0	.
chr4	155285121	155285622	.	0	.
chr14	25317823	25318324	.	0	.
chr17	49472528	49473029	.	0	.
chr2	20665527	20666028	.	0	.
chr7	141506474	141506975	.	0	.
chr2	174442488	174442989	.	0	.
chr7	30769166	30769667	.	0	.
chr1	62743206	62743707	.	0	.
chr3	157255824	157256325	.	0	.
chr6	120516780	120517281	.	0	.
chr18	73365282	73365783	.	0	.
chr9	77481358	77481859	.	0	.
chr13	64374885	64375386	.	0	.
chr4	137960669	137961170	.	0	.
chr11	74841299	74841800	.	0	.
chr2	35805650	35806151	.	0	.
chr8	111746914	111747415	.	0	.
chr6	97981641	97982142	.	0	.
chr7	135612388	135612889	.	0	.
chr5	101825321	101825822	.	0	.
chr18	6282057	6282558	.	0	.
chr17	27637275	27637776	.	0	.
chr15	36921395	36921896	.	0	.
chr4	131916400	131916901	.	0	.
chr19	4183729	4184230	.	0	.
chr17	29902649	29903150	.	0	.
chr6	83188363	83188864	.	0	.
chr12	109975023	109975524	.	0	.
chr17	27734846	27735347	.	0	.
chr10	42894521	42895022	.	0	.
chr14	25587605	25588106	.	0	.
chr17	70944981	70945482	.	0	.
chr16	35465809	35466310	.	0	.
chr18	76396080	76396581	.	0	.
chr8	117166421	117166922	.	0	.
chr12	80527914	80528415	.	0	.
chr5	121156109	121156610	.	0	.
chr10	127904935	127905436	.	0	.
chr19	23971326	23971827	.	0	.
chr1	125508596	125509097	.	0	.
chr17	29640922	29641423	.	0	.
chr9	83719840	83720341	.	0	.
chr7	143122248	143122749	.	0	.
chr2	35780309	35780810	.	0	.
chr7	98085235	98085736	.	0	.
chr5	125252556	125253057	.	0	.
chr17	70780871	70781372	.	0	.
chr13	42820769	42821270	.	0	.
chr16	8645645	8646146	.	0	.
chr2	158253828	158254329	.	0	.
chr11	72925239	72925740	.	0	.
chr11	97048291	97048792	.	0	.
chr15	84510001	84510502	.	0	.
chr9	120360298	120360799	.	0	.
chr18	5063192	5063693	.	0	.
chr1	135198987	135199488	.	0	.
chr19	46088249	46088750	.	0	.
chr11	75274579	75275080	.	0	.
chr2	157432381	157432882	.	0	.
chr18	65722525	65723026	.	0	.
chr13	35383244	35383745	.	0	.
chr2	163195752	163196253	.	0	.
chr3	101045640	101046141	.	0	.
chr10	61374762	61375263	.	0	.
chr8	46220487	46220988	.	0	.
chr6	145953197	145953698	.	0	.
chr7	98119340	98119841	.	0	.
chr11	118985415	118985916	.	0	.
chr6	120185641	120186142	.	0	.
chr7	113048342	113048843	.	0	.
chr14	63338379	63338880	.	0	.
chr19	47107460	47107961	.	0	.
chr10	62338191	62338692	.	0	.
chr7	132802610	132803111	.	0	.
chr11	116626656	116627157	.	0	.
chr2	167808621	167809122	.	0	.
chr8	117116051	117116552	.	0	.
chr14	54885172	54885673	.	0	.
chr2	180598370	180598871	.	0	.
chr1	192246846	192247347	.	0	.
chr11	105944247	105944748	.	0	.
chr2	173255739	173256240	.	0	.
chr3	115758526	115759027	.	0	.
chr6	72333178	72333679	.	0	.
chr2	153548251	153548752	.	0	.
chr10	40499754	40500255	.	0	.
chr2	25468459	25468960	.	0	.
chr1	92634931	92635432	.	0	.
chr16	90011473	90011974	.	0	.
chr17	25539520	25540021	.	0	.
chr1	107590043	107590544	.	0	.
chr2	27916315	27916816	.	0	.
chr4	132850347	132850848	.	0	.
chr19	5668884	5669385	.	0	.
chr5	140611050	140611551	.	0	.
chr5	140654283	140654784	.	0	.
chr1	177447086	177447587	.	0	.
chr7	19950144	19950645	.	0	.
chr11	52086481	52086982	.	0	.
chr17	83156624	83157125	.	0	.
chr7	144449572	144450073	.	0	.
chr8	14890617	14891118	.	0	.
chr19	4018581	4019082	.	0	.
chr17	25743811	25744312	.	0	.
chr6	83188984	83189485	.	0	.
chr11	50753608	50754109	.	0	.
chr15	79131467	79131968	.	0	.
chr8	106269056	106269557	.	0	.
chr15	94651945	94652446	.	0	.
chr1	132287406	132287907	.	0	.
chr4	116421174	116421675	.	0	.
chr5	134684962	134685463	.	0	.
chr7	139955683	139956184	.	0	.
chr8	13506777	13507278	.	0	.
chr13	93705661	93706162	.	0	.
chr11	118982766	118983267	.	0	.
chr11	109239088	109239589	.	0	.
chr14	79822725	79823226	.	0	.
chr11	117515998	117516499	.	0	.
chr3	34565249	34565750	.	0	.
chr2	118715252	118715753	.	0	.
chr9	114855134	114855635	.	0	.
chr16	33176771	33177272	.	0	.
chr17	28042149	28042650	.	0	.
chr11	52274742	52275243	.	0	.
chr5	135108251	135108752	.	0	.
chr4	49041679	49042180	.	0	.
chr8	123333827	123334328	.	0	.
chr2	167972069	167972570	.	0	.
chr4	134743770	134744271	.	0	.
chr4	149936969	149937470	.	0	.
chr9	47458686	47459187	.	0	.
chr2	173739988	173740489	.	0	.
chrX	73756282	73756783	.	0	.
chr4	63186688	63187189	.	0	.
chr2	122657749	122658250	.	0	.
chr9	77451941	77452442	.	0	.
chr13	55473840	55474341	.	0	.
chr7	64040049	64040550	.	0	.
chr2	120024248	120024749	.	0	.
chr4	126803411	126803912	.	0	.
chr5	134435912	134436413	.	0	.
chr2	92423675	92424176	.	0	.
chr2	152000018	152000519	.	0	.
chr7	28923747	28924248	.	0	.
chr15	83535522	83536023	.	0	.
chr4	46736835	46737336	.	0	.
chr9	110375701	110376202	.	0	.
chr11	7229975	7230476	.	0	.
chr2	151991527	151992028	.	0	.
chr7	45689718	45690219	.	0	.
chr17	27073832	27074333	.	0	.
chr9	111296760	111297261	.	0	.
chr4	155461137	155461638	.	0	.
chr5	74738018	74738519	.	0	.
chr18	35043066	35043567	.	0	.
chr2	30081580	30082081	.	0	.
chr4	148353898	148354399	.	0	.
chr1	119431585	119432086	.	0	.
chr2	153009781	153010282	.	0	.
chr11	31518990	31519491	.	0	.
chr4	109393910	109394411	.	0	.
chr11	98353819	98354320	.	0	.
chr1	182071995	182072496	.	0	.
chr11	50212970	50213471	.	0	.
chr11	68881932	68882433	.	0	.
chr8	118168722	118169223	.	0	.
chr4	130130658	130131159	.	0	.
chr15	73637120	73637621	.	0	.
chr5	43868926	43869427	.	0	.
chr8	124102200	124102701	.	0	.
chr19	7155172	7155673	.	0	.
chr6	30355656	30356157	.	0	.
chr10	77151110	77151611	.	0	.
chr5	52611263	52611764	.	0	.
chr11	101063592	101064093	.	0	.
chr1	127942120	127942621	.	0	.
chr11	50224648	50225149	.	0	.
chr5	115286466	115286967	.	0	.
chr6	89354075	89354576	.	0	.
chr8	110938841	110939342	.	0	.
chr14	121713235	121713736	.	0	.
chr19	4498694	4499195	.	0	.
chr4	119253930	119254431	.	0	.
chr8	12641522	12642023	.	0	.
chr11	4192678	4193179	.	0	.
chr2	167048695	167049196	.	0	.
chr3	117359956	117360457	.	0	.
chr5	118026116	118026617	.	0	.
chr18	58055956	58056457	.	0	.
chr1	37917663	37918164	.	0	.
chr9	35105719	35106220	.	0	.
chr10	120635825	120636326	.	0	.
chr11	100681691	100682192	.	0	.
chr4	130120632	130121133	.	0	.
chr8	83779654	83780155	.	0	.
chr8	87734412	87734913	.	0	.
chr18	65518918	65519419	.	0	.
chr13	99038588	99039089	.	0	.
chr10	75671927	75672428	.	0	.
chr10	60112820	60113321	.	0	.
chr11	48791231	48791732	.	0	.
chr16	17088910	17089411	.	0	.
chr11	89545186	89545687	.	0	.
chr2	168094449	168094950	.	0	.
chr11	72226409	72226910	.	0	.
chr19	3919377	3919878	.	0	.
chr13	49247957	49248458	.	0	.
chr5	64102384	64102885	.	0	.
chr2	168529415	168529916	.	0	.
chr10	86807948	86808449	.	0	.
chr11	113439513	113440014	.	0	.
chr5	33456480	33456981	.	0	.
chr2	35861077	35861578	.	0	.
chr5	142438415	142438916	.	0	.
chr2	131135690	131136191	.	0	.
chr1	189913810	189914311	.	0	.
chr11	116103632	116104133	.	0	.
chr13	49377636	49378137	.	0	.
chr5	105693830	105694331	.	0	.
chr8	126876548	126877049	.	0	.
chr14	52010354	52010855	.	0	.
chr14	33974673	33975174	.	0	.
chr1	189916613	189917114	.	0	.
chr16	95860166	95860667	.	0	.
chr12	28805025	28805526	.	0	.
chr8	120323084	120323585	.	0	.
chr2	33160247	33160748	.	0	.
chr13	113587207	113587708	.	0	.
chr15	76189764	76190265	.	0	.
chr8	125891789	125892290	.	0	.
chr14	59639558	59640059	.	0	.
chr14	63164543	63165044	.	0	.
chr1	86686785	86687286	.	0	.
chr1	134711071	134711572	.	0	.
chr2	118703298	118703799	.	0	.
chr4	150758469	150758970	.	0	.
chr12	28860135	28860636	.	0	.
chr19	55788260	55788761	.	0	.
chr19	57512973	57513474	.	0	.
chr6	113404459	113404960	.	0	.
chr14	20713630	20714131	.	0	.
chr4	62509875	62510376	.	0	.
chr18	34840883	34841384	.	0	.
chr7	99357144	99357645	.	0	.
chr11	75273978	75274479	.	0	.
chr13	113615682	113616183	.	0	.
chr10	42091589	42092090	.	0	.
chr5	45639117	45639618	.	0	.
chr11	116237981	116238482	.	0	.
chr19	44311893	44312394	.	0	.
chr1	87272375	87272876	.	0	.
chr11	52996657	52997158	.	0	.
chr5	148580505	148581006	.	0	.
chr15	78571580	78572081	.	0	.
chr1	133371391	133371892	.	0	.
chr15	10596108	10596609	.	0	.
chr15	38457306	38457807	.	0	.
chr19	7072524	7073025	.	0	.
chr4	119247754	119248255	.	0	.
chr9	96752547	96753048	.	0	.
chr7	64026914	64027415	.	0	.
chr4	70251720	70252221	.	0	.
chr10	74921512	74922013	.	0	.
chr17	83950041	83950542	.	0	.
chr1	74770902	74771403	.	0	.
chr11	98756666	98757167	.	0	.
chr5	118696332	118696833	.	0	.
chr8	113688086	113688587	.	0	.
chr9	56685919	56686420	.	0	.
chr18	74014736	74015237	.	0	.
chr5	148632362	148632863	.	0	.
chr14	62868153	62868654	.	0	.
chr11	100435799	100436300	.	0	.
chr10	41678769	41679270	.	0	.
chr4	102769886	102770387	.	0	.
chr7	143006136	143006637	.	0	.
chr9	21791820	21792321	.	0	.
chr6	54554293	54554794	.	0	.
chr10	75007360	75007861	.	0	.
chr13	41330752	41331253	.	0	.
chr2	157480090	157480591	.	0	.
chr7	73196760	73197261	.	0	.
chr2	103706211	103706712	.	0	.
chr5	122728927	122729428	.	0	.
chr2	158510649	158511150	.	0	.
chr12	8386420	8386921	.	0	.
chr11	69616711	69617212	.	0	.
chr9	108057418	108057919	.	0	.
chr12	112165036	112165537	.	0	.
chr2	181673448	181673949	.	0	.
chr11	109349751	109350252	.	0	.
chr11	109587612	109588113	.	0	.
chr7	46082705	46083206	.	0	.
chr9	114515479	114515980	.	0	.
chr5	73130910	73131411	.	0	.
chr11	107512936	107513437	.	0	.
chr13	56108839	56109340	.	0	.
chr8	47809910	47810411	.	0	.
chr9	108268517	108269018	.	0	.
chr15	77019551	77020052	.	0	.
chr9	57967523	57968024	.	0	.
chr1	54826591	54827092	.	0	.
chr14	25483946	25484447	.	0	.
chr10	86069286	86069787	.	0	.
chr7	30200081	30200582	.	0	.
chr2	153425342	153425843	.	0	.
chr2	168545791	168546292	.	0	.
chr3	104790621	104791122	.	0	.
chr6	94183170	94183671	.	0	.
chr10	75898694	75899195	.	0	.
chr2	132741947	132742448	.	0	.
chr5	135107649	135108150	.	0	.
chr9	120734997	120735498	.	0	.
chr7	19933131	19933632	.	0	.
chr13	94608924	94609425	.	0	.
chr12	100298845	100299346	.	0	.
chr4	129926592	129927093	.	0	.
chr10	127094769	127095270	.	0	.
chr7	67435926	67436427	.	0	.
chr4	133563071	133563572	.	0	.
chr13	73722975	73723476	.	0	.
chr8	80610437	80610938	.	0	.
chr15	77784386	77784887	.	0	.
chr2	119803512	119804013	.	0	.
chr2	164432668	164433169	.	0	.
chr7	144615325	144615826	.	0	.
chr15	85606051	85606552	.	0	.
chr9	63941620	63942121	.	0	.
chr11	95681966	95682467	.	0	.
chr4	40923021	40923522	.	0	.
chr12	85519206	85519707	.	0	.
chr18	61953477	61953978	.	0	.
chr9	102723870	102724371	.	0	.
chr10	4482309	4482810	.	0	.
chr7	49605812	49606313	.	0	.
chr17	28000805	28001306	.	0	.
chr19	25514920	25515421	.	0	.
chr3	98104513	98105014	.	0	.
chr6	85357316	85357817	.	0	.
chr11	101906824	101907325	.	0	.
chr17	29355392	29355893	.	0	.
chr5	104434162	104434663	.	0	.
chr11	105469070	105469571	.	0	.
chr15	59816341	59816842	.	0	.
chr5	114454425	114454926	.	0	.
chr16	10972272	10972773	.	0	.
chr2	68873789	68874290	.	0	.
chr9	108267653	108268154	.	0	.
chr8	14924734	14925235	.	0	.
chr15	76034258	76034759	.	0	.
chr17	25047394	25047895	.	0	.
chr4	140837863	140838364	.	0	.
chr15	102016755	102017256	.	0	.
chr9	45361844	45362345	.	0	.
chr19	24016801	24017302	.	0	.
chr17	13679992	13680493	.	0	.
chr4	150889887	150890388	.	0	.
chr3	108688940	108689441	.	0	.
chr1	166137983	166138484	.	0	.
chr8	47811081	47811582	.	0	.
chr9	15518035	15518536	.	0	.
chr7	49606539	49607040	.	0	.
chr2	157924369	157924870	.	0	.
chr15	77857578	77858079	.	0	.
chr4	129103341	129103842	.	0	.
chr7	132673861	132674362	.	0	.
chr11	116075593	116076094	.	0	.
chr13	111798071	111798572	.	0	.
chr11	60114170	60114671	.	0	.
chr17	88326228	88326729	.	0	.
chr4	141869766	141870267	.	0	.
chr4	156064022	156064523	.	0	.
chr8	70584695	70585196	.	0	.
chr5	36444581	36445082	.	0	.
chr2	26399487	26399988	.	0	.
chr5	124452858	124453359	.	0	.
chr7	79021395	79021896	.	0	.
chr11	54071711	54072212	.	0	.
chr19	60113568	60114069	.	0	.
chr10	56485891	56486392	.	0	.
chr3	122482192	122482693	.	0	.
chr5	66545746	66546247	.	0	.
chr4	47231251	47231752	.	0	.
chr4	120011715	120012216	.	0	.
chr8	3579550	3580051	.	0	.
chr10	21918398	21918899	.	0	.
chr14	57315913	57316414	.	0	.
chr17	45823523	45824024	.	0	.
chr11	97669240	97669741	.	0	.
chr2	153808056	153808557	.	0	.
chr17	56153622	56154123	.	0	.
chr5	53671510	53672011	.	0	.
chr15	97997921	97998422	.	0	.
chr5	124234241	124234742	.	0	.
chr17	53543604	53544105	.	0	.
chr7	144262695	144263196	.	0	.
chr8	4213620	4214121	.	0	.
chr4	47310695	47311196	.	0	.
chr4	150637141	150637642	.	0	.
chr14	79737592	79738093	.	0	.
chr4	45765236	45765737	.	0	.
chr14	63054688	63055189	.	0	.
chr2	168556248	168556749	.	0	.
chr13	21447777	21448278	.	0	.
chr18	81839592	81840093	.	0	.
chr18	60654608	60655109	.	0	.
chr4	125017417	125017918	.	0	.
chr5	129919245	129919746	.	0	.
chr7	132733460	132733961	.	0	.
chr14	65722260	65722761	.	0	.
chr10	42092485	42092986	.	0	.
chr10	52742647	52743148	.	0	.
chr7	45284595	45285096	.	0	.
chr17	25589446	25589947	.	0	.
chr4	107468146	107468647	.	0	.
chr4	149351821	149352322	.	0	.
chr16	30964912	30965413	.	0	.
chr17	28138584	28139085	.	0	.
chr3	84409243	84409744	.	0	.
chr7	111710588	111711089	.	0	.
chr3	84647639	84648140	.	0	.
chr8	84913037	84913538	.	0	.
chr16	30973334	30973835	.	0	.
chr3	135521894	135522395	.	0	.
chr1	177022647	177023148	.	0	.
chr7	30252832	30253333	.	0	.
chr17	7166486	7166987	.	0	.
chr4	139480874	139481375	.	0	.
chr17	28591439	28591940	.	0	.
chr7	105767840	105768341	.	0	.
chr2	105108743	105109244	.	0	.
chr11	68298144	68298645	.	0	.
chr2	25243335	25243836	.	0	.
chr1	119413832	119414333	.	0	.
chr8	8754580	8755081	.	0	.
chr4	140977592	140978093	.	0	.
chr15	77068556	77069057	.	0	.
chr16	23272477	23272978	.	0	.
chr8	95817741	95818242	.	0	.
chr14	121576412	121576913	.	0	.
chr5	64346443	64346944	.	0	.
chr1	58859682	58860183	.	0	.
chr5	114779805	114780306	.	0	.
chr14	66824655	66825156	.	0	.
chr8	88930356	88930857	.	0	.
chr9	42039044	42039545	.	0	.
chr4	121040868	121041369	.	0	.
chr16	11670817	11671318	.	0	.
chr10	61627868	61628369	.	0	.
chr15	83690660	83691161	.	0	.
chr5	140665235	140665736	.	0	.
chr9	108959505	108960006	.	0	.
chr2	71655839	71656340	.	0	.
chr18	35842480	35842981	.	0	.
chr15	98898299	98898800	.	0	.
chr6	125222067	125222568	.	0	.
chr16	22582294	22582795	.	0	.
chr15	101209299	101209800	.	0	.
chr19	46358326	46358827	.	0	.
chr14	27167069	27167570	.	0	.
chr17	6757005	6757506	.	0	.
chr9	58131757	58132258	.	0	.
chr17	28874834	28875335	.	0	.
chr17	3611515	3612016	.	0	.
chr10	81344662	81345163	.	0	.
chr7	67689664	67690165	.	0	.
chr1	63107497	63107998	.	0	.
chr12	108035503	108036004	.	0	.
chr11	59154090	59154591	.	0	.
chr4	155469502	155470003	.	0	.
chr7	44697187	44697688	.	0	.
chr4	55209096	55209597	.	0	.
chr10	83654610	83655111	.	0	.
chr4	43258333	43258834	.	0	.
chr6	85906907	85907408	.	0	.
chr8	35211908	35212409	.	0	.
chr1	74081406	74081907	.	0	.
chr15	73136937	73137438	.	0	.
chr7	136016869	136017370	.	0	.
chr4	139962815	139963316	.	0	.
chr3	95246884	95247385	.	0	.
chr5	76822003	76822504	.	0	.
chr6	35288832	35289333	.	0	.
chr17	31315295	31315796	.	0	.
chr18	31912581	31913082	.	0	.
chr9	35114092	35114593	.	0	.
chr3	108371134	108371635	.	0	.
chr5	112381112	112381613	.	0	.
chr17	9727274	9727775	.	0	.
chr17	72992544	72993045	.	0	.
chr7	133691044	133691545	.	0	.
chr4	134517162	134517663	.	0	.
chr8	70585201	70585702	.	0	.
chr18	76204584	76205085	.	0	.
chr11	50407047	50407548	.	0	.
chr4	131924045	131924546	.	0	.
chr14	21488983	21489484	.	0	.
chr17	87317198	87317699	.	0	.
chr18	12599032	12599533	.	0	.
chr2	129226390	129226891	.	0	.
chr15	75721253	75721754	.	0	.
chr3	146604672	146605173	.	0	.
chr8	64826485	64826986	.	0	.
chr8	117809198	117809699	.	0	.
chr13	51074548	51075049	.	0	.
chr15	81000230	81000731	.	0	.
chr11	98580480	98580981	.	0	.
chr16	96235321	96235822	.	0	.
chr11	5037373	5037874	.	0	.
chr11	35302427	35302928	.	0	.
chr2	5112913	5113414	.	0	.
chr1	119417489	119417990	.	0	.
chr7	29248224	29248725	.	0	.
chr15	75873264	75873765	.	0	.
chr2	93142617	93143118	.	0	.
chr15	78548209	78548710	.	0	.
chr1	131754974	131755475	.	0	.
chr18	35865550	35866051	.	0	.
chr4	155780065	155780566	.	0	.
chr11	33142865	33143366	.	0	.
chr10	57794653	57795154	.	0	.
chr7	144454580	144455081	.	0	.
chr8	111920728	111921229	.	0	.
chr8	125912653	125913154	.	0	.
chr9	122199206	122199707	.	0	.
chr4	106496607	106497108	.	0	.
chr17	28048386	28048887	.	0	.
chr4	154574272	154574773	.	0	.
chr19	57204163	57204664	.	0	.
chr15	76106424	76106925	.	0	.
chr10	77226840	77227341	.	0	.
chr4	133865234	133865735	.	0	.
chr9	43529547	43530048	.	0	.
chr16	55166142	55166643	.	0	.
chr11	100288830	100289331	.	0	.
chr4	139335361	139335862	.	0	.
chr2	167745875	167746376	.	0	.
chr9	88347209	88347710	.	0	.
chr8	12055874	12056375	.	0	.
chr7	29354126	29354627	.	0	.
chr11	115328634	115329135	.	0	.
chr18	74709951	74710452	.	0	.
chr11	115282367	115282868	.	0	.
chr16	16911758	16912259	.	0	.
chr4	136995286	136995787	.	0	.
chr16	43729550	43730051	.	0	.
chr11	119507862	119508363	.	0	.
chr7	141506975	141507476	.	0	.
chr4	139446522	139447023	.	0	.
chr12	108678664	108679165	.	0	.
chr5	112381998	112382499	.	0	.
chr11	77802585	77803086	.	0	.
chr11	119007689	119008190	.	0	.
chr15	79152393	79152894	.	0	.
chr6	137573814	137574315	.	0	.
chr2	168170084	168170585	.	0	.
chr1	154983262	154983763	.	0	.
chr15	76077574	76078075	.	0	.
chr2	122611030	122611531	.	0	.
chr7	25781431	25781932	.	0	.
chr10	16178672	16179173	.	0	.
chr10	63156897	63157398	.	0	.
chr14	30637698	30638199	.	0	.
chr2	26501619	26502120	.	0	.
chr8	122408828	122409329	.	0	.
chr5	145109705	145110206	.	0	.
chr7	101006834	101007335	.	0	.
chr8	79102706	79103207	.	0	.
chr17	15830833	15831334	.	0	.
chr18	12490578	12491079	.	0	.
chr11	114051038	114051539	.	0	.
chr5	120172035	120172536	.	0	.
chr8	125532836	125533337	.	0	.
chr8	69851140	69851641	.	0	.
chr14	70486092	70486593	.	0	.
chr2	31362031	31362532	.	0	.
chr9	42110091	42110592	.	0	.
chr5	139084297	139084798	.	0	.
chr18	80654067	80654568	.	0	.
chr4	140630921	140631422	.	0	.
chr8	94822787	94823288	.	0	.
chr11	24307892	24308393	.	0	.
chr11	49877435	49877936	.	0	.
chr7	34931044	34931545	.	0	.
chr7	24259662	24260163	.	0	.
chr1	157090795	157091296	.	0	.
chr14	50956142	50956643	.	0	.
chr4	141281723	141282224	.	0	.
chr5	101992881	101993382	.	0	.
chr7	101458333	101458834	.	0	.
chr8	120326951	120327452	.	0	.
chr7	66230832	66231333	.	0	.
chr5	149143921	149144422	.	0	.
chr17	24891653	24892154	.	0	.
chr11	64211049	64211550	.	0	.
chr1	167231460	167231961	.	0	.
chr17	70889388	70889889	.	0	.
chr16	91847452	91847953	.	0	.
chr5	117363264	117363765	.	0	.
chr17	49029717	49030218	.	0	.
chr4	141867934	141868435	.	0	.
chr15	79166768	79167269	.	0	.
chr4	111691040	111691541	.	0	.
chr13	71158417	71158918	.	0	.
chr2	133349065	133349566	.	0	.
chr4	130315449	130315950	.	0	.
chr9	45391287	45391788	.	0	.
chr5	24475461	24475962	.	0	.
chr8	105372986	105373487	.	0	.
chr10	80587168	80587669	.	0	.
chr19	5668246	5668747	.	0	.
chr11	67689982	67690483	.	0	.
chr10	60295318	60295819	.	0	.
chr1	51289715	51290216	.	0	.
chr12	12792150	12792651	.	0	.
chr1	181257288	181257789	.	0	.
chr2	35171096	35171597	.	0	.
chr15	27595488	27595989	.	0	.
chr4	57153664	57154165	.	0	.
chr15	76157731	76158232	.	0	.
chr5	110458974	110459475	.	0	.
chr11	98975010	98975511	.	0	.
chr17	24489349	24489850	.	0	.
chr11	59937655	59938156	.	0	.
chr2	25127130	25127631	.	0	.
chr6	29685460	29685961	.	0	.
chr3	103733832	103734333	.	0	.
chr2	27460599	27461100	.	0	.
chr6	119418686	119419187	.	0	.
chr7	80356459	80356960	.	0	.
chr8	123764584	123765085	.	0	.
chr9	96922930	96923431	.	0	.
chr2	84519696	84520197	.	0	.
chr17	26021328	26021829	.	0	.
chr1	35759344	35759845	.	0	.
chr2	151998510	151999011	.	0	.
chr2	65022680	65023181	.	0	.
chr18	35899100	35899601	.	0	.
chr17	65648659	65649160	.	0	.
chr3	116726665	116727166	.	0	.
chr11	77893958	77894459	.	0	.
chr6	55470723	55471224	.	0	.
chr8	72366517	72367018	.	0	.
chr14	7952743	7953244	.	0	.
chr16	89813754	89814255	.	0	.
chr6	39237473	39237974	.	0	.
chr11	102898179	102898680	.	0	.
chr17	65740075	65740576	.	0	.
chr4	95966964	95967465	.	0	.
chr11	97065432	97065933	.	0	.
chr2	37788184	37788685	.	0	.
chr2	32105084	32105585	.	0	.
chr5	36324133	36324634	.	0	.
chr3	116542004	116542505	.	0	.
chr17	35697298	35697799	.	0	.
chr2	91139297	91139798	.	0	.
chr12	69575967	69576468	.	0	.
chr16	93761072	93761573	.	0	.
chr13	52222936	52223437	.	0	.
chr11	115886360	115886861	.	0	.
chr7	80058678	80059179	.	0	.
chr7	65892177	65892678	.	0	.
chr16	92103559	92104060	.	0	.
chr10	21679102	21679603	.	0	.
chr8	115524630	115525131	.	0	.
chr2	160941096	160941597	.	0	.
chr11	98772676	98773177	.	0	.
chr13	112861965	112862466	.	0	.
chr17	87256478	87256979	.	0	.
chr6	125148139	125148640	.	0	.
chr8	72455108	72455609	.	0	.
chr9	43544998	43545499	.	0	.
chr4	119128466	119128967	.	0	.
chr5	124751606	124752107	.	0	.
chr15	99433935	99434436	.	0	.
chr6	31333387	31333888	.	0	.
chr7	100013870	100014371	.	0	.
chr4	99115708	99116209	.	0	.
chr7	45639645	45640146	.	0	.
chr9	121299257	121299758	.	0	.
chr4	133407450	133407951	.	0	.
chr1	181256662	181257163	.	0	.
chr1	74778925	74779426	.	0	.
chr2	164743589	164744090	.	0	.
chr14	34618715	34619216	.	0	.
chr11	43409818	43410319	.	0	.
chr11	68579550	68580051	.	0	.
chr12	109513163	109513664	.	0	.
chr1	92914713	92915214	.	0	.
chr11	75509709	75510210	.	0	.
chr1	86509312	86509813	.	0	.
chr17	73013945	73014446	.	0	.
chr11	102219930	102220431	.	0	.
chr15	83965094	83965595	.	0	.
chr16	18144218	18144719	.	0	.
chr10	56402053	56402554	.	0	.
chr7	19541980	19542481	.	0	.
chr1	15908581	15909082	.	0	.
chr9	45753958	45754459	.	0	.
chr4	139587747	139588248	.	0	.
chr10	78272906	78273407	.	0	.
chr2	35719098	35719599	.	0	.
chr15	99501122	99501623	.	0	.
chr5	114597066	114597567	.	0	.
chr12	86164272	86164773	.	0	.
chr5	74205472	74205973	.	0	.
chr15	86015913	86016414	.	0	.
chr16	23520305	23520806	.	0	.
chr5	142709499	142710000	.	0	.
chr8	12643862	12644363	.	0	.
chr15	101521103	101521604	.	0	.
chr8	125913520	125914021	.	0	.
chr16	34003953	34004454	.	0	.
chr10	86814112	86814613	.	0	.
chr5	121696605	121697106	.	0	.
chr17	10478304	10478805	.	0	.
chr19	6819034	6819535	.	0	.
chr4	118138824	118139325	.	0	.
chr4	89687853	89688354	.	0	.
chr3	95232740	95233241	.	0	.
chr16	35439068	35439569	.	0	.
chr2	181659162	181659663	.	0	.
chr19	3659960	3660461	.	0	.
chr11	116604080	116604581	.	0	.
chr4	122962670	122963171	.	0	.
chr11	72401392	72401893	.	0	.
chr1	160044345	160044846	.	0	.
chr18	75578284	75578785	.	0	.
chr11	69891442	69891943	.	0	.
chr17	49545980	49546481	.	0	.
chr8	83134996	83135497	.	0	.
chr2	102127709	102128210	.	0	.
chr11	67645057	67645558	.	0	.
chr2	33222433	33222934	.	0	.
chr2	27384177	27384678	.	0	.
chr9	71628210	71628711	.	0	.
chr1	51289199	51289700	.	0	.
chr5	114134238	114134739	.	0	.
chr11	61252741	61253242	.	0	.
chr7	25220430	25220931	.	0	.
chr8	105295739	105296240	.	0	.
chr9	102723348	102723849	.	0	.
chr10	128389490	128389991	.	0	.
chr18	12489243	12489744	.	0	.
chr13	52284028	52284529	.	0	.
chr1	43615941	43616442	.	0	.
chr11	115956464	115956965	.	0	.
chr7	28864180	28864681	.	0	.
chr16	34334905	34335406	.	0	.
chr11	55356845	55357346	.	0	.
chr12	80270817	80271318	.	0	.
chr1	39463688	39464189	.	0	.
chr14	65965410	65965911	.	0	.
chr13	92595488	92595989	.	0	.
chr2	4822614	4823115	.	0	.
chr19	4080604	4081105	.	0	.
chr4	130055108	130055609	.	0	.
chr7	126284771	126285272	.	0	.
chr8	71752724	71753225	.	0	.
chr5	112372396	112372897	.	0	.
chr18	65076009	65076510	.	0	.
chr4	62663241	62663742	.	0	.
chr10	77587293	77587794	.	0	.
chr4	32561244	32561745	.	0	.
chr5	25613747	25614248	.	0	.
chr7	81806111	81806612	.	0	.
chr4	149941228	149941729	.	0	.
chr7	25049650	25050151	.	0	.
chr9	108178359	108178860	.	0	.
chr4	124418266	124418767	.	0	.
chr1	118481204	118481705	.	0	.
chr4	95106054	95106555	.	0	.
chr11	113231965	113232466	.	0	.
chr15	76135567	76136068	.	0	.
chr8	33992953	33993454	.	0	.
chr8	71613478	71613979	.	0	.
chr2	16892298	16892799	.	0	.
chr9	110765740	110766241	.	0	.
chr2	144279660	144280161	.	0	.
chr11	60311401	60311902	.	0	.
chr18	65519776	65520277	.	0	.
chr9	57253961	57254462	.	0	.
chr1	135129718	135130219	.	0	.
chr13	64064453	64064954	.	0	.
chr5	115992792	115993293	.	0	.
chr5	128935293	128935794	.	0	.
chr8	33958404	33958905	.	0	.
chr19	44296801	44297302	.	0	.
chr9	110960772	110961273	.	0	.
chr18	81600633	81601134	.	0	.
chr3	98324183	98324684	.	0	.
chr2	25196429	25196930	.	0	.
chr6	97487537	97488038	.	0	.
chr5	117995315	117995816	.	0	.
chr11	33607121	33607622	.	0	.
chr10	81431428	81431929	.	0	.
chr11	3295262	3295763	.	0	.
chr18	10866073	10866574	.	0	.
chr11	100428554	100429055	.	0	.
chr16	93369677	93370178	.	0	.
chr15	79122059	79122560	.	0	.
chr8	12127460	12127961	.	0	.
chr9	107307837	107308338	.	0	.
chr4	63404862	63405363	.	0	.
chr12	85659193	85659694	.	0	.
chr1	37643975	37644476	.	0	.
chr1	39698426	39698927	.	0	.
chr13	24268326	24268827	.	0	.
chr4	133552681	133553182	.	0	.
chr3	122453837	122454338	.	0	.
chr17	35550776	35551277	.	0	.
chr2	180603627	180604128	.	0	.
chr2	163248657	163249158	.	0	.
chr7	80499060	80499561	.	0	.
chr12	113226647	113227148	.	0	.
chr9	119435079	119435580	.	0	.
chr8	75099729	75100230	.	0	.
chr1	191864573	191865074	.	0	.
chr4	114779457	114779958	.	0	.
chr7	34320016	34320517	.	0	.
chr2	35165487	35165988	.	0	.
chr2	33876502	33877003	.	0	.
chr11	48849689	48850190	.	0	.
chr8	110490781	110491282	.	0	.
chr12	105993149	105993650	.	0	.
chr18	61986456	61986957	.	0	.
chr3	130649566	130650067	.	0	.
chr5	35056430	35056931	.	0	.
chr1	183040728	183041229	.	0	.
chr15	102018010	102018511	.	0	.
chr14	98992485	98992986	.	0	.
chr6	71991179	71991680	.	0	.
chr5	146848784	146849285	.	0	.
chr4	132961106	132961607	.	0	.
chr5	117283970	117284471	.	0	.
chr3	10366651	10367152	.	0	.
chr4	114564031	114564532	.	0	.
chr1	65040694	65041195	.	0	.
chr3	100473100	100473601	.	0	.
chr4	130136983	130137484	.	0	.
chr4	55477171	55477672	.	0	.
chr3	107945662	107946163	.	0	.
chr4	134110412	134110913	.	0	.
chr13	49245888	49246389	.	0	.
chr2	173258540	173259041	.	0	.
chr1	9758643	9759144	.	0	.
chr4	133553891	133554392	.	0	.
chr10	128765606	128766107	.	0	.
chr12	83494118	83494619	.	0	.
chr4	62457975	62458476	.	0	.
chr5	118031036	118031537	.	0	.
chr7	127689715	127690216	.	0	.
chr14	7869502	7870003	.	0	.
chr12	113033053	113033554	.	0	.
chr8	94967242	94967743	.	0	.
chr14	24269493	24269994	.	0	.
chr5	118309221	118309722	.	0	.
chr10	80099505	80100006	.	0	.
chr7	113688185	113688686	.	0	.
chr13	63306759	63307260	.	0	.
chr6	142916125	142916626	.	0	.
chr14	23885501	23886002	.	0	.
chr2	160739582	160740083	.	0	.
chr6	53637585	53638086	.	0	.
chr3	87098293	87098794	.	0	.
chr16	33605770	33606271	.	0	.
chr19	10341104	10341605	.	0	.
chr17	63368307	63368808	.	0	.
chr9	120866629	120867130	.	0	.
chr15	78611032	78611533	.	0	.
chr4	120368099	120368600	.	0	.
chr17	7211793	7212294	.	0	.
chr18	61089584	61090085	.	0	.
chr18	61677205	61677706	.	0	.
chr7	16033662	16034163	.	0	.
chr15	25633887	25634388	.	0	.
chr5	36936235	36936736	.	0	.
chr18	35730208	35730709	.	0	.
chr17	67974714	67975215	.	0	.
chr10	80242078	80242579	.	0	.
chr6	144264512	144265013	.	0	.
chr15	60853284	60853785	.	0	.
chr1	192752706	192753207	.	0	.
chr7	116202202	116202703	.	0	.
chr7	80095497	80095998	.	0	.
chr15	76695012	76695513	.	0	.
chr4	119245361	119245862	.	0	.
chr8	124585464	124585965	.	0	.
chr10	80766091	80766592	.	0	.
chr11	33791255	33791756	.	0	.
chr2	91689390	91689891	.	0	.
chr7	46057263	46057764	.	0	.
chr9	62368435	62368936	.	0	.
chr1	180869502	180870003	.	0	.
chr11	20460376	20460877	.	0	.
chr1	190496063	190496564	.	0	.
chr11	5140599	5141100	.	0	.
chr14	121960994	121961495	.	0	.
chr4	83228871	83229372	.	0	.
chr2	65128468	65128969	.	0	.
chr11	77808132	77808633	.	0	.
chr7	98120895	98121396	.	0	.
chr5	118056467	118056968	.	0	.
chr13	95026830	95027331	.	0	.
chr2	27042403	27042904	.	0	.
chr1	75506850	75507351	.	0	.
chr2	155995946	155996447	.	0	.
chr15	76054200	76054701	.	0	.
chr17	25626130	25626631	.	0	.
chr15	7809821	7810322	.	0	.
chr6	119526359	119526860	.	0	.
chr2	35720075	35720576	.	0	.
chr16	33860022	33860523	.	0	.
chr4	135772629	135773130	.	0	.
chr9	108213146	108213647	.	0	.
chr12	81168006	81168507	.	0	.
chr18	39035132	39035633	.	0	.
chr5	120698135	120698636	.	0	.
chr2	158732411	158732912	.	0	.
chr2	158522982	158523483	.	0	.
chr18	35027120	35027621	.	0	.
chr11	77832390	77832891	.	0	.
chr5	23922864	23923365	.	0	.
chr11	112769799	112770300	.	0	.
chr5	30414999	30415500	.	0	.
chr17	33966022	33966523	.	0	.
chr1	155039273	155039774	.	0	.
chr2	31700700	31701201	.	0	.
chr2	156736764	156737265	.	0	.
chr2	27603326	27603827	.	0	.
chr10	40076007	40076508	.	0	.
chr4	120259463	120259964	.	0	.
chr8	106510580	106511081	.	0	.
chr12	69474863	69475364	.	0	.
chr11	33142264	33142765	.	0	.
chr7	30295042	30295543	.	0	.
chr9	54639064	54639565	.	0	.
chr5	143308742	143309243	.	0	.
chr8	119582306	119582807	.	0	.
chr15	101192428	101192929	.	0	.
chr5	88397399	88397900	.	0	.
chr5	88994549	88995050	.	0	.
chr7	96797446	96797947	.	0	.
chr1	88800363	88800864	.	0	.
chr2	30239762	30240263	.	0	.
chr14	54897323	54897824	.	0	.
chr1	86492631	86493132	.	0	.
chr3	27606642	27607143	.	0	.
chr15	64082248	64082749	.	0	.
chr18	35864930	35865431	.	0	.
chr15	31392050	31392551	.	0	.
chr17	26199226	26199727	.	0	.
chr11	88502467	88502968	.	0	.
chr8	124586045	124586546	.	0	.
chr8	120473814	120474315	.	0	.
chr5	91402784	91403285	.	0	.
chr3	66292280	66292781	.	0	.
chr2	158850576	158851077	.	0	.
chr6	121362857	121363358	.	0	.
chr18	35022367	35022868	.	0	.
chr4	141821183	141821684	.	0	.
chr10	117519703	117520204	.	0	.
chr1	16371968	16372469	.	0	.
chr11	116656447	116656948	.	0	.
chr10	77456458	77456959	.	0	.
chr14	20114700	20115201	.	0	.
chr12	106082614	106083115	.	0	.
chr2	152764125	152764626	.	0	.
chr5	136019767	136020268	.	0	.
chr13	69811034	69811535	.	0	.
chr4	141506246	141506747	.	0	.
chr9	95814103	95814604	.	0	.
chr9	75236883	75237384	.	0	.
chr2	32343908	32344409	.	0	.
chr13	54684048	54684549	.	0	.
chr17	13705362	13705863	.	0	.
chr5	39620427	39620928	.	0	.
chr11	78404448	78404949	.	0	.
chr7	4522301	4522802	.	0	.
chr1	134233393	134233894	.	0	.
chr3	19644217	19644718	.	0	.
chr2	158666896	158667397	.	0	.
chr4	139013223	139013724	.	0	.
chr7	30609949	30610450	.	0	.
chr1	132366163	132366664	.	0	.
chr9	71276195	71276696	.	0	.
chr16	92397832	92398333	.	0	.
chr18	36330207	36330708	.	0	.
chr16	4644565	4645066	.	0	.
chr4	154293519	154294020	.	0	.
chr8	9772159	9772660	.	0	.
chr11	102643796	102644297	.	0	.
chr5	110875452	110875953	.	0	.
chr4	106528638	106529139	.	0	.
chr15	100166329	100166830	.	0	.
chr11	79657020	79657521	.	0	.
chr17	23676662	23677163	.	0	.
chr4	138819035	138819536	.	0	.
chr10	75881470	75881971	.	0	.
chr9	109096840	109097341	.	0	.
chr8	107488546	107489047	.	0	.
chr9	46243682	46244183	.	0	.
chr8	108755863	108756364	.	0	.
chr7	64021482	64021983	.	0	.
chr19	24141917	24142418	.	0	.
chr1	106477932	106478433	.	0	.
chr15	86190369	86190870	.	0	.
chr6	124728559	124729060	.	0	.
chr4	54032221	54032722	.	0	.
chr17	10374235	10374736	.	0	.
chr14	30011820	30012321	.	0	.
chr4	47499255	47499756	.	0	.
chr1	86492075	86492576	.	0	.
chr17	5553523	5554024	.	0	.
chr13	81691573	81692074	.	0	.
chr4	128904089	128904590	.	0	.
chr17	8350909	8351410	.	0	.
chr6	64703597	64704098	.	0	.
chr15	12037197	12037698	.	0	.
chr14	31438125	31438626	.	0	.
chr5	125175294	125175795	.	0	.
chr4	135728267	135728768	.	0	.
chr16	29664179	29664680	.	0	.
chr2	158141802	158142303	.	0	.
chr10	61394575	61395076	.	0	.
chr13	51761135	51761636	.	0	.
chr11	20477089	20477590	.	0	.
chr13	51155652	51156153	.	0	.
chr1	96871950	96872451	.	0	.
chr17	30250506	30251007	.	0	.
chr18	80283010	80283511	.	0	.
chr16	20237312	20237813	.	0	.
chr9	119355979	119356480	.	0	.
chr6	72477650	72478151	.	0	.
chr5	115993502	115994003	.	0	.
chr13	58276093	58276594	.	0	.
chr12	55446605	55447106	.	0	.
chr5	113951533	113952034	.	0	.
chr11	60126980	60127481	.	0	.
chr11	119105630	119106131	.	0	.
chr2	20936748	20937249	.	0	.
chr11	61228347	61228848	.	0	.
chr11	101479026	101479527	.	0	.
chr4	139336745	139337246	.	0	.
chr2	25025041	25025542	.	0	.
chr6	72141150	72141651	.	0	.
chr4	136708741	136709242	.	0	.
chr4	40825062	40825563	.	0	.
chr3	101704882	101705383	.	0	.
chr5	114589990	114590491	.	0	.
chr17	13682733	13683234	.	0	.
chr7	25069780	25070281	.	0	.
chr9	50692915	50693416	.	0	.
chr10	93375272	93375773	.	0	.
chr10	69872764	69873265	.	0	.
chr1	132805222	132805723	.	0	.
chr6	48372925	48373426	.	0	.
chr15	52151568	52152069	.	0	.
chr5	74206132	74206633	.	0	.
chr5	33053050	33053551	.	0	.
chr4	154418119	154418620	.	0	.
chr6	16957058	16957559	.	0	.
chrX	20644695	20645196	.	0	.
chr11	72148092	72148593	.	0	.
chr13	76003397	76003898	.	0	.
chr13	19630694	19631195	.	0	.
chr4	81764173	81764674	.	0	.
chr10	8690108	8690609	.	0	.
chr11	78435592	78436093	.	0	.
chr15	81759303	81759804	.	0	.
chr4	44597507	44598008	.	0	.
chr2	29623775	29624276	.	0	.
chr2	58159878	58160379	.	0	.
chr5	87113464	87113965	.	0	.
chr12	99306132	99306633	.	0	.
chr18	69925337	69925838	.	0	.
chr19	25537035	25537536	.	0	.
chr5	120600564	120601065	.	0	.
chr19	10094667	10095168	.	0	.
chr2	155876925	155877426	.	0	.
chr9	41918758	41919259	.	0	.
chr11	78407634	78408135	.	0	.
chr11	86962006	86962507	.	0	.
chr12	81175559	81176060	.	0	.
chr17	25590094	25590595	.	0	.
chr4	153561237	153561738	.	0	.
chr18	20557781	20558282	.	0	.
chr15	32296464	32296965	.	0	.
chr19	24455530	24456031	.	0	.
chr7	141507944	141508445	.	0	.
chr5	120207453	120207954	.	0	.
chr2	174273187	174273688	.	0	.
chr17	5987677	5988178	.	0	.
chr11	88164646	88165147	.	0	.
chr11	52997194	52997695	.	0	.
chr5	67654791	67655292	.	0	.
chr7	139961038	139961539	.	0	.
chr19	36670660	36671161	.	0	.
chr5	74960279	74960780	.	0	.
chr4	141924183	141924684	.	0	.
chr9	63187270	63187771	.	0	.
chr4	139341468	139341969	.	0	.
chr2	172042820	172043321	.	0	.
chr5	114579634	114580135	.	0	.
chr8	125902637	125903138	.	0	.
chr17	8243286	8243787	.	0	.
chr7	145219587	145220088	.	0	.
chr11	54936132	54936633	.	0	.
chr7	132702483	132702984	.	0	.
chr1	193379501	193380002	.	0	.
chr14	67135524	67136025	.	0	.
chr4	133070838	133071339	.	0	.
chr17	24223456	24223957	.	0	.
chr10	59970055	59970556	.	0	.
chr8	114227937	114228438	.	0	.
chr2	35843828	35844329	.	0	.
chr2	45191799	45192300	.	0	.
chr4	106232435	106232936	.	0	.
chr7	78658037	78658538	.	0	.
chr17	68322637	68323138	.	0	.
chr2	59407427	59407928	.	0	.
chr3	121532102	121532603	.	0	.
chr2	167048167	167048668	.	0	.
chr8	14969833	14970334	.	0	.
chr3	89958820	89959321	.	0	.
chr3	98267226	98267727	.	0	.
chr2	173725751	173726252	.	0	.
chr10	94462190	94462691	.	0	.
chr2	152820254	152820755	.	0	.
chr6	84392174	84392675	.	0	.
chr9	103540128	103540629	.	0	.
chr7	38224960	38225461	.	0	.
chr9	71623214	71623715	.	0	.
chr14	8258108	8258609	.	0	.
chr1	134196396	134196897	.	0	.
chr14	55585050	55585551	.	0	.
chr15	101277336	101277837	.	0	.
chr17	25868028	25868529	.	0	.
chr7	109276582	109277083	.	0	.
chr1	192446125	192446626	.	0	.
chr6	125157138	125157639	.	0	.
chr9	107949473	107949974	.	0	.
chr3	88000742	88001243	.	0	.
chr8	123416572	123417073	.	0	.
chr18	69469287	69469788	.	0	.
chr4	154382284	154382785	.	0	.
chr4	152227025	152227526	.	0	.
chr3	100426570	100427071	.	0	.
chr2	103670120	103670621	.	0	.
chr4	156084769	156085270	.	0	.
chr4	119453098	119453599	.	0	.
chr4	138737023	138737524	.	0	.
chr5	104042573	104043074	.	0	.
chr5	105523345	105523846	.	0	.
chr2	166853369	166853870	.	0	.
chr6	71753009	71753510	.	0	.
chr8	122923703	122924204	.	0	.
chr3	88000241	88000742	.	0	.
chr11	33873117	33873618	.	0	.
chr8	125948816	125949317	.	0	.
chr7	28359857	28360358	.	0	.
chr4	130168938	130169439	.	0	.
chr8	25145439	25145940	.	0	.
chr10	10751425	10751926	.	0	.
chr1	93214639	93215140	.	0	.
chr14	65076990	65077491	.	0	.
chr8	84959727	84960228	.	0	.
chr11	50229391	50229892	.	0	.
chr1	135850684	135851185	.	0	.
chr4	133443070	133443571	.	0	.
chr13	44624652	44625153	.	0	.
chr2	71727016	71727517	.	0	.
chr10	127924566	127925067	.	0	.
chr2	125685471	125685972	.	0	.
chr7	66405879	66406380	.	0	.
chr4	154023789	154024290	.	0	.
chr4	150446539	150447040	.	0	.
chr2	84559081	84559582	.	0	.
chr9	121631960	121632461	.	0	.
chr7	142055389	142055890	.	0	.
chrX	93968380	93968881	.	0	.
chr12	107476925	107477426	.	0	.
chr2	91112512	91113013	.	0	.
chr8	3588371	3588872	.	0	.
chr13	98648113	98648614	.	0	.
chr5	99649409	99649910	.	0	.
chr8	125030816	125031317	.	0	.
chr19	42035270	42035771	.	0	.
chr6	122662827	122663328	.	0	.
chr5	122168015	122168516	.	0	.
chr17	31808156	31808657	.	0	.
chr16	10957590	10958091	.	0	.
chr16	8486563	8487064	.	0	.
chr4	120270846	120271347	.	0	.
chr5	139811637	139812138	.	0	.
chr15	85949529	85950030	.	0	.
chr15	19665757	19666258	.	0	.
chr13	54454494	54454995	.	0	.
chr16	30540749	30541250	.	0	.
chr11	58346665	58347166	.	0	.
chr10	18844708	18845209	.	0	.
chr4	138037059	138037560	.	0	.
chr7	139956332	139956833	.	0	.
chr7	75871185	75871686	.	0	.
chr8	105773363	105773864	.	0	.
chr2	32127998	32128499	.	0	.
chr3	101878124	101878625	.	0	.
chr12	82477953	82478454	.	0	.
chr14	121092473	121092974	.	0	.
chr18	36178360	36178861	.	0	.
chr4	149527890	149528391	.	0	.
chr5	142908068	142908569	.	0	.
chr8	120583150	120583651	.	0	.
chr17	89177877	89178378	.	0	.
chr5	124453649	124454150	.	0	.
chr2	11492436	11492937	.	0	.
chr18	75505467	75505968	.	0	.
chr8	94811655	94812156	.	0	.
chr8	111984508	111985009	.	0	.
chr9	21483968	21484469	.	0	.
chr10	127322922	127323423	.	0	.
chr7	68851872	68852373	.	0	.
chr11	46245931	46246432	.	0	.
chr5	137637804	137638305	.	0	.
chr11	67644442	67644943	.	0	.
chr18	82618370	82618871	.	0	.
chr5	138790840	138791341	.	0	.
chr7	19745974	19746475	.	0	.
chr5	32354570	32355071	.	0	.
chr14	101613206	101613707	.	0	.
chr1	191328102	191328603	.	0	.
chr7	128365511	128366012	.	0	.
chr4	105281740	105282241	.	0	.
chr10	75120964	75121465	.	0	.
chr8	123341992	123342493	.	0	.
chr15	12501424	12501925	.	0	.
chr15	85806939	85807440	.	0	.
chr13	13481934	13482435	.	0	.
chr6	5889244	5889745	.	0	.
chr11	116477512	116478013	.	0	.
chr4	40798783	40799284	.	0	.
chr2	93433450	93433951	.	0	.
chr11	100584228	100584729	.	0	.
[truncated: 18,943 more rows]

## Sheet: Pre-granulosa.DAR
Supplementary Table S2. List of differentially accessible regions (DARs) of Pre-granulosa cell.
chr17	27445628	27446129	.	0	.
chr14	7791435	7791936	.	0	.
chr2	71690703	71691204	.	0	.
chr9	24973958	24974459	.	0	.
chrX	75734802	75735303	.	0	.
chrX	75733594	75734095	.	0	.
chr11	116656447	116656948	.	0	.
chr11	59384441	59384942	.	0	.
chr1	119388976	119389477	.	0	.
chr2	25863224	25863725	.	0	.
chrX	75744356	75744857	.	0	.
chr7	122728809	122729310	.	0	.
chr9	98651647	98652148	.	0	.
chr7	19495430	19495931	.	0	.
chr19	59467392	59467893	.	0	.
chr18	76035046	76035547	.	0	.
chr18	35844830	35845331	.	0	.
chr4	120161097	120161598	.	0	.
chr2	152048980	152049481	.	0	.
chr5	112254251	112254752	.	0	.
chr4	117105180	117105681	.	0	.
chr19	45782586	45783087	.	0	.
chr19	53427427	53427928	.	0	.
chr5	120490646	120491147	.	0	.
chr15	75720680	75721181	.	0	.
chr6	145037802	145038303	.	0	.
chr9	98954622	98955123	.	0	.
chr11	75966395	75966896	.	0	.
chr9	64017881	64018382	.	0	.
chr9	42110091	42110592	.	0	.
chr1	74770902	74771403	.	0	.
chr5	115543660	115544161	.	0	.
chrX	75749219	75749720	.	0	.
chr2	37811651	37812152	.	0	.
chr5	34465988	34466489	.	0	.
chr10	58255241	58255742	.	0	.
chr11	97698660	97699161	.	0	.
chr7	143108173	143108674	.	0	.
chr4	57916227	57916728	.	0	.
chr3	51558181	51558682	.	0	.
chr7	109191750	109192251	.	0	.
chr3	109596181	109596682	.	0	.
chr2	70472021	70472522	.	0	.
chr16	92581970	92582471	.	0	.
chr7	45712288	45712789	.	0	.
chr7	80192451	80192952	.	0	.
chr7	67435926	67436427	.	0	.
chr4	137139321	137139822	.	0	.
chr5	139098967	139099468	.	0	.
chr14	25587605	25588106	.	0	.
chr14	66823973	66824474	.	0	.
chr13	56032686	56033187	.	0	.
chr17	35141849	35142350	.	0	.
chr7	130976250	130976751	.	0	.
chr4	135550918	135551419	.	0	.
chr12	108211943	108212444	.	0	.
chrX	75729710	75730211	.	0	.
chr8	4247925	4248426	.	0	.
chr8	91801840	91802341	.	0	.
chr2	180725005	180725506	.	0	.
chr1	74774058	74774559	.	0	.
chr11	43543789	43544290	.	0	.
chr8	91801309	91801810	.	0	.
chr11	114185409	114185910	.	0	.
chrX	75739331	75739832	.	0	.
chr6	134962044	134962545	.	0	.
chr4	148908769	148909270	.	0	.
chr7	4752020	4752521	.	0	.
chr11	119188419	119188920	.	0	.
chr14	22589457	22589958	.	0	.
chr9	59271696	59272197	.	0	.
chr13	53461810	53462311	.	0	.
chr11	119391940	119392441	.	0	.
chr5	134435912	134436413	.	0	.
chr15	97784065	97784566	.	0	.
chr2	32751276	32751777	.	0	.
chr4	143055404	143055905	.	0	.
chr4	125190966	125191467	.	0	.
chr9	66974664	66975165	.	0	.
chr2	26300013	26300514	.	0	.
chr17	32483148	32483649	.	0	.
chr18	10940976	10941477	.	0	.
chr15	97376617	97377118	.	0	.
chr8	4217019	4217520	.	0	.
chr11	64164650	64165151	.	0	.
chr7	16033662	16034163	.	0	.
chr5	37816817	37817318	.	0	.
chr4	128887349	128887850	.	0	.
chr4	149081457	149081958	.	0	.
chr2	167378743	167379244	.	0	.
chr4	129771971	129772472	.	0	.
chr12	112214346	112214847	.	0	.
chr11	116657241	116657742	.	0	.
chr2	156737881	156738382	.	0	.
chr19	3929511	3930012	.	0	.
chr11	113297062	113297563	.	0	.
chr6	122826310	122826811	.	0	.
chr19	46356646	46357147	.	0	.
chr11	114691831	114692332	.	0	.
chr7	129774174	129774675	.	0	.
chr1	134709799	134710300	.	0	.
chr2	84811947	84812448	.	0	.
chrX	50580402	50580903	.	0	.
chr11	109039084	109039585	.	0	.
chr8	94822787	94823288	.	0	.
chr12	13184481	13184982	.	0	.
chr8	88570574	88571075	.	0	.
chr2	122354492	122354993	.	0	.
chr11	116146328	116146829	.	0	.
chr11	117482578	117483079	.	0	.
chr5	124446422	124446923	.	0	.
chr5	120196776	120197277	.	0	.
chr8	3630859	3631360	.	0	.
chr7	142568991	142569492	.	0	.
chr3	98267226	98267727	.	0	.
chr9	43729396	43729897	.	0	.
chr15	100691898	100692399	.	0	.
chr14	55585050	55585551	.	0	.
chr7	80208803	80209304	.	0	.
chr6	121362857	121363358	.	0	.
chr9	40390908	40391409	.	0	.
chr11	8641618	8642119	.	0	.
chr5	91074359	91074860	.	0	.
chr2	50186934	50187435	.	0	.
chr8	106136706	106137207	.	0	.
chr6	134632229	134632730	.	0	.
chr8	119636178	119636679	.	0	.
chr7	144368408	144368909	.	0	.
chr9	61780061	61780562	.	0	.
chr11	77848073	77848574	.	0	.
chr7	30972956	30973457	.	0	.
chr11	61684113	61684614	.	0	.
chr2	152049637	152050138	.	0	.
chr2	178711544	178712045	.	0	.
chr6	52765213	52765714	.	0	.
chr9	44483569	44484070	.	0	.
chr11	98966560	98967061	.	0	.
chr19	59395755	59396256	.	0	.
chr19	6986919	6987420	.	0	.
chr1	191328102	191328603	.	0	.
chr14	33305609	33306110	.	0	.
chr4	132129254	132129755	.	0	.
chr6	145942526	145943027	.	0	.
chr10	83004288	83004789	.	0	.
chr11	119354726	119355227	.	0	.
chr14	63067555	63068056	.	0	.
chr4	136742742	136743243	.	0	.
chrX	103481508	103482009	.	0	.
chr14	7952743	7953244	.	0	.
chr15	75721253	75721754	.	0	.
chr1	180407306	180407807	.	0	.
chr11	106013732	106014233	.	0	.
chr3	30649992	30650493	.	0	.
chr15	82923466	82923967	.	0	.
chr4	139197952	139198453	.	0	.
chr5	120172035	120172536	.	0	.
chr15	102004147	102004648	.	0	.
chr9	71835246	71835747	.	0	.
chr15	101139890	101140391	.	0	.
chr17	56810131	56810632	.	0	.
chr16	32698127	32698628	.	0	.
chr12	25092688	25093189	.	0	.
chr11	54320087	54320588	.	0	.
chr7	142561171	142561672	.	0	.
chr8	121981451	121981952	.	0	.
chr5	25097116	25097617	.	0	.
chr7	44686040	44686541	.	0	.
chr11	52332678	52333179	.	0	.
chr4	142277393	142277894	.	0	.
chr8	13506777	13507278	.	0	.
chr7	141463661	141464162	.	0	.
chr6	149565774	149566275	.	0	.
chr5	120211205	120211706	.	0	.
chr4	120259463	120259964	.	0	.
chr19	45835387	45835888	.	0	.
chr2	27640806	27641307	.	0	.
chr2	154558610	154559111	.	0	.
chr16	92661608	92662109	.	0	.
chr1	189879912	189880413	.	0	.
chr15	99787513	99788014	.	0	.
chr9	64018414	64018915	.	0	.
chr1	132319211	132319712	.	0	.
chr3	41605606	41606107	.	0	.
chr5	52471044	52471545	.	0	.
chr15	84231722	84232223	.	0	.
chr4	128887929	128888430	.	0	.
chr7	29471227	29471728	.	0	.
chr9	99875965	99876466	.	0	.
chr17	27446220	27446721	.	0	.
chrX	50622814	50623315	.	0	.
chr4	133518692	133519193	.	0	.
chr19	59260655	59261156	.	0	.
chr5	25100493	25100994	.	0	.
chr8	88567740	88568241	.	0	.
chr19	46471581	46472082	.	0	.
chr5	76822003	76822504	.	0	.
chr7	142070816	142071317	.	0	.
chr5	139791745	139792246	.	0	.
chr11	75876345	75876846	.	0	.
chr2	152737745	152738246	.	0	.
chr10	58652085	58652586	.	0	.
chr5	134437416	134437917	.	0	.
chr5	135107649	135108150	.	0	.
chr9	120115478	120115979	.	0	.
chr19	45725658	45726159	.	0	.
chr4	140005983	140006484	.	0	.
chr7	19494862	19495363	.	0	.
chr15	84310717	84311218	.	0	.
chr6	136645772	136646273	.	0	.
chr4	148940557	148941058	.	0	.
chr15	88919172	88919673	.	0	.
chr19	3321523	3322024	.	0	.
chr6	83422155	83422656	.	0	.
chr19	3610778	3611279	.	0	.
chr1	85981950	85982451	.	0	.
chr18	69925337	69925838	.	0	.
chr4	154023789	154024290	.	0	.
chr12	108241154	108241655	.	0	.
chr5	147400098	147400599	.	0	.
chr5	119575006	119575507	.	0	.
chr3	89233603	89234104	.	0	.
chr15	76661066	76661567	.	0	.
chr16	11983403	11983904	.	0	.
chr11	86962006	86962507	.	0	.
chr6	71753009	71753510	.	0	.
chr8	120537876	120538377	.	0	.
chr12	86892022	86892523	.	0	.
chr4	104066712	104067213	.	0	.
chr11	79666572	79667073	.	0	.
chr11	85799742	85800243	.	0	.
chr5	76022872	76023373	.	0	.
chr7	19184549	19185050	.	0	.
chr2	181578161	181578662	.	0	.
chr19	46523757	46524258	.	0	.
chr5	100760175	100760676	.	0	.
chr11	75509709	75510210	.	0	.
chr2	27326296	27326797	.	0	.
chr7	109468184	109468685	.	0	.
chr9	30137863	30138364	.	0	.
chr10	80678023	80678524	.	0	.
chr1	6873961	6874462	.	0	.
chr5	139398316	139398817	.	0	.
chr8	26961263	26961764	.	0	.
chr10	81561001	81561502	.	0	.
chr11	59385024	59385525	.	0	.
chr10	81533300	81533801	.	0	.
chr5	136039965	136040466	.	0	.
chr2	157422725	157423226	.	0	.
chr1	171356467	171356968	.	0	.
chr15	82927969	82928470	.	0	.
chr15	84216671	84217172	.	0	.
chr12	107979871	107980372	.	0	.
chr19	4188804	4189305	.	0	.
chr15	89110109	89110610	.	0	.
chr2	169133827	169134328	.	0	.
chr7	110627367	110627868	.	0	.
chr16	10947607	10948108	.	0	.
chr4	136704541	136705042	.	0	.
chr9	65606597	65607098	.	0	.
chr1	164458667	164459168	.	0	.
chr4	148908033	148908534	.	0	.
chr14	73112237	73112738	.	0	.
chr7	28104657	28105158	.	0	.
chr2	91922254	91922755	.	0	.
chr2	156479801	156480302	.	0	.
chr10	61536353	61536854	.	0	.
chr7	145250205	145250706	.	0	.
chr4	127419446	127419947	.	0	.
chr4	119244399	119244900	.	0	.
chr8	89220792	89221293	.	0	.
chr6	51320591	51321092	.	0	.
chr2	157924369	157924870	.	0	.
chr2	70475644	70476145	.	0	.
chr4	123977554	123978055	.	0	.
chr18	14654851	14655352	.	0	.
chr7	45056667	45057168	.	0	.
chr13	70841522	70842023	.	0	.
chr8	14992664	14993165	.	0	.
chr1	35687303	35687804	.	0	.
chr4	100226492	100226993	.	0	.
chr17	35485697	35486198	.	0	.
chr6	29535237	29535738	.	0	.
chr10	69925211	69925712	.	0	.
chr4	149085354	149085855	.	0	.
chr14	25585750	25586251	.	0	.
chr17	28179623	28180124	.	0	.
chr16	10374563	10375064	.	0	.
chr5	36465426	36465927	.	0	.
chr5	138988678	138989179	.	0	.
chr8	105378574	105379075	.	0	.
chr2	27318513	27319014	.	0	.
chr19	34856191	34856692	.	0	.
chr6	32728578	32729079	.	0	.
chr7	98861075	98861576	.	0	.
chr17	44105127	44105628	.	0	.
chr16	92498469	92498970	.	0	.
chr8	84913037	84913538	.	0	.
chr2	168123591	168124092	.	0	.
chr9	34202626	34203127	.	0	.
chr19	7237524	7238025	.	0	.
chr5	117687544	117688045	.	0	.
chr11	78322827	78323328	.	0	.
chr4	129555300	129555801	.	0	.
chr4	152179128	152179629	.	0	.
chr6	134111589	134112090	.	0	.
chr9	119407779	119408280	.	0	.
chr2	167887465	167887966	.	0	.
chr8	94899220	94899721	.	0	.
chr2	70473702	70474203	.	0	.
chr14	21990646	21991147	.	0	.
chr11	85799239	85799740	.	0	.
chr11	113951280	113951781	.	0	.
chr17	65648659	65649160	.	0	.
chr7	128256853	128257354	.	0	.
chrX	75758938	75759439	.	0	.
chr5	134528760	134529261	.	0	.
chr1	136007531	136008032	.	0	.
chr15	84212768	84213269	.	0	.
chr2	154557997	154558498	.	0	.
chr4	56050203	56050704	.	0	.
chr2	27746416	27746917	.	0	.
chr17	25571094	25571595	.	0	.
chr6	119467304	119467805	.	0	.
chr19	56599928	56600429	.	0	.
chr15	78888869	78889370	.	0	.
chr14	54227555	54228056	.	0	.
chr2	160744390	160744891	.	0	.
chrX	50597098	50597599	.	0	.
chr13	44125984	44126485	.	0	.
chr16	14124625	14125126	.	0	.
chr15	25940653	25941154	.	0	.
chr19	45535002	45535503	.	0	.
chr1	93063459	93063960	.	0	.
chr10	80887164	80887665	.	0	.
chr5	134772512	134773013	.	0	.
chr17	27130154	27130655	.	0	.
chr17	31496427	31496928	.	0	.
chr4	86725236	86725737	.	0	.
chr19	6952621	6953122	.	0	.
chr1	183267630	183268131	.	0	.
chr9	66626607	66627108	.	0	.
chr4	33734888	33735389	.	0	.
chr9	21526008	21526509	.	0	.
chr4	129440616	129441117	.	0	.
chr19	44800326	44800827	.	0	.
chr2	167888147	167888648	.	0	.
chr9	77931632	77932133	.	0	.
chr6	125321463	125321964	.	0	.
chr17	14203540	14204041	.	0	.
chr10	128895915	128896416	.	0	.
chr15	100757370	100757871	.	0	.
chr8	95346931	95347432	.	0	.
chr15	73997499	73998000	.	0	.
chr11	107248731	107249232	.	0	.
chr11	106037324	106037825	.	0	.
chr12	78983925	78984426	.	0	.
chr2	92370869	92371370	.	0	.
chr11	79675676	79676177	.	0	.
chr18	76034447	76034948	.	0	.
chr2	72752479	72752980	.	0	.
chr14	25660564	25661065	.	0	.
chr11	8495021	8495522	.	0	.
chr12	83295223	83295724	.	0	.
chr5	37967320	37967821	.	0	.
chr1	39963696	39964197	.	0	.
chr11	98307434	98307935	.	0	.
chr8	69170646	69171147	.	0	.
chr11	95076179	95076680	.	0	.
chr4	154442646	154443147	.	0	.
chr11	96261479	96261980	.	0	.
chr4	137217178	137217679	.	0	.
chr6	31636854	31637355	.	0	.
chr9	57997814	57998315	.	0	.
chr12	112287977	112288478	.	0	.
chr19	41835818	41836319	.	0	.
chr8	105295739	105296240	.	0	.
chr8	108819148	108819649	.	0	.
chr9	36921664	36922165	.	0	.
chr11	95206559	95207060	.	0	.
chr17	73005929	73006430	.	0	.
chr5	104296999	104297500	.	0	.
chr2	152047869	152048370	.	0	.
chr7	139957835	139958336	.	0	.
chr19	5844912	5845413	.	0	.
chr6	86366484	86366985	.	0	.
chr3	30650493	30650994	.	0	.
chr8	105305331	105305832	.	0	.
chr9	78021103	78021604	.	0	.
chr14	69830776	69831277	.	0	.
chr6	31628344	31628845	.	0	.
chr17	45748298	45748799	.	0	.
chr2	178714597	178715098	.	0	.
chr8	34097304	34097805	.	0	.
chr1	36539134	36539635	.	0	.
chr8	125584044	125584545	.	0	.
chr9	48836012	48836513	.	0	.
chr9	98650550	98651051	.	0	.
chr8	4214193	4214694	.	0	.
chr5	31192266	31192767	.	0	.
chr8	94179573	94180074	.	0	.
chr11	114191656	114192157	.	0	.
chr15	97606546	97607047	.	0	.
chr11	120169264	120169765	.	0	.
chr17	84136878	84137379	.	0	.
chr6	90712745	90713246	.	0	.
chr14	63054688	63055189	.	0	.
chr18	11470689	11471190	.	0	.
chr17	28601809	28602310	.	0	.
chr18	80991964	80992465	.	0	.
chr19	25529689	25530190	.	0	.
chr5	3289956	3290457	.	0	.
chr13	51937840	51938341	.	0	.
chr14	22505760	22506261	.	0	.
chr2	178715228	178715729	.	0	.
chr13	69721027	69721528	.	0	.
chr13	98695339	98695840	.	0	.
chr12	108244548	108245049	.	0	.
chr8	106510580	106511081	.	0	.
chrX	75750209	75750710	.	0	.
chr1	176438044	176438545	.	0	.
chr8	121653660	121654161	.	0	.
chr1	43091688	43092189	.	0	.
chr2	28943850	28944351	.	0	.
chrX	50604973	50605474	.	0	.
chr15	12700327	12700828	.	0	.
chr17	56381084	56381585	.	0	.
chr2	91130077	91130578	.	0	.
chr4	120131684	120132185	.	0	.
chr8	121073401	121073902	.	0	.
chr13	108214091	108214592	.	0	.
chr14	59959448	59959949	.	0	.
chr14	105802845	105803346	.	0	.
chr2	26555041	26555542	.	0	.
chr1	72823726	72824227	.	0	.
chr5	92257639	92258140	.	0	.
chr15	102003620	102004121	.	0	.
chr16	90885685	90886186	.	0	.
chr18	35930415	35930916	.	0	.
chr7	102106830	102107331	.	0	.
chr2	148801335	148801836	.	0	.
chr9	56554129	56554630	.	0	.
chr19	5085349	5085850	.	0	.
chr2	165745637	165746138	.	0	.
chr11	33816227	33816728	.	0	.
chr8	104242490	104242991	.	0	.
chr2	171902627	171903128	.	0	.
chr14	24206732	24207233	.	0	.
chr7	127898540	127899041	.	0	.
chr16	5597214	5597715	.	0	.
chr4	129231165	129231666	.	0	.
chr10	80134347	80134848	.	0	.
chr12	112952420	112952921	.	0	.
chr17	24352305	24352806	.	0	.
chr15	78920095	78920596	.	0	.
chr18	67448379	67448880	.	0	.
chr2	77249752	77250253	.	0	.
chr14	7869502	7870003	.	0	.
chr4	114567982	114568483	.	0	.
chr15	95370926	95371427	.	0	.
chr9	58672462	58672963	.	0	.
chr7	66406871	66407372	.	0	.
chr14	30530541	30531042	.	0	.
chr7	99838041	99838542	.	0	.
chr11	107255178	107255679	.	0	.
chr2	70473166	70473667	.	0	.
chr8	111445607	111446108	.	0	.
chr9	56604643	56605144	.	0	.
chr11	119786662	119787163	.	0	.
chr7	6797356	6797857	.	0	.
chr17	33919243	33919744	.	0	.
chr9	46014294	46014795	.	0	.
chr4	154603838	154604339	.	0	.
chr8	111746914	111747415	.	0	.
chr5	113422226	113422727	.	0	.
chr3	97585401	97585902	.	0	.
chr12	84011461	84011962	.	0	.
chr5	117995315	117995816	.	0	.
chr1	134067003	134067504	.	0	.
chr2	158295679	158296180	.	0	.
chr2	179687239	179687740	.	0	.
chr11	74468226	74468727	.	0	.
chr18	61401400	61401901	.	0	.
chr4	129263300	129263801	.	0	.
chr15	82932907	82933408	.	0	.
chr19	52998327	52998828	.	0	.
chrX	50602368	50602869	.	0	.
chr14	30491283	30491784	.	0	.
chr4	129256499	129257000	.	0	.
chr4	127418845	127419346	.	0	.
chr11	32000170	32000671	.	0	.
chr19	56341942	56342443	.	0	.
chr11	8503585	8504086	.	0	.
chr2	27373269	27373770	.	0	.
chr4	136764988	136765489	.	0	.
chr11	88718676	88719177	.	0	.
chrX	50614750	50615251	.	0	.
chr4	137479738	137480239	.	0	.
chr14	31194793	31195294	.	0	.
chr15	80366812	80367313	.	0	.
chr5	118488901	118489402	.	0	.
chr1	89108282	89108783	.	0	.
chr10	4482309	4482810	.	0	.
chr7	139310588	139311089	.	0	.
chr10	78317507	78318008	.	0	.
chr11	75282396	75282897	.	0	.
chr16	4831956	4832457	.	0	.
chr6	100802578	100803079	.	0	.
chr8	120339686	120340187	.	0	.
chr8	111424070	111424571	.	0	.
chr14	54885903	54886404	.	0	.
chr17	29251899	29252400	.	0	.
chr2	168586383	168586884	.	0	.
chr5	92856190	92856691	.	0	.
chr8	119465899	119466400	.	0	.
chr8	124959748	124960249	.	0	.
chr7	99819687	99820188	.	0	.
chr2	178727676	178728177	.	0	.
chr3	131214150	131214651	.	0	.
chr5	24342163	24342664	.	0	.
chr1	171122884	171123385	.	0	.
chr3	52210733	52211234	.	0	.
chr11	120134887	120135388	.	0	.
chr3	142701521	142702022	.	0	.
chr18	75464948	75465449	.	0	.
chr7	81212189	81212690	.	0	.
chr6	84262673	84263174	.	0	.
chr11	88164646	88165147	.	0	.
chr14	69838545	69839046	.	0	.
chr4	103754542	103755043	.	0	.
chr14	70641940	70642441	.	0	.
chr14	30650892	30651393	.	0	.
chr5	122212115	122212616	.	0	.
chr11	94497753	94498254	.	0	.
chr2	33689059	33689560	.	0	.
chr4	140004182	140004683	.	0	.
chr4	106528638	106529139	.	0	.
chr4	45769016	45769517	.	0	.
chr2	91652793	91653294	.	0	.
chr15	86034762	86035263	.	0	.
chr2	32750688	32751189	.	0	.
chr8	3593431	3593932	.	0	.
chr11	61684624	61685125	.	0	.
chr8	124826753	124827254	.	0	.
chr15	85534163	85534664	.	0	.
chr5	66703582	66704083	.	0	.
chr11	102895753	102896254	.	0	.
chr2	31924721	31925222	.	0	.
chr5	149136935	149137436	.	0	.
chr7	98843563	98844064	.	0	.
chr5	43152604	43153105	.	0	.
chr7	38224960	38225461	.	0	.
chr11	105943371	105943872	.	0	.
chr4	125451834	125452335	.	0	.
chr11	72050980	72051481	.	0	.
chr8	94997731	94998232	.	0	.
chr5	119086045	119086546	.	0	.
chr7	49343182	49343683	.	0	.
chr11	5297035	5297536	.	0	.
chr8	122736087	122736588	.	0	.
chr6	30402069	30402570	.	0	.
chr6	146339765	146340266	.	0	.
chr8	105496812	105497313	.	0	.
chr17	33808066	33808567	.	0	.
chr15	85970287	85970788	.	0	.
chr6	94240467	94240968	.	0	.
chr17	65706155	65706656	.	0	.
chr13	54425203	54425704	.	0	.
chr8	122290764	122291265	.	0	.
chr14	70530742	70531243	.	0	.
chr5	140216300	140216801	.	0	.
chr6	140550640	140551141	.	0	.
chr17	30188618	30189119	.	0	.
chr4	137135652	137136153	.	0	.
chr6	31629983	31630484	.	0	.
chr8	71568497	71568998	.	0	.
chr4	62756798	62757299	.	0	.
chr11	23306948	23307449	.	0	.
chr4	137855721	137856222	.	0	.
chr3	129835931	129836432	.	0	.
chr4	133563071	133563572	.	0	.
chr6	32513990	32514491	.	0	.
chr15	76003584	76004085	.	0	.
chr1	133364871	133365372	.	0	.
chr10	79701097	79701598	.	0	.
chr17	70834416	70834917	.	0	.
chr5	146848784	146849285	.	0	.
chr11	57904129	57904630	.	0	.
chr18	60844437	60844938	.	0	.
chr4	132170982	132171483	.	0	.
chr10	79116366	79116867	.	0	.
chr3	88254410	88254911	.	0	.
chr12	40894693	40895194	.	0	.
chr5	115859884	115860385	.	0	.
chr14	23848420	23848921	.	0	.
chr10	130140603	130141104	.	0	.
chr19	38003910	38004411	.	0	.
chr17	47449324	47449825	.	0	.
chr5	120699595	120700096	.	0	.
chr1	184882826	184883327	.	0	.
chr3	95696328	95696829	.	0	.
chr16	90760459	90760960	.	0	.
chr18	80992819	80993320	.	0	.
chr13	53462317	53462818	.	0	.
chr6	134961206	134961707	.	0	.
chr11	108494941	108495442	.	0	.
chr5	37163068	37163569	.	0	.
chr8	40634360	40634861	.	0	.
chr7	100013870	100014371	.	0	.
chr8	125338176	125338677	.	0	.
chr15	75795351	75795852	.	0	.
chr5	73540110	73540611	.	0	.
chr17	14187031	14187532	.	0	.
chr18	13499029	13499530	.	0	.
chr6	94203706	94204207	.	0	.
chr9	55539610	55540111	.	0	.
chr7	109602543	109603044	.	0	.
chr11	58765770	58766271	.	0	.
chr19	32242155	32242656	.	0	.
chr9	59947188	59947689	.	0	.
chr10	38288651	38289152	.	0	.
chr2	156844089	156844590	.	0	.
chr13	62887713	62888214	.	0	.
chr11	98446812	98447313	.	0	.
chr4	125017417	125017918	.	0	.
chr8	33963654	33964155	.	0	.
chrX	50599750	50600251	.	0	.
chr1	134710366	134710867	.	0	.
chr7	56534774	56535275	.	0	.
chr8	75038422	75038923	.	0	.
chr7	16046066	16046567	.	0	.
chr13	60728989	60729490	.	0	.
chr4	138380295	138380796	.	0	.
chr7	81868023	81868524	.	0	.
chr8	91618563	91619064	.	0	.
chr11	5897731	5898232	.	0	.
chr6	113262475	113262976	.	0	.
chr16	17085669	17086170	.	0	.
chr6	38665634	38666135	.	0	.
chr14	30587120	30587621	.	0	.
chr5	122760794	122761295	.	0	.
chr11	72061188	72061689	.	0	.
chr13	62784908	62785409	.	0	.
chr15	57661083	57661584	.	0	.
chr5	35850729	35851230	.	0	.
chr13	53067864	53068365	.	0	.
chr11	4874544	4875045	.	0	.
chr18	20609464	20609965	.	0	.
chr8	91660862	91661363	.	0	.
chr4	24626125	24626626	.	0	.
chr4	133012615	133013116	.	0	.
chr8	105295224	105295725	.	0	.
chr9	21433447	21433948	.	0	.
chr8	122460453	122460954	.	0	.
chr6	100214244	100214745	.	0	.
chr7	29151427	29151928	.	0	.
chr1	72738873	72739374	.	0	.
chr6	116007763	116008264	.	0	.
chr14	121353610	121354111	.	0	.
chrX	73718518	73719019	.	0	.
chr12	81146739	81147240	.	0	.
chr4	154231377	154231878	.	0	.
chr11	87709824	87710325	.	0	.
chr2	25862664	25863165	.	0	.
chr11	84764318	84764819	.	0	.
chr7	141338673	141339174	.	0	.
chr2	29689392	29689893	.	0	.
chr4	97745735	97746236	.	0	.
chr11	54071711	54072212	.	0	.
chr13	33144651	33145152	.	0	.
chr1	135032574	135033075	.	0	.
chr1	153855780	153856281	.	0	.
chr8	120509205	120509706	.	0	.
chr13	56109443	56109944	.	0	.
chr5	125330592	125331093	.	0	.
chr15	100491972	100492473	.	0	.
chr4	134496706	134497207	.	0	.
chr8	70448164	70448665	.	0	.
chr15	84231119	84231620	.	0	.
chr7	78881522	78882023	.	0	.
chr4	133523754	133524255	.	0	.
chr11	114691191	114691692	.	0	.
chr15	102446296	102446797	.	0	.
chr10	61500085	61500586	.	0	.
chr1	57377840	57378341	.	0	.
chr8	119644263	119644764	.	0	.
chr9	44875437	44875938	.	0	.
chr13	51911395	51911896	.	0	.
chr11	100425788	100426289	.	0	.
chr14	54706634	54707135	.	0	.
chrX	75757976	75758477	.	0	.
chr5	127468009	127468510	.	0	.
chr11	59335118	59335619	.	0	.
chr6	128435402	128435903	.	0	.
chr7	143146062	143146563	.	0	.
chr9	118271623	118272124	.	0	.
chr13	98632207	98632708	.	0	.
chr11	52447173	52447674	.	0	.
chr13	57945026	57945527	.	0	.
chr5	99758865	99759366	.	0	.
chr5	116420611	116421112	.	0	.
chr7	132756111	132756612	.	0	.
chr11	97336433	97336934	.	0	.
chr9	44487449	44487950	.	0	.
chr2	27321483	27321984	.	0	.
chr2	49785873	49786374	.	0	.
chr11	5291311	5291812	.	0	.
chr8	117433856	117434357	.	0	.
chr13	43654062	43654563	.	0	.
chr4	62509875	62510376	.	0	.
chr8	74881939	74882440	.	0	.
chr1	193542149	193542650	.	0	.
chr4	124149910	124150411	.	0	.
chr11	101967044	101967545	.	0	.
chr4	140983358	140983859	.	0	.
chr4	133013144	133013645	.	0	.
chr2	93454839	93455340	.	0	.
chr17	83857029	83857530	.	0	.
chr1	119386161	119386662	.	0	.
chr16	33234110	33234611	.	0	.
chr14	66008999	66009500	.	0	.
chr18	80240078	80240579	.	0	.
chr15	64374064	64374565	.	0	.
chr7	139399893	139400394	.	0	.
chr12	83317643	83318144	.	0	.
chr6	84272882	84273383	.	0	.
chr1	135132337	135132838	.	0	.
chr5	122778302	122778803	.	0	.
chr7	135093798	135094299	.	0	.
chr16	33560208	33560709	.	0	.
chr1	181000312	181000813	.	0	.
chr14	70208079	70208580	.	0	.
chr4	9831236	9831737	.	0	.
chr19	32755556	32756057	.	0	.
chr13	99355100	99355601	.	0	.
chr8	35588871	35589372	.	0	.
chr12	25093406	25093907	.	0	.
chr2	26139229	26139730	.	0	.
chr7	16869366	16869867	.	0	.
chr19	45312833	45313334	.	0	.
chr4	156050346	156050847	.	0	.
chr7	116924322	116924823	.	0	.
chr5	35739849	35740350	.	0	.
chr14	11571953	11572454	.	0	.
chr11	118470064	118470565	.	0	.
chr11	114184907	114185408	.	0	.
chr7	19692369	19692870	.	0	.
chr15	103339276	103339777	.	0	.
chr8	120634426	120634927	.	0	.
chr8	114927340	114927841	.	0	.
chr5	64811579	64812080	.	0	.
chr8	47994632	47995133	.	0	.
chr8	122526436	122526937	.	0	.
chr2	25402819	25403320	.	0	.
chr5	129730206	129730707	.	0	.
chr4	117105824	117106325	.	0	.
chr17	83920279	83920780	.	0	.
chr11	52224231	52224732	.	0	.
chr7	19694681	19695182	.	0	.
chr11	32464318	32464819	.	0	.
chr5	24399915	24400416	.	0	.
chr1	156781859	156782360	.	0	.
chr10	30763187	30763688	.	0	.
chr11	8653077	8653578	.	0	.
chr15	85319872	85320373	.	0	.
chr6	91694517	91695018	.	0	.
chr19	6940504	6941005	.	0	.
chr8	87943374	87943875	.	0	.
chr3	53729837	53730338	.	0	.
chr4	134663051	134663552	.	0	.
chr17	86203583	86204084	.	0	.
chr9	59946567	59947068	.	0	.
chr1	192478549	192479050	.	0	.
chr18	69946569	69947070	.	0	.
chr3	108411050	108411551	.	0	.
chr10	62287407	62287908	.	0	.
chr10	83069700	83070201	.	0	.
chr11	116014612	116015113	.	0	.
chr14	70055786	70056287	.	0	.
chr5	117492923	117493424	.	0	.
chr5	144189983	144190484	.	0	.
chr8	111630110	111630611	.	0	.
chr2	31080636	31081137	.	0	.
chr11	115164442	115164943	.	0	.
chr11	97436271	97436772	.	0	.
chr12	108230956	108231457	.	0	.
chr19	55700272	55700773	.	0	.
chr19	25537035	25537536	.	0	.
chr4	107823094	107823595	.	0	.
chr7	144677650	144678151	.	0	.
chr1	134764970	134765471	.	0	.
chr9	21225113	21225614	.	0	.
chr8	88518096	88518597	.	0	.
chr4	123990530	123991031	.	0	.
chr2	73273382	73273883	.	0	.
chr2	167629127	167629628	.	0	.
chr7	83883544	83884045	.	0	.
chr12	73874960	73875461	.	0	.
chr2	27718140	27718641	.	0	.
chr15	103069068	103069569	.	0	.
chr2	33702666	33703167	.	0	.
chrX	50572580	50573081	.	0	.
chr7	107683064	107683565	.	0	.
chr11	115974639	115975140	.	0	.
chr15	100423914	100424415	.	0	.
chr9	62344590	62345091	.	0	.
chr9	119138012	119138513	.	0	.
chr2	32852125	32852626	.	0	.
chr5	76825602	76826103	.	0	.
chr9	53772080	53772581	.	0	.
chr15	39006016	39006517	.	0	.
chr14	70341318	70341819	.	0	.
chr10	80094017	80094518	.	0	.
chr6	31549570	31550071	.	0	.
chr16	91553628	91554129	.	0	.
chr17	5321747	5322248	.	0	.
chr9	48860322	48860823	.	0	.
chr14	121796446	121796947	.	0	.
chr13	103085683	103086184	.	0	.
chr12	15749675	15750176	.	0	.
chr4	129445143	129445644	.	0	.
chr7	28578568	28579069	.	0	.
chr16	4602199	4602700	.	0	.
chr2	28699288	28699789	.	0	.
chr2	168292453	168292954	.	0	.
chr2	128211257	128211758	.	0	.
chr15	102746376	102746877	.	0	.
chr4	100886248	100886749	.	0	.
chr1	119093689	119094190	.	0	.
chr4	107357233	107357734	.	0	.
chr11	102921501	102922002	.	0	.
chr18	80937955	80938456	.	0	.
chr15	101453293	101453794	.	0	.
chr2	33643043	33643544	.	0	.
chr7	78190845	78191346	.	0	.
chr2	120024248	120024749	.	0	.
chr12	107711012	107711513	.	0	.
chr2	93014979	93015480	.	0	.
chr1	118595293	118595794	.	0	.
chr2	27390270	27390771	.	0	.
chr11	116668431	116668932	.	0	.
chr6	100707623	100708124	.	0	.
chr19	7058126	7058627	.	0	.
chr14	25497615	25498116	.	0	.
chr12	84020457	84020958	.	0	.
chr7	128672386	128672887	.	0	.
chr9	55283577	55284078	.	0	.
chr11	119664649	119665150	.	0	.
chr13	94062458	94062959	.	0	.
chr4	55477813	55478314	.	0	.
chr4	152146400	152146901	.	0	.
chr16	91501688	91502189	.	0	.
chr2	152047210	152047711	.	0	.
chr5	120492323	120492824	.	0	.
chr15	62295042	62295543	.	0	.
chr4	155110508	155111009	.	0	.
chr8	120113019	120113520	.	0	.
chr2	127655981	127656482	.	0	.
chr19	44899471	44899972	.	0	.
chr7	30573055	30573556	.	0	.
chr2	158130296	158130797	.	0	.
chr3	105648803	105649304	.	0	.
chr4	129231810	129232311	.	0	.
chr5	100880964	100881465	.	0	.
chr8	120230584	120231085	.	0	.
chr4	154871876	154872377	.	0	.
chr1	167392587	167393088	.	0	.
chr2	156741038	156741539	.	0	.
chr18	39039022	39039523	.	0	.
chr11	79837433	79837934	.	0	.
chr13	40461601	40462102	.	0	.
chr1	131829125	131829626	.	0	.
chr4	62496827	62497328	.	0	.
chr4	136213557	136214058	.	0	.
chr9	98955865	98956366	.	0	.
chr10	80221797	80222298	.	0	.
chr16	93539946	93540447	.	0	.
chr2	156726722	156727223	.	0	.
chr16	39001853	39002354	.	0	.
chr17	29773320	29773821	.	0	.
chr17	8144174	8144675	.	0	.
chr6	146302692	146303193	.	0	.
chr2	91657827	91658328	.	0	.
chr5	48334000	48334501	.	0	.
chr17	35077825	35078326	.	0	.
chr16	29664179	29664680	.	0	.
chr12	30103113	30103614	.	0	.
chr13	34053832	34054333	.	0	.
chr14	87519716	87520217	.	0	.
chr9	44699575	44700076	.	0	.
chr9	77529906	77530407	.	0	.
chr4	124989718	124990219	.	0	.
chr11	94489715	94490216	.	0	.
chrX	153233197	153233698	.	0	.
chr7	143122248	143122749	.	0	.
chr15	81047299	81047800	.	0	.
chr9	120983770	120984271	.	0	.
chr13	68707382	68707883	.	0	.
chr12	31091313	31091814	.	0	.
chrX	73526565	73527066	.	0	.
chr3	149577288	149577789	.	0	.
chr19	7306855	7307356	.	0	.
chr12	70104746	70105247	.	0	.
chr6	100581186	100581687	.	0	.
chr7	19495981	19496482	.	0	.
chr8	77533949	77534450	.	0	.
chr3	89451858	89452359	.	0	.
chr4	153582055	153582556	.	0	.
chr11	20833803	20834304	.	0	.
chr5	113961774	113962275	.	0	.
chr9	121436534	121437035	.	0	.
chr13	42102886	42103387	.	0	.
chr12	85151015	85151516	.	0	.
chr10	82863744	82864245	.	0	.
chr18	10935834	10936335	.	0	.
chr5	96868683	96869184	.	0	.
chr7	110768672	110769173	.	0	.
chr3	8863025	8863526	.	0	.
chr7	101322994	101323495	.	0	.
chr3	148939141	148939642	.	0	.
chr11	117103501	117104002	.	0	.
chr16	17489778	17490279	.	0	.
chr4	150709390	150709891	.	0	.
chr3	69263288	69263789	.	0	.
chr4	34889169	34889670	.	0	.
chr4	95476288	95476789	.	0	.
chr8	16700377	16700878	.	0	.
chr7	44521675	44522176	.	0	.
chr19	40646288	40646789	.	0	.
chr11	107124236	107124737	.	0	.
chr16	5545573	5546074	.	0	.
chr11	72086661	72087162	.	0	.
chr5	140250333	140250834	.	0	.
chr7	130158822	130159323	.	0	.
chr11	101481005	101481506	.	0	.
chr8	104611544	104612045	.	0	.
chr17	56251120	56251621	.	0	.
chr15	76034258	76034759	.	0	.
chr2	150770691	150771192	.	0	.
chr6	30355656	30356157	.	0	.
chr7	112406949	112407450	.	0	.
chr4	137542932	137543433	.	0	.
chr1	74806868	74807369	.	0	.
chr5	51625027	51625528	.	0	.
chr5	92761657	92762158	.	0	.
chr9	112014191	112014692	.	0	.
chr10	127516711	127517212	.	0	.
chr2	178593917	178594418	.	0	.
chr14	30570280	30570781	.	0	.
chr5	117841870	117842371	.	0	.
chr9	44088041	44088542	.	0	.
chr2	31700700	31701201	.	0	.
chr8	120538831	120539332	.	0	.
chr9	21960473	21960974	.	0	.
chr2	37788837	37789338	.	0	.
chr5	120649241	120649742	.	0	.
chr7	19831175	19831676	.	0	.
chr1	119289902	119290403	.	0	.
chr9	102625447	102625948	.	0	.
chr1	75550571	75551072	.	0	.
chr6	21215252	21215753	.	0	.
chr4	114382663	114383164	.	0	.
chr8	106462095	106462596	.	0	.
chr15	99041107	99041608	.	0	.
chr5	147681172	147681673	.	0	.
chr2	155082323	155082824	.	0	.
chr10	43439309	43439810	.	0	.
chr5	117971546	117972047	.	0	.
chr4	84120275	84120776	.	0	.
chr19	5084714	5085215	.	0	.
chr14	33288476	33288977	.	0	.
chr12	76541440	76541941	.	0	.
chr8	48514252	48514753	.	0	.
chr11	95105481	95105982	.	0	.
chr19	29667127	29667628	.	0	.
chr7	142577222	142577723	.	0	.
chr4	155968926	155969427	.	0	.
chr5	114565816	114566317	.	0	.
chr19	55827968	55828469	.	0	.
chr2	168633493	168633994	.	0	.
chr7	27208916	27209417	.	0	.
chr4	140788987	140789488	.	0	.
chr13	55013943	55014444	.	0	.
chr11	75947192	75947693	.	0	.
chr11	119546377	119546878	.	0	.
chr15	98768216	98768717	.	0	.
chr19	3926253	3926754	.	0	.
chr7	139705009	139705510	.	0	.
chr12	107715840	107716341	.	0	.
chr19	6121140	6121641	.	0	.
chr12	111966118	111966619	.	0	.
chr14	120318309	120318810	.	0	.
chr15	79380368	79380869	.	0	.
chr9	65154667	65155168	.	0	.
chrX	50611683	50612184	.	0	.
chr6	71740781	71741282	.	0	.
chr1	127970789	127971290	.	0	.
chr7	142525679	142526180	.	0	.
chr2	168472746	168473247	.	0	.
chr1	135812966	135813467	.	0	.
chr6	127500097	127500598	.	0	.
chr7	100658188	100658689	.	0	.
chr9	69705107	69705608	.	0	.
chr19	45143368	45143869	.	0	.
chr5	127398011	127398512	.	0	.
chr7	99175193	99175694	.	0	.
chr6	30300320	30300821	.	0	.
chr17	10501331	10501832	.	0	.
chr8	123239682	123240183	.	0	.
chr5	127300771	127301272	.	0	.
chr4	40919593	40920094	.	0	.
chr12	25060844	25061345	.	0	.
chr6	106126437	106126938	.	0	.
chr16	97697708	97698209	.	0	.
chr4	140790166	140790667	.	0	.
chr10	94799430	94799931	.	0	.
chr13	56588474	56588975	.	0	.
chr5	28563418	28563919	.	0	.
chr9	65631070	65631571	.	0	.
chr6	99985345	99985846	.	0	.
chr10	19188093	19188594	.	0	.
chr4	44982562	44983063	.	0	.
chr10	79847518	79848019	.	0	.
chr15	36492379	36492880	.	0	.
chr4	125459750	125460251	.	0	.
chr11	90252278	90252779	.	0	.
chr1	91445855	91446356	.	0	.
chr6	124463847	124464348	.	0	.
chr2	181578758	181579259	.	0	.
chr14	75773413	75773914	.	0	.
chr10	89344846	89345347	.	0	.
chr4	136685426	136685927	.	0	.
chr11	69277143	69277644	.	0	.
chr12	104824542	104825043	.	0	.
chr19	6015986	6016487	.	0	.
chr9	37870178	37870679	.	0	.
chr17	47225819	47226320	.	0	.
chr13	42048840	42049341	.	0	.
chr4	138819035	138819536	.	0	.
chr2	58583141	58583642	.	0	.
chr9	71837273	71837774	.	0	.
chr10	43694428	43694929	.	0	.
chr1	85999872	86000373	.	0	.
chr5	72560915	72561416	.	0	.
chr9	57951248	57951749	.	0	.
chr11	119391370	119391871	.	0	.
chr9	122635369	122635870	.	0	.
chr11	55109234	55109735	.	0	.
chr4	134494804	134495305	.	0	.
chr18	83695263	83695764	.	0	.
chr15	83591804	83592305	.	0	.
chr3	131221282	131221783	.	0	.
chr6	8732333	8732834	.	0	.
chr9	120747096	120747597	.	0	.
chrX	50566354	50566855	.	0	.
chr3	96561354	96561855	.	0	.
chr7	130248242	130248743	.	0	.
chr4	40973897	40974398	.	0	.
chr14	76558173	76558674	.	0	.
chr14	24822627	24823128	.	0	.
chr6	84101897	84102398	.	0	.
chr13	45301105	45301606	.	0	.
chr8	125186909	125187410	.	0	.
chr8	23936702	23937203	.	0	.
chr17	56305781	56306282	.	0	.
chr2	33701676	33702177	.	0	.
chr10	86761725	86762226	.	0	.
chr4	150853937	150854438	.	0	.
chr5	122646105	122646606	.	0	.
chr1	171387156	171387657	.	0	.
chr2	27389678	27390179	.	0	.
chr2	59688627	59689128	.	0	.
chr15	85553835	85554336	.	0	.
chr12	110857148	110857649	.	0	.
chr19	7113632	7114133	.	0	.
chr1	119389629	119390130	.	0	.
chr1	64732021	64732522	.	0	.
chr1	134727290	134727791	.	0	.
chr7	44623615	44624116	.	0	.
chr19	59697536	59698037	.	0	.
chr3	95124966	95125467	.	0	.
chr7	126262081	126262582	.	0	.
chr11	78182481	78182982	.	0	.
chr4	124736063	124736564	.	0	.
chr15	73156311	73156812	.	0	.
chr5	64810743	64811244	.	0	.
chr2	84827539	84828040	.	0	.
chr15	79436590	79437091	.	0	.
chr11	119084165	119084666	.	0	.
chr2	13235648	13236149	.	0	.
chr1	34519231	34519732	.	0	.
chr10	40674160	40674661	.	0	.
chr15	81993980	81994481	.	0	.
chr9	63663085	63663586	.	0	.
chr10	79805555	79806056	.	0	.
chr3	90069564	90070065	.	0	.
chr3	122421032	122421533	.	0	.
chr2	24490528	24491029	.	0	.
chr15	82911535	82912036	.	0	.
chr8	91133324	91133825	.	0	.
chr2	168170084	168170585	.	0	.
chr15	79244390	79244891	.	0	.
chr8	122162948	122163449	.	0	.
chr5	112298554	112299055	.	0	.
chr8	88578812	88579313	.	0	.
chr8	94976986	94977487	.	0	.
chr7	132638649	132639150	.	0	.
chr8	3631459	3631960	.	0	.
chr4	57275061	57275562	.	0	.
chr12	110460100	110460601	.	0	.
chr15	103300009	103300510	.	0	.
chr14	52235090	52235591	.	0	.
chr8	26844056	26844557	.	0	.
chr19	53543374	53543875	.	0	.
chr4	149690802	149691303	.	0	.
chr2	178687771	178688272	.	0	.
chr6	38352366	38352867	.	0	.
chr11	58155540	58156041	.	0	.
chr13	73722975	73723476	.	0	.
chr13	54885072	54885573	.	0	.
chr18	35932123	35932624	.	0	.
chr15	101941826	101942327	.	0	.
chr16	94330275	94330776	.	0	.
chr2	167959491	167959992	.	0	.
chr11	116678149	116678650	.	0	.
chr2	26091290	26091791	.	0	.
chr9	54068791	54069292	.	0	.
chr4	137251129	137251630	.	0	.
chr1	73361931	73362432	.	0	.
chr7	29395374	29395875	.	0	.
chr1	91448643	91449144	.	0	.
chr13	44126674	44127175	.	0	.
chr18	35836015	35836516	.	0	.
chr8	72434921	72435422	.	0	.
chr17	67953957	67954458	.	0	.
chr18	77774387	77774888	.	0	.
chr3	129896538	129897039	.	0	.
chr17	69791357	69791858	.	0	.
chr9	51766405	51766906	.	0	.
chr7	44685524	44686025	.	0	.
chr5	117997368	117997869	.	0	.
chr18	76059234	76059735	.	0	.
chr6	83495876	83496377	.	0	.
chr11	114315101	114315602	.	0	.
chr19	45535720	45536221	.	0	.
chr1	182088831	182089332	.	0	.
chr1	21101558	21102059	.	0	.
chr15	34284920	34285421	.	0	.
chr5	140221138	140221639	.	0	.
chr9	37576437	37576938	.	0	.
chr8	95354604	95355105	.	0	.
chr5	147109299	147109800	.	0	.
chr2	167070202	167070703	.	0	.
chr4	43653355	43653856	.	0	.
chr13	28633646	28634147	.	0	.
chr11	114534178	114534679	.	0	.
chr4	140395060	140395561	.	0	.
chr15	4375404	4375905	.	0	.
chr1	89109658	89110159	.	0	.
chr8	83769397	83769898	.	0	.
chr5	140220537	140221038	.	0	.
chr11	51883640	51884141	.	0	.
chr19	45118233	45118734	.	0	.
chr11	106020329	106020830	.	0	.
chr9	64016943	64017444	.	0	.
chr4	135150356	135150857	.	0	.
chr4	132940092	132940593	.	0	.
chr5	53352699	53353200	.	0	.
chr16	92370738	92371239	.	0	.
chr5	99453842	99454343	.	0	.
chr4	124015277	124015778	.	0	.
chr10	119010616	119011117	.	0	.
chr2	93738688	93739189	.	0	.
chr7	65418392	65418893	.	0	.
chr11	109039622	109040123	.	0	.
chr8	124316449	124316950	.	0	.
chr16	94106551	94107052	.	0	.
chr11	119223486	119223987	.	0	.
chr7	63998952	63999453	.	0	.
chr16	92371443	92371944	.	0	.
chr10	59843127	59843628	.	0	.
chr10	83104104	83104605	.	0	.
chr2	152691529	152692030	.	0	.
chr2	152738254	152738755	.	0	.
chr1	180179720	180180221	.	0	.
chr4	105276391	105276892	.	0	.
chr10	82987019	82987520	.	0	.
chr13	91365223	91365724	.	0	.
chr5	103804109	103804610	.	0	.
chr18	61910894	61911395	.	0	.
chr5	37828573	37829074	.	0	.
chr5	76843912	76844413	.	0	.
chr6	128335731	128336232	.	0	.
chr1	85976462	85976963	.	0	.
chr7	128591159	128591660	.	0	.
chr9	15512954	15513455	.	0	.
chr1	4497068	4497569	.	0	.
chr9	67047928	67048429	.	0	.
chr10	80478157	80478658	.	0	.
chr11	31554979	31555480	.	0	.
chr7	123162352	123162853	.	0	.
chr9	72654840	72655341	.	0	.
chr12	84161552	84162053	.	0	.
chr4	140804430	140804931	.	0	.
chr15	78986791	78987292	.	0	.
chr5	113951533	113952034	.	0	.
chr7	80764087	80764588	.	0	.
chr17	45689011	45689512	.	0	.
chrX	50583697	50584198	.	0	.
chr11	108909063	108909564	.	0	.
chr8	3588371	3588872	.	0	.
chr11	79030941	79031442	.	0	.
chr10	83169608	83170109	.	0	.
chr18	63700350	63700851	.	0	.
chr10	69305385	69305886	.	0	.
chr4	152150411	152150912	.	0	.
chr8	70203168	70203669	.	0	.
chr6	146460934	146461435	.	0	.
chr19	3845907	3846408	.	0	.
chr8	83609641	83610142	.	0	.
chr8	84701488	84701989	.	0	.
chr11	98297553	98298054	.	0	.
chr8	119466501	119467002	.	0	.
chr3	102180686	102181187	.	0	.
chr8	110689242	110689743	.	0	.
chr11	30024448	30024949	.	0	.
chr11	82883658	82884159	.	0	.
chr9	118924511	118925012	.	0	.
chr3	105800673	105801174	.	0	.
chr4	140910638	140911139	.	0	.
chr16	91729812	91730313	.	0	.
chr7	111575072	111575573	.	0	.
chr10	62984437	62984938	.	0	.
chr4	144893314	144893815	.	0	.
chr6	93172067	93172568	.	0	.
chr3	58122664	58123165	.	0	.
chr10	83130535	83131036	.	0	.
chr11	75234570	75235071	.	0	.
chr2	13398942	13399443	.	0	.
chr19	6855194	6855695	.	0	.
chr1	72577326	72577827	.	0	.
chr2	50200531	50201032	.	0	.
chr5	122054398	122054899	.	0	.
chr7	25386235	25386736	.	0	.
chr2	73277278	73277779	.	0	.
chr14	21021816	21022317	.	0	.
chr10	60624255	60624756	.	0	.
chr2	27470066	27470567	.	0	.
chr18	34888797	34889298	.	0	.
chr11	22698506	22699007	.	0	.
chr12	33129329	33129830	.	0	.
chr1	132326667	132327168	.	0	.
chr2	173023027	173023528	.	0	.
chr15	99786980	99787481	.	0	.
chr5	114775596	114776097	.	0	.
chr12	53842094	53842595	.	0	.
chr1	172392050	172392551	.	0	.
chr19	5781561	5782062	.	0	.
chr10	58652747	58653248	.	0	.
chr4	136995286	136995787	.	0	.
chr13	36116732	36117233	.	0	.
chr3	84027680	84028181	.	0	.
chr5	114428591	114429092	.	0	.
chr8	95358798	95359299	.	0	.
chr6	88084770	88085271	.	0	.
chr3	152029336	152029837	.	0	.
chr11	4095168	4095669	.	0	.
chr5	147943226	147943727	.	0	.
chr7	142084376	142084877	.	0	.
chr8	116904829	116905330	.	0	.
chr2	20649632	20650133	.	0	.
chr3	116338650	116339151	.	0	.
chr17	47724448	47724949	.	0	.
chr4	136180913	136181414	.	0	.
chr5	121591179	121591680	.	0	.
chr17	46029719	46030220	.	0	.
chr2	172854106	172854607	.	0	.
chr11	49711879	49712380	.	0	.
chr11	74871151	74871652	.	0	.
chr11	79457900	79458401	.	0	.
chr10	76117891	76118392	.	0	.
chr2	71690118	71690619	.	0	.
chr11	119381607	119382108	.	0	.
chr8	120292216	120292717	.	0	.
chr8	126864523	126865024	.	0	.
chr7	96563204	96563705	.	0	.
chr10	19322049	19322550	.	0	.
chr11	78164738	78165239	.	0	.
chr18	61985563	61986064	.	0	.
chr10	61537027	61537528	.	0	.
chr19	7151023	7151524	.	0	.
chr11	43534111	43534612	.	0	.
chr9	65217839	65218340	.	0	.
chr11	103711909	103712410	.	0	.
chr12	85476481	85476982	.	0	.
chr5	138846396	138846897	.	0	.
chr16	23520305	23520806	.	0	.
chr7	28547185	28547686	.	0	.
chr1	87197206	87197707	.	0	.
chr18	11860365	11860866	.	0	.
chr6	99522483	99522984	.	0	.
chr5	37974225	37974726	.	0	.
chr10	30327983	30328484	.	0	.
chr11	95506825	95507326	.	0	.
chr11	62697475	62697976	.	0	.
chr19	41600569	41601070	.	0	.
chr16	96091780	96092281	.	0	.
chr2	27405493	27405994	.	0	.
chr4	136145272	136145773	.	0	.
chr7	29265871	29266372	.	0	.
chr11	22858812	22859313	.	0	.
chr8	86881907	86882408	.	0	.
chr19	43845781	43846282	.	0	.
chr10	75706566	75707067	.	0	.
chr7	85840298	85840799	.	0	.
chr1	106687751	106688252	.	0	.
chr4	46585030	46585531	.	0	.
chr4	151968406	151968907	.	0	.
chr2	165143351	165143852	.	0	.
chr9	107490143	107490644	.	0	.
chr6	31614117	31614618	.	0	.
chr5	135025607	135026108	.	0	.
chr14	43778640	43779141	.	0	.
chr10	40177466	40177967	.	0	.
chr4	108005012	108005513	.	0	.
chr16	31896936	31897437	.	0	.
chr4	123116619	123117120	.	0	.
chr16	33860530	33861031	.	0	.
chr5	28639234	28639735	.	0	.
chr7	27223147	27223648	.	0	.
chr2	157756768	157757269	.	0	.
chr3	121601841	121602342	.	0	.
chr7	104199760	104200261	.	0	.
chr12	83045034	83045535	.	0	.
chr1	72599556	72600057	.	0	.
chr13	30891195	30891696	.	0	.
chr5	114807422	114807923	.	0	.
chr18	88911483	88911984	.	0	.
chr11	8591447	8591948	.	0	.
chr10	128765606	128766107	.	0	.
chr4	154393720	154394221	.	0	.
chr1	93229776	93230277	.	0	.
chr9	106473752	106474253	.	0	.
chr4	129226536	129227037	.	0	.
chr5	117901259	117901760	.	0	.
chr12	112462312	112462813	.	0	.
chr13	94066319	94066820	.	0	.
chr2	28808878	28809379	.	0	.
chr5	120172680	120173181	.	0	.
chr11	52551290	52551791	.	0	.
chr7	139415638	139416139	.	0	.
chr17	12941668	12942169	.	0	.
chr17	29255781	29256282	.	0	.
chr11	88758285	88758786	.	0	.
chr17	25717803	25718304	.	0	.
chr8	80826924	80827425	.	0	.
chr11	81871273	81871774	.	0	.
chr9	31301335	31301836	.	0	.
chr4	45910934	45911435	.	0	.
chr16	30443413	30443914	.	0	.
chr8	119545531	119546032	.	0	.
chr1	86497509	86498010	.	0	.
chr19	15962251	15962752	.	0	.
chr9	66666193	66666694	.	0	.
chr13	20050137	20050638	.	0	.
chr19	10474409	10474910	.	0	.
chr5	108726791	108727292	.	0	.
chr11	61673907	61674408	.	0	.
chr15	79775521	79776022	.	0	.
chr13	95113949	95114450	.	0	.
chr10	111559304	111559805	.	0	.
chr10	24958398	24958899	.	0	.
chr1	74824788	74825289	.	0	.
chr6	48629292	48629793	.	0	.
chr6	101359570	101360071	.	0	.
chr15	100074705	100075206	.	0	.
chr2	129960303	129960804	.	0	.
chr4	107747683	107748184	.	0	.
chr2	180300810	180301311	.	0	.
chr11	35922116	35922617	.	0	.
chr14	76244867	76245368	.	0	.
chr4	124894523	124895024	.	0	.
chr15	38567094	38567595	.	0	.
chr4	126165972	126166473	.	0	.
chr5	117915035	117915536	.	0	.
chr1	189880669	189881170	.	0	.
chr18	12395859	12396360	.	0	.
chr9	21463206	21463707	.	0	.
chr6	53308633	53309134	.	0	.
chr1	74102638	74103139	.	0	.
chr1	69826638	69827139	.	0	.
chr10	69556238	69556739	.	0	.
chr2	156429726	156430227	.	0	.
chr11	117096457	117096958	.	0	.
chr19	7179022	7179523	.	0	.
chr9	96783153	96783654	.	0	.
chr5	139727225	139727726	.	0	.
chr15	53748633	53749134	.	0	.
chr18	73796674	73797175	.	0	.
chr15	84223369	84223870	.	0	.
chr5	131833103	131833604	.	0	.
chr18	35279567	35280068	.	0	.
chr10	130372674	130373175	.	0	.
chr10	69924384	69924885	.	0	.
chr8	83290149	83290650	.	0	.
chr11	34771142	34771643	.	0	.
chr12	108249409	108249910	.	0	.
chr3	87537970	87538471	.	0	.
chr4	154754419	154754920	.	0	.
chr8	34097853	34098354	.	0	.
chr7	116323537	116324038	.	0	.
chr3	108082205	108082706	.	0	.
chr5	118436510	118437011	.	0	.
chr11	98061355	98061856	.	0	.
chr17	46854603	46855104	.	0	.
chr19	59253092	59253593	.	0	.
chr2	120070391	120070892	.	0	.
chr9	106770047	106770548	.	0	.
chr13	37735755	37736256	.	0	.
chr18	38881966	38882467	.	0	.
chr6	85226954	85227455	.	0	.
chr15	100729160	100729661	.	0	.
chr1	85956526	85957027	.	0	.
chr19	3326471	3326972	.	0	.
chr8	125495494	125495995	.	0	.
chr1	153495892	153496393	.	0	.
chr15	81210396	81210897	.	0	.
chr2	180724394	180724895	.	0	.
chr4	140004934	140005435	.	0	.
chr6	87693856	87694357	.	0	.
chr11	59341999	59342500	.	0	.
chr2	24475388	24475889	.	0	.
chr6	30179398	30179899	.	0	.
chr2	178673576	178674077	.	0	.
chr6	29685460	29685961	.	0	.
chr2	93013594	93014095	.	0	.
chr16	30503990	30504491	.	0	.
chr15	37519114	37519615	.	0	.
chr12	83169235	83169736	.	0	.
chr5	125163457	125163958	.	0	.
chr19	5843762	5844263	.	0	.
chr8	13515986	13516487	.	0	.
chr5	23764527	23765028	.	0	.
chr11	118239492	118239993	.	0	.
chr5	136714223	136714724	.	0	.
chr8	13679786	13680287	.	0	.
chr9	120750426	120750927	.	0	.
chr1	63953404	63953905	.	0	.
chr17	34969754	34970255	.	0	.
chr1	58859682	58860183	.	0	.
chr15	74760616	74761117	.	0	.
chr16	4997510	4998011	.	0	.
chr2	167345516	167346017	.	0	.
chr5	125264917	125265418	.	0	.
chr19	53548377	53548878	.	0	.
chr13	20183419	20183920	.	0	.
chr15	85719040	85719541	.	0	.
chr17	31276509	31277010	.	0	.
chr17	31789031	31789532	.	0	.
chr4	124986912	124987413	.	0	.
chr7	57386438	57386939	.	0	.
chr7	79053304	79053805	.	0	.
chr5	125175294	125175795	.	0	.
chr4	136081531	136082032	.	0	.
chr12	73494244	73494745	.	0	.
chr6	37595037	37595538	.	0	.
chr7	132665007	132665508	.	0	.
chr9	48649127	48649628	.	0	.
chrX	73542438	73542939	.	0	.
chr5	139812534	139813035	.	0	.
chr16	38350273	38350774	.	0	.
chr5	148789289	148789790	.	0	.
chr9	51070757	51071258	.	0	.
chr17	35049469	35049970	.	0	.
chr11	76666206	76666707	.	0	.
chr7	3667068	3667569	.	0	.
chr3	96564088	96564589	.	0	.
chr19	37550866	37551367	.	0	.
chr7	138841603	138842104	.	0	.
chr18	47703400	47703901	.	0	.
chr13	49247335	49247836	.	0	.
chr5	115246141	115246642	.	0	.
chr6	91266340	91266841	.	0	.
chr8	122949082	122949583	.	0	.
chr2	74826086	74826587	.	0	.
chr10	41907894	41908395	.	0	.
chr11	105382957	105383458	.	0	.
chr3	152522949	152523450	.	0	.
chr5	104003040	104003541	.	0	.
chr8	119887071	119887572	.	0	.
chr14	78612313	78612814	.	0	.
chr17	32099588	32100089	.	0	.
chr9	119178225	119178726	.	0	.
chr11	72148092	72148593	.	0	.
chr2	49805932	49806433	.	0	.
chr7	80185873	80186374	.	0	.
chr7	45639645	45640146	.	0	.
chr15	79129684	79130185	.	0	.
chr13	74183205	74183706	.	0	.
chr18	62054016	62054517	.	0	.
chr4	117806842	117807343	.	0	.
chr10	60710193	60710694	.	0	.
chr2	91654041	91654542	.	0	.
chr14	59441239	59441740	.	0	.
chr5	147601885	147602386	.	0	.
chr11	5145654	5146155	.	0	.
chr14	54374171	54374672	.	0	.
chr4	106317255	106317756	.	0	.
chr9	54571282	54571783	.	0	.
chr7	80699864	80700365	.	0	.
chr9	46361469	46361970	.	0	.
chr12	83327940	83328441	.	0	.
chr16	37926031	37926532	.	0	.
chr11	60231927	60232428	.	0	.
chr4	11015166	11015667	.	0	.
chr5	134709262	134709763	.	0	.
chr7	130837889	130838390	.	0	.
chr9	74275915	74276416	.	0	.
chr1	37368882	37369383	.	0	.
chr1	19236344	19236845	.	0	.
chr4	134533782	134534283	.	0	.
chrX	12082705	12083206	.	0	.
chr15	64060388	64060889	.	0	.
chr16	4497563	4498064	.	0	.
chr2	180300241	180300742	.	0	.
chr11	3265601	3266102	.	0	.
chr2	168741193	168741694	.	0	.
chr5	111929095	111929596	.	0	.
chr4	133536127	133536628	.	0	.
chr1	160043778	160044279	.	0	.
chr11	43516200	43516701	.	0	.
chr14	30861633	30862134	.	0	.
chr16	4498347	4498848	.	0	.
chr17	34659463	34659964	.	0	.
chr4	124735517	124736018	.	0	.
chr8	95353996	95354497	.	0	.
chr17	50006578	50007079	.	0	.
chr18	61692144	61692645	.	0	.
chr10	81426703	81427204	.	0	.
chr4	151386257	151386758	.	0	.
chr8	91632185	91632686	.	0	.
chr15	31569240	31569741	.	0	.
chr2	25846489	25846990	.	0	.
chr14	54970732	54971233	.	0	.
chr16	90437289	90437790	.	0	.
chr2	118663249	118663750	.	0	.
chr19	53540626	53541127	.	0	.
chr5	114602187	114602688	.	0	.
chr10	115123239	115123740	.	0	.
chr16	91416940	91417441	.	0	.
chr2	165141077	165141578	.	0	.
chr5	149823781	149824282	.	0	.
chrX	73525753	73526254	.	0	.
chr1	167230931	167231432	.	0	.
chr10	61537556	61538057	.	0	.
chr6	113465563	113466064	.	0	.
chr1	103762721	103763222	.	0	.
chr8	95828270	95828771	.	0	.
chr13	8996442	8996943	.	0	.
chr6	68108019	68108520	.	0	.
chr5	24342772	24343273	.	0	.
chr4	149733642	149734143	.	0	.
chr4	126805807	126806308	.	0	.
chr17	27716792	27717293	.	0	.
chr11	61003994	61004495	.	0	.
chr7	55786989	55787490	.	0	.
chr12	108245241	108245742	.	0	.
chr7	28577277	28577778	.	0	.
chr7	129914628	129915129	.	0	.
chr1	183252924	183253425	.	0	.
chr5	148378392	148378893	.	0	.
chr6	114901515	114902016	.	0	.
chr13	57853007	57853508	.	0	.
chr10	43439915	43440416	.	0	.
chr19	5784859	5785360	.	0	.
chr4	118561565	118562066	.	0	.
chr6	31551512	31552013	.	0	.
chr14	30622091	30622592	.	0	.
chr1	91828919	91829420	.	0	.
chr2	92371626	92372127	.	0	.
chr10	62189970	62190471	.	0	.
chr13	53524866	53525367	.	0	.
chr4	124738014	124738515	.	0	.
chr11	115446833	115447334	.	0	.
chr9	99876541	99877042	.	0	.
chr15	31401867	31402368	.	0	.
chr16	10842226	10842727	.	0	.
chr16	34170260	34170761	.	0	.
chr9	57260861	57261362	.	0	.
chr11	10893264	10893765	.	0	.
chr4	62495789	62496290	.	0	.
chr17	34941498	34941999	.	0	.
chr6	128088379	128088880	.	0	.
chr6	31613601	31614102	.	0	.
chr10	93485229	93485730	.	0	.
chr11	79631754	79632255	.	0	.
chr5	100943874	100944375	.	0	.
chr11	69311166	69311667	.	0	.
chr12	83692665	83693166	.	0	.
chr17	68881579	68882080	.	0	.
chr4	106921277	106921778	.	0	.
chr15	93513808	93514309	.	0	.
chr6	115717653	115718154	.	0	.
chr8	107209082	107209583	.	0	.
chr7	143106954	143107455	.	0	.
chr11	35985725	35986226	.	0	.
chr10	122051799	122052300	.	0	.
chr11	98061873	98062374	.	0	.
chr15	57968947	57969448	.	0	.
chr13	54884300	54884801	.	0	.
chr15	99032572	99033073	.	0	.
chr12	31090323	31090824	.	0	.
chr17	43903967	43904468	.	0	.
chr10	79671233	79671734	.	0	.
chr17	13743073	13743574	.	0	.
chr10	84713022	84713523	.	0	.
chr2	29012453	29012954	.	0	.
chr1	5917442	5917943	.	0	.
chr7	109592078	109592579	.	0	.
chr5	114607589	114608090	.	0	.
chr16	44549177	44549678	.	0	.
chr2	33683059	33683560	.	0	.
chr2	155885199	155885700	.	0	.
chr6	5413213	5413714	.	0	.
chr2	38379185	38379686	.	0	.
chr1	119197274	119197775	.	0	.
chr8	117835230	117835731	.	0	.
chr9	85708439	85708940	.	0	.
chr7	18890521	18891022	.	0	.
chr9	120866629	120867130	.	0	.
chr5	115073076	115073577	.	0	.
chr4	124695880	124696381	.	0	.
chrX	73964358	73964859	.	0	.
chr2	178118901	178119402	.	0	.
chr13	13360203	13360704	.	0	.
chr2	28370114	28370615	.	0	.
chr11	70576041	70576542	.	0	.
chr15	103322339	103322840	.	0	.
chr1	95969558	95970059	.	0	.
chr15	76808563	76809064	.	0	.
chr5	135890928	135891429	.	0	.
chr12	108223301	108223802	.	0	.
chr7	135203845	135204346	.	0	.
chr11	43543198	43543699	.	0	.
chr2	152694619	152695120	.	0	.
chr4	124988698	124989199	.	0	.
chr4	144960604	144961105	.	0	.
chr13	72115164	72115665	.	0	.
chr6	145850774	145851275	.	0	.
chr19	6047457	6047958	.	0	.
chr2	118663805	118664306	.	0	.
chr11	88431555	88432056	.	0	.
chr11	53672145	53672646	.	0	.
chr2	155383057	155383558	.	0	.
chr8	125337519	125338020	.	0	.
chr13	104108579	104109080	.	0	.
chr5	138997982	138998483	.	0	.
chr10	69862763	69863264	.	0	.
chr18	76062096	76062597	.	0	.
chr18	61986456	61986957	.	0	.
chr2	26556405	26556906	.	0	.
chr11	77467017	77467518	.	0	.
chr12	69556014	69556515	.	0	.
chr9	35283361	35283862	.	0	.
chr9	111312542	111313043	.	0	.
chr7	141265606	141266107	.	0	.
chr17	28689521	28690022	.	0	.
chr10	53156268	53156769	.	0	.
chr19	4602318	4602819	.	0	.
chr8	111753826	111754327	.	0	.
chr2	91651693	91652194	.	0	.
chr6	28707196	28707697	.	0	.
chr14	76508039	76508540	.	0	.
chr11	50927998	50928499	.	0	.
chr11	88661227	88661728	.	0	.
chr12	83999256	83999757	.	0	.
chr19	59691724	59692225	.	0	.
chr11	62511693	62512194	.	0	.
chr1	40887561	40888062	.	0	.
chr2	110950023	110950524	.	0	.
chr2	158777306	158777807	.	0	.
chr1	62382596	62383097	.	0	.
chr14	55617883	55618384	.	0	.
chr1	119419337	119419838	.	0	.
chr7	28849837	28850338	.	0	.
chr3	94917690	94918191	.	0	.
chr12	108241697	108242198	.	0	.
chr19	53819224	53819725	.	0	.
chr7	13314177	13314678	.	0	.
chr9	40405712	40406213	.	0	.
chr2	167767983	167768484	.	0	.
chr8	125354846	125355347	.	0	.
chr4	133028238	133028739	.	0	.
chr7	118824350	118824851	.	0	.
chr10	75070578	75071079	.	0	.
chr1	166296271	166296772	.	0	.
chr17	14165276	14165777	.	0	.
chr14	21562719	21563220	.	0	.
chr15	80291185	80291686	.	0	.
chr7	19091553	19092054	.	0	.
chr6	32391693	32392194	.	0	.
chr17	5556600	5557101	.	0	.
chr2	152633249	152633750	.	0	.
chr8	84241764	84242265	.	0	.
chr1	127396983	127397484	.	0	.
chr3	154800767	154801268	.	0	.
chr13	60683910	60684411	.	0	.
chr7	44374855	44375356	.	0	.
chr17	83710612	83711113	.	0	.
chr17	45244832	45245333	.	0	.
chr12	28885102	28885603	.	0	.
chr13	44961074	44961575	.	0	.
chr6	145578707	145579208	.	0	.
chr15	81667609	81668110	.	0	.
chr11	113144157	113144658	.	0	.
chr17	32753578	32754079	.	0	.
chr2	75752332	75752833	.	0	.
chr19	46804539	46805040	.	0	.
chr2	73522843	73523344	.	0	.
chr1	139376804	139377305	.	0	.
chr12	71053709	71054210	.	0	.
chr18	82113465	82113966	.	0	.
chr6	136638758	136639259	.	0	.
chr10	117951873	117952374	.	0	.
chr5	139817198	139817699	.	0	.
chr6	55093744	55094245	.	0	.
chr12	102118035	102118536	.	0	.
chr19	55615634	55616135	.	0	.
chr1	136513148	136513649	.	0	.
chr5	136634043	136634544	.	0	.
chr1	75545688	75546189	.	0	.
chr2	124404793	124405294	.	0	.
chr8	91731327	91731828	.	0	.
chr16	4472636	4473137	.	0	.
chr5	30195025	30195526	.	0	.
chr1	165441580	165442081	.	0	.
chrX	86191296	86191797	.	0	.
chr18	76051388	76051889	.	0	.
chr8	83652879	83653380	.	0	.
chr15	80680524	80681025	.	0	.
chr9	61583675	61584176	.	0	.
chr6	82758360	82758861	.	0	.
chr16	90337920	90338421	.	0	.
chr8	91645772	91646273	.	0	.
chr11	33849558	33850059	.	0	.
chr11	120695639	120696140	.	0	.
chr14	76533533	76534034	.	0	.
chr4	140425155	140425656	.	0	.
chr12	28556934	28557435	.	0	.
chr4	155124767	155125268	.	0	.
chr11	120169855	120170356	.	0	.
chr9	21265544	21266045	.	0	.
chr14	103070683	103071184	.	0	.
chr11	33827682	33828183	.	0	.
chr11	61028200	61028701	.	0	.
chr7	142295345	142295846	.	0	.
chrX	99239567	99240068	.	0	.
chr9	104408705	104409206	.	0	.
chr12	71111334	71111835	.	0	.
chr10	28306622	28307123	.	0	.
chr11	82618129	82618630	.	0	.
chr7	145015418	145015919	.	0	.
chr12	69776927	69777428	.	0	.
chr16	30687630	30688131	.	0	.
chr11	82883131	82883632	.	0	.
chr5	113434315	113434816	.	0	.
chr2	132144445	132144946	.	0	.
chr5	118509693	118510194	.	0	.
chr4	125936308	125936809	.	0	.
chr13	43832637	43833138	.	0	.
chr16	97272202	97272703	.	0	.
chr17	24383786	24384287	.	0	.
chr10	45303857	45304358	.	0	.
chr14	11621070	11621571	.	0	.
chr15	38404464	38404965	.	0	.
chr16	4436622	4437123	.	0	.
chr17	64480700	64481201	.	0	.
chr6	148902647	148903148	.	0	.
chr4	132143667	132144168	.	0	.
chr18	11473580	11474081	.	0	.
chr12	85292156	85292657	.	0	.
chr17	31871947	31872448	.	0	.
chr3	105701306	105701807	.	0	.
chr8	120831928	120832429	.	0	.
chr9	115220447	115220948	.	0	.
chr8	122349584	122350085	.	0	.
chr10	75143071	75143572	.	0	.
chr15	102211789	102212290	.	0	.
chr4	45409279	45409780	.	0	.
chr8	83215115	83215616	.	0	.
chr8	104654963	104655464	.	0	.
chr13	112067236	112067737	.	0	.
chr5	115928679	115929180	.	0	.
chr5	38085942	38086443	.	0	.
chr6	72838254	72838755	.	0	.
chr11	120296546	120297047	.	0	.
chr15	83313219	83313720	.	0	.
chr9	108122268	108122769	.	0	.
chr17	73006468	73006969	.	0	.
chr15	78736582	78737083	.	0	.
chr2	91138644	91139145	.	0	.
chr5	66062688	66063189	.	0	.
chr9	77529370	77529871	.	0	.
chr17	49212871	49213372	.	0	.
chr19	25358350	25358851	.	0	.
chr9	116718140	116718641	.	0	.
chr18	75373407	75373908	.	0	.
chr8	120274287	120274788	.	0	.
chr11	61059842	61060343	.	0	.
chr7	3595077	3595578	.	0	.
chr3	9133784	9134285	.	0	.
chr4	153492286	153492787	.	0	.
chr14	74925919	74926420	.	0	.
chr4	105275824	105276325	.	0	.
chr9	44490762	44491263	.	0	.
chr18	36045160	36045661	.	0	.
chr2	28096488	28096989	.	0	.
chr5	73585146	73585647	.	0	.
chr17	31705196	31705697	.	0	.
chr7	5057721	5058222	.	0	.
chr10	78005744	78006245	.	0	.
chr7	49298503	49299004	.	0	.
chr4	10975824	10976325	.	0	.
chr9	109907349	109907850	.	0	.
chr4	148925603	148926104	.	0	.
chr2	34529898	34530399	.	0	.
chr7	145249687	145250188	.	0	.
chr17	27064025	27064526	.	0	.
chr13	112994158	112994659	.	0	.
chr4	150624206	150624707	.	0	.
chr5	118985197	118985698	.	0	.
chr7	28929645	28930146	.	0	.
chr7	122951431	122951932	.	0	.
chr10	62110298	62110799	.	0	.
chr6	128432133	128432634	.	0	.
chr6	29534735	29535236	.	0	.
chr2	181663095	181663596	.	0	.
chr14	30630758	30631259	.	0	.
chr15	98771948	98772449	.	0	.
chr8	4230866	4231367	.	0	.
chr9	119465535	119466036	.	0	.
chr2	144279660	144280161	.	0	.
chr4	118273361	118273862	.	0	.
chr5	25526825	25527326	.	0	.
chr2	168252617	168253118	.	0	.
chr11	113255950	113256451	.	0	.
chr17	46483638	46484139	.	0	.
chr2	152069068	152069569	.	0	.
chr7	65393795	65394296	.	0	.
chr15	6764108	6764609	.	0	.
chr10	21055228	21055729	.	0	.
chr11	113175302	113175803	.	0	.
chr7	75983324	75983825	.	0	.
chr8	119776794	119777295	.	0	.
chr8	4676350	4676851	.	0	.
chr17	34183758	34184259	.	0	.
chr18	35867706	35868207	.	0	.
chr14	56703770	56704271	.	0	.
chr8	72512712	72513213	.	0	.
chr4	143270778	143271279	.	0	.
chr7	128529479	128529980	.	0	.
chr12	112221745	112222246	.	0	.
chr8	105278926	105279427	.	0	.
chr10	79700499	79701000	.	0	.
chr4	45207682	45208183	.	0	.
chr1	74964405	74964906	.	0	.
chr10	41709354	41709855	.	0	.
chr9	77429764	77430265	.	0	.
chr8	123117588	123118089	.	0	.
chr2	18778161	18778662	.	0	.
chr1	90412464	90412965	.	0	.
chr16	34334905	34335406	.	0	.
chr14	121385954	121386455	.	0	.
chr15	39198102	39198603	.	0	.
chr8	122291267	122291768	.	0	.
chr11	105959334	105959835	.	0	.
chr2	173027997	173028498	.	0	.
chr3	51310005	51310506	.	0	.
chr13	63956998	63957499	.	0	.
chr5	135008038	135008539	.	0	.
chr7	126986249	126986750	.	0	.
chr12	112213752	112214253	.	0	.
chr2	93739333	93739834	.	0	.
chr6	32436962	32437463	.	0	.
chr17	29330926	29331427	.	0	.
chr5	143613186	143613687	.	0	.
chr5	145120756	145121257	.	0	.
chr17	46735300	46735801	.	0	.
chr15	80342906	80343407	.	0	.
chr17	29081150	29081651	.	0	.
chr11	106027585	106028086	.	0	.
chr10	62338191	62338692	.	0	.
chr15	75663340	75663841	.	0	.
chr7	13030810	13031311	.	0	.
chr1	136832855	136833356	.	0	.
chr8	109463593	109464094	.	0	.
chr2	91933348	91933849	.	0	.
chr8	88447241	88447742	.	0	.
chr4	126140256	126140757	.	0	.
chr6	108531374	108531875	.	0	.
chr11	114126479	114126980	.	0	.
chr10	52281070	52281571	.	0	.
chr11	86678761	86679262	.	0	.
chr5	35811612	35812113	.	0	.
chr4	136270474	136270975	.	0	.
chr9	56464989	56465490	.	0	.
chr12	84625707	84626208	.	0	.
chr1	191167090	191167591	.	0	.
chr11	94495174	94495675	.	0	.
chr9	9126883	9127384	.	0	.
chr9	119352001	119352502	.	0	.
chr9	14705923	14706424	.	0	.
chr11	54311968	54312469	.	0	.
chr19	45257277	45257778	.	0	.
chr1	161766984	161767485	.	0	.
chr11	68121140	68121641	.	0	.
chr5	142038174	142038675	.	0	.
chr19	7605917	7606418	.	0	.
chr4	105253821	105254322	.	0	.
chr12	88835689	88836190	.	0	.
chr2	129845717	129846218	.	0	.
chr2	166713176	166713677	.	0	.
chr15	84592211	84592712	.	0	.
chr5	149648366	149648867	.	0	.
chr13	78202985	78203486	.	0	.
chr8	86757246	86757747	.	0	.
chr9	122615269	122615770	.	0	.
chr17	86379759	86380260	.	0	.
chr16	16215870	16216371	.	0	.
chr14	87631402	87631903	.	0	.
chr16	20699947	20700448	.	0	.
chr11	58126295	58126796	.	0	.
chr19	37315155	37315656	.	0	.
chr9	64931940	64932441	.	0	.
chr5	134951022	134951523	.	0	.
chr15	78404013	78404514	.	0	.
chr11	98928352	98928853	.	0	.
chr1	106042971	106043472	.	0	.
chr14	46980843	46981344	.	0	.
chr11	101666872	101667373	.	0	.
chr16	23256581	23257082	.	0	.
chr15	85532037	85532538	.	0	.
chr5	121853300	121853801	.	0	.
chr1	75479963	75480464	.	0	.
chr2	129269954	129270455	.	0	.
chr10	61575911	61576412	.	0	.
chr16	44531325	44531826	.	0	.
chr3	41173436	41173937	.	0	.
chr16	84042084	84042585	.	0	.
chr8	123213280	123213781	.	0	.
chr14	11825457	11825958	.	0	.
chr2	152080663	152081164	.	0	.
chr5	114587887	114588388	.	0	.
chr7	99238342	99238843	.	0	.
chr4	40278488	40278989	.	0	.
chr18	61786549	61787050	.	0	.
chr4	154443193	154443694	.	0	.
chr2	73927708	73928209	.	0	.
chr15	101079343	101079844	.	0	.
chr5	120495140	120495641	.	0	.
chr5	24979244	24979745	.	0	.
chr5	92411620	92412121	.	0	.
chr9	37248301	37248802	.	0	.
chr2	156735697	156736198	.	0	.
chr7	38174274	38174775	.	0	.
chr4	125658309	125658810	.	0	.
chr1	170521732	170522233	.	0	.
chr1	189756701	189757202	.	0	.
chr2	97467121	97467622	.	0	.
chr12	12509194	12509695	.	0	.
chr13	69455694	69456195	.	0	.
chr4	142856465	142856966	.	0	.
chr15	82962428	82962929	.	0	.
chr7	49280918	49281419	.	0	.
chr13	99492830	99493331	.	0	.
chr14	9400809	9401310	.	0	.
chr6	30628174	30628675	.	0	.
chr8	110656075	110656576	.	0	.
chrX	71311178	71311679	.	0	.
chr17	56305224	56305725	.	0	.
chr8	84959727	84960228	.	0	.
chr4	129394410	129394911	.	0	.
chr1	34097568	34098069	.	0	.
chr16	17884059	17884560	.	0	.
chr14	54638993	54639494	.	0	.
chr3	90434453	90434954	.	0	.
chr15	84196610	84197111	.	0	.
chr18	65788894	65789395	.	0	.
chr2	169919302	169919803	.	0	.
chr1	64853692	64854193	.	0	.
chr4	137160403	137160904	.	0	.
chr17	87050477	87050978	.	0	.
chr13	12616685	12617186	.	0	.
chr15	7934054	7934555	.	0	.
chr17	78449695	78450196	.	0	.
chr11	75402165	75402666	.	0	.
chr7	112407484	112407985	.	0	.
chr3	131284296	131284797	.	0	.
chr5	87113464	87113965	.	0	.
chr5	106694567	106695068	.	0	.
[truncated: 1,593 more rows]

## Sheet: Wt1+_progenitor.DAR
Supplementary Table S2. List of differentially accessible regions (DARs) of Wt1+ progenitor.
chr2	167789469	167789970	.	0	.
chr14	24829011	24829512	.	0	.
chr11	118043217	118043718	.	0	.
chr11	117936204	117936705	.	0	.
chr4	155361263	155361764	.	0	.
chr6	31629983	31630484	.	0	.
chr2	29235821	29236322	.	0	.
chr19	10231022	10231523	.	0	.
chr4	134081895	134082396	.	0	.
chr5	136038176	136038677	.	0	.
chr2	105134217	105134718	.	0	.
chr11	77848073	77848574	.	0	.
chr11	5892232	5892733	.	0	.
chr6	31613601	31614102	.	0	.
chr11	100168011	100168512	.	0	.
chr13	53475672	53476173	.	0	.
chr2	37784493	37784994	.	0	.
chr12	13120492	13120993	.	0	.
chr15	82927969	82928470	.	0	.
chr4	155246601	155247102	.	0	.
chr11	107291958	107292459	.	0	.
chr4	148122317	148122818	.	0	.
chr2	29245253	29245754	.	0	.
chr7	82012332	82012833	.	0	.
chr2	37781360	37781861	.	0	.
chr5	37967320	37967821	.	0	.
chr1	118776630	118777131	.	0	.
chr2	132884532	132885033	.	0	.
chr11	117482578	117483079	.	0	.
chr3	104943318	104943819	.	0	.
chr1	86276996	86277497	.	0	.
chr19	10238397	10238898	.	0	.
chr11	120252693	120253194	.	0	.
chr18	52941914	52942415	.	0	.
chr2	151962512	151963013	.	0	.
chr11	100208502	100209003	.	0	.
chr11	120227682	120228183	.	0	.
chr4	140549976	140550477	.	0	.
chr13	59646551	59647052	.	0	.
chr11	72072290	72072791	.	0	.
chr15	88839122	88839623	.	0	.
chr16	38793096	38793597	.	0	.
chr14	70783481	70783982	.	0	.
chr11	80295059	80295560	.	0	.
chr5	124851544	124852045	.	0	.
chr6	71227074	71227575	.	0	.
chr10	60816772	60817273	.	0	.
chr12	28602125	28602626	.	0	.
chr15	83574942	83575443	.	0	.
chr8	88526176	88526677	.	0	.
chr5	114412204	114412705	.	0	.
chr17	29451237	29451738	.	0	.
chr11	87778369	87778870	.	0	.
chr1	79671963	79672464	.	0	.
chr1	193152793	193153294	.	0	.
chr7	83738807	83739308	.	0	.
chr15	103300009	103300510	.	0	.
chr2	31903950	31904451	.	0	.
chr4	44508368	44508869	.	0	.
chr18	36117390	36117891	.	0	.
chr1	179197846	179198347	.	0	.
chr4	46784656	46785157	.	0	.
chr3	41195280	41195781	.	0	.
chr12	108241154	108241655	.	0	.
chr18	10839679	10840180	.	0	.
chr7	19164201	19164702	.	0	.
chr8	125853291	125853792	.	0	.
chr19	10222646	10223147	.	0	.
chr15	86034762	86035263	.	0	.
chr12	111938781	111939282	.	0	.
chr14	24900617	24901118	.	0	.
chrX	99858723	99859224	.	0	.
chr11	59308979	59309480	.	0	.
chr15	80170308	80170809	.	0	.
chr4	138469052	138469553	.	0	.
chr8	23037992	23038493	.	0	.
chr16	29730019	29730520	.	0	.
chr1	73972644	73973145	.	0	.
chr13	60269323	60269824	.	0	.
chr6	99014211	99014712	.	0	.
chr13	3694862	3695363	.	0	.
chr2	37781920	37782421	.	0	.
chr1	90943474	90943975	.	0	.
chr4	13265677	13266178	.	0	.
chr14	24828394	24828895	.	0	.
chr2	26459378	26459879	.	0	.
chr10	77098099	77098600	.	0	.
chr9	42777881	42778382	.	0	.
chr5	136038863	136039364	.	0	.
chr17	48838569	48839070	.	0	.
chr2	28401706	28402207	.	0	.
chr14	25756383	25756884	.	0	.
chr13	60267637	60268138	.	0	.
chr2	160507719	160508220	.	0	.
chr15	59784007	59784508	.	0	.
chr11	118442568	118443069	.	0	.
chr6	84105637	84106138	.	0	.
chr8	34097304	34097805	.	0	.
chr12	116641656	116642157	.	0	.
chr6	37197609	37198110	.	0	.
chr11	98940717	98941218	.	0	.
chr1	59394484	59394985	.	0	.
chr2	36091233	36091734	.	0	.
chr7	45420082	45420583	.	0	.
chr5	130893401	130893902	.	0	.
chr11	76449785	76450286	.	0	.
chr12	104862007	104862508	.	0	.
chr5	37091215	37091716	.	0	.
chr11	61453860	61454361	.	0	.
chr2	70474273	70474774	.	0	.
chr15	78624580	78625081	.	0	.
chr11	117934180	117934681	.	0	.
chr7	38251740	38252241	.	0	.
chr19	5085349	5085850	.	0	.
chr1	166049069	166049570	.	0	.
chr3	41605606	41606107	.	0	.
chr15	99664766	99665267	.	0	.
chr2	33837296	33837797	.	0	.
chr18	81215515	81216016	.	0	.
chr7	61877539	61878040	.	0	.
chr7	99836635	99837136	.	0	.
chr9	63916941	63917442	.	0	.
chr15	26308557	26309058	.	0	.
chr7	82056689	82057190	.	0	.
chr6	136652700	136653201	.	0	.
chr12	12581211	12581712	.	0	.
chr12	108211943	108212444	.	0	.
chr9	56643466	56643967	.	0	.
chr4	149049489	149049990	.	0	.
chr6	34903887	34904388	.	0	.
chr7	98828747	98829248	.	0	.
chr9	71321824	71322325	.	0	.
chr5	32064720	32065221	.	0	.
chr19	53458702	53459203	.	0	.
chr4	155362010	155362511	.	0	.
chr6	71740781	71741282	.	0	.
chr12	107969665	107970166	.	0	.
chr18	83637463	83637964	.	0	.
chr11	5892806	5893307	.	0	.
chr2	21267297	21267798	.	0	.
chr11	95214196	95214697	.	0	.
chr9	21153574	21154075	.	0	.
chr8	106378259	106378760	.	0	.
chr9	44088041	44088542	.	0	.
chr5	28038052	28038553	.	0	.
chr4	95769354	95769855	.	0	.
chr7	98818044	98818545	.	0	.
chr11	101057778	101058279	.	0	.
chr5	139098967	139099468	.	0	.
chr4	148504490	148504991	.	0	.
chr7	19164942	19165443	.	0	.
chr4	104463786	104464287	.	0	.
chr5	111790420	111790921	.	0	.
chr6	97405167	97405668	.	0	.
chr5	33011033	33011534	.	0	.
chr2	75064669	75065170	.	0	.
chr11	103780240	103780741	.	0	.
chr5	25160621	25161122	.	0	.
chr2	32575512	32576013	.	0	.
chr6	121087505	121088006	.	0	.
chr8	10664887	10665388	.	0	.
chr4	103758126	103758627	.	0	.
chr4	41054996	41055497	.	0	.
chr11	101056847	101057348	.	0	.
chr15	82937559	82938060	.	0	.
chr1	88639841	88640342	.	0	.
chr2	28943850	28944351	.	0	.
chr11	103235885	103236386	.	0	.
chr2	119270877	119271378	.	0	.
chr1	152791149	152791650	.	0	.
chr15	76697113	76697614	.	0	.
chr19	60328420	60328921	.	0	.
chr7	16708109	16708610	.	0	.
chr17	27200879	27201380	.	0	.
chr8	12327080	12327581	.	0	.
chr14	76488056	76488557	.	0	.
chr16	91320612	91321113	.	0	.
chr11	120252164	120252665	.	0	.
chr11	109909367	109909868	.	0	.
chr8	122460453	122460954	.	0	.
chr1	47097013	47097514	.	0	.
chr5	73612894	73613395	.	0	.
chr3	131214150	131214651	.	0	.
chr1	88994650	88995151	.	0	.
chr4	125898747	125899248	.	0	.
chr2	103946250	103946751	.	0	.
chr4	87648270	87648771	.	0	.
chr7	36504516	36505017	.	0	.
chr5	111791062	111791563	.	0	.
chr4	120282375	120282876	.	0	.
chr4	124950394	124950895	.	0	.
chr11	60032470	60032971	.	0	.
chr5	106756845	106757346	.	0	.
chr1	170512748	170513249	.	0	.
chr4	142277393	142277894	.	0	.
chr11	54060240	54060741	.	0	.
chr9	31849361	31849862	.	0	.
chr9	120884668	120885169	.	0	.
chr2	92370869	92371370	.	0	.
chr7	19403898	19404399	.	0	.
chr13	46217986	46218487	.	0	.
chr9	67181695	67182196	.	0	.
chr5	111877191	111877692	.	0	.
chr14	63357077	63357578	.	0	.
chr2	6506242	6506743	.	0	.
chr2	179824884	179825385	.	0	.
chr6	88960868	88961369	.	0	.
chr1	74049415	74049916	.	0	.
chr15	100703896	100704397	.	0	.
chr13	46633639	46634140	.	0	.
chr4	154023789	154024290	.	0	.
chr2	128549927	128550428	.	0	.
chr9	101472538	101473039	.	0	.
chr2	29020902	29021403	.	0	.
chr9	56842293	56842794	.	0	.
chr4	45767805	45768306	.	0	.
chr4	133969254	133969755	.	0	.
chr9	71321313	71321814	.	0	.
chr5	112535693	112536194	.	0	.
chr12	104461298	104461799	.	0	.
chr11	114814903	114815404	.	0	.
chr4	134081378	134081879	.	0	.
chr12	108213881	108214382	.	0	.
chr4	153806119	153806620	.	0	.
chr5	76006345	76006846	.	0	.
chr12	112214346	112214847	.	0	.
chr13	103328197	103328698	.	0	.
chr17	87054919	87055420	.	0	.
chr2	11338949	11339450	.	0	.
chr11	94160427	94160928	.	0	.
chr11	119893578	119894079	.	0	.
chr3	87087079	87087580	.	0	.
chr11	3392461	3392962	.	0	.
chr11	59350311	59350812	.	0	.
chr19	7605917	7606418	.	0	.
chr9	27824342	27824843	.	0	.
chr1	74053942	74054443	.	0	.
chr15	82924202	82924703	.	0	.
chr9	28428635	28429136	.	0	.
chr9	102086020	102086521	.	0	.
chr18	60627083	60627584	.	0	.
chr7	135900742	135901243	.	0	.
chr3	32822596	32823097	.	0	.
chr10	19965413	19965914	.	0	.
chr2	169133827	169134328	.	0	.
chr4	136917010	136917511	.	0	.
chr1	135019005	135019506	.	0	.
chr2	158106913	158107414	.	0	.
chr1	193153298	193153799	.	0	.
chr14	58300528	58301029	.	0	.
chr11	21034024	21034525	.	0	.
chr16	30217428	30217929	.	0	.
chr4	135008297	135008798	.	0	.
chr12	111938270	111938771	.	0	.
chr16	94185490	94185991	.	0	.
chr7	81992461	81992962	.	0	.
chr2	21260116	21260617	.	0	.
chr2	168525428	168525929	.	0	.
chr6	32433972	32434473	.	0	.
chr9	107909997	107910498	.	0	.
chr11	70505092	70505593	.	0	.
chr4	151302678	151303179	.	0	.
chr14	70554689	70555190	.	0	.
chr7	142084376	142084877	.	0	.
chr11	65162255	65162756	.	0	.
chr15	85566828	85567329	.	0	.
chr4	32375880	32376381	.	0	.
chr8	95220676	95221177	.	0	.
chr7	45418066	45418567	.	0	.
chr16	29729321	29729822	.	0	.
chr7	25306220	25306721	.	0	.
chr3	107545682	107546183	.	0	.
chr9	61756763	61757264	.	0	.
chr15	83056560	83057061	.	0	.
chr5	136408637	136409138	.	0	.
chr9	102763463	102763964	.	0	.
chr4	133120946	133121447	.	0	.
chr5	111215673	111216174	.	0	.
chr12	79384343	79384844	.	0	.
chr16	38800007	38800508	.	0	.
chr14	55815224	55815725	.	0	.
chr6	142867462	142867963	.	0	.
chr1	62860694	62861195	.	0	.
chr8	125853808	125854309	.	0	.
chr14	58285908	58286409	.	0	.
chr4	125651706	125652207	.	0	.
chr17	73569651	73570152	.	0	.
chr8	122074022	122074523	.	0	.
chr12	108223301	108223802	.	0	.
chr4	117359636	117360137	.	0	.
chr15	100091741	100092242	.	0	.
chr15	76518605	76519106	.	0	.
chr10	4233160	4233661	.	0	.
chr11	59346164	59346665	.	0	.
chr4	54170503	54171004	.	0	.
chr7	45417543	45418044	.	0	.
chr11	33078033	33078534	.	0	.
chr7	126087601	126088102	.	0	.
chr6	52225602	52226103	.	0	.
chr9	41480021	41480522	.	0	.
chr10	76798903	76799404	.	0	.
chr12	117053730	117054231	.	0	.
chr5	140502894	140503395	.	0	.
chr2	132880704	132881205	.	0	.
chr1	132330291	132330792	.	0	.
chr7	30192817	30193318	.	0	.
chr14	47373647	47374148	.	0	.
chr11	118043750	118044251	.	0	.
chr9	33000869	33001370	.	0	.
chr17	80795374	80795875	.	0	.
chr6	91104551	91105052	.	0	.
chr10	8184637	8185138	.	0	.
chr6	127599567	127600068	.	0	.
chr11	120227039	120227540	.	0	.
chr14	28248764	28249265	.	0	.
chr11	57708716	57709217	.	0	.
chr13	103327512	103328013	.	0	.
chr16	76621726	76622227	.	0	.
chr15	74679055	74679556	.	0	.
chr17	74788659	74789160	.	0	.
chr11	64333601	64334102	.	0	.
chrX	48518325	48518826	.	0	.
chr19	53791694	53792195	.	0	.
chr2	169702733	169703234	.	0	.
chr4	117658671	117659172	.	0	.
chr16	90405579	90406080	.	0	.
chr8	125843264	125843765	.	0	.
chr15	31660793	31661294	.	0	.
chr9	102806261	102806762	.	0	.
chr2	160443388	160443889	.	0	.
chr5	37967902	37968403	.	0	.
chr19	7110805	7111306	.	0	.
chr19	53459277	53459778	.	0	.
chr12	108213350	108213851	.	0	.
chr4	155655040	155655541	.	0	.
chr14	22627544	22628045	.	0	.
chr6	83027560	83028061	.	0	.
chr8	23404131	23404632	.	0	.
chr6	51432438	51432939	.	0	.
chr4	82916246	82916747	.	0	.
chr1	73507433	73507934	.	0	.
chr2	31904585	31905086	.	0	.
chr2	35849941	35850442	.	0	.
chr4	135002400	135002901	.	0	.
chr8	27938494	27938995	.	0	.
chr1	36603282	36603783	.	0	.
chr7	36133555	36134056	.	0	.
chr15	101410686	101411187	.	0	.
chr11	85799742	85800243	.	0	.
chr1	135019893	135020394	.	0	.
chr8	92569536	92570037	.	0	.
chr4	154204538	154205039	.	0	.
chr14	21990646	21991147	.	0	.
chr2	119350849	119351350	.	0	.
chr5	116895349	116895850	.	0	.
chr2	75484860	75485361	.	0	.
chr12	71906761	71907262	.	0	.
chr4	153188590	153189091	.	0	.
chr18	73963233	73963734	.	0	.
chr9	103758934	103759435	.	0	.
chr15	97778619	97779120	.	0	.
chr17	27175487	27175988	.	0	.
chr11	80982861	80983362	.	0	.
chr11	76493035	76493536	.	0	.
chr3	96596356	96596857	.	0	.
chr10	8972789	8973290	.	0	.
chr16	94931931	94932432	.	0	.
chr17	49212871	49213372	.	0	.
chr1	125676595	125677096	.	0	.
chr4	151137951	151138452	.	0	.
chr7	139587790	139588291	.	0	.
chr19	46466006	46466507	.	0	.
chr10	115175515	115176016	.	0	.
chr13	30031627	30032128	.	0	.
chr17	29322482	29322983	.	0	.
chr1	180782843	180783344	.	0	.
chr19	7135907	7136408	.	0	.
chr3	107807950	107808451	.	0	.
chr18	55623411	55623912	.	0	.
chr3	109309474	109309975	.	0	.
chr3	148939141	148939642	.	0	.
chr16	20818566	20819067	.	0	.
chr3	69912935	69913436	.	0	.
chr12	13025950	13026451	.	0	.
chr18	32152985	32153486	.	0	.
chr8	94983052	94983553	.	0	.
chr4	84092454	84092955	.	0	.
chr4	154217894	154218395	.	0	.
chr13	56521703	56522204	.	0	.
chr17	28102006	28102507	.	0	.
chr16	89861554	89862055	.	0	.
chr13	24551405	24551906	.	0	.
chr11	4946906	4947407	.	0	.
chr15	103033207	103033708	.	0	.
chr4	137488868	137489369	.	0	.
chr10	91436128	91436629	.	0	.
chr5	129067073	129067574	.	0	.
chr2	141230895	141231396	.	0	.
chr13	47145827	47146328	.	0	.
chr2	166154145	166154646	.	0	.
chr19	50678547	50679048	.	0	.
chr10	77247610	77248111	.	0	.
chr11	65386624	65387125	.	0	.
chr7	142598125	142598626	.	0	.
chr2	165096330	165096831	.	0	.
chr10	60078208	60078709	.	0	.
chr7	105482038	105482539	.	0	.
chr16	17553877	17554378	.	0	.
chr19	53792449	53792950	.	0	.
chr2	70474907	70475408	.	0	.
chr14	47634346	47634847	.	0	.
chr7	127712260	127712761	.	0	.
chr8	3630859	3631360	.	0	.
chr1	159517560	159518061	.	0	.
chr4	45489611	45490112	.	0	.
chr14	66241523	66242024	.	0	.
chr5	115732432	115732933	.	0	.
chr4	114386352	114386853	.	0	.
chr18	75410174	75410675	.	0	.
chr4	145102444	145102945	.	0	.
chr2	131061512	131062013	.	0	.
chr8	70787777	70788278	.	0	.
chr16	95668282	95668783	.	0	.
chr9	21635551	21636052	.	0	.
chr13	38772893	38773394	.	0	.
chr5	43947952	43948453	.	0	.
chr7	45617105	45617606	.	0	.
chr2	105097240	105097741	.	0	.
chr7	28587636	28588137	.	0	.
chr14	24823137	24823638	.	0	.
chr12	77598251	77598752	.	0	.
chr10	83882514	83883015	.	0	.
chr6	126559884	126560385	.	0	.
chr1	179143200	179143701	.	0	.
chr12	77597563	77598064	.	0	.
chr16	91321156	91321657	.	0	.
chr2	150763387	150763888	.	0	.
chr4	117360803	117361304	.	0	.
chr4	84189241	84189742	.	0	.
chr2	29236351	29236852	.	0	.
chr10	117462157	117462658	.	0	.
chr11	113393624	113394125	.	0	.
chr14	70555268	70555769	.	0	.
chr19	8788988	8789489	.	0	.
chr14	24826322	24826823	.	0	.
chr11	117792222	117792723	.	0	.
chr17	71125452	71125953	.	0	.
chr1	179136753	179137254	.	0	.
chr7	144942556	144943057	.	0	.
chr19	28191514	28192015	.	0	.
chr9	27646004	27646505	.	0	.
chr5	112576935	112577436	.	0	.
chr8	120550920	120551421	.	0	.
chr9	44136245	44136746	.	0	.
chr17	36942309	36942810	.	0	.
chr19	37692883	37693384	.	0	.
chr4	31404984	31405485	.	0	.
chr7	98851171	98851672	.	0	.
chr1	133712935	133713436	.	0	.
chr7	144236783	144237284	.	0	.
chr19	57523294	57523795	.	0	.
chr7	109191750	109192251	.	0	.
chr6	29432947	29433448	.	0	.
chr14	21952017	21952518	.	0	.
chr2	27746416	27746917	.	0	.
chr3	129321633	129322134	.	0	.
chr8	123739382	123739883	.	0	.
chr7	13314177	13314678	.	0	.
chr8	94903572	94904073	.	0	.
chr14	54572676	54573177	.	0	.
chr10	99241937	99242438	.	0	.
chr2	160548510	160549011	.	0	.
chr18	38517842	38518343	.	0	.
chr1	133236982	133237483	.	0	.
chr7	45338021	45338522	.	0	.
chr8	14949811	14950312	.	0	.
chr5	115908268	115908769	.	0	.
chr1	134096195	134096696	.	0	.
chr3	131105924	131106425	.	0	.
chr4	151310150	151310651	.	0	.
chr12	111704511	111705012	.	0	.
chr13	95095619	95096120	.	0	.
chr15	31660253	31660754	.	0	.
chr4	129357477	129357978	.	0	.
chr2	107519218	107519719	.	0	.
chr1	137650067	137650568	.	0	.
chr1	163423556	163424057	.	0	.
chr13	56566384	56566885	.	0	.
chr8	122579092	122579593	.	0	.
chr1	90250489	90250990	.	0	.
chr10	118999024	118999525	.	0	.
chr11	118363084	118363585	.	0	.
chr13	49258455	49258956	.	0	.
chr9	97580438	97580939	.	0	.
chr6	101122943	101123444	.	0	.
chr6	97339279	97339780	.	0	.
chr7	16299545	16300046	.	0	.
chr1	167498039	167498540	.	0	.
chr12	97889031	97889532	.	0	.
chr8	4206409	4206910	.	0	.
chr15	99249591	99250092	.	0	.
chr7	130982325	130982826	.	0	.
chr14	25015800	25016301	.	0	.
chr14	14064752	14065253	.	0	.
chr6	100563680	100564181	.	0	.
chr4	107991946	107992447	.	0	.
chr8	122300651	122301152	.	0	.
chr6	113778351	113778852	.	0	.
chr9	60526214	60526715	.	0	.
chr13	46935115	46935616	.	0	.
chr7	145181261	145181762	.	0	.
chr11	107157254	107157755	.	0	.
chr16	30793314	30793815	.	0	.
chr3	144670094	144670595	.	0	.
chr1	162609567	162610068	.	0	.
chr13	94912920	94913421	.	0	.
chr4	10980709	10981210	.	0	.
chr2	37783871	37784372	.	0	.
chr10	8181595	8182096	.	0	.
chr7	84329040	84329541	.	0	.
chr1	38545541	38546042	.	0	.
chr2	113828851	113829352	.	0	.
chr11	96421433	96421934	.	0	.
chr1	75218400	75218901	.	0	.
chr3	89539889	89540390	.	0	.
chr12	111927286	111927787	.	0	.
chr19	59691724	59692225	.	0	.
chr15	100112817	100113318	.	0	.
chr5	149831333	149831834	.	0	.
chr8	34097853	34098354	.	0	.
chr19	55914905	55915406	.	0	.
chr12	112086719	112087220	.	0	.
chr3	89492609	89493110	.	0	.
chr13	60282433	60282934	.	0	.
chr9	84032646	84033147	.	0	.
chr19	55578011	55578512	.	0	.
chr19	10221621	10222122	.	0	.
chr14	55713273	55713774	.	0	.
chr2	131037731	131038232	.	0	.
chr6	86157120	86157621	.	0	.
chr6	31627537	31628038	.	0	.
chr7	49409658	49410159	.	0	.
chr19	4214224	4214725	.	0	.
chr10	60804824	60805325	.	0	.
chr12	8302480	8302981	.	0	.
chr7	136218209	136218710	.	0	.
chr2	172643639	172644140	.	0	.
chr5	119178807	119179308	.	0	.
chr12	117533551	117534052	.	0	.
chr11	95213669	95214170	.	0	.
chr11	95075264	95075765	.	0	.
chr2	70472021	70472522	.	0	.
chr7	19176125	19176626	.	0	.
chr8	89151996	89152497	.	0	.
chr8	120318238	120318739	.	0	.
chr14	46635049	46635550	.	0	.
chr17	71284999	71285500	.	0	.
chr8	58523153	58523654	.	0	.
chr6	113891235	113891736	.	0	.
chr14	77174459	77174960	.	0	.
chr4	154771979	154772480	.	0	.
chr3	53001993	53002494	.	0	.
chr17	14510487	14510988	.	0	.
chr8	122558957	122559458	.	0	.
chr17	67928272	67928773	.	0	.
chr14	60410191	60410692	.	0	.
chr1	181408467	181408968	.	0	.
chr18	74907308	74907809	.	0	.
chr7	144055081	144055582	.	0	.
chr4	106633487	106633988	.	0	.
chr1	157724060	157724561	.	0	.
chr15	99678336	99678837	.	0	.
chr6	72988891	72989392	.	0	.
chr4	124985408	124985909	.	0	.
chr14	70195868	70196369	.	0	.
chr17	13669101	13669602	.	0	.
chr4	106643456	106643957	.	0	.
chr4	108937976	108938477	.	0	.
chr2	166433503	166434004	.	0	.
chr6	31614117	31614618	.	0	.
chr9	108272282	108272783	.	0	.
chr4	140249305	140249806	.	0	.
chr2	50186934	50187435	.	0	.
chr11	118360732	118361233	.	0	.
chr14	63921698	63922199	.	0	.
chr15	79359950	79360451	.	0	.
chr18	25504958	25505459	.	0	.
chr1	93160116	93160617	.	0	.
chr12	85879572	85880073	.	0	.
chr15	84231119	84231620	.	0	.
chr4	152351350	152351851	.	0	.
chr7	144417550	144418051	.	0	.
chr4	120045010	120045511	.	0	.
chr1	73635633	73636134	.	0	.
chr8	57320717	57321218	.	0	.
chr19	4268976	4269477	.	0	.
chr15	103032645	103033146	.	0	.
chr13	52079926	52080427	.	0	.
chr11	20955620	20956121	.	0	.
chr11	115164442	115164943	.	0	.
chr6	36850637	36851138	.	0	.
chr2	167788870	167789371	.	0	.
chr5	3289956	3290457	.	0	.
chr6	145768656	145769157	.	0	.
chr1	62382596	62383097	.	0	.
chr14	34232932	34233433	.	0	.
chr3	87948388	87948889	.	0	.
chr16	5845532	5846033	.	0	.
chr2	36197925	36198426	.	0	.
chr15	88839873	88840374	.	0	.
chr5	122798992	122799493	.	0	.
chr3	90615428	90615929	.	0	.
chr4	148518231	148518732	.	0	.
chr7	143395170	143395671	.	0	.
chr16	91875436	91875937	.	0	.
chr14	60262109	60262610	.	0	.
chr8	54779285	54779786	.	0	.
chr11	35561666	35562167	.	0	.
chr6	32388341	32388842	.	0	.
chr18	44804686	44805187	.	0	.
chr11	63785230	63785731	.	0	.
chr2	181134605	181135106	.	0	.
chr1	172483247	172483748	.	0	.
chr2	93005060	93005561	.	0	.
chr3	90604357	90604858	.	0	.
chr17	30291923	30292424	.	0	.
chr8	121080239	121080740	.	0	.
chr8	27939012	27939513	.	0	.
chr7	82070120	82070621	.	0	.
chr11	66046121	66046622	.	0	.
chr6	31559906	31560407	.	0	.
chr9	120013227	120013728	.	0	.
chr15	103108164	103108665	.	0	.
chr14	28164230	28164731	.	0	.
chr18	38063983	38064484	.	0	.
chr7	66505676	66506177	.	0	.
chr8	48767021	48767522	.	0	.
chr1	106630048	106630549	.	0	.
chr2	173978011	173978512	.	0	.
chr11	35979135	35979636	.	0	.
chr19	10237776	10238277	.	0	.
chr12	86022858	86023359	.	0	.
chr14	46066975	46067476	.	0	.
chr5	123116086	123116587	.	0	.
chr16	10374563	10375064	.	0	.
chr9	21154143	21154644	.	0	.
chr11	95184493	95184994	.	0	.
chr1	190344570	190345071	.	0	.
chr16	35154212	35154713	.	0	.
chr14	100477639	100478140	.	0	.
chr5	148146656	148147157	.	0	.
chr9	34965119	34965620	.	0	.
chr2	38125653	38126154	.	0	.
chr12	75352493	75352994	.	0	.
chr2	75485391	75485892	.	0	.
chr2	131171352	131171853	.	0	.
chr2	29250143	29250644	.	0	.
chr4	148950776	148951277	.	0	.
chr6	31600984	31601485	.	0	.
chr11	35299961	35300462	.	0	.
chr2	79662465	79662966	.	0	.
chr9	83551085	83551586	.	0	.
chr12	73110785	73111286	.	0	.
chr6	71081134	71081635	.	0	.
chr7	36707231	36707732	.	0	.
chr6	31637366	31637867	.	0	.
chr8	120335526	120336027	.	0	.
chr6	28981071	28981572	.	0	.
chr7	24534066	24534567	.	0	.
chr9	56669433	56669934	.	0	.
chr12	33034769	33035270	.	0	.
chr19	57077752	57078253	.	0	.
chr7	36095372	36095873	.	0	.
chr8	95142402	95142903	.	0	.
chr5	115700190	115700691	.	0	.
chr7	81995760	81996261	.	0	.
chr13	56296105	56296606	.	0	.
chr1	182465340	182465841	.	0	.
chr4	125960577	125961078	.	0	.
chr8	10926531	10927032	.	0	.
chr2	144676592	144677093	.	0	.
chr8	67818042	67818543	.	0	.
chr16	28898990	28899491	.	0	.
chr16	35596648	35597149	.	0	.
chr1	139101788	139102289	.	0	.
chr2	26482227	26482728	.	0	.
chr4	150231859	150232360	.	0	.
chr4	123004982	123005483	.	0	.
chr10	58604656	58605157	.	0	.
chr17	87174280	87174781	.	0	.
chr2	167079565	167080066	.	0	.
chr8	87745083	87745584	.	0	.
chr9	122572116	122572617	.	0	.
chr2	94263458	94263959	.	0	.
chr4	125629189	125629690	.	0	.
chr10	125948851	125949352	.	0	.
chr7	65469600	65470101	.	0	.
chr4	152360785	152361286	.	0	.
chr18	11442331	11442832	.	0	.
chr13	29034309	29034810	.	0	.
chr4	152568619	152569120	.	0	.
chr14	76032487	76032988	.	0	.
chr2	166434075	166434576	.	0	.
chr5	36251103	36251604	.	0	.
chr14	118231855	118232356	.	0	.
chr2	103600063	103600564	.	0	.
chr5	101112459	101112960	.	0	.
chr6	53965856	53966357	.	0	.
chr7	99429802	99430303	.	0	.
chr6	37388931	37389432	.	0	.
chr6	91659533	91660034	.	0	.
chr2	170308944	170309445	.	0	.
chr4	120666243	120666744	.	0	.
chr4	137494761	137495262	.	0	.
chr4	148517620	148518121	.	0	.
chr7	144740248	144740749	.	0	.
chr9	101546149	101546650	.	0	.
chr7	46479827	46480328	.	0	.
chr18	37822407	37822908	.	0	.
chr5	137690381	137690882	.	0	.
chr3	90601909	90602410	.	0	.
chr2	153287741	153288242	.	0	.
chr9	118975847	118976348	.	0	.
chr8	110144537	110145038	.	0	.
chr11	60508811	60509312	.	0	.
chr2	29239042	29239543	.	0	.
chr1	59669874	59670375	.	0	.
chr19	50677898	50678399	.	0	.
chr9	61853715	61854216	.	0	.
chr2	38933858	38934359	.	0	.
chr5	36363199	36363700	.	0	.
chr8	11437732	11438233	.	0	.
chr1	37097421	37097922	.	0	.
chr1	180313739	180314240	.	0	.
chr6	112728660	112729161	.	0	.
chr4	89427812	89428313	.	0	.
chr2	151775765	151776266	.	0	.
chr7	49410182	49410683	.	0	.
chr4	133021080	133021581	.	0	.
chr19	7135375	7135876	.	0	.
chr19	53451368	53451869	.	0	.
chr19	56990395	56990896	.	0	.
chr2	173459121	173459622	.	0	.
chr9	20990837	20991338	.	0	.
chr8	114885120	114885621	.	0	.
chr9	69760912	69761413	.	0	.
chr9	64018414	64018915	.	0	.
chr7	105787541	105788042	.	0	.
chr12	54060724	54061225	.	0	.
chr1	165692625	165693126	.	0	.
chr10	62902695	62903196	.	0	.
chr4	82065834	82066335	.	0	.
chr4	117630032	117630533	.	0	.
chr3	122048383	122048884	.	0	.
chr4	8850452	8850953	.	0	.
chr2	31635943	31636444	.	0	.
chr2	91950074	91950575	.	0	.
chr4	129986063	129986564	.	0	.
chr8	92518049	92518550	.	0	.
chr11	24370333	24370834	.	0	.
chr9	14202484	14202985	.	0	.
chr1	191184812	191185313	.	0	.
chr18	80634294	80634795	.	0	.
chr18	66217645	66218146	.	0	.
chr12	86220529	86221030	.	0	.
chr15	39736285	39736786	.	0	.
chr2	179733269	179733770	.	0	.
chr8	122635638	122636139	.	0	.
chr6	71197913	71198414	.	0	.
chr10	40844541	40845042	.	0	.
chr4	133211865	133212366	.	0	.
chr4	123093040	123093541	.	0	.
chr6	7215848	7216349	.	0	.
chr8	122840653	122841154	.	0	.
chr15	102744562	102745063	.	0	.
chr11	33827079	33827580	.	0	.
chr11	116237981	116238482	.	0	.
chr8	94729281	94729782	.	0	.
chr5	77581229	77581730	.	0	.
chr18	84753342	84753843	.	0	.
chr12	112112918	112113419	.	0	.
chr7	105399344	105399845	.	0	.
chr10	117023728	117024229	.	0	.
chr14	70001607	70002108	.	0	.
chr11	88288373	88288874	.	0	.
chr1	168234172	168234673	.	0	.
chr12	27126674	27127175	.	0	.
chr9	110736937	110737438	.	0	.
chr8	71741634	71742135	.	0	.
chr1	182764017	182764518	.	0	.
chr14	25754937	25755438	.	0	.
chr11	118874270	118874771	.	0	.
chr14	27042639	27043140	.	0	.
chr10	82814065	82814566	.	0	.
chr4	124615941	124616442	.	0	.
chr6	117407548	117408049	.	0	.
chr12	12518853	12519354	.	0	.
chrX	102005328	102005829	.	0	.
chr13	38202254	38202755	.	0	.
chr2	172271073	172271574	.	0	.
chr11	76666206	76666707	.	0	.
chr11	50441575	50442076	.	0	.
chr11	96397222	96397723	.	0	.
chr17	43744373	43744874	.	0	.
chr18	75367871	75368372	.	0	.
chr5	24472754	24473255	.	0	.
chr2	30667482	30667983	.	0	.
chr10	114743301	114743802	.	0	.
chr11	109033956	109034457	.	0	.
chr9	75683737	75684238	.	0	.
chr12	86973125	86973626	.	0	.
chr19	55578686	55579187	.	0	.
chr17	30161228	30161729	.	0	.
chr7	109196450	109196951	.	0	.
chr9	37431943	37432444	.	0	.
chr17	29297124	29297625	.	0	.
chr17	80833801	80834302	.	0	.
chr16	21224657	21225158	.	0	.
chr7	30972956	30973457	.	0	.
chr14	105377126	105377627	.	0	.
chr7	35055799	35056300	.	0	.
chr7	83682494	83682995	.	0	.
chr18	76084104	76084605	.	0	.
chr15	76616334	76616835	.	0	.
chr11	59312940	59313441	.	0	.
chr4	139083002	139083503	.	0	.
chr9	9673181	9673682	.	0	.
chr2	36217155	36217656	.	0	.
chr5	120325323	120325824	.	0	.
chr2	132001634	132002135	.	0	.
chr7	144942024	144942525	.	0	.
chr8	122550055	122550556	.	0	.
chr14	61161893	61162394	.	0	.
chr17	73507666	73508167	.	0	.
chr11	100411844	100412345	.	0	.
chr15	64026766	64027267	.	0	.
chr17	26507081	26507582	.	0	.
chr1	179452071	179452572	.	0	.
chr2	173854136	173854637	.	0	.
chr8	124249858	124250359	.	0	.
chr10	61325738	61326239	.	0	.
chr6	31636854	31637355	.	0	.
chr14	121246095	121246596	.	0	.
chr16	93461077	93461578	.	0	.
chr9	63896274	63896775	.	0	.
chr14	47001149	47001650	.	0	.
chr4	129749072	129749573	.	0	.
chr4	135655432	135655933	.	0	.
chr19	59911434	59911935	.	0	.
chr11	76570616	76571117	.	0	.
chr7	30314577	30315078	.	0	.
chr11	89978150	89978651	.	0	.
chr8	105685880	105686381	.	0	.
chr11	117770379	117770880	.	0	.
chr17	47427843	47428344	.	0	.
chr3	122405256	122405757	.	0	.
chr6	91807148	91807649	.	0	.
chr6	93912774	93913275	.	0	.
chr11	72963229	72963730	.	0	.
chr5	96617133	96617634	.	0	.
chr4	124672156	124672657	.	0	.
chr11	11829205	11829706	.	0	.
chr8	109947813	109948314	.	0	.
chr7	82011608	82012109	.	0	.
chr1	135032574	135033075	.	0	.
chr1	62751133	62751634	.	0	.
chr12	81780424	81780925	.	0	.
chr10	74760666	74761167	.	0	.
chr12	24734806	24735307	.	0	.
chr18	13410348	13410849	.	0	.
chr4	134017947	134018448	.	0	.
chr5	115523965	115524466	.	0	.
chr5	128418259	128418760	.	0	.
chr7	80134320	80134821	.	0	.
chr8	26804893	26805394	.	0	.
chr9	42183411	42183912	.	0	.
chr5	132194996	132195497	.	0	.
chr19	55940845	55941346	.	0	.
chr2	5045191	5045692	.	0	.
chr5	142041379	142041880	.	0	.
chr4	137142294	137142795	.	0	.
chr3	108858070	108858571	.	0	.
chr10	77247000	77247501	.	0	.
chr2	105134782	105135283	.	0	.
chr19	42240825	42241326	.	0	.
chr8	35359438	35359939	.	0	.
chr4	149538733	149539234	.	0	.
chr7	137606002	137606503	.	0	.
chr2	49938037	49938538	.	0	.
chr14	75565710	75566211	.	0	.
chr15	79097528	79098029	.	0	.
chr11	98021333	98021834	.	0	.
chr10	60812941	60813442	.	0	.
chr11	119990663	119991164	.	0	.
chr12	8467296	8467797	.	0	.
chr13	35189045	35189546	.	0	.
chr13	103314943	103315444	.	0	.
chr19	7185888	7186389	.	0	.
chr3	104671755	104672256	.	0	.
chr1	154956673	154957174	.	0	.
chr8	106451215	106451716	.	0	.
chr8	103874179	103874680	.	0	.
chr1	132542696	132543197	.	0	.
chr7	28487976	28488477	.	0	.
chr17	28628061	28628562	.	0	.
chr1	15926122	15926623	.	0	.
chr2	32681803	32682304	.	0	.
chr3	127843822	127844323	.	0	.
chr5	128536656	128537157	.	0	.
chr12	102730405	102730906	.	0	.
chr1	12871789	12872290	.	0	.
chr10	39552292	39552793	.	0	.
chr15	84481248	84481749	.	0	.
chr19	4992886	4993387	.	0	.
chr4	151495157	151495658	.	0	.
chr19	60334532	60335033	.	0	.
chr17	32369094	32369595	.	0	.
chr13	99280203	99280704	.	0	.
chr8	26770256	26770757	.	0	.
chr11	118430068	118430569	.	0	.
chr11	114544236	114544737	.	0	.
chr5	74076724	74077225	.	0	.
chr9	62188832	62189333	.	0	.
chr3	130737472	130737973	.	0	.
chr1	133226916	133227417	.	0	.
chr4	131915077	131915578	.	0	.
chr8	125624207	125624708	.	0	.
chr4	41465286	41465787	.	0	.
chr15	3581541	3582042	.	0	.
chr2	156297586	156298087	.	0	.
chr2	115854825	115855326	.	0	.
chr4	123797799	123798300	.	0	.
chr5	123891616	123892117	.	0	.
chr6	91798325	91798826	.	0	.
chr11	81184709	81185210	.	0	.
chr11	97630181	97630682	.	0	.
chr10	8091748	8092249	.	0	.
chr9	60368226	60368727	.	0	.
chr2	69210398	69210899	.	0	.
chr12	111455563	111456064	.	0	.
chr16	86894901	86895402	.	0	.
chr17	30469007	30469508	.	0	.
chr2	154734789	154735290	.	0	.
chr3	152880045	152880546	.	0	.
chr5	113113074	113113575	.	0	.
chr8	77965828	77966329	.	0	.
chr5	149878972	149879473	.	0	.
chr1	91770028	91770529	.	0	.
chr10	83957376	83957877	.	0	.
chr11	113933564	113934065	.	0	.
chr2	29251317	29251818	.	0	.
chr12	17184232	17184733	.	0	.
chr1	134037120	134037621	.	0	.
chr10	119691555	119692056	.	0	.
chr4	134950640	134951141	.	0	.
chr17	28252278	28252779	.	0	.
chr4	110157677	110158178	.	0	.
chr19	4614592	4615093	.	0	.
chr2	29234980	29235481	.	0	.
chr2	94262899	94263400	.	0	.
chr11	100206323	100206824	.	0	.
chr4	127591394	127591895	.	0	.
chr15	103090311	103090812	.	0	.
chr7	98391277	98391778	.	0	.
chr2	112239826	112240327	.	0	.
chr8	12319703	12320204	.	0	.
chr11	59309504	59310005	.	0	.
chr12	111936654	111937155	.	0	.
chr7	4464388	4464889	.	0	.
chr18	35279567	35280068	.	0	.
chr16	93437831	93438332	.	0	.
chr2	168912155	168912656	.	0	.
chr6	83237179	83237680	.	0	.
chr10	70204374	70204875	.	0	.
chr8	62284636	62285137	.	0	.
chr1	90435156	90435657	.	0	.
chr11	35475526	35476027	.	0	.
chr18	84702671	84703172	.	0	.
chr15	25462401	25462902	.	0	.
chr3	132831411	132831912	.	0	.
chr11	30266925	30267426	.	0	.
chr14	24825688	24826189	.	0	.
chr17	78213085	78213586	.	0	.
chr8	122577374	122577875	.	0	.
chr14	33349040	33349541	.	0	.
chr8	111537238	111537739	.	0	.
chr2	73596781	73597282	.	0	.
chr15	63163315	63163816	.	0	.
chr15	82921992	82922493	.	0	.
chr7	126344579	126345080	.	0	.
chr2	74964296	74964797	.	0	.
chr18	62734533	62735034	.	0	.
chr7	63873719	63874220	.	0	.
chr7	144780098	144780599	.	0	.
chr11	109048850	109049351	.	0	.
chr16	64368799	64369300	.	0	.
chr5	52819310	52819811	.	0	.
chr8	128223547	128224048	.	0	.
chr15	59550498	59550999	.	0	.
chr7	99015318	99015819	.	0	.
chr2	28606991	28607492	.	0	.
chr15	96657963	96658464	.	0	.
chr14	79203491	79203992	.	0	.
chr3	27859024	27859525	.	0	.
chr5	140609395	140609896	.	0	.
chr6	51207417	51207918	.	0	.
chr3	101395328	101395829	.	0	.
chr19	59582167	59582668	.	0	.
chr6	30174017	30174518	.	0	.
chr12	108214998	108215499	.	0	.
chr6	118197166	118197667	.	0	.
chr6	121064556	121065057	.	0	.
chr8	120227563	120228064	.	0	.
chr7	29316908	29317409	.	0	.
chr10	80897826	80898327	.	0	.
chr18	34208860	34209361	.	0	.
chr2	130398006	130398507	.	0	.
chr2	153493026	153493527	.	0	.
chr11	4299180	4299681	.	0	.
chr6	113892177	113892678	.	0	.
chr6	119329282	119329783	.	0	.
chr15	25469359	25469860	.	0	.
chr2	32574903	32575404	.	0	.
chr18	23953156	23953657	.	0	.
chr4	120171966	120172467	.	0	.
chr12	39629601	39630102	.	0	.
chr13	32024823	32025324	.	0	.
chr14	21523117	21523618	.	0	.
chr14	22081534	22082035	.	0	.
chr2	118203487	118203988	.	0	.
chr7	132197885	132198386	.	0	.
chr2	166541470	166541971	.	0	.
chr11	96988229	96988730	.	0	.
chr6	71989815	71990316	.	0	.
chr1	192769794	192770295	.	0	.
chr17	30160721	30161222	.	0	.
chr7	84128622	84129123	.	0	.
chr19	4213417	4213918	.	0	.
chr2	32535448	32535949	.	0	.
chr6	137519536	137520037	.	0	.
chr7	74303802	74304303	.	0	.
chr7	114204004	114204505	.	0	.
chrX	50841053	50841554	.	0	.
chr8	27223721	27224222	.	0	.
chr1	184335213	184335714	.	0	.
chr12	82105738	82106239	.	0	.
chr1	157798754	157799255	.	0	.
chr15	96970041	96970542	.	0	.
chr15	12560176	12560677	.	0	.
chr2	75063252	75063753	.	0	.
chr2	35302422	35302923	.	0	.
chr11	59356955	59357456	.	0	.
chr11	4299714	4300215	.	0	.
chr7	28694460	28694961	.	0	.
chr11	101687875	101688376	.	0	.
chr9	67297303	67297804	.	0	.
chr7	130129176	130129677	.	0	.
chr7	4842487	4842988	.	0	.
chr2	151632553	151633054	.	0	.
chr10	59965106	59965607	.	0	.
chr14	34892207	34892708	.	0	.
chr10	118121816	118122317	.	0	.
chr11	95087482	95087983	.	0	.
chr15	101370234	101370735	.	0	.
chr6	135040228	135040729	.	0	.
chr19	53010920	53011421	.	0	.
chr5	131839539	131840040	.	0	.
chr1	88403506	88404007	.	0	.
chr4	154964617	154965118	.	0	.
chr14	105815633	105816134	.	0	.
chr5	111975619	111976120	.	0	.
chr16	13050360	13050861	.	0	.
chr10	91628538	91629039	.	0	.
chr4	45763800	45764301	.	0	.
chr1	151214184	151214685	.	0	.
chr1	182792675	182793176	.	0	.
chr19	47443355	47443856	.	0	.
chr5	113996382	113996883	.	0	.
chr13	57787254	57787755	.	0	.
chr3	84430844	84431345	.	0	.
chr5	135850861	135851362	.	0	.
chr7	19768935	19769436	.	0	.
chr11	45550630	45551131	.	0	.
chr11	77848773	77849274	.	0	.
chr11	79030941	79031442	.	0	.
chr17	84595903	84596404	.	0	.
chr1	167820363	167820864	.	0	.
chr10	60831874	60832375	.	0	.
chr6	32612593	32613094	.	0	.
chr6	52229651	52230152	.	0	.
chr6	121129477	121129978	.	0	.
chr6	135859596	135860097	.	0	.
chr8	57322025	57322526	.	0	.
chr7	136219335	136219836	.	0	.
chr10	77191075	77191576	.	0	.
chr2	121632040	121632541	.	0	.
chr4	121214171	121214672	.	0	.
chr12	27160188	27160689	.	0	.
chr6	125049673	125050174	.	0	.
chr11	88421879	88422380	.	0	.
chr12	8856185	8856686	.	0	.
chr3	37733430	37733931	.	0	.
chr1	88620507	88621008	.	0	.
chr10	62089036	62089537	.	0	.
chr14	70261742	70262243	.	0	.
chr4	124989718	124990219	.	0	.
chr2	26481719	26482220	.	0	.
chr8	128180525	128181026	.	0	.
chr9	14199049	14199550	.	0	.
chr13	44026837	44027338	.	0	.
chr5	98576601	98577102	.	0	.
chr5	107961605	107962106	.	0	.
chr6	137487305	137487806	.	0	.
chr14	75565183	75565684	.	0	.
chr1	191164389	191164890	.	0	.
chr1	88847599	88848100	.	0	.
chr13	37532005	37532506	.	0	.
chr3	122047337	122047838	.	0	.
chr5	17584252	17584753	.	0	.
chr7	65932044	65932545	.	0	.
chr13	13808294	13808795	.	0	.
chr17	46049891	46050392	.	0	.
chr7	142901329	142901830	.	0	.
chr18	83955191	83955692	.	0	.
chr17	6814535	6815036	.	0	.
chr2	25289968	25290469	.	0	.
chr5	21382500	21383001	.	0	.
chr2	128692284	128692785	.	0	.
chr3	144098702	144099203	.	0	.
chr5	150262387	150262888	.	0	.
chr2	33605145	33605646	.	0	.
chr5	123006177	123006678	.	0	.
chr4	45495404	45495905	.	0	.
chr5	139173960	139174461	.	0	.
chr7	82117856	82118357	.	0	.
chr18	46675878	46676379	.	0	.
chr12	8897052	8897553	.	0	.
chr16	84989791	84990292	.	0	.
chr17	14496957	14497458	.	0	.
chr18	73996844	73997345	.	0	.
chr18	84231478	84231979	.	0	.
chr3	107533425	107533926	.	0	.
chr4	153188082	153188583	.	0	.
chr6	17464198	17464699	.	0	.
chr14	19774184	19774685	.	0	.
chr2	166450378	166450879	.	0	.
chr14	21989985	21990486	.	0	.
chr14	59441239	59441740	.	0	.
chr16	62778207	62778708	.	0	.
chr1	135020888	135021389	.	0	.
chr12	27143220	27143721	.	0	.
chr18	55769935	55770436	.	0	.
chr1	89104036	89104537	.	0	.
chr19	10239144	10239645	.	0	.
chr4	45736365	45736866	.	0	.
chr2	37778012	37778513	.	0	.
chr4	84317681	84318182	.	0	.
chr7	96775386	96775887	.	0	.
chr14	33288476	33288977	.	0	.
chr10	80018816	80019317	.	0	.
chr11	96366613	96367114	.	0	.
chr4	137485329	137485830	.	0	.
chr4	84001719	84002220	.	0	.
chr17	6779368	6779869	.	0	.
chr2	149680097	149680598	.	0	.
chr2	154707870	154708371	.	0	.
chr2	29234376	29234877	.	0	.
chr15	12550383	12550884	.	0	.
chr18	80986017	80986518	.	0	.
chr12	31294657	31295158	.	0	.
chr14	118051355	118051856	.	0	.
chr5	119944383	119944884	.	0	.
chr7	67680958	67681459	.	0	.
chr9	53931213	53931714	.	0	.
chr12	101015888	101016389	.	0	.
chr4	46547224	46547725	.	0	.
chr6	94944169	94944670	.	0	.
chr9	77592456	77592957	.	0	.
chr5	136334170	136334671	.	0	.
chr3	90242662	90243163	.	0	.
chr9	46350552	46351053	.	0	.
chr5	150384470	150384971	.	0	.
chr7	49558872	49559373	.	0	.
chr16	23896936	23897437	.	0	.
chr6	126553731	126554232	.	0	.
chr7	28732650	28733151	.	0	.
chr8	123732332	123732833	.	0	.
chr19	59467392	59467893	.	0	.
chr1	89923307	89923808	.	0	.
chr17	43629611	43630112	.	0	.
chr14	58074793	58075294	.	0	.
chr11	95982437	95982938	.	0	.
chr3	95904537	95905038	.	0	.
chr5	111418380	111418881	.	0	.
chr11	59335118	59335619	.	0	.
chr4	13264980	13265481	.	0	.
chr7	99071773	99072274	.	0	.
chr7	71023442	71023943	.	0	.
chr15	86189017	86189518	.	0	.
chr4	133247027	133247528	.	0	.
chr8	22660517	22661018	.	0	.
chr4	152349790	152350291	.	0	.
chr6	100218703	100219204	.	0	.
chr6	29066455	29066956	.	0	.
chr3	153085137	153085638	.	0	.
chr4	8690575	8691076	.	0	.
chr2	29012453	29012954	.	0	.
chr12	71983246	71983747	.	0	.
chr16	93486735	93487236	.	0	.
chr18	54233882	54234383	.	0	.
chr1	178677131	178677632	.	0	.
chr11	65504979	65505480	.	0	.
chr4	62518636	62519137	.	0	.
chr4	142688563	142689064	.	0	.
chr7	66753484	66753985	.	0	.
chr8	123234751	123235252	.	0	.
chr11	35985725	35986226	.	0	.
chr4	141274356	141274857	.	0	.
chr5	135133886	135134387	.	0	.
chr19	41270048	41270549	.	0	.
chr6	55649904	55650405	.	0	.
chr9	102714944	102715445	.	0	.
chr4	151300647	151301148	.	0	.
chr8	116863311	116863812	.	0	.
chr13	46911067	46911568	.	0	.
chr2	156047879	156048380	.	0	.
chr18	83283534	83284035	.	0	.
chr4	120360111	120360612	.	0	.
chr7	19279576	19280077	.	0	.
chr7	122290036	122290537	.	0	.
chr9	114056698	114057199	.	0	.
chr10	119061746	119062247	.	0	.
chr9	84266565	84267066	.	0	.
chr7	139516269	139516770	.	0	.
chr13	55912285	55912786	.	0	.
chr4	13093452	13093953	.	0	.
chr16	21533375	21533876	.	0	.
chr1	89121399	89121900	.	0	.
chr10	13782445	13782946	.	0	.
chr1	158258628	158259129	.	0	.
chr11	118905597	118906098	.	0	.
chr12	17112467	17112968	.	0	.
chr15	59598945	59599446	.	0	.
chr4	150599577	150600078	.	0	.
chr10	125288581	125289082	.	0	.
chr5	117359993	117360494	.	0	.
chr14	22668568	22669069	.	0	.
chr17	87330356	87330857	.	0	.
chr2	129411678	129412179	.	0	.
chr2	167144611	167145112	.	0	.
chr9	29458861	29459362	.	0	.
chr18	80617265	80617766	.	0	.
chr1	89755313	89755814	.	0	.
chr11	118907169	118907670	.	0	.
chr2	150990460	150990961	.	0	.
chr4	148500261	148500762	.	0	.
chr12	84881139	84881640	.	0	.
chr7	142552433	142552934	.	0	.
chr11	66419375	66419876	.	0	.
chr8	79206829	79207330	.	0	.
chr11	11878755	11879256	.	0	.
chr17	6006979	6007480	.	0	.
chr11	88431555	88432056	.	0	.
chr17	88064557	88065058	.	0	.
chr11	103355159	103355660	.	0	.
chr10	60798195	60798696	.	0	.
chr11	80295730	80296231	.	0	.
chr19	55754309	55754810	.	0	.
chr2	171741364	171741865	.	0	.
chr4	120281723	120282224	.	0	.
chr4	132144381	132144882	.	0	.
chr14	24871263	24871764	.	0	.
chr11	95225292	95225793	.	0	.
chr3	67521857	67522358	.	0	.
chr13	59682371	59682872	.	0	.
chr12	108327833	108328334	.	0	.
chr12	27519181	27519682	.	0	.
chr15	81935917	81936418	.	0	.
chr2	165766100	165766601	.	0	.
chr10	83914810	83915311	.	0	.
chr17	27294249	27294750	.	0	.
chr2	118307538	118308039	.	0	.
chr13	43191145	43191646	.	0	.
chr1	54690315	54690816	.	0	.
chr19	10224787	10225288	.	0	.
chr2	32742181	32742682	.	0	.
chr4	129144998	129145499	.	0	.
chr9	42054964	42055465	.	0	.
chr13	29044349	29044850	.	0	.
chr1	72739739	72740240	.	0	.
chr2	126707779	126708280	.	0	.
chr4	129788553	129789054	.	0	.
chr7	141061234	141061735	.	0	.
chr3	36376500	36377001	.	0	.
chr14	21369005	21369506	.	0	.
chr2	129245646	129246147	.	0	.
chr18	38543183	38543684	.	0	.
chr18	61825726	61826227	.	0	.
chr8	126746239	126746740	.	0	.
chr16	30797829	30798330	.	0	.
chr3	131177815	131178316	.	0	.
chr4	153727615	153728116	.	0	.
chr6	88131314	88131815	.	0	.
chr13	116313560	116314061	.	0	.
chr19	59585710	59586211	.	0	.
chr13	57825797	57826298	.	0	.
chr16	22118942	22119443	.	0	.
chr8	48299945	48300446	.	0	.
chr15	39659241	39659742	.	0	.
chr7	70796151	70796652	.	0	.
chr5	124192942	124193443	.	0	.
chr1	91584805	91585306	.	0	.
chr16	25849775	25850276	.	0	.
chr13	32775848	32776349	.	0	.
chr10	37139277	37139778	.	0	.
chr9	34886702	34887203	.	0	.
chr8	57334093	57334594	.	0	.
chr1	153073830	153074331	.	0	.
chr15	77329416	77329917	.	0	.
chr15	102754285	102754786	.	0	.
chr16	93328767	93329268	.	0	.
chr17	75292901	75293402	.	0	.
chr18	81321974	81322475	.	0	.
chr2	34027522	34028023	.	0	.
chr8	113496808	113497309	.	0	.
chrX	141933951	141934452	.	0	.
chr17	25756580	25757081	.	0	.
chr8	77337321	77337822	.	0	.
chr5	51894054	51894555	.	0	.
chr9	44724237	44724738	.	0	.
chr4	151756334	151756835	.	0	.
chr17	79563287	79563788	.	0	.
chr2	19445316	19445817	.	0	.
chr3	90601377	90601878	.	0	.
chr10	22908566	22909067	.	0	.
chr6	51702336	51702837	.	0	.
chr1	183547078	183547579	.	0	.
chr19	57988618	57989119	.	0	.
chr6	91222561	91223062	.	0	.
chr11	99024424	99024925	.	0	.
chr13	21897167	21897668	.	0	.
chr15	101341713	101342214	.	0	.
chr5	141628257	141628758	.	0	.
chr14	33334221	33334722	.	0	.
chr19	57490998	57491499	.	0	.
chr11	100145020	100145521	.	0	.
chr17	79578181	79578682	.	0	.
chr5	51894568	51895069	.	0	.
chr10	86289932	86290433	.	0	.
chr5	14039124	14039625	.	0	.
chr9	63949324	63949825	.	0	.
chr17	80706546	80707047	.	0	.
chr3	79576129	79576630	.	0	.
chr17	24548853	24549354	.	0	.
chr10	42613960	42614461	.	0	.
chr12	107934765	107935266	.	0	.
chr18	69778992	69779493	.	0	.
chr2	37802046	37802547	.	0	.
chr2	75061404	75061905	.	0	.
chr4	41498095	41498596	.	0	.
chr4	119932695	119933196	.	0	.
chr6	42371752	42372253	.	0	.
chr1	126683662	126684163	.	0	.
chr17	25256615	25257116	.	0	.
chr9	34279837	34280338	.	0	.
chr11	8514016	8514517	.	0	.
chr13	15052635	15053136	.	0	.
chr10	120744432	120744933	.	0	.
chr7	111896263	111896764	.	0	.
chr5	148759771	148760272	.	0	.
chr17	26424302	26424803	.	0	.
chr4	47092593	47093094	.	0	.
chr10	122855045	122855546	.	0	.
chr16	9670556	9671057	.	0	.
chr12	86977849	86978350	.	0	.
chr8	111360761	111361262	.	0	.
chr12	105563394	105563895	.	0	.
chr9	64604246	64604747	.	0	.
chr11	117790592	117791093	.	0	.
chr1	172638761	172639262	.	0	.
chr9	42778848	42779349	.	0	.
chr9	123021620	123022121	.	0	.
chr2	155742756	155743257	.	0	.
chr3	89277323	89277824	.	0	.
chr6	39556510	39557011	.	0	.
chr19	5654574	5655075	.	0	.
chr11	117628341	117628842	.	0	.
chr15	36419857	36420358	.	0	.
chr15	82148576	82149077	.	0	.
chr3	52090455	52090956	.	0	.
chr1	166048566	166049067	.	0	.
chr15	66886102	66886603	.	0	.
chr3	146732230	146732731	.	0	.
chr13	103491059	103491560	.	0	.
chr14	60726066	60726567	.	0	.
chr17	14497649	14498150	.	0	.
chr7	82070788	82071289	.	0	.
chr17	10514753	10515254	.	0	.
chr7	82069566	82070067	.	0	.
chr14	79917143	79917644	.	0	.
chr4	153307936	153308437	.	0	.
chr4	93879181	93879682	.	0	.
chr7	83737891	83738392	.	0	.
chr13	102842160	102842661	.	0	.
chr7	137655247	137655748	.	0	.
chr10	76798296	76798797	.	0	.
chr11	52437041	52437542	.	0	.
chr14	79673061	79673562	.	0	.
chr18	44454329	44454830	.	0	.
chr1	184724715	184725216	.	0	.
chr7	70326051	70326552	.	0	.
chr19	43949285	43949786	.	0	.
chr2	29246256	29246757	.	0	.
chr15	101411187	101411688	.	0	.
chr12	53753303	53753804	.	0	.
chr4	137727763	137728264	.	0	.
chr5	76022872	76023373	.	0	.
chr4	32188998	32189499	.	0	.
chr10	22877732	22878233	.	0	.
chr2	132881263	132881764	.	0	.
chr8	25212285	25212786	.	0	.
chr10	128400252	128400753	.	0	.
chr14	55900654	55901155	.	0	.
chr9	41579567	41580068	.	0	.
chr9	61284113	61284614	.	0	.
chr11	117370337	117370838	.	0	.
chr15	102326520	102327021	.	0	.
chr14	57525550	57526051	.	0	.
chr17	79728340	79728841	.	0	.
chr5	144914442	144914943	.	0	.
chr13	44630067	44630568	.	0	.
chr10	95116932	95117433	.	0	.
chr11	100168889	100169390	.	0	.
chr15	98602869	98603370	.	0	.
chr10	60826329	60826830	.	0	.
chr3	83553862	83554363	.	0	.
chr9	37217945	37218446	.	0	.
chr3	123690645	123691146	.	0	.
chr4	142634029	142634530	.	0	.
chr9	23009393	23009894	.	0	.
chr4	133752610	133753111	.	0	.
chr13	59645958	59646459	.	0	.
chr9	56795623	56796124	.	0	.
chr4	155054593	155055094	.	0	.
chr3	104965129	104965630	.	0	.
chr2	132017577	132018078	.	0	.
chr17	87351458	87351959	.	0	.
chr4	125697599	125698100	.	0	.
chr18	11352636	11353137	.	0	.
chr11	96292172	96292673	.	0	.
chr10	60813552	60814053	.	0	.
chr18	52959774	52960275	.	0	.
chr19	5560334	5560835	.	0	.
chr2	72254865	72255366	.	0	.
chr2	136686089	136686590	.	0	.
chr4	95746674	95747175	.	0	.
chr4	125756281	125756782	.	0	.
chr5	34931727	34932228	.	0	.
chr8	70816628	70817129	.	0	.
chr8	87383380	87383881	.	0	.
chr3	136007777	136008278	.	0	.
chr9	31566427	31566928	.	0	.
chr8	70906228	70906729	.	0	.
chr15	9088487	9088988	.	0	.
chr10	89718692	89719193	.	0	.
chr16	14377323	14377824	.	0	.
chr5	92809600	92810101	.	0	.
chr7	100033575	100034076	.	0	.
chr7	101772892	101773393	.	0	.
chr7	73716079	73716580	.	0	.
chr11	95074706	95075207	.	0	.
chr5	148443733	148444234	.	0	.
chr4	106281609	106282110	.	0	.
chr7	68083259	68083760	.	0	.
chr12	13119949	13120450	.	0	.
chr4	45725647	45726148	.	0	.
chr8	78002018	78002519	.	0	.
chr1	59535118	59535619	.	0	.
chr12	84373231	84373732	.	0	.
chr18	35383483	35383984	.	0	.
chr8	77523185	77523686	.	0	.
chr9	56634018	56634519	.	0	.
chr13	99234001	99234502	.	0	.
chr5	120067148	120067649	.	0	.
chr7	112208600	112209101	.	0	.
chr5	84848553	84849054	.	0	.
chr10	120516156	120516657	.	0	.
chr12	113333377	113333878	.	0	.
chr16	5602783	5603284	.	0	.
chr2	132893720	132894221	.	0	.
chr11	82929771	82930272	.	0	.
chr1	170605633	170606134	.	0	.
chr3	121713301	121713802	.	0	.
chr12	106829419	106829920	.	0	.
chr6	28847704	28848205	.	0	.
chr3	131178547	131179048	.	0	.
chr10	53429950	53430451	.	0	.
chr18	83857254	83857755	.	0	.
chr11	57760573	57761074	.	0	.
chr5	91073373	91073874	.	0	.
chr7	127259835	127260336	.	0	.
chr11	115912296	115912797	.	0	.
chr12	103168931	103169432	.	0	.
chr17	27445628	27446129	.	0	.
chr18	55602594	55603095	.	0	.
chr4	151301246	151301747	.	0	.
chr1	134298955	134299456	.	0	.
chr10	56377787	56378288	.	0	.
chr16	18199001	18199502	.	0	.
chr5	77177971	77178472	.	0	.
chr6	117166755	117167256	.	0	.
chr4	118016270	118016771	.	0	.
chr9	56642741	56643242	.	0	.
chr15	98675785	98676286	.	0	.
chr15	97956248	97956749	.	0	.
chr4	32381546	32382047	.	0	.
chr8	115862791	115863292	.	0	.
chr16	29883571	29884072	.	0	.
chr2	134786499	134787000	.	0	.
chr11	81010807	81011308	.	0	.
chr6	116793810	116794311	.	0	.
chr1	120749360	120749861	.	0	.
chr7	139582598	139583099	.	0	.
chr14	55428188	55428689	.	0	.
chr11	79660957	79661458	.	0	.
chr12	52833917	52834418	.	0	.
chr4	124949663	124950164	.	0	.
chr7	123983584	123984085	.	0	.
chr4	139795971	139796472	.	0	.
chr8	108888290	108888791	.	0	.
chr14	98626416	98626917	.	0	.
chr5	119980950	119981451	.	0	.
chr1	191167090	191167591	.	0	.
chr11	68637838	68638339	.	0	.
chr14	20154153	20154654	.	0	.
chr18	61096387	61096888	.	0	.
chr4	85202704	85203205	.	0	.
chr4	95793949	95794450	.	0	.
chr5	151399810	151400311	.	0	.
chr6	36784664	36785165	.	0	.
chr7	5053763	5054264	.	0	.
chr7	132455305	132455806	.	0	.
chr10	40737240	40737741	.	0	.
chr18	6419614	6420115	.	0	.
chr2	80128749	80129250	.	0	.
chr3	122047881	122048382	.	0	.
chr1	166825490	166825991	.	0	.
chr14	30576451	30576952	.	0	.
chr17	14407767	14408268	.	0	.
chr5	66576284	66576785	.	0	.
chr7	36714260	36714761	.	0	.
chr15	63164040	63164541	.	0	.
chr10	63057233	63057734	.	0	.
chr10	81018313	81018814	.	0	.
chr2	158397054	158397555	.	0	.
chr9	37037477	37037978	.	0	.
chr1	166254915	166255416	.	0	.
chr10	54277426	54277927	.	0	.
chr15	79365074	79365575	.	0	.
chr4	82447280	82447781	.	0	.
chr12	12765445	12765946	.	0	.
chr4	84068949	84069450	.	0	.
chr5	129067912	129068413	.	0	.
chr12	73546399	73546900	.	0	.
chr12	107638207	107638708	.	0	.
chr13	103328781	103329282	.	0	.
chr2	6403809	6404310	.	0	.
chr2	171735131	171735632	.	0	.
chr3	122103450	122103951	.	0	.
chr4	141468690	141469191	.	0	.
chr5	114412896	114413397	.	0	.
chr6	135066972	135067473	.	0	.
chr13	59688236	59688737	.	0	.
chr18	58017225	58017726	.	0	.
chr14	46077695	46078196	.	0	.
chr1	167466709	167467210	.	0	.
chr17	35295721	35296222	.	0	.
chr4	103420967	103421468	.	0	.
chr11	121647292	121647793	.	0	.
chr15	92751997	92752498	.	0	.
chr11	102446627	102447128	.	0	.
chr6	42324526	42325027	.	0	.
chr5	75077000	75077501	.	0	.
chr2	70397618	70398119	.	0	.
chr4	9079657	9080158	.	0	.
chr7	29071578	29072079	.	0	.
chr9	96765259	96765760	.	0	.
chr16	5627419	5627920	.	0	.
chr16	8737260	8737761	.	0	.
chr11	70253757	70254258	.	0	.
chr4	152953596	152954097	.	0	.
chr11	112834497	112834998	.	0	.
chr15	74486814	74487315	.	0	.
chr14	51906655	51907156	.	0	.
chr17	31901786	31902287	.	0	.
chr8	120518599	120519100	.	0	.
chr17	93200409	93200910	.	0	.
chr5	134785869	134786370	.	0	.
chr11	72050980	72051481	.	0	.
chr8	106510580	106511081	.	0	.
chr10	80371536	80372037	.	0	.
chr2	174833554	174834055	.	0	.
chr7	109195931	109196432	.	0	.
chr13	53461810	53462311	.	0	.
chr8	123825956	123826457	.	0	.
chr3	57625386	57625887	.	0	.
chr19	31764381	31764882	.	0	.
chr12	72392976	72393477	.	0	.
chr9	102729117	102729618	.	0	.
chr11	114218735	114219236	.	0	.
chr12	100958607	100959108	.	0	.
chr13	50430636	50431137	.	0	.
chr11	84066900	84067401	.	0	.
chr8	120439289	120439790	.	0	.
chr9	30632369	30632870	.	0	.
chr12	109419893	109420394	.	0	.
chr4	86124353	86124854	.	0	.
chr5	111434587	111435088	.	0	.
chr4	32382514	32383015	.	0	.
chr3	107517215	107517716	.	0	.
chr5	51918042	51918543	.	0	.
chr15	30646613	30647114	.	0	.
chr7	141038046	141038547	.	0	.
chr16	29728800	29729301	.	0	.
chr5	139821770	139822271	.	0	.
chr8	121661909	121662410	.	0	.
chr15	82958072	82958573	.	0	.
chr4	100863787	100864288	.	0	.
chr5	13992934	13993435	.	0	.
chr7	63668164	63668665	.	0	.
chr17	75306932	75307433	.	0	.
chr19	5944920	5945421	.	0	.
chr15	84105649	84106150	.	0	.
chr4	63213769	63214270	.	0	.
chr8	26779121	26779622	.	0	.
chr11	33781626	33782127	.	0	.
chr13	38593168	38593669	.	0	.
chr3	122333674	122334175	.	0	.
chr11	115891361	115891862	.	0	.
chr19	50559612	50560113	.	0	.
chr9	28197596	28198097	.	0	.
chr1	159686887	159687388	.	0	.
chr17	66590363	66590864	.	0	.
chr3	50412459	50412960	.	0	.
chr5	24401927	24402428	.	0	.
chr6	85483803	85484304	.	0	.
chr6	92244450	92244951	.	0	.
chr9	44720417	44720918	.	0	.
chr9	55430111	55430612	.	0	.
chr9	60522829	60523330	.	0	.
chr1	118890459	118890960	.	0	.
chr19	4220163	4220664	.	0	.
chr2	94289034	94289535	.	0	.
chr11	36432838	36433339	.	0	.
chr4	148500838	148501339	.	0	.
chr8	70451851	70452352	.	0	.
chr9	61321552	61322053	.	0	.
chr17	49231304	49231805	.	0	.
chr7	37298801	37299302	.	0	.
chr3	142107629	142108130	.	0	.
chr9	105612743	105613244	.	0	.
chr9	42912306	42912807	.	0	.
chr14	28280304	28280805	.	0	.
chr9	23386103	23386604	.	0	.
chr9	48756215	48756716	.	0	.
chr19	56356919	56357420	.	0	.
chr5	88426817	88427318	.	0	.
chr5	100876455	100876956	.	0	.
chr10	75107154	75107655	.	0	.
chr13	101532748	101533249	.	0	.
chr7	145332655	145333156	.	0	.
chr1	128622772	128623273	.	0	.
chr19	32550337	32550838	.	0	.
chr5	74388029	74388530	.	0	.
chr7	65074134	65074635	.	0	.
chr8	33978478	33978979	.	0	.
chr19	9106845	9107346	.	0	.
chr10	84302785	84303286	.	0	.
chr14	35096047	35096548	.	0	.
chr16	10781772	10782273	.	0	.
chr8	117561945	117562446	.	0	.
chr16	18127092	18127593	.	0	.
chr9	95749581	95750082	.	0	.
chr3	105705560	105706061	.	0	.
chrX	142285938	142286439	.	0	.
chr3	138906328	138906829	.	0	.
chr3	130867003	130867504	.	0	.
chr10	75104029	75104530	.	0	.
chr17	47957997	47958498	.	0	.
chr8	86881907	86882408	.	0	.
chr1	127348676	127349177	.	0	.
chr6	71715579	71716080	.	0	.
chr7	138501260	138501761	.	0	.
chr12	33244150	33244651	.	0	.
chr7	127824213	127824714	.	0	.
chr7	5056522	5057023	.	0	.
chr4	84120275	84120776	.	0	.
chr12	107960986	107961487	.	0	.
chr12	9174203	9174704	.	0	.
chr11	81193808	81194309	.	0	.
chr8	47206502	47207003	.	0	.
chr2	179762481	179762982	.	0	.
chr1	131107402	131107903	.	0	.
chr3	143596974	143597475	.	0	.
chr7	99269199	99269700	.	0	.
chr15	99665454	99665955	.	0	.
chr13	10360004	10360505	.	0	.
chr18	50064797	50065298	.	0	.
chr4	143330452	143330953	.	0	.
chr5	114969123	114969624	.	0	.
chr14	51176186	51176687	.	0	.
chr19	10232066	10232567	.	0	.
chr8	13897104	13897605	.	0	.
chr7	34797851	34798352	.	0	.
chr11	103961307	103961808	.	0	.
chr5	118514762	118515263	.	0	.
chr14	97588200	97588701	.	0	.
chr4	100992285	100992786	.	0	.
chr5	111408611	111409112	.	0	.
chr12	28612354	28612855	.	0	.
chr9	62810593	62811094	.	0	.
chr11	103192880	103193381	.	0	.
chr18	83287808	83288309	.	0	.
chr2	143696221	143696722	.	0	.
chr6	5137906	5138407	.	0	.
chr1	132541077	132541578	.	0	.
chr10	75703879	75704380	.	0	.
chr10	98976716	98977217	.	0	.
chr13	20354604	20355105	.	0	.
chr13	49082455	49082956	.	0	.
chr14	60086628	60087129	.	0	.
chr14	99641867	99642368	.	0	.
chr17	29968281	29968782	.	0	.
chr18	12567756	12568257	.	0	.
chr18	78267368	78267869	.	0	.
chr18	78348735	78349236	.	0	.
chr2	27505489	27505990	.	0	.
chr2	75210072	75210573	.	0	.
chr2	93746017	93746518	.	0	.
chr3	87948974	87949475	.	0	.
chr3	145885889	145886390	.	0	.
chr3	153396747	153397248	.	0	.
chr5	131565974	131566475	.	0	.
chr6	32329935	32330436	.	0	.
chr6	61233499	61234000	.	0	.
chr7	35388609	35389110	.	0	.
chr7	122800573	122801074	.	0	.
chr8	122229975	122230476	.	0	.
chr9	66708039	66708540	.	0	.
chr14	61161064	61161565	.	0	.
chr10	18487756	18488257	.	0	.
chr11	117937899	117938400	.	0	.
chr11	83849925	83850426	.	0	.
chr4	9847356	9847857	.	0	.
chr15	94249539	94250040	.	0	.
chr17	23660801	23661302	.	0	.
chr16	17251526	17252027	.	0	.
chr8	74871959	74872460	.	0	.
chr18	50026224	50026725	.	0	.
chr11	35582575	35583076	.	0	.
chr12	107438742	107439243	.	0	.
chr13	41303349	41303850	.	0	.
chr16	25041693	25042194	.	0	.
chr3	65442222	65442723	.	0	.
chr12	12972964	12973465	.	0	.
chr8	125595572	125596073	.	0	.
chr17	17550358	17550859	.	0	.
chr11	113352040	113352541	.	0	.
chr13	48694735	48695236	.	0	.
chr16	97763694	97764195	.	0	.
chr1	4036317	4036818	.	0	.
chr3	101105628	101106129	.	0	.
chr9	14200203	14200704	.	0	.
chr9	108197268	108197769	.	0	.
chr10	77129881	77130382	.	0	.
chr11	107272141	107272642	.	0	.
chr7	136967239	136967740	.	0	.
chr10	99680984	99681485	.	0	.
chr2	159696807	159697308	.	0	.
chr3	99257563	99258064	.	0	.
chr1	39443023	39443524	.	0	.
chr6	52230500	52231001	.	0	.
chr6	91660117	91660618	.	0	.
chr19	53833850	53834351	.	0	.
chr1	91942006	91942507	.	0	.
chr1	179940828	179941329	.	0	.
chr11	59305367	59305868	.	0	.
chr4	33552912	33553413	.	0	.
chr4	76319875	76320376	.	0	.
chr1	134653314	134653815	.	0	.
chr9	96381452	96381953	.	0	.
chr8	57327208	57327709	.	0	.
chr9	37089830	37090331	.	0	.
chr15	97107948	97108449	.	0	.
chr10	61998400	61998901	.	0	.
chr2	180235030	180235531	.	0	.
chr16	87611191	87611692	.	0	.
chr10	77333446	77333947	.	0	.
chr12	78983925	78984426	.	0	.
chr12	111809745	111810246	.	0	.
chr18	13787925	13788426	.	0	.
chr10	128310169	128310670	.	0	.
chr13	103612641	103613142	.	0	.
chr4	41071684	41072185	.	0	.
chr18	33863526	33864027	.	0	.
chr8	10961220	10961721	.	0	.
chr13	51886763	51887264	.	0	.
chr2	59688627	59689128	.	0	.
chr11	114747484	114747985	.	0	.
chr9	107231114	107231615	.	0	.
chr13	59188653	59189154	.	0	.
chr2	38301800	38302301	.	0	.
chr5	131904162	131904663	.	0	.
chr8	57320209	57320710	.	0	.
chrX	99413475	99413976	.	0	.
chr1	107915080	107915581	.	0	.
chr2	150763935	150764436	.	0	.
chr4	63755808	63756309	.	0	.
chr5	64536675	64537176	.	0	.
chr14	70784003	70784504	.	0	.
chr7	28903406	28903907	.	0	.
chr3	97310093	97310594	.	0	.
chr17	44565132	44565633	.	0	.
chr5	52975364	52975865	.	0	.
chr14	123139387	123139888	.	0	.
chr7	98414137	98414638	.	0	.
chr11	87898444	87898945	.	0	.
chr8	120334842	120335343	.	0	.
chr2	59743109	59743610	.	0	.
chr10	111849296	111849797	.	0	.
chr9	41934783	41935284	.	0	.
chr4	106859503	106860004	.	0	.
chr4	119073056	119073557	.	0	.
chr7	67142516	67143017	.	0	.
chr4	54074232	54074733	.	0	.
chr13	63187019	63187520	.	0	.
chr10	40339298	40339799	.	0	.
chr10	83945964	83946465	.	0	.
chr5	65027962	65028463	.	0	.
chr17	26115367	26115868	.	0	.
chr9	103920298	103920799	.	0	.
chr15	85166591	85167092	.	0	.
chr17	45233468	45233969	.	0	.
chr18	24837587	24838088	.	0	.
chr7	96102768	96103269	.	0	.
chr7	112924720	112925221	.	0	.
chr9	6169121	6169622	.	0	.
chr1	154791530	154792031	.	0	.
chr9	34029639	34030140	.	0	.
chr18	33849229	33849730	.	0	.
chr3	34906036	34906537	.	0	.
chr4	149840889	149841390	.	0	.
chr6	128076210	128076711	.	0	.
chr11	70465146	70465647	.	0	.
chr8	86518251	86518752	.	0	.
chr11	97578201	97578702	.	0	.
chr5	30765577	30766078	.	0	.
chr3	145887318	145887819	.	0	.
chr13	60287674	60288175	.	0	.
chr12	108222567	108223068	.	0	.
chr14	58421820	58422321	.	0	.
chr8	120549774	120550275	.	0	.
chr17	83895406	83895907	.	0	.
chr11	55566071	55566572	.	0	.
chr8	87235812	87236313	.	0	.
chr13	31270733	31271234	.	0	.
chr16	5885063	5885564	.	0	.
chr2	29666539	29667040	.	0	.
chr3	97811792	97812293	.	0	.
chr12	112412000	112412501	.	0	.
chr13	34734609	34735110	.	0	.
chr15	84603519	84604020	.	0	.
chr12	104888093	104888594	.	0	.
chr8	122225406	122225907	.	0	.
chr3	92532387	92532888	.	0	.
chr4	120281184	120281685	.	0	.
chr4	63993291	63993792	.	0	.
chr4	89276533	89277034	.	0	.
chr4	106205880	106206381	.	0	.
chr5	7960190	7960691	.	0	.
chr6	52243545	52244046	.	0	.
chr15	97680240	97680741	.	0	.
chr1	181441163	181441664	.	0	.
chr5	129409630	129410131	.	0	.
chr4	131260652	131261153	.	0	.
chr7	12966238	12966739	.	0	.
chr7	28939314	28939815	.	0	.
chr14	103649980	103650481	.	0	.
chr7	30456858	30457359	.	0	.
chr7	58842558	58843059	.	0	.
chr10	59964523	59965024	.	0	.
chr5	4664468	4664969	.	0	.
chr6	32728578	32729079	.	0	.
chr2	105181798	105182299	.	0	.
chr10	60828162	60828663	.	0	.
chr8	25354080	25354581	.	0	.
chr1	164217740	164218241	.	0	.
chr15	102105753	102106254	.	0	.
chr16	78930350	78930851	.	0	.
chr2	105178636	105179137	.	0	.
chr12	84569341	84569842	.	0	.
chr10	24972771	24973272	.	0	.
chr3	84735645	84736146	.	0	.
chr10	21829536	21830037	.	0	.
chr7	142645013	142645514	.	0	.
chr15	102938490	102938991	.	0	.
chr11	94407291	94407792	.	0	.
chr17	87314286	87314787	.	0	.
chr1	89763914	89764415	.	0	.
chr14	70635485	70635986	.	0	.
chr7	134936704	134937205	.	0	.
chr4	155019216	155019717	.	0	.
chr2	31828024	31828525	.	0	.
chr18	78488742	78489243	.	0	.
chr4	117913398	117913899	.	0	.
chr4	139643948	139644449	.	0	.
chr11	35385691	35386192	.	0	.
chr6	140268248	140268749	.	0	.
chr12	113140494	113140995	.	0	.
chr19	53081090	53081591	.	0	.
chr2	105131060	105131561	.	0	.
chr6	28603614	28604115	.	0	.
chr17	13700238	13700739	.	0	.
chr2	103927622	103928123	.	0	.
chr17	45353665	45354166	.	0	.
chr11	63791178	63791679	.	0	.
chr1	155093435	155093936	.	0	.
chr5	139659188	139659689	.	0	.
chr11	119051843	119052344	.	0	.
chr4	124388864	124389365	.	0	.
chr1	57608251	57608752	.	0	.
chr12	86580330	86580831	.	0	.
chr6	31830563	31831064	.	0	.
chr10	83915503	83916004	.	0	.
chr15	82928479	82928980	.	0	.
chr1	120748853	120749354	.	0	.
chr8	118003526	118004027	.	0	.
chr6	52157465	52157966	.	0	.
chr10	79880634	79881135	.	0	.
chr16	13357609	13358110	.	0	.
chr1	180783488	180783989	.	0	.
chr12	94155283	94155784	.	0	.
chr19	38587502	38588003	.	0	.
chr11	21998213	21998714	.	0	.
chr10	62247424	62247925	.	0	.
chr9	116091907	116092408	.	0	.
chr8	92167378	92167879	.	0	.
chr10	52277863	52278364	.	0	.
chr11	120704978	120705479	.	0	.
chr11	113394309	113394810	.	0	.
chr16	18452112	18452613	.	0	.
chr18	12568275	12568776	.	0	.
chr7	34714756	34715257	.	0	.
chr7	29052729	29053230	.	0	.
chr12	57607570	57608071	.	0	.
chr7	73740620	73741121	.	0	.
chr1	157667145	157667646	.	0	.
chr1	166256312	166256813	.	0	.
chr18	76677804	76678305	.	0	.
chr5	44099910	44100411	.	0	.
chr15	27789472	27789973	.	0	.
chr12	82148836	82149337	.	0	.
chr2	13175504	13176005	.	0	.
chr2	153259338	153259839	.	0	.
chr9	69698616	69699117	.	0	.
chr13	74743147	74743648	.	0	.
chr12	3723736	3724237	.	0	.
chr14	27043433	27043934	.	0	.
chr7	66830891	66831392	.	0	.
chr11	101677670	101678171	.	0	.
chr5	113344524	113345025	.	0	.
chr8	89153629	89154130	.	0	.
chr2	74750455	74750956	.	0	.
chr2	154615146	154615647	.	0	.
chr2	157691446	157691947	.	0	.
chr9	102492380	102492881	.	0	.
chr11	64576550	64577051	.	0	.
chr17	11926905	11927406	.	0	.
chr8	122460994	122461495	.	0	.
chr1	158992699	158993200	.	0	.
chr15	99662301	99662802	.	0	.
chr15	102953455	102953956	.	0	.
chrX	11806482	11806983	.	0	.
chr12	75978921	75979422	.	0	.
chr2	170551927	170552428	.	0	.
chr10	123075593	123076094	.	0	.
chr6	52156567	52157068	.	0	.
chr7	109190722	109191223	.	0	.
chr6	114931404	114931905	.	0	.
chr14	35095543	35096044	.	0	.
chr11	80948227	80948728	.	0	.
chr7	139587195	139587696	.	0	.
chr9	103422797	103423298	.	0	.
chr17	8487732	8488233	.	0	.
chr19	44514363	44514864	.	0	.
chr5	46347291	46347792	.	0	.
chr16	96353353	96353854	.	0	.
chr17	28592942	28593443	.	0	.
chr4	130138878	130139379	.	0	.
[truncated: 292 more rows]

## Sheet: Interstitial_progenitor.DAR
Supplementary Table S2. List of differentially accessible regions (DARs) of interstitial progenitor.
chr11	45265412	45265913	.	0	.
chr9	37054107	37054608	.	0	.
chr1	9649199	9649700	.	0	.
chr13	95655210	95655711	.	0	.
chr8	26352058	26352559	.	0	.
chr6	32052553	32053054	.	0	.
chr11	7462021	7462522	.	0	.
chr15	93510660	93511161	.	0	.
chr3	38042506	38043007	.	0	.
chr1	132376429	132376930	.	0	.
chr2	144678970	144679471	.	0	.
chr6	126159536	126160037	.	0	.
chr1	137644488	137644989	.	0	.
chr11	94882613	94883114	.	0	.
chr11	46032360	46032861	.	0	.
chr4	137771232	137771733	.	0	.
chr2	160915515	160916016	.	0	.
chr13	51920452	51920953	.	0	.
chr1	84507045	84507546	.	0	.
chr15	79064998	79065499	.	0	.
chr2	173730487	173730988	.	0	.
chr17	15323136	15323637	.	0	.
chr11	117822680	117823181	.	0	.
chr2	173432240	173432741	.	0	.
chr9	47625014	47625515	.	0	.
chr4	129742935	129743436	.	0	.
chr8	26352635	26353136	.	0	.
chr16	30171688	30172189	.	0	.
chr2	132427605	132428106	.	0	.
chr4	153224631	153225132	.	0	.
chr10	22981792	22982293	.	0	.
chr7	36786674	36787175	.	0	.
chr16	33584762	33585263	.	0	.
chr16	87593985	87594486	.	0	.
chr11	108299823	108300324	.	0	.
chr3	84745769	84746270	.	0	.
chr17	72976852	72977353	.	0	.
chr4	128636166	128636667	.	0	.
chr9	36972057	36972558	.	0	.
chr17	71689830	71690331	.	0	.
chr9	37030239	37030740	.	0	.
chr17	73072401	73072902	.	0	.
chr16	29761817	29762318	.	0	.
chr18	36069103	36069604	.	0	.
chr19	28743317	28743818	.	0	.
chr9	30445048	30445549	.	0	.
chr11	4276326	4276827	.	0	.
chr18	38350006	38350507	.	0	.
chr5	126906568	126907069	.	0	.
chr2	30659176	30659677	.	0	.
chr4	32302930	32303431	.	0	.
chr2	67908931	67909432	.	0	.
chr1	118982351	118982852	.	0	.
chr1	162038096	162038597	.	0	.
chr13	44907545	44908046	.	0	.
chr14	72199877	72200378	.	0	.
chr15	32265276	32265777	.	0	.
chr16	30172725	30173226	.	0	.
chr2	105516284	105516785	.	0	.
chr2	109559468	109559969	.	0	.
chr5	73777292	73777793	.	0	.
chr8	87746038	87746539	.	0	.
chr2	165096330	165096831	.	0	.
chr17	12428390	12428891	.	0	.
chr5	113179723	113180224	.	0	.
chr5	112002062	112002563	.	0	.
chr1	185836650	185837151	.	0	.
chr11	45265939	45266440	.	0	.
chr1	73822569	73823070	.	0	.
chr14	70473978	70474479	.	0	.
chr1	153642093	153642594	.	0	.
chr1	73758575	73759076	.	0	.
chr2	120539733	120540234	.	0	.
chr5	35641822	35642323	.	0	.
chr18	82471806	82472307	.	0	.
chr9	118629891	118630392	.	0	.
chr11	61484474	61484975	.	0	.
chr8	122076077	122076578	.	0	.
chr11	30483210	30483711	.	0	.
chr12	102302636	102303137	.	0	.
chr3	87114776	87115277	.	0	.
chr3	56437990	56438491	.	0	.
chr19	7083367	7083868	.	0	.
chr1	37398915	37399416	.	0	.
chr1	178860721	178861222	.	0	.
chr14	80172893	80173394	.	0	.
chr7	36709254	36709755	.	0	.
chr5	112859516	112860017	.	0	.
chr9	48106533	48107034	.	0	.
chr11	81449166	81449667	.	0	.
chr11	66046640	66047141	.	0	.
chr18	25829388	25829889	.	0	.
chr1	179458652	179459153	.	0	.
chr11	43914484	43914985	.	0	.
chr6	53951024	53951525	.	0	.
chr17	45312876	45313377	.	0	.
chr9	61368193	61368694	.	0	.
chr11	31564622	31565123	.	0	.
chr15	25462401	25462902	.	0	.
chr14	25756383	25756884	.	0	.
chr2	48493923	48494424	.	0	.
chr5	143656926	143657427	.	0	.
chr5	109598813	109599314	.	0	.
chr2	93088123	93088624	.	0	.
chr7	110790712	110791213	.	0	.
chr9	65386164	65386665	.	0	.
chr9	73173365	73173866	.	0	.
chr11	77150205	77150706	.	0	.
chr14	72389590	72390091	.	0	.
chr15	7352712	7353213	.	0	.
chr1	162217491	162217992	.	0	.
chr10	120763883	120764384	.	0	.
chr5	136704140	136704641	.	0	.
chr14	25201094	25201595	.	0	.
chr6	126008905	126009406	.	0	.
chr9	24896722	24897223	.	0	.
chr7	27196449	27196950	.	0	.
chr14	25200593	25201094	.	0	.
chr2	173335847	173336348	.	0	.
chr14	117930017	117930518	.	0	.
chr4	114336380	114336881	.	0	.
chr8	120531986	120532487	.	0	.
chr10	21605034	21605535	.	0	.
chr12	8798348	8798849	.	0	.
chr2	93278080	93278581	.	0	.
chr2	112482830	112483331	.	0	.
chr7	138502936	138503437	.	0	.
chr8	95205928	95206429	.	0	.
chr1	152687275	152687776	.	0	.
chr13	15741755	15742256	.	0	.
chr7	136797664	136798165	.	0	.
chr10	91241568	91242069	.	0	.
chr2	79983312	79983813	.	0	.
chr2	92012725	92013226	.	0	.
chr5	44670344	44670845	.	0	.
chr6	108570262	108570763	.	0	.
chr9	60920012	60920513	.	0	.
chr11	115290824	115291325	.	0	.
chr14	54250197	54250698	.	0	.
chr2	151938755	151939256	.	0	.
chr16	35508961	35509462	.	0	.
chr8	26804893	26805394	.	0	.
chr9	51927947	51928448	.	0	.
chr14	77617673	77618174	.	0	.
chr7	112656009	112656510	.	0	.
chr1	153641486	153641987	.	0	.
chr1	178590239	178590740	.	0	.
chr18	78267368	78267869	.	0	.
chr1	38247870	38248371	.	0	.
chr9	121667304	121667805	.	0	.
chr6	7966221	7966722	.	0	.
chr6	67072395	67072896	.	0	.
chr9	32646773	32647274	.	0	.
chr12	26854990	26855491	.	0	.
chr19	14180075	14180576	.	0	.
chr8	23453865	23454366	.	0	.
chr1	118954783	118955284	.	0	.
chr5	30908437	30908938	.	0	.
chr14	24900617	24901118	.	0	.
chr16	44632624	44633125	.	0	.
chr7	36787213	36787714	.	0	.
chr12	8331508	8332009	.	0	.
chr3	129332513	129333014	.	0	.
chr1	58304163	58304664	.	0	.
chr6	50749129	50749630	.	0	.
chr8	61639053	61639554	.	0	.
chr3	101797992	101798493	.	0	.
chr15	90535687	90536188	.	0	.
chr2	178606665	178607166	.	0	.
chr1	90334950	90335451	.	0	.
chr1	188468338	188468839	.	0	.
chr11	35012047	35012548	.	0	.
chr16	87917174	87917675	.	0	.
chr19	55194438	55194939	.	0	.
chr2	142941207	142941708	.	0	.
chr7	112760680	112761181	.	0	.
chr13	42934781	42935282	.	0	.
chr1	154704460	154704961	.	0	.
chr1	193086983	193087484	.	0	.
chr19	55914905	55915406	.	0	.
chr3	93597379	93597880	.	0	.
chr7	82715040	82715541	.	0	.
chr8	120393608	120394109	.	0	.
chr11	67523776	67524277	.	0	.
chr6	30528853	30529354	.	0	.
chr11	3374699	3375200	.	0	.
chr11	19350455	19350956	.	0	.
chr4	125922160	125922661	.	0	.
chr1	74083455	74083956	.	0	.
chr18	55623411	55623912	.	0	.
chr3	34795451	34795952	.	0	.
chr8	116248107	116248608	.	0	.
chr11	51345755	51346256	.	0	.
chr2	174864636	174865137	.	0	.
chr8	26305224	26305725	.	0	.
chr8	103816333	103816834	.	0	.
chr11	103722115	103722616	.	0	.
chr15	95906324	95906825	.	0	.
chr5	111893957	111894458	.	0	.
chr12	28862684	28863185	.	0	.
chr7	96755191	96755692	.	0	.
chr1	136683397	136683898	.	0	.
chr2	27206118	27206619	.	0	.
chr12	54443118	54443619	.	0	.
chr8	35276444	35276945	.	0	.
chr9	67170733	67171234	.	0	.
chr18	61059485	61059986	.	0	.
chr3	135042079	135042580	.	0	.
chr1	84417635	84418136	.	0	.
chr13	56698316	56698817	.	0	.
chr7	68139160	68139661	.	0	.
chrX	38735008	38735509	.	0	.
chr8	84712153	84712654	.	0	.
chr5	73853940	73854441	.	0	.
chr1	73214687	73215188	.	0	.
chr6	49716555	49717056	.	0	.
chr1	179061595	179062096	.	0	.
chr15	103005957	103006458	.	0	.
chr6	145515769	145516270	.	0	.
chr7	136850501	136851002	.	0	.
chr12	8467913	8468414	.	0	.
chr17	44489970	44490471	.	0	.
chr11	114028325	114028826	.	0	.
chr7	75790941	75791442	.	0	.
chr1	192822583	192823084	.	0	.
chr1	186695290	186695791	.	0	.
chr13	60267637	60268138	.	0	.
chr7	29453266	29453767	.	0	.
chr14	25044869	25045370	.	0	.
chr2	69054266	69054767	.	0	.
chr4	128878804	128879305	.	0	.
chr9	47406964	47407465	.	0	.
chr9	61325915	61326416	.	0	.
chr18	75410174	75410675	.	0	.
chr1	192070181	192070682	.	0	.
chr15	83666465	83666966	.	0	.
chr3	149333185	149333686	.	0	.
chr4	81744732	81745233	.	0	.
chr12	52836040	52836541	.	0	.
chr4	140549976	140550477	.	0	.
chr17	73060831	73061332	.	0	.
chr11	102445435	102445936	.	0	.
chr6	84932915	84933416	.	0	.
chr4	33664404	33664905	.	0	.
chr9	49110368	49110869	.	0	.
chr2	68885999	68886500	.	0	.
chr8	36779577	36780078	.	0	.
chr9	108462178	108462679	.	0	.
chrX	11437156	11437657	.	0	.
chr1	100416753	100417254	.	0	.
chr2	146330525	146331026	.	0	.
chr9	60311606	60312107	.	0	.
chr13	104024709	104025210	.	0	.
chr6	72533402	72533903	.	0	.
chr5	66948010	66948511	.	0	.
chr11	6405555	6406056	.	0	.
chr17	74923262	74923763	.	0	.
chr17	70629872	70630373	.	0	.
chr3	101611394	101611895	.	0	.
chr10	22868512	22869013	.	0	.
chr1	135524041	135524542	.	0	.
chr13	74967381	74967882	.	0	.
chr7	101393330	101393831	.	0	.
chr1	120248087	120248588	.	0	.
chr14	71709488	71709989	.	0	.
chr4	153063358	153063859	.	0	.
chr7	121581533	121582034	.	0	.
chr1	132333636	132334137	.	0	.
chr3	21564359	21564860	.	0	.
chr6	84266676	84267177	.	0	.
chrX	139989179	139989680	.	0	.
chr2	38125653	38126154	.	0	.
chr17	47821290	47821791	.	0	.
chr13	40364866	40365367	.	0	.
chr8	82939803	82940304	.	0	.
chr10	59784628	59785129	.	0	.
chr2	19406638	19407139	.	0	.
chr11	88406591	88407092	.	0	.
chr8	10153654	10154155	.	0	.
chr7	36095372	36095873	.	0	.
chr16	44695692	44696193	.	0	.
chr8	36677782	36678283	.	0	.
chr14	25015800	25016301	.	0	.
chr1	74797292	74797793	.	0	.
chr12	33193548	33194049	.	0	.
chr4	44451051	44451552	.	0	.
chr19	27581733	27582234	.	0	.
chr11	85759982	85760483	.	0	.
chr8	10760692	10761193	.	0	.
chr14	34540656	34541157	.	0	.
chr7	134289598	134290099	.	0	.
chr8	44826914	44827415	.	0	.
chr5	74197497	74197998	.	0	.
chr1	118994617	118995118	.	0	.
chr11	102582230	102582731	.	0	.
chr11	102595282	102595783	.	0	.
chr18	11995830	11996331	.	0	.
chr19	40553753	40554254	.	0	.
chr8	87660830	87661331	.	0	.
chr14	75527387	75527888	.	0	.
chr13	55912285	55912786	.	0	.
chr10	84301555	84302056	.	0	.
chr4	45755794	45756295	.	0	.
chr11	88583823	88584324	.	0	.
chr13	45514922	45515423	.	0	.
chr14	22783664	22784165	.	0	.
chr15	4227959	4228460	.	0	.
chr16	34855252	34855753	.	0	.
chr19	10038940	10039441	.	0	.
chr2	158094801	158095302	.	0	.
chr6	97666826	97667327	.	0	.
chr8	24445589	24446090	.	0	.
chr8	120421556	120422057	.	0	.
chr7	6851656	6852157	.	0	.
chr10	119075021	119075522	.	0	.
chr18	68057710	68058211	.	0	.
chr14	63306665	63307166	.	0	.
chr19	61057459	61057960	.	0	.
chr4	124906375	124906876	.	0	.
chr14	31179593	31180094	.	0	.
chr4	151517143	151517644	.	0	.
chr17	74922632	74923133	.	0	.
chr3	54587259	54587760	.	0	.
chr5	44943027	44943528	.	0	.
chr10	86365453	86365954	.	0	.
chr10	94932445	94932946	.	0	.
chr12	25533869	25534370	.	0	.
chr17	4199306	4199807	.	0	.
chr17	49043969	49044470	.	0	.
chr1	126492482	126492983	.	0	.
chr1	157008399	157008900	.	0	.
chr5	131610798	131611299	.	0	.
chr12	79675697	79676198	.	0	.
chr14	63307231	63307732	.	0	.
chr2	75029187	75029688	.	0	.
chr17	81011460	81011961	.	0	.
chr1	51539663	51540164	.	0	.
chr9	104646331	104646832	.	0	.
chr12	54696254	54696755	.	0	.
chr1	64409123	64409624	.	0	.
chr4	138141309	138141810	.	0	.
chr8	114885120	114885621	.	0	.
chr1	165748044	165748545	.	0	.
chr1	184244670	184245171	.	0	.
chr6	128078504	128079005	.	0	.
chr1	152640501	152641002	.	0	.
chr6	126202903	126203404	.	0	.
chr4	145106770	145107271	.	0	.
chr1	78338029	78338530	.	0	.
chr12	79928973	79929474	.	0	.
chr3	27689423	27689924	.	0	.
chr7	99664538	99665039	.	0	.
chr11	7506573	7507074	.	0	.
chr14	54192353	54192854	.	0	.
chr12	86167068	86167569	.	0	.
chr2	20444171	20444672	.	0	.
chr2	35673924	35674425	.	0	.
chr2	84916911	84917412	.	0	.
chr3	101925560	101926061	.	0	.
chr4	86498585	86499086	.	0	.
chr5	150385172	150385673	.	0	.
chr19	5804318	5804819	.	0	.
chr17	12631626	12632127	.	0	.
chr9	67191666	67192167	.	0	.
chr11	82380717	82381218	.	0	.
chr3	85115977	85116478	.	0	.
chr14	63297865	63298366	.	0	.
chr3	87087079	87087580	.	0	.
chr12	75352493	75352994	.	0	.
chr19	58119596	58120097	.	0	.

## Sheet: invading mesonephric.DAR
Supplementary Table S2. List of differentially accessible regions (DARs) of invading mesonephric cell.
chr16	87552883	87553384	.	0	.
chr2	27818575	27819076	.	0	.
chr17	34655399	34655900	.	0	.
chr2	174008864	174009365	.	0	.
chr5	141691571	141692072	.	0	.
chr14	28057755	28058256	.	0	.
chr15	86090034	86090535	.	0	.
chr8	92850109	92850610	.	0	.
chr8	104022972	104023473	.	0	.
chr11	94882037	94882538	.	0	.
chr9	62732213	62732714	.	0	.
chr5	114370289	114370790	.	0	.
chr5	136403414	136403915	.	0	.
chr2	174008238	174008739	.	0	.
chr5	111675503	111676004	.	0	.
chr6	135364746	135365247	.	0	.
chr9	62732752	62733253	.	0	.
chr8	123780595	123781096	.	0	.
chr13	53217490	53217991	.	0	.
chr1	156781053	156781554	.	0	.
chr2	174858510	174859011	.	0	.
chr10	62060424	62060925	.	0	.
chr17	34655935	34656436	.	0	.
chr4	84019329	84019830	.	0	.
chr11	67523776	67524277	.	0	.
chr2	119147173	119147674	.	0	.
chr2	144949204	144949705	.	0	.
chr8	46892524	46893025	.	0	.
chr13	93852418	93852919	.	0	.
chr2	27183616	27184117	.	0	.
chr5	125068275	125068776	.	0	.
chr18	34052813	34053314	.	0	.
chr11	98707959	98708460	.	0	.
chr4	126275655	126276156	.	0	.
chr13	53205072	53205573	.	0	.
chr16	45923990	45924491	.	0	.
chr9	65247671	65248172	.	0	.
chr17	73060831	73061332	.	0	.
chr2	93779332	93779833	.	0	.
chr5	120579382	120579883	.	0	.
chr9	20972762	20973263	.	0	.
chr7	98504856	98505357	.	0	.
chr16	33563473	33563974	.	0	.
chr4	45727799	45728300	.	0	.
chr2	157715489	157715990	.	0	.
chr4	126288038	126288539	.	0	.
chr6	28418330	28418831	.	0	.
chr10	127591375	127591876	.	0	.
chr17	14230905	14231406	.	0	.
chr18	11392705	11393206	.	0	.
chr9	20986895	20987396	.	0	.
chr7	35836805	35837306	.	0	.
chr7	135860746	135861247	.	0	.
chr14	102902698	102903199	.	0	.
chr10	81401887	81402388	.	0	.
chr1	170063954	170064455	.	0	.
chr2	27813255	27813756	.	0	.
chr17	83873667	83874168	.	0	.
chr4	97476747	97477248	.	0	.
chr15	91191558	91192059	.	0	.
chr11	98922914	98923415	.	0	.
chr15	83223510	83224011	.	0	.
chr11	94872932	94873433	.	0	.
chr9	106356223	106356724	.	0	.
chr5	121981735	121982236	.	0	.
chr5	72855707	72856208	.	0	.
chr14	34540656	34541157	.	0	.
chr4	126602078	126602579	.	0	.
chr3	51531765	51532266	.	0	.
chr15	103304128	103304629	.	0	.
chr16	17809609	17810110	.	0	.
chr13	37966898	37967399	.	0	.
chr3	129332513	129333014	.	0	.
chr11	115467143	115467644	.	0	.
chr17	48774171	48774672	.	0	.
chr3	103419600	103420101	.	0	.
chr5	112179079	112179580	.	0	.
chr5	119480346	119480847	.	0	.
chr7	25834947	25835448	.	0	.
chr11	18438178	18438679	.	0	.
chr9	20784822	20785323	.	0	.
chr3	38131374	38131875	.	0	.
chr6	30636185	30636686	.	0	.
chr11	94933546	94934047	.	0	.
chr8	25562619	25563120	.	0	.
chr6	88313893	88314394	.	0	.
chr5	74296004	74296505	.	0	.
chr11	95365489	95365990	.	0	.
chr16	37788370	37788871	.	0	.
chr4	82530821	82531322	.	0	.
chr17	87175862	87176363	.	0	.
chr16	90882586	90883087	.	0	.
chr8	120004289	120004790	.	0	.
chr7	79202316	79202817	.	0	.
chr1	90903813	90904314	.	0	.
chr4	129125930	129126431	.	0	.
chr4	84088104	84088605	.	0	.
chr14	21994109	21994610	.	0	.
chr2	119018769	119019270	.	0	.
chr10	122887490	122887991	.	0	.
chr11	68601259	68601760	.	0	.
chr4	136800261	136800762	.	0	.
chr5	140641572	140642073	.	0	.
chr9	58295734	58296235	.	0	.
chr10	12736795	12737296	.	0	.
chr7	130319865	130320366	.	0	.
chr5	120578675	120579176	.	0	.
chr8	115430857	115431358	.	0	.
chr9	60378193	60378694	.	0	.
chr4	66482710	66483211	.	0	.
chr1	133893005	133893506	.	0	.
chr5	111649117	111649618	.	0	.
chr1	91844512	91845013	.	0	.
chr11	116648345	116648846	.	0	.
chr14	79206127	79206628	.	0	.
chr18	38907417	38907918	.	0	.
chr19	5704807	5705308	.	0	.
chr11	55023204	55023705	.	0	.
chr10	84433172	84433673	.	0	.
chr5	111632058	111632559	.	0	.
chr18	75580096	75580597	.	0	.
chr14	54443138	54443639	.	0	.
chr12	83268536	83269037	.	0	.
chr2	151916142	151916643	.	0	.
chr3	87783258	87783759	.	0	.
chr4	138463506	138464007	.	0	.
chr1	97903910	97904411	.	0	.
chr10	77634617	77635118	.	0	.
chr2	92012725	92013226	.	0	.
chr13	99239563	99240064	.	0	.
chr6	88736822	88737323	.	0	.
chr3	103421150	103421651	.	0	.
chr8	25343010	25343511	.	0	.
chr2	4621050	4621551	.	0	.
chr7	135723600	135724101	.	0	.
chr6	5802957	5803458	.	0	.
chr6	100645425	100645926	.	0	.
chr1	170110544	170111045	.	0	.
chr14	25738569	25739070	.	0	.
chr15	76465547	76466048	.	0	.
chr1	90843744	90844245	.	0	.
chr1	167660441	167660942	.	0	.
chr7	45151183	45151684	.	0	.
chr10	94390897	94391398	.	0	.
chr18	60814033	60814534	.	0	.
chr8	26352635	26353136	.	0	.
chr10	127481391	127481892	.	0	.
chr17	83197389	83197890	.	0	.
chr2	117018261	117018762	.	0	.
chr2	178606665	178607166	.	0	.
chr13	63951772	63952273	.	0	.
chr10	81329440	81329941	.	0	.
chr7	98784377	98784878	.	0	.
chr11	76893436	76893937	.	0	.
chr13	15741755	15742256	.	0	.
chr4	141020874	141021375	.	0	.
chr5	32746173	32746674	.	0	.
chr8	84712153	84712654	.	0	.
chr10	94413761	94414262	.	0	.
chr11	68371826	68372327	.	0	.
chr17	26368150	26368651	.	0	.
chr4	123956596	123957097	.	0	.
chr4	129496564	129497065	.	0	.
chr5	92692318	92692819	.	0	.
chr10	127617258	127617759	.	0	.
chr2	169483807	169484308	.	0	.
chr9	65248190	65248691	.	0	.
chr14	76819663	76820164	.	0	.
chr4	139283092	139283593	.	0	.
chr11	98708556	98709057	.	0	.
chr4	136761699	136762200	.	0	.
chr8	84732510	84733011	.	0	.
chr2	93485369	93485870	.	0	.
chr2	158113665	158114166	.	0	.
chr3	103420540	103421041	.	0	.
chr2	169297771	169298272	.	0	.
chr8	88555564	88556065	.	0	.
chr7	101391965	101392466	.	0	.
chr12	103281968	103282469	.	0	.
chr11	101238113	101238614	.	0	.
chr17	29541445	29541946	.	0	.
chr18	61660183	61660684	.	0	.
chr4	142903510	142904011	.	0	.
chr5	93001113	93001614	.	0	.
chr9	107619022	107619523	.	0	.
chr17	87057724	87058225	.	0	.
chr2	157092030	157092531	.	0	.
chr5	117153491	117153992	.	0	.
chr11	96351683	96352184	.	0	.
chr2	115860074	115860575	.	0	.
chr10	108336520	108337021	.	0	.
chr19	42697368	42697869	.	0	.
chr8	13531734	13532235	.	0	.
chr1	191072860	191073361	.	0	.
chr10	61271854	61272355	.	0	.
chr13	54248577	54249078	.	0	.
chr13	53216928	53217429	.	0	.
chr8	27104271	27104772	.	0	.
chr16	90623861	90624362	.	0	.
chr2	102463922	102464423	.	0	.
chr4	149890503	149891004	.	0	.
chr9	108949520	108950021	.	0	.
chr4	138272568	138273069	.	0	.
chr9	120690798	120691299	.	0	.
chr17	29025203	29025704	.	0	.
chr12	25533869	25534370	.	0	.
chr3	84695904	84696405	.	0	.
chr7	101393330	101393831	.	0	.
chr7	145111428	145111929	.	0	.
chr3	126667372	126667873	.	0	.
chr1	93211469	93211970	.	0	.
chr12	85532889	85533390	.	0	.
chr12	102597387	102597888	.	0	.
chr1	158748209	158748710	.	0	.
chr13	6504647	6505148	.	0	.
chr4	118037344	118037845	.	0	.
chr2	118532170	118532671	.	0	.
chr16	34920963	34921464	.	0	.
chr1	76275966	76276467	.	0	.
chr4	114739282	114739783	.	0	.
chr9	23041748	23042249	.	0	.
chr11	20858961	20859462	.	0	.
chr5	136810761	136811262	.	0	.
chr10	110587566	110588067	.	0	.
chr17	46126609	46127110	.	0	.
chr10	87787458	87787959	.	0	.
chr11	94882613	94883114	.	0	.
chr8	84722722	84723223	.	0	.
chr1	132893552	132894053	.	0	.
chr3	37556484	37556985	.	0	.
chr15	99094661	99095162	.	0	.
chr11	46213782	46214283	.	0	.
chr2	4286354	4286855	.	0	.
chr13	104518250	104518751	.	0	.
chr2	32655829	32656330	.	0	.
chr2	167544111	167544612	.	0	.
chr4	98062697	98063198	.	0	.
chr6	52191710	52192211	.	0	.
chr19	23351741	23352242	.	0	.
chr2	12033423	12033924	.	0	.
chr5	142386672	142387173	.	0	.
chr14	33808801	33809302	.	0	.
chr1	188118063	188118564	.	0	.
chr16	35555567	35556068	.	0	.
chrX	101882118	101882619	.	0	.
chr9	63666969	63667470	.	0	.
chr1	36270663	36271164	.	0	.
chr8	120947136	120947637	.	0	.
chr11	9821306	9821807	.	0	.
chr14	25796689	25797190	.	0	.
chr15	102126348	102126849	.	0	.
chr9	47625014	47625515	.	0	.
chr11	98968539	98969040	.	0	.
chr4	101164236	101164737	.	0	.
chr11	73236220	73236721	.	0	.
chr17	34654887	34655388	.	0	.
chr2	163675038	163675539	.	0	.
chr12	71613336	71613837	.	0	.
chr5	130938925	130939426	.	0	.
chr2	169158243	169158744	.	0	.
chr15	56338062	56338563	.	0	.
chr19	26865608	26866109	.	0	.
chr7	4514258	4514759	.	0	.
chr17	12631626	12632127	.	0	.
chr17	63012223	63012724	.	0	.
chr17	47526890	47527391	.	0	.
chr5	114464153	114464654	.	0	.
chr8	27090906	27091407	.	0	.
chr10	94479520	94480021	.	0	.
chr2	145233874	145234375	.	0	.
chr7	24391050	24391551	.	0	.
chr2	118039429	118039930	.	0	.
chr1	118982886	118983387	.	0	.
chr5	111631474	111631975	.	0	.
chr7	126625419	126625920	.	0	.
chr8	23376230	23376731	.	0	.
chr9	79875577	79876078	.	0	.
chr3	41284908	41285409	.	0	.
chr9	21015653	21016154	.	0	.
chr14	7900808	7901309	.	0	.
chr2	31106883	31107384	.	0	.
chr2	28534354	28534855	.	0	.
chr10	4117079	4117580	.	0	.
chr9	106420569	106421070	.	0	.
chr8	22688455	22688956	.	0	.
chr11	43483308	43483809	.	0	.
chr15	94139357	94139858	.	0	.
chr3	90604357	90604858	.	0	.
chr10	83942120	83942621	.	0	.
chr8	26352058	26352559	.	0	.
chr11	17727227	17727728	.	0	.
chr5	142074724	142075225	.	0	.
chr1	118936092	118936593	.	0	.
chr15	10635012	10635513	.	0	.
chr2	166273665	166274166	.	0	.
chr5	142945231	142945732	.	0	.
chr6	137126124	137126625	.	0	.
chr8	84712714	84713215	.	0	.
chr13	53262671	53263172	.	0	.
chr12	9109833	9110334	.	0	.
chr2	158215716	158216217	.	0	.
chr5	104239926	104240427	.	0	.
chr5	115531496	115531997	.	0	.
chr8	87964834	87965335	.	0	.
chr18	4796378	4796879	.	0	.
chr18	61041268	61041769	.	0	.
chr8	122284152	122284653	.	0	.
chr4	103793604	103794105	.	0	.
chr5	142424791	142425292	.	0	.
chr7	144663547	144664048	.	0	.
chr9	61158140	61158641	.	0	.
chr4	129020387	129020888	.	0	.
chr9	20972210	20972711	.	0	.
chr12	109839142	109839643	.	0	.
chr12	112671031	112671532	.	0	.
chr2	26516160	26516661	.	0	.
chr10	7278782	7279283	.	0	.
chr9	117161027	117161528	.	0	.
chr15	85200620	85201121	.	0	.
chr2	12023504	12024005	.	0	.
chr10	24778426	24778927	.	0	.
chr2	105206598	105207099	.	0	.
chr7	25279842	25280343	.	0	.
chr6	146357862	146358363	.	0	.
chr8	122110594	122111095	.	0	.
chr5	134747414	134747915	.	0	.
chr3	101162459	101162960	.	0	.
chr9	96428623	96429124	.	0	.
chr2	115860596	115861097	.	0	.
chr2	166190226	166190727	.	0	.
chr6	92446521	92447022	.	0	.
chr1	90334950	90335451	.	0	.
chr14	77475428	77475929	.	0	.
chr11	5244052	5244553	.	0	.
chr1	162938646	162939147	.	0	.
chr2	152635933	152636434	.	0	.
chr3	102194406	102194907	.	0	.
chr8	120494758	120495259	.	0	.
chr5	122527809	122528310	.	0	.
chr11	94428380	94428881	.	0	.
chr1	165536027	165536528	.	0	.
chr9	98429749	98430250	.	0	.
chr13	15901937	15902438	.	0	.
chr4	154209089	154209590	.	0	.
chr17	27925306	27925807	.	0	.
chr15	102246803	102247304	.	0	.
chr2	27779471	27779972	.	0	.
chr8	121301832	121302333	.	0	.
chr15	37582936	37583437	.	0	.
chr16	77760994	77761495	.	0	.
chr17	75014431	75014932	.	0	.
chr8	72295727	72296228	.	0	.
chr1	136128215	136128716	.	0	.
chr16	93807854	93808355	.	0	.
chr2	144134160	144134661	.	0	.
chr4	87401512	87402013	.	0	.
chr1	72885738	72886239	.	0	.
chr11	75152711	75153212	.	0	.
chr17	28659578	28660079	.	0	.
chr17	45591617	45592118	.	0	.
chr8	13529939	13530440	.	0	.
chr8	27091505	27092006	.	0	.
chr9	115325871	115326372	.	0	.
chr4	100101139	100101640	.	0	.
chr2	174284989	174285490	.	0	.
chr7	5060059	5060560	.	0	.
chr10	119014938	119015439	.	0	.
chr6	147672302	147672803	.	0	.
chr2	173558910	173559411	.	0	.
chr12	3843252	3843753	.	0	.
chr4	149564918	149565419	.	0	.
chr9	106406246	106406747	.	0	.
chr9	106476156	106476657	.	0	.
chr8	122194355	122194856	.	0	.
chr8	33902720	33903221	.	0	.
chr6	108235579	108236080	.	0	.
chr11	6406269	6406770	.	0	.
chr2	16355404	16355905	.	0	.
chr14	105870224	105870725	.	0	.
chr9	58158575	58159076	.	0	.
chr10	62076385	62076886	.	0	.
chr7	98524253	98524754	.	0	.
chr11	3483939	3484440	.	0	.
chr1	192735919	192736420	.	0	.
chr9	60281196	60281697	.	0	.
chr1	162038096	162038597	.	0	.
chr6	137110359	137110860	.	0	.
chr2	30445309	30445810	.	0	.
chr5	64739285	64739786	.	0	.
chr7	28917905	28918406	.	0	.
chr3	102744510	102745011	.	0	.
chr3	65337772	65338273	.	0	.
chr18	61045605	61046106	.	0	.
chr12	88818873	88819374	.	0	.
chr1	93176467	93176968	.	0	.
chr19	56997222	56997723	.	0	.
chr11	96318939	96319440	.	0	.
chr2	167172913	167173414	.	0	.
chr5	33245680	33246181	.	0	.
chr5	33228195	33228696	.	0	.
chr9	118914541	118915042	.	0	.
chr11	25104352	25104853	.	0	.
chr18	82471806	82472307	.	0	.
chr7	130174497	130174998	.	0	.
chr17	29680234	29680735	.	0	.
chr3	153668753	153669254	.	0	.
chr17	47988670	47989171	.	0	.
chr11	114216499	114217000	.	0	.
chr8	88545922	88546423	.	0	.
chr10	76683919	76684420	.	0	.
chr8	121936245	121936746	.	0	.
chr4	133200283	133200784	.	0	.
chr15	88036575	88037076	.	0	.
chr5	137720678	137721179	.	0	.
chr5	150408815	150409316	.	0	.
chr7	142482961	142483462	.	0	.
chr7	96755191	96755692	.	0	.
chr4	154175692	154176193	.	0	.
chr9	44737179	44737680	.	0	.
chr12	105511569	105512070	.	0	.
chr1	75458408	75458909	.	0	.
chr18	83096479	83096980	.	0	.
chr4	41628412	41628913	.	0	.
chr1	43337391	43337892	.	0	.
chr9	43993785	43994286	.	0	.
chr11	118363084	118363585	.	0	.
chr2	173171537	173172038	.	0	.
chr8	115098128	115098629	.	0	.
chr12	11203965	11204466	.	0	.
chr2	170258385	170258886	.	0	.
chr6	101446414	101446915	.	0	.
chr19	53653960	53654461	.	0	.
chr8	75134649	75135150	.	0	.
chr19	47890374	47890875	.	0	.
chr4	148131652	148132153	.	0	.
chr6	84431098	84431599	.	0	.
chr4	136218545	136219046	.	0	.
chr5	75718701	75719202	.	0	.
chr10	79638240	79638741	.	0	.
chr12	80238623	80239124	.	0	.
chr8	120261654	120262155	.	0	.
chr4	139175372	139175873	.	0	.
chr7	27357143	27357644	.	0	.
chr14	19986705	19987206	.	0	.
chr7	68637735	68638236	.	0	.
chr11	105293862	105294363	.	0	.
chr5	36292329	36292830	.	0	.
chr6	126141296	126141797	.	0	.
chr12	112086719	112087220	.	0	.
chr15	75993491	75993992	.	0	.
chr2	167543222	167543723	.	0	.
chr6	119052875	119053376	.	0	.
chr17	32809428	32809929	.	0	.
chr10	13303111	13303612	.	0	.
chr1	184782135	184782636	.	0	.
chr2	84774650	84775151	.	0	.
chr8	27088954	27089455	.	0	.
chr12	73393667	73394168	.	0	.
chr2	163596000	163596501	.	0	.
chr16	30171688	30172189	.	0	.
chr18	38906330	38906831	.	0	.
chr2	93458692	93459193	.	0	.
chr9	32782636	32783137	.	0	.
chr11	11872973	11873474	.	0	.
chr18	5809250	5809751	.	0	.
chr4	58546319	58546820	.	0	.
chrX	99291509	99292010	.	0	.
chr5	103928281	103928782	.	0	.
chr11	70026588	70027089	.	0	.
chr2	163364676	163365177	.	0	.
chr4	148107840	148108341	.	0	.
chr9	45919843	45920344	.	0	.
chr5	134867611	134868112	.	0	.
chr1	186704256	186704757	.	0	.
chr3	93568513	93569014	.	0	.
chr5	102803547	102804048	.	0	.
chr5	118353476	118353977	.	0	.
chr7	67026814	67027315	.	0	.
chr9	47276601	47277102	.	0	.
chr6	92704761	92705262	.	0	.
chr8	84742577	84743078	.	0	.
chr15	101228010	101228511	.	0	.
chr11	43480216	43480717	.	0	.
chr4	63228842	63229343	.	0	.
chr3	151762372	151762873	.	0	.
chr15	84365641	84366142	.	0	.
chr4	100051633	100052134	.	0	.
chr4	141011012	141011513	.	0	.
chr5	149919091	149919592	.	0	.
chr9	49758081	49758582	.	0	.
chr17	32091270	32091771	.	0	.
chr1	192736539	192737040	.	0	.
chr13	111334271	111334772	.	0	.
chr4	45727169	45727670	.	0	.
chr14	25304394	25304895	.	0	.
chr13	40854525	40855026	.	0	.
chr14	20641414	20641915	.	0	.
chr3	150610634	150611135	.	0	.
chr5	136051426	136051927	.	0	.
chr9	83351147	83351648	.	0	.
chr1	82374752	82375253	.	0	.
chr4	63278769	63279270	.	0	.
chr11	46205682	46206183	.	0	.
chr11	46201906	46202407	.	0	.
chr2	177957107	177957608	.	0	.
chr17	12630758	12631259	.	0	.
chr18	60963271	60963772	.	0	.
chr8	125292751	125293252	.	0	.
chr9	61714280	61714781	.	0	.
chr4	34992408	34992909	.	0	.
chr4	152667445	152667946	.	0	.
chr17	12724779	12725280	.	0	.
chr12	80603494	80603995	.	0	.
chr1	192823171	192823672	.	0	.
chr7	105774579	105775080	.	0	.
chr2	5614189	5614690	.	0	.
chr17	12898498	12898999	.	0	.
chr3	151891677	151892178	.	0	.
chr1	119025748	119026249	.	0	.
chr12	99336243	99336744	.	0	.
chr9	72780223	72780724	.	0	.
chr7	98523720	98524221	.	0	.
chr10	61277836	61278337	.	0	.
chr6	71735545	71736046	.	0	.
chr16	31534829	31535330	.	0	.
chr5	124954611	124955112	.	0	.
chr12	71433412	71433913	.	0	.
chr13	53276130	53276631	.	0	.
chr2	92741970	92742471	.	0	.
chr9	21768678	21769179	.	0	.
chr11	118003581	118004082	.	0	.
chr17	44597951	44598452	.	0	.
chr6	134425114	134425615	.	0	.
chr9	98429203	98429704	.	0	.
chr6	52160755	52161256	.	0	.
chr4	154331210	154331711	.	0	.
chr6	101250966	101251467	.	0	.
chr2	145257290	145257791	.	0	.
chr17	28517349	28517850	.	0	.
chr1	165321497	165321998	.	0	.
chr2	173558351	173558852	.	0	.
chr2	170838109	170838610	.	0	.
chr4	152666935	152667436	.	0	.
chr5	118400042	118400543	.	0	.
chr12	109745952	109746453	.	0	.
chr4	9843522	9844023	.	0	.
chr5	111138869	111139370	.	0	.
chr15	56766297	56766798	.	0	.
chr1	38666374	38666875	.	0	.
chr12	108857372	108857873	.	0	.
chr4	137305853	137306354	.	0	.
chr9	107700197	107700698	.	0	.
chr5	28071745	28072246	.	0	.
chr5	125179818	125180319	.	0	.
chr1	171250120	171250621	.	0	.
chr14	59715959	59716460	.	0	.
chr6	117609898	117610399	.	0	.
chr1	135328212	135328713	.	0	.
chr6	114725141	114725642	.	0	.
chr18	5440856	5441357	.	0	.
chr17	43407429	43407930	.	0	.
chr5	113783609	113784110	.	0	.
chr11	108215372	108215873	.	0	.
chr14	25200593	25201094	.	0	.
chr9	35312523	35313024	.	0	.
chr2	27504068	27504569	.	0	.
chr10	126986581	126987082	.	0	.
chr19	5662906	5663407	.	0	.
chr6	38144464	38144965	.	0	.
chr10	69583932	69584433	.	0	.
chr16	44632624	44633125	.	0	.
chr11	80877194	80877695	.	0	.
chr2	131401765	131402266	.	0	.
chr7	98783816	98784317	.	0	.
chr8	27089783	27090284	.	0	.
chr14	122881696	122882197	.	0	.
chr16	85128161	85128662	.	0	.
chr17	65916067	65916568	.	0	.
chr3	34709494	34709995	.	0	.
chr3	101885539	101886040	.	0	.
chr4	82552204	82552705	.	0	.
chr8	102785677	102786178	.	0	.
chr8	104022300	104022801	.	0	.
chr1	90335489	90335990	.	0	.
chr15	61984199	61984700	.	0	.
chr17	56185509	56186010	.	0	.
chr2	5613683	5614184	.	0	.
chr11	6000364	6000865	.	0	.
chr1	16179966	16180467	.	0	.
chr7	136797664	136798165	.	0	.
chr15	79398027	79398528	.	0	.
chr10	126962171	126962672	.	0	.
chr11	101881505	101882006	.	0	.
chr16	44616358	44616859	.	0	.
chr11	32409808	32410309	.	0	.
chr14	7900156	7900657	.	0	.
chr8	33956999	33957500	.	0	.
chr9	44490160	44490661	.	0	.
chr5	119312766	119313267	.	0	.
chr6	144596012	144596513	.	0	.
chr11	121794539	121795040	.	0	.
chr17	73060238	73060739	.	0	.
chr12	12871244	12871745	.	0	.
chr1	189628339	189628840	.	0	.
chr2	26515551	26516052	.	0	.
chr13	43159306	43159807	.	0	.
chr11	102595282	102595783	.	0	.
chr13	53261261	53261762	.	0	.
chr2	118728383	118728884	.	0	.
chr3	55353909	55354410	.	0	.
chr6	85302574	85303075	.	0	.
chr9	32646773	32647274	.	0	.
chr5	115429125	115429626	.	0	.
chr7	142564723	142565224	.	0	.
chr9	45994048	45994549	.	0	.
chr2	72995540	72996041	.	0	.
chr11	20011255	20011756	.	0	.
chr4	152529998	152530499	.	0	.
chr10	128646303	128646804	.	0	.
chr7	125865122	125865623	.	0	.
chr2	158094801	158095302	.	0	.
chr4	34991113	34991614	.	0	.
chr3	66650249	66650750	.	0	.
chr11	85775413	85775914	.	0	.
chr6	140576819	140577320	.	0	.
chr9	106405144	106405645	.	0	.
chr17	30212587	30213088	.	0	.
chr4	126156083	126156584	.	0	.
chr10	78104456	78104957	.	0	.
chr8	114889608	114890109	.	0	.
chr4	32196770	32197271	.	0	.
chr6	137111048	137111549	.	0	.
chr11	101896551	101897052	.	0	.
chr17	10317765	10318266	.	0	.
chr8	122654693	122655194	.	0	.
chr6	52479182	52479683	.	0	.
chr5	66351107	66351608	.	0	.
chr11	96306467	96306968	.	0	.
chr5	13763450	13763951	.	0	.
chr17	85688885	85689386	.	0	.
chr12	80231243	80231744	.	0	.
chr2	35558038	35558539	.	0	.
chr8	70775913	70776414	.	0	.
chr11	96332088	96332589	.	0	.
chrX	73474519	73475020	.	0	.
chr7	98867130	98867631	.	0	.
chr9	60951210	60951711	.	0	.
chr2	73066168	73066669	.	0	.
chr18	75424349	75424850	.	0	.
chr15	86090627	86091128	.	0	.
chr13	99239062	99239563	.	0	.
chr2	27858446	27858947	.	0	.
chr10	77449290	77449791	.	0	.
chr11	75169692	75170193	.	0	.
chr17	63009777	63010278	.	0	.
chr6	100074840	100075341	.	0	.
chr7	27600090	27600591	.	0	.
chr10	29533294	29533795	.	0	.
chr11	67515262	67515763	.	0	.
chr5	145116346	145116847	.	0	.
chr15	52760493	52760994	.	0	.
chr14	62602286	62602787	.	0	.
chr2	37881295	37881796	.	0	.
chr4	82000841	82001342	.	0	.
chr7	25835530	25836031	.	0	.
chr6	99619391	99619892	.	0	.
chr14	105979433	105979934	.	0	.
chr16	44695692	44696193	.	0	.
chr19	31531358	31531859	.	0	.
chr8	103808587	103809088	.	0	.
chr16	90704148	90704649	.	0	.
chr2	158964978	158965479	.	0	.
chr4	133090792	133091293	.	0	.
chr2	31164938	31165439	.	0	.
chr6	122801201	122801702	.	0	.
chr10	127609424	127609925	.	0	.
chr5	149335787	149336288	.	0	.
chr1	73668716	73669217	.	0	.
chr13	104517748	104518249	.	0	.
chr7	136406164	136406665	.	0	.
chr5	149331627	149332128	.	0	.
chr3	108206877	108207378	.	0	.
chr6	52175217	52175718	.	0	.
chr2	27772386	27772887	.	0	.
chr1	88959675	88960176	.	0	.
chr10	25425967	25426468	.	0	.
chr12	79928272	79928773	.	0	.
chr16	78576998	78577499	.	0	.
chr18	61056967	61057468	.	0	.
chr2	158094231	158094732	.	0	.
chr3	156560690	156561191	.	0	.
chr4	136800786	136801287	.	0	.
chr5	130938330	130938831	.	0	.
chr6	87182862	87183363	.	0	.
chr8	87804316	87804817	.	0	.
chr8	120847651	120848152	.	0	.
chr3	37666692	37667193	.	0	.
chr2	29816493	29816994	.	0	.
chr5	37198025	37198526	.	0	.
chr3	37729237	37729738	.	0	.
chr5	136619274	136619775	.	0	.
chr12	69434167	69434668	.	0	.
chr5	150409325	150409826	.	0	.
chr12	102307831	102308332	.	0	.
chr11	35308069	35308570	.	0	.
chr8	47082112	47082613	.	0	.
chr14	22089607	22090108	.	0	.
chr7	74006536	74007037	.	0	.
chr8	114018329	114018830	.	0	.
chr12	52638500	52639001	.	0	.
chr3	126997917	126998418	.	0	.
chr17	29469821	29470322	.	0	.
chr17	26380765	26381266	.	0	.
chr5	140856067	140856568	.	0	.
chr19	56958633	56959134	.	0	.
chr4	83831249	83831750	.	0	.
chr13	60172296	60172797	.	0	.
chr3	89421901	89422402	.	0	.
chr4	10193589	10194090	.	0	.
chr11	101985937	101986438	.	0	.
chr17	75178242	75178743	.	0	.
chr18	82888559	82889060	.	0	.
chr2	29191336	29191837	.	0	.
chr1	93210245	93210746	.	0	.
chr2	152928183	152928684	.	0	.
chr8	87914177	87914678	.	0	.
chr14	33696716	33697217	.	0	.
chr11	78984655	78985156	.	0	.
chr11	90368943	90369444	.	0	.
chr12	80230588	80231089	.	0	.
chr14	100459095	100459596	.	0	.
chr4	84020012	84020513	.	0	.
chr2	27773093	27773594	.	0	.
chr7	144663023	144663524	.	0	.
chr7	28558500	28559001	.	0	.
chr14	54443949	54444450	.	0	.
chr12	9109230	9109731	.	0	.
chr6	50807430	50807931	.	0	.
chr10	42211340	42211841	.	0	.
chr15	80518043	80518544	.	0	.
chr11	26489706	26490207	.	0	.
chr13	112346527	112347028	.	0	.
chr18	60600229	60600730	.	0	.
chr9	62712403	62712904	.	0	.
chr12	58425932	58426433	.	0	.
chr12	8339885	8340386	.	0	.
chr12	56905434	56905935	.	0	.
chr5	64853059	64853560	.	0	.
chr6	51470817	51471318	.	0	.
chr8	77814703	77815204	.	0	.
chr8	127092751	127093252	.	0	.
chr18	11217592	11218093	.	0	.
chr5	111640118	111640619	.	0	.
chr6	52172984	52173485	.	0	.
chr9	47856297	47856798	.	0	.
chr9	48106533	48107034	.	0	.
chr5	142107167	142107668	.	0	.
chr7	80024313	80024814	.	0	.
chr16	35622708	35623209	.	0	.
chr1	72736352	72736853	.	0	.
chr5	123257090	123257591	.	0	.
chr1	133470375	133470876	.	0	.
chr4	141913994	141914495	.	0	.
chr12	9438639	9439140	.	0	.
chr5	140931469	140931970	.	0	.
chr4	106986211	106986712	.	0	.
chr6	83914611	83915112	.	0	.
chr10	59741390	59741891	.	0	.
chr4	124958971	124959472	.	0	.
chr3	98086507	98087008	.	0	.
chr7	16761094	16761595	.	0	.
chr8	84733049	84733550	.	0	.
chr17	56186075	56186576	.	0	.
chr4	56643967	56644468	.	0	.
chr7	98870720	98871221	.	0	.
chr11	33932301	33932802	.	0	.
chr18	74890116	74890617	.	0	.
chr2	151910342	151910843	.	0	.
chr11	102624171	102624672	.	0	.
chr15	84682507	84683008	.	0	.
chr9	62513722	62514223	.	0	.
chr1	36938630	36939131	.	0	.
chr8	120495307	120495808	.	0	.
chr5	74792739	74793240	.	0	.
chr13	98533393	98533894	.	0	.
chr16	93461787	93462288	.	0	.
chr6	134151713	134152214	.	0	.
chr8	108900365	108900866	.	0	.
chr16	4552745	4553246	.	0	.
chr8	90869466	90869967	.	0	.
chr1	182520034	182520535	.	0	.
chr10	80054531	80055032	.	0	.
chr7	100919645	100920146	.	0	.
chr8	121342787	121343288	.	0	.
chr10	80020064	80020565	.	0	.
chr5	110879436	110879937	.	0	.
chr2	151543417	151543918	.	0	.
chr17	4497995	4498496	.	0	.
chr6	29318724	29319225	.	0	.
chr15	7203863	7204364	.	0	.
chr2	19406638	19407139	.	0	.
chr9	45849914	45850415	.	0	.
chr18	11218173	11218674	.	0	.
chr9	22563754	22564255	.	0	.
chr1	134668424	134668925	.	0	.
chr11	115071933	115072434	.	0	.
chr2	59785240	59785741	.	0	.
chr5	123132188	123132689	.	0	.
chr9	103077137	103077638	.	0	.
chr13	55483248	55483749	.	0	.
chr17	4865993	4866494	.	0	.
chr1	87503014	87503515	.	0	.
chr13	69429454	69429955	.	0	.
chr2	33435919	33436420	.	0	.
chr17	28393724	28394225	.	0	.
chr8	84711494	84711995	.	0	.
chr1	61355139	61355640	.	0	.
chr13	45796503	45797004	.	0	.
chr14	25532960	25533461	.	0	.
chr17	78272923	78273424	.	0	.
chr6	36777592	36778093	.	0	.
chr7	129691753	129692254	.	0	.
chr18	65846703	65847204	.	0	.
chr6	52163503	52164004	.	0	.
chr15	83030191	83030692	.	0	.
chr10	120764427	120764928	.	0	.
chr1	93177153	93177654	.	0	.
chr6	134207796	134208297	.	0	.
chr19	47292623	47293124	.	0	.
chr11	71033267	71033768	.	0	.
chr8	95293871	95294372	.	0	.
chr5	122501139	122501640	.	0	.
chr4	139251905	139252406	.	0	.
chr5	72503211	72503712	.	0	.
chr9	45554973	45555474	.	0	.
chr1	62951333	62951834	.	0	.
chr11	46206323	46206824	.	0	.
chr11	96372353	96372854	.	0	.
chr11	97440557	97441058	.	0	.
chr11	101687297	101687798	.	0	.
chr17	12412445	12412946	.	0	.
chr17	26365946	26366447	.	0	.
chr17	86330462	86330963	.	0	.
chr18	75576575	75577076	.	0	.
chr2	7063448	7063949	.	0	.
chr2	67469813	67470314	.	0	.
chr2	144169617	144170118	.	0	.
chr2	166261770	166262271	.	0	.
chr3	87764443	87764944	.	0	.
chr4	107996555	107997056	.	0	.
chr5	135049866	135050367	.	0	.
chr7	113915641	113916142	.	0	.
chr8	24450421	24450922	.	0	.
chr9	32667596	32668097	.	0	.
chr9	56882649	56883150	.	0	.
chr5	110523084	110523585	.	0	.
chr1	185818951	185819452	.	0	.
chr11	97822746	97823247	.	0	.
chr7	109545148	109545649	.	0	.
chr18	61654042	61654543	.	0	.
chr2	105186568	105187069	.	0	.
chr11	32383781	32384282	.	0	.
chr10	76664725	76665226	.	0	.
chr3	37976524	37977025	.	0	.
chr14	26637103	26637604	.	0	.
chr13	56597634	56598135	.	0	.
chr14	70169759	70170260	.	0	.
chr16	76816317	76816818	.	0	.
chr10	127616116	127616617	.	0	.
chr6	52160246	52160747	.	0	.
chr5	104113469	104113970	.	0	.
chr5	146818912	146819413	.	0	.
chr16	33587124	33587625	.	0	.
chr11	101882108	101882609	.	0	.
chr4	130172150	130172651	.	0	.
chr2	105026805	105027306	.	0	.
chr8	108811654	108812155	.	0	.
chr18	44793855	44794356	.	0	.
chr1	192797899	192798400	.	0	.
chr16	44254629	44255130	.	0	.
chr2	115777461	115777962	.	0	.
chr3	66400597	66401098	.	0	.
chr6	135334065	135334566	.	0	.
chr14	62570249	62570750	.	0	.
chr11	120697731	120698232	.	0	.
chr4	149859902	149860403	.	0	.
chr6	52175879	52176380	.	0	.
chr19	56944096	56944597	.	0	.
chr4	83656485	83656986	.	0	.
chr8	120462235	120462736	.	0	.
chr4	140617722	140618223	.	0	.
chr16	33939513	33940014	.	0	.
chr13	37827389	37827890	.	0	.
chr14	30873785	30874286	.	0	.
chr10	61920921	61921422	.	0	.
chr6	51173727	51174228	.	0	.
chr11	75161418	75161919	.	0	.
chr1	182813911	182814412	.	0	.
chr10	14216314	14216815	.	0	.
chr10	68090083	68090584	.	0	.
chr15	94444737	94445238	.	0	.
chr17	28052206	28052707	.	0	.
chr17	72997291	72997792	.	0	.
chr17	81605260	81605761	.	0	.
chr19	36257164	36257665	.	0	.
chr2	167565656	167566157	.	0	.
chr3	89215209	89215710	.	0	.
chr6	141434303	141434804	.	0	.
chr7	29438599	29439100	.	0	.
chr7	74060176	74060677	.	0	.
chr9	110761654	110762155	.	0	.
chr4	141278058	141278559	.	0	.
chr10	21160917	21161418	.	0	.
chr10	108337036	108337537	.	0	.
chr10	121506601	121507102	.	0	.
chr11	31386404	31386905	.	0	.
chr3	51072435	51072936	.	0	.
chr7	121579757	121580258	.	0	.
chr10	99229156	99229657	.	0	.
chr11	22636736	22637237	.	0	.
chr12	9574486	9574987	.	0	.
chr4	82267993	82268494	.	0	.
chr9	41050713	41051214	.	0	.
chr17	49243354	49243855	.	0	.
chr1	192789072	192789573	.	0	.
chr11	120422454	120422955	.	0	.
chr14	67096734	67097235	.	0	.
chr17	73770874	73771375	.	0	.
chr2	93599636	93600137	.	0	.
chr3	41317166	41317667	.	0	.
chr3	152145043	152145544	.	0	.
chr3	153669354	153669855	.	0	.
chr5	118386123	118386624	.	0	.
chr6	142814550	142815051	.	0	.
chr7	101392511	101393012	.	0	.
chr7	110989467	110989968	.	0	.
chr9	108431577	108432078	.	0	.
chr4	41481595	41482096	.	0	.
chr4	100311690	100312191	.	0	.
chr7	71383288	71383789	.	0	.
chr9	61170024	61170525	.	0	.
chr4	150371584	150372085	.	0	.
chr15	78983941	78984442	.	0	.
chr6	99615253	99615754	.	0	.
chr9	60478248	60478749	.	0	.
chr11	53794834	53795335	.	0	.
chr19	6400262	6400763	.	0	.
chr13	95548214	95548715	.	0	.
chr2	31339743	31340244	.	0	.
chr9	37100725	37101226	.	0	.
chr3	56436940	56437441	.	0	.
chr15	12680636	12681137	.	0	.
chr2	93779840	93780341	.	0	.
chr4	97707375	97707876	.	0	.
chr12	84417010	84417511	.	0	.
chr12	29342665	29343166	.	0	.
chr6	100013910	100014411	.	0	.
chr9	43253120	43253621	.	0	.
chr3	129392293	129392794	.	0	.
chr1	151863139	151863640	.	0	.
chr5	35641822	35642323	.	0	.
chr5	118297390	118297891	.	0	.
chr10	21994867	21995368	.	0	.
chr4	133087747	133088248	.	0	.
chr1	90690460	90690961	.	0	.
chr14	54233241	54233742	.	0	.
chr15	95828029	95828530	.	0	.
chr4	155492133	155492634	.	0	.
chr10	86368690	86369191	.	0	.
chr2	131204625	131205126	.	0	.
chr2	172715443	172715944	.	0	.
chr18	75818703	75819204	.	0	.
chr13	58979664	58980165	.	0	.
chr16	30821242	30821743	.	0	.
chr8	84773756	84774257	.	0	.
chr5	129165142	129165643	.	0	.
chr2	180501193	180501694	.	0	.
chr18	61368078	61368579	.	0	.
chr17	64242850	64243351	.	0	.
chr7	110953762	110954263	.	0	.
chr6	143307282	143307783	.	0	.
chr2	28530316	28530817	.	0	.
chr11	45830778	45831279	.	0	.
chr11	116290608	116291109	.	0	.
chr18	78280424	78280925	.	0	.
chr19	22916572	22917073	.	0	.
chr2	4282754	4283255	.	0	.
chr8	128009294	128009795	.	0	.
chr14	121053077	121053578	.	0	.
chr15	83224012	83224513	.	0	.
chr4	137134731	137135232	.	0	.
chr5	119370537	119371038	.	0	.
chr11	32190146	32190647	.	0	.
chr7	45102823	45103324	.	0	.
chr10	120640709	120641210	.	0	.
chr13	104024709	104025210	.	0	.
chr2	83744257	83744758	.	0	.
chr7	81109927	81110428	.	0	.
chr1	38440151	38440652	.	0	.
chr12	3833778	3834279	.	0	.
chr18	76071818	76072319	.	0	.
chr3	121433813	121434314	.	0	.
chr8	25343529	25344030	.	0	.
chr19	23687655	23688156	.	0	.
chr9	43284209	43284710	.	0	.
chr10	122887999	122888500	.	0	.
chr11	105968213	105968714	.	0	.
chr4	144999249	144999750	.	0	.
chr12	75352493	75352994	.	0	.
chr2	166415558	166416059	.	0	.
chr18	77560453	77560954	.	0	.
chr6	119107531	119108032	.	0	.
chr1	183072256	183072757	.	0	.
chr15	79833167	79833668	.	0	.
chr15	81935917	81936418	.	0	.
chr3	101804212	101804713	.	0	.
chr5	66948010	66948511	.	0	.
chr8	114956695	114957196	.	0	.
chr11	50646106	50646607	.	0	.
chr14	28058406	28058907	.	0	.
chr11	120069243	120069744	.	0	.

## Sheet: Fetal_Leydig.DAR
Supplementary Table S2. List of differentially accessible regions (DARs) of fetal Leydig cell.
chr2	163370143	163370644	.	0	.
chr2	73012641	73013142	.	0	.
chr18	24936877	24937378	.	0	.
chr18	25647670	25648171	.	0	.
chr6	82603510	82604011	.	0	.
chr8	95370117	95370618	.	0	.
chr2	172877401	172877902	.	0	.
chr4	153952159	153952660	.	0	.
chr13	64020752	64021253	.	0	.
chr6	88844369	88844870	.	0	.
chr12	117261708	117262209	.	0	.
chr7	44105508	44106009	.	0	.
chr10	127538628	127539129	.	0	.
chr19	6518546	6519047	.	0	.
chr15	28050982	28051483	.	0	.
chr2	24623883	24624384	.	0	.
chr6	72659459	72659960	.	0	.
chrX	151054375	151054876	.	0	.
chr11	118754551	118755052	.	0	.
chr12	28911538	28912039	.	0	.
chr2	155979269	155979770	.	0	.
chr3	137110345	137110846	.	0	.
chr15	27803883	27804384	.	0	.
chr11	114040269	114040770	.	0	.
chr16	13159389	13159890	.	0	.
chr4	141994122	141994623	.	0	.
chr10	128040901	128041402	.	0	.
chr7	45126073	45126574	.	0	.
chr2	165113763	165114264	.	0	.
chr7	46218344	46218845	.	0	.
chr15	34829333	34829834	.	0	.
chr2	174484296	174484797	.	0	.
chr7	80736587	80737088	.	0	.
chr8	122820335	122820836	.	0	.
chr11	20053148	20053649	.	0	.
chr13	106906725	106907226	.	0	.
chr7	74043577	74044078	.	0	.
