# Supplementary material for: The single-cell chromatin landscape in gonadal cell lineage specification
Source: BMC Genomics. 2024 May 13;25:464. doi: 10.1186/s12864-024-10376-1 (PMC11092170; doi:10.1186/s12864-024-10376-1)
Supplement: Supplementary file 4 — Supplementary Material 4 [file 12864_2024_10376_MOESM4_ESM.xlsx]

## Sheet: Sheet1
Supplementary Table S3. List of peak-to-gene links identified across cell types.
idxATAC	idxRNA	Correlation	FDR	VarQATAC	VarQRNA	peak	gene	cluster	seqnames	start	end
38735	12158	0.577863	3.51559e-44	0.599234	0.762474	chr5:105698599-105699099	Lrrc8d	5	chr5	105699969	105699970
116537	6139	0.526626	1.52687e-35	0.978252	0.948508	chr16:33860024-33860524	Itgb5	5	chr16	33829665	33829666
5033	639	0.542266	5.07541e-38	0.267069	0.972032	chr1:134727700-134728200	Kdm5b	5	chr1	134560178	134560179
29772	11155	0.633869	1.43836e-55	0.857277	0.288676	chr4:123565319-123565819	Gm12925	5	chr4	123665881	123665882
52396	13867	0.582896	4.09695e-45	0.722468	0.65949	chr7:25205437-25205937	Dedd2	5	chr7	25219871	25219872
14582	9136	0.698068	6.28378e-72	0.601435	0.753019	chr2:125800982-125801482	Secisbp2l	5	chr2	125782870	125782871
30130	11184	0.604474	2.63522e-49	0.747551	0.768569	chr4:126165973-126166473	Lsm10	5	chr4	126096653	126096654
79592	1487	0.712379	3.42383e-76	0.741445	0.962292	chr10:80094020-80094520	Gamt	5	chr10	80260968	80260969
92101	3171	0.698155	5.93136e-72	0.967381	0.39075	chr11:116656443-116656943	Rhbdf2	5	chr11	116627019	116627020
63145	15290	0.504608	2.88856e-32	0.767261	0.821656	chr8:69176304-69176804	Atp6v1b2	5	chr8	69088736	69088737
6818	873	0.515775	6.73303e-34	0.493079	0.474197	chr1:171356473-171356973	Cd244a	5	chr1	171559193	171559194
107406	5027	0.519646	1.77099e-34	0.891052	0.548303	chr14:70530757-70531257	Nudt18	5	chr14	70577847	70577848
26373	10769	0.543559	3.12395e-38	0.576063	0.983368	chr4:45910937-45911437	Aldh1b1	5	chr4	45799022	45799023
57293	14534	0.632851	2.43318e-55	0.519014	0.979608	chr7:102480741-102481241	Stim1	5	chr7	102267824	102267825
106425	4905	0.51126	3.1338e-33	0.669095	0.910743	chr14:57273723-57274223	Cryl1	5	chr14	57398483	57398484
652	100	0.504253	3.24704e-32	0.660521	0.761563	chr1:36088158-36088658	Uggt1	5	chr1	36244302	36244303
89892	2869	0.603688	3.79124e-49	0.882056	0.985817	chr11:98966003-98966503	Thra	5	chr11	98741785	98741786
82159	1808	0.503701	3.89522e-32	0.527395	0.311745	chr10:127282774-127283274	Stac3	5	chr10	127501689	127501690
85519	2244	0.739471	5.03281e-85	0.988559	0.839998	chr11:59384444-59384944	2310033P09Rik	5	chr11	59208361	59208362
78387	1325	0.640594	4.2426e-57	0.894023	0.369105	chr10:62338194-62338694	Srgn	5	chr10	62507755	62507756
60028	14940	0.848409	4.73174e-136	0.845659	0.961609	chr7:141472205-141472705	Polr2l	5	chr7	141475153	141475154
70640	16190	0.562674	1.84083e-41	0.663611	0.262645	chr9:46098546-46099046	Apoc3	5	chr9	46235636	46235637
29386	11123	0.50701	1.30227e-32	0.408443	0.300068	chr4:119243725-119244225	Rimkla	5	chr4	119492598	119492599
48427	13260	0.677601	2.96463e-66	0.941165	0.750342	chr6:100288302-100288802	Rybp	5	chr6	100287358	100287359
126623	7506	0.511001	3.41921e-33	0.422203	0.260595	chr18:46325104-46325604	Trim36	5	chr18	46212607	46212608
128529	7688	0.710703	1.11711e-75	0.935993	0.920654	chr18:80240082-80240582	Txnl4a	5	chr18	80206798	80206799
69199	16034	0.592835	5.25491e-47	0.96378	0.627421	chr9:22259447-22259947	Bbs9	5	chr9	22475715	22475716
117940	6340	0.518959	2.24795e-34	0.311106	0.957735	chr16:91533083-91533583	Ifnar1	5	chr16	91485215	91485216
40289	12310	0.652706	5.92591e-60	0.798857	0.96326	chr5:118069256-118069756	Fbxo21	5	chr5	117976770	117976771
98306	3837	0.529092	6.33377e-36	0.462291	0.86506	chr12:111756653-111757153	Mark3	5	chr12	111574510	111574511
113808	5770	0.5469	8.81484e-39	0.306178	0.625883	chr15:100157033-100157533	Dip2b	5	chr15	100038664	100038665
16197	9379	0.655143	1.52074e-60	0.890585	0.696115	chr2:153713174-153713674	Dnmt3b	5	chr2	153649449	153649450
110993	5436	0.500891	9.77351e-32	0.835692	0.459387	chr15:76456053-76456553	Mroh1	5	chr15	76380513	76380514
120575	6693	0.734526	2.48193e-83	0.940031	0.995785	chr17:28874835-28875335	Mapk13	5	chr17	28769317	28769318
100838	4174	0.564592	8.50456e-42	0.846125	0.665414	chr13:51847807-51848307	Secisbp2	5	chr13	51651708	51651709
74709	16706	0.678922	1.31838e-66	0.97717	0.696286	chr9:108274608-108275108	Lamb2	5	chr9	108479862	108479863
35215	11723	0.57169	4.66004e-43	0.395928	0.951868	chr5:24283409-24283909	Slc4a2	5	chr5	24425232	24425233
74926	16756	0.511948	2.48231e-33	0.92407	0.407382	chr9:110631159-110631659	Tmie	5	chr9	110880083	110880084
30689	11257	0.667097	1.60556e-63	0.963476	0.662509	chr4:130174548-130175048	Hcrtr1	5	chr4	130139162	130139163
40024	12289	0.501807	7.24884e-32	0.401967	0.674185	chr5:115614851-115615351	Pxn	5	chr5	115506676	115506677
70535	16178	0.506038	1.79924e-32	0.775368	0.995386	chr9:45391284-45391784	Fxyd6	5	chr9	45370185	45370186
34335	11573	0.535315	6.65893e-37	0.404953	0.528936	chr4:154231378-154231878	Wrap73	5	chr4	154142372	154142373
91589	3106	0.733598	5.11e-83	0.816449	0.897642	chr11:114691192-114691692	Ttyh2	5	chr11	114675468	114675469
118596	6407	0.60674	9.13237e-50	0.252086	0.27455	chr17:5322300-5322800	Zdhhc14	5	chr17	5492600	5492601
112620	5633	0.558096	1.14114e-40	0.631474	0.750684	chr15:85896231-85896731	Cdpf1	5	chr15	85811697	85811698
119582	6560	0.538662	1.94348e-37	0.909347	0.940932	chr17:24533485-24533985	Bricd5	5	chr17	24473884	24473885
127156	7567	0.525379	2.37771e-35	0.35129	0.255411	chr18:60886547-60887047	Cd74	5	chr18	60803849	60803850
54324	14190	0.687838	4.95629e-69	0.910243	0.654648	chr7:45639646-45640146	Plekha4	5	chr7	45526330	45526331
53071	13971	0.587209	6.3026e-46	0.894912	0.511221	chr7:29281815-29282315	Sipa1l3	5	chr7	29518560	29518561
105944	4793	0.517262	4.0421e-34	0.902233	0.409774	chr14:50870108-50870608	Tep1	5	chr14	50870554	50870555
79145	1415	0.623252	3.13815e-53	0.880856	0.996582	chr10:77166301-77166801	Col18a1	5	chr10	77166530	77166531
89403	2824	0.69284	1.96966e-70	0.800421	0.438255	chr11:97051151-97051651	Osbpl7	5	chr11	97050628	97050629
54324	14193	0.824358	8.01176e-122	0.910243	0.957906	chr7:45639646-45640146	Bcat2	5	chr7	45570153	45570154
503	91	0.716364	1.99841e-77	0.566067	0.990431	chr1:34089005-34089505	Dst	5	chr1	33908225	33908226
59782	14871	0.587752	4.96996e-46	0.61475	0.657553	chr7:139606759-139607259	Inpp5a	5	chr7	139389109	139389110
59952	14922	0.680434	5.18432e-67	0.888325	0.253645	chr7:141216318-141216818	Irf7	5	chr7	141266424	141266425
66315	15736	0.64581	2.59493e-58	0.789291	0.858111	chr8:111701377-111701877	Bcar1	5	chr8	111743849	111743850
54212	14157	0.607107	7.68977e-50	0.925804	0.721064	chr7:45277281-45277781	Prr12	5	chr7	45052881	45052882
74017	16606	0.504094	3.42238e-32	0.720697	0.874516	chr9:102403570-102404070	Anapc13	5	chr9	102626296	102626297
89830	2864	0.503886	3.66571e-32	0.586541	0.908863	chr11:98797283-98797783	Ormdl3	5	chr11	98587245	98587246
87573	2583	0.677789	2.64345e-66	0.735443	0.967134	chr11:78436135-78436635	Unc119	5	chr11	78343495	78343496
107117	4987	0.533627	1.23113e-36	0.770114	0.924185	chr14:66816296-66816796	Dpysl2	5	chr14	66868600	66868601
55899	14362	0.504555	2.93946e-32	0.812381	0.770791	chr7:80231854-80232354	Cib1	5	chr7	80232805	80232806
26262	10761	0.645298	3.42702e-58	0.484521	0.293176	chr4:45412476-45412976	Frmpd1os	5	chr4	45243990	45243991
57982	14636	0.573601	2.10405e-43	0.698193	0.600934	chr7:116258695-116259195	Plekha7	5	chr7	116308376	116308377
104336	4632	0.537503	2.98147e-37	0.337856	0.899009	chr14:20735742-20736242	Vcl	5	chr14	20929433	20929434
46116	12999	0.713237	1.86456e-76	0.91074	0.939394	chr6:54327042-54327542	Scrn1	5	chr6	54566382	54566383
78346	1316	0.543495	3.20031e-38	0.731835	0.482627	chr10:62191664-62192164	Fam241b	5	chr10	62111013	62111014
49438	13378	0.639834	6.34492e-57	0.737614	0.529392	chr6:120776214-120776714	Slc25a18	5	chr6	120773768	120773769
55893	14373	0.828103	6.82674e-124	0.988552	0.746582	chr7:80208805-80209305	Furin	5	chr7	80405436	80405437
90547	2995	0.623047	3.47425e-53	0.485751	0.333333	chr11:102895754-102896254	Ccdc103	5	chr11	102881244	102881245
24516	10485	0.618417	3.41522e-52	0.712658	0.936375	chr3:142701522-142702022	Kyat3	5	chr3	142701048	142701049
89838	2870	0.589983	1.86285e-46	0.805178	0.37594	chr11:98849376-98849876	Nr1d1	5	chr11	98775377	98775378
2212	334	0.721974	3.36147e-79	0.849475	0.999032	chr1:74748706-74749206	Wnt6	5	chr1	74771892	74771893
110899	5420	0.607867	5.37984e-50	0.695007	0.915812	chr15:76125020-76125520	Scrib	5	chr15	76069784	76069785
131567	8184	0.69345	1.32424e-70	0.954896	0.833219	chr19:44800266-44800766	Slf2	5	chr19	44931119	44931120
52054	13805	0.537565	2.91371e-37	0.823355	0.756949	chr7:19494833-19495333	Ppp1r37	5	chr7	19562398	19562399
115869	6064	0.627193	4.34458e-54	0.846444	0.933983	chr16:23232707-23233207	Eif4a2	5	chr16	23107468	23107469
29025	11067	0.60735	6.85885e-50	0.495769	0.869162	chr4:116672699-116673199	Akr1a1	5	chr4	116651674	116651675
75567	16807	0.583468	3.20278e-45	0.578249	0.442641	chr9:119426405-119426905	Xylb	5	chr9	119357381	119357382
92950	3227	0.518042	3.08801e-34	0.623724	0.711381	chr11:120134517-120135017	Slc38a10	5	chr11	120151351	120151352
79451	1451	0.691459	4.83685e-70	0.892875	0.918034	chr10:79802208-79802708	Bsg	5	chr10	79704358	79704359
58562	14712	0.670785	1.81719e-64	0.741971	0.789702	chr7:126261870-126262370	Sbk1	5	chr7	126272619	126272620
5565	701	0.670251	2.49684e-64	0.750893	0.83339	chr1:151367131-151367631	Trmt1l	5	chr1	151428648	151428649
9730	8502	0.57383	1.91252e-43	0.528914	0.737355	chr2:28465343-28465843	1700007K13Rik	5	chr2	28466324	28466325
69488	16058	0.633491	1.75007e-55	0.633772	0.95671	chr9:31262144-31262644	Aplp2	5	chr9	31211815	31211816
73033	16463	0.624563	1.63158e-53	0.713465	0.77398	chr9:75319695-75320195	Mapk6	5	chr9	75410016	75410017
22173	10113	0.696229	2.12681e-71	0.840605	0.325473	chr3:94373061-94373561	C2cd4d	5	chr3	94362444	94362445
100662	4157	0.534437	9.17409e-37	0.610675	0.989234	chr13:49248544-49249044	Susd3	5	chr13	49248706	49248707
84900	2161	0.57072	6.95571e-43	0.885939	0.807131	chr11:52447178-52447678	Tcf7	5	chr11	52283014	52283015
60311	14962	0.788992	1.99804e-104	0.962632	0.881123	chr7:143122250-143122750	Tspan32	5	chr7	143005046	143005047
40605	12332	0.650444	2.06973e-59	0.968589	0.83134	chr5:120490662-120491162	Dtx1	5	chr5	120711669	120711670
87633	2596	0.649967	2.68981e-59	0.586244	0.914616	chr11:78896714-78897214	Lyrm9	5	chr11	78826595	78826596
9179	8449	0.554459	4.76834e-40	0.282578	0.613864	chr2:25701751-25702251	Obp2a	5	chr2	25700074	25700075
6568	826	0.580995	9.26271e-45	0.952613	0.975963	chr1:167393565-167394065	Mgst3	5	chr1	167393797	167393798
51390	13671	0.508996	6.71055e-33	0.680195	0.502791	chr7:4837766-4838266	Zfp628	5	chr7	4915217	4915218
82389	1845	0.506754	1.41845e-32	0.789113	0.655844	chr10:128310170-128310670	Rnf41	5	chr10	128411616	128411617
53297	14011	0.743915	1.3983e-86	0.925426	0.722032	chr7:30706361-30706861	Lin37	5	chr7	30559646	30559647
65605	15609	0.592973	4.94094e-47	0.663174	0.830371	chr8:104346576-104347076	Dync1li2	5	chr8	104443047	104443048
45214	12853	0.538673	1.93506e-37	0.843287	0.968273	chr6:35379804-35380304	1810058I24Rik	5	chr6	35252699	35252700
47409	13173	0.564211	9.91688e-42	0.816508	0.769765	chr6:86732518-86733018	Anxa4	5	chr6	86793584	86793585
116240	6094	0.672533	6.39929e-65	0.601775	0.653053	chr16:30559572-30560072	Tmem44	5	chr16	30550578	30550579
90262	2951	0.641252	2.99039e-57	0.621678	0.4865	chr11:101457235-101457735	Rundc1	5	chr11	101425085	101425086
16534	9441	0.551977	1.2538e-39	0.597322	0.758259	chr2:156760592-156761092	Ndrg3	5	chr2	156992111	156992112
68303	15878	0.548488	4.8091e-39	0.752316	0.559524	chr8:125584045-125584545	Sipa1l2	5	chr8	125569756	125569757
29177	11093	0.5724	3.46946e-43	0.306705	0.949077	chr4:117806843-117807343	Atp6v0b	5	chr4	117887329	117887330
106171	4843	0.548978	3.98337e-39	0.857418	0.801492	chr14:54706612-54707112	Bcl2l2	5	chr14	54883425	54883426
78987	1390	0.535725	5.73185e-37	0.768351	0.680565	chr10:75936103-75936603	Gstt3	5	chr10	75781414	75781415
23320	10311	0.636762	3.1915e-56	0.923263	0.302575	chr3:107943486-107943986	Gstm3	5	chr3	107969174	107969175
74619	16693	0.658825	1.90506e-61	0.700313	0.715938	chr9:107915399-107915899	Apeh	5	chr9	108094480	108094481
79468	1448	0.586696	7.88622e-46	0.67171	0.869845	chr10:79847519-79848019	Tpgs1	5	chr10	79669410	79669411
48820	13303	0.595254	1.77961e-47	0.503349	0.331966	chr6:113612158-113612658	Il17rc	5	chr6	113471455	113471456
12150	8772	0.679291	1.05112e-66	0.997525	0.651401	chr2:71690707-71691207	Pdk1	5	chr2	71873224	71873225
22392	10165	0.527938	9.565e-36	0.458408	0.304511	chr3:95901948-95902448	C920021L13Rik	5	chr3	95871522	95871523
51336	13655	0.751977	1.74522e-89	0.665041	0.932388	chr7:4521676-4522176	Tnni3	5	chr7	4522443	4522444
50342	13516	0.717602	8.17456e-78	0.750604	0.793632	chr6:134111592-134112092	Etv6	5	chr6	134035700	134035701
643	99	0.75492	1.42149e-90	0.554381	0.956311	chr1:36075927-36076427	Hs6st1	5	chr1	36068400	36068401
21296	9966	0.534128	1.02636e-36	0.81759	0.26219	chr3:84305222-84305722	Fhdc1	5	chr3	84480439	84480440
111021	5429	0.632541	2.85459e-55	0.851831	0.710071	chr15:76538030-76538530	Oplah	5	chr15	76307245	76307246
46116	12998	0.779634	2.24738e-100	0.91074	0.913534	chr6:54327042-54327542	Wipf3	5	chr6	54452883	54452884
107887	5082	0.569063	1.37534e-42	0.851779	0.391547	chr14:79486577-79487077	Cnmd	5	chr14	79662183	79662184
58130	14653	0.574226	1.62007e-43	0.573277	0.604864	chr7:118817659-118818159	Vps35l	5	chr7	118740271	118740272
115294	5970	0.790876	2.87973e-105	0.860767	0.637845	chr16:17085670-17086170	Tmem191c	5	chr16	17276300	17276301
92475	3187	0.638636	1.1929e-56	0.889963	0.471292	chr11:118007734-118008234	Tmc6	5	chr11	117780683	117780684
40680	12323	0.542396	4.83522e-38	0.328756	0.637275	chr5:120700952-120701452	Sdsl	5	chr5	120472810	120472811
111055	5445	0.518333	2.79146e-34	0.922744	0.553144	chr15:76661068-76661568	Cpsf1	5	chr15	76607591	76607592
8086	1024	0.608831	3.4123e-50	0.636083	0.715596	chr1:191792936-191793436	Slc30a1	5	chr1	191906781	191906782
119835	6611	0.610714	1.39904e-50	0.353535	0.813625	chr17:25654420-25654920	2810468N07Rik	5	chr17	25570811	25570812
31361	11338	0.6809	3.89077e-67	0.900544	0.721691	chr4:134343366-134343866	Paqr7	5	chr4	134496761	134496762
55869	14362	0.521989	7.83608e-35	0.688642	0.770791	chr7:80156846-80157346	Cib1	5	chr7	80232805	80232806
69217	16034	0.581176	8.57835e-45	0.32643	0.627421	chr9:22545369-22545869	Bbs9	5	chr9	22475715	22475716
58025	14640	0.677291	3.58042e-66	0.678661	0.901173	chr7:117423713-117424213	Xylt1	5	chr7	117380979	117380980
7990	1017	0.5205	1.31684e-34	0.670028	0.949191	chr1:191166390-191166890	Nenf	5	chr1	191318118	191318119
60326	14962	0.521161	1.04603e-34	0.702714	0.881123	chr7:143180677-143181177	Tspan32	5	chr7	143005046	143005047
89441	2827	0.689265	1.98904e-69	0.316093	0.864092	chr11:97302149-97302649	Npepps	5	chr11	97280576	97280577
8040	1017	0.63636	3.93865e-56	0.26509	0.949191	chr1:191327455-191327955	Nenf	5	chr1	191318118	191318119
93164	3268	0.504717	2.78607e-32	0.522015	0.879244	chr11:120980585-120981085	Csnk1d	5	chr11	120991333	120991334
91913	3152	0.552397	1.06467e-39	0.591594	0.474254	chr11:116076588-116077088	Unc13d	5	chr11	116077961	116077962
109401	5238	0.617955	4.27337e-52	0.693421	0.72733	chr15:31569243-31569743	March6	5	chr15	31531037	31531038
127385	7589	0.638665	1.17492e-56	0.823858	0.896844	chr18:61985564-61986064	Sh3tc2	5	chr18	61953075	61953076
34288	11571	0.644621	4.93552e-58	0.988018	0.991798	chr4:154025775-154026275	Smim1	5	chr4	154026044	154026045
82498	1867	0.759756	2.12519e-92	0.792277	0.941558	chr10:128765610-128766110	Ormdl2	5	chr10	128821631	128821632
4746	618	0.803902	2.5415e-111	0.919395	0.995215	chr1:133368659-133369159	Etnk2	5	chr1	133363572	133363573
3503	479	0.510712	3.76789e-33	0.296264	0.406926	chr1:93012691-93013191	Aqp12	5	chr1	93006334	93006335
31438	11340	0.654181	2.60499e-60	0.694992	0.967817	chr4:134624391-134624891	Mtfr1l	5	chr4	134535387	134535388
79308	1431	0.517191	4.14185e-34	0.746847	0.54386	chr10:78317495-78317995	Trappc10	5	chr10	78244642	78244643
70635	16184	0.529958	4.64433e-36	0.5111	0.396389	chr9:46030951-46031451	Pcsk7	5	chr9	45906569	45906570
36598	11877	0.541215	7.52041e-38	0.92822	0.560492	chr5:37163084-37163584	Jakmip1	5	chr5	37047432	37047433
132710	8290	0.785284	8.55859e-103	0.752634	0.784575	chr19:59076070-59076570	Shtn1	5	chr19	59076069	59076070
56986	14502	0.518374	2.75233e-34	0.505261	0.74607	chr7:100461716-100462216	Coa4	5	chr7	100537100	100537101
86509	2387	0.743349	2.21184e-86	0.628592	0.988266	chr11:69706721-69707221	Atp1b2	5	chr11	69605960	69605961
72468	16395	0.633635	1.62377e-55	0.46747	0.760481	chr9:66066806-66067306	Trip4	5	chr9	65908794	65908795
15982	9354	0.710404	1.37707e-75	0.808275	0.784062	chr2:152764129-152764629	Defb36	5	chr2	152604327	152604328
114077	5793	0.521632	8.87871e-35	0.430376	0.543518	chr15:101413314-101413814	Acvr1b	5	chr15	101174125	101174126
74725	16700	0.682439	1.49352e-67	0.661047	0.89861	chr9:108404845-108405345	Gpx1	5	chr9	108339080	108339081
60106	14947	0.707731	8.8605e-75	0.952532	0.292094	chr7:142070817-142071317	Dusp8	5	chr7	142095284	142095285
35307	11732	0.530726	3.52297e-36	0.343776	0.579346	chr5:24516084-24516584	Nub1	5	chr5	24685815	24685816
113565	5739	0.711624	5.83153e-76	0.945945	0.809752	chr15:99041107-99041607	Lmbr1l	5	chr15	98918098	98918099
89987	2908	0.637118	2.65009e-56	0.904027	0.857712	chr11:100288832-100289332	Nt5c3b	5	chr11	100441182	100441183
63504	15341	0.63239	3.08403e-55	0.574863	0.977899	chr8:70814481-70814981	Jund	5	chr8	70697739	70697740
89718	2855	0.503454	4.22348e-32	0.556819	0.314138	chr11:98341890-98342390	Ppp1r1b	5	chr11	98348406	98348407
91726	3131	0.658264	2.62044e-61	0.691739	0.917407	chr11:115296567-115297067	Nt5c	5	chr11	115491814	115491815
22014	10066	0.519604	1.79754e-34	0.524675	0.480007	chr3:89951860-89952360	Atp8b2	5	chr3	89963332	89963333
91397	3098	0.649397	3.67771e-59	0.941839	0.860617	chr11:113619031-113619531	Fam104a	5	chr11	113684151	113684152
30501	11227	0.714376	8.28959e-77	0.957815	0.98969	chr4:129256501-129257001	Fndc5	5	chr4	129137060	129137061
5112	647	0.50672	1.43486e-32	0.639603	0.547505	chr1:135248464-135248964	Rnpep	5	chr1	135284084	135284085
77468	1225	0.5809	9.64921e-45	0.831646	0.342219	chr10:42987689-42988189	9030612E09Rik	5	chr10	43174699	43174700
63214	15307	0.526417	1.64501e-35	0.365302	0.819492	chr8:69959437-69959937	Gatad2a	5	chr8	69996384	69996385
56230	14410	0.558949	8.14206e-41	0.545341	0.956881	chr7:83885185-83885685	Tlnrd1	5	chr7	83884341	83884342
71472	16310	0.560785	3.9249e-41	0.645605	0.87594	chr9:58113425-58113925	Sema7a	5	chr9	57940135	57940136
85366	2212	0.639395	8.00556e-57	0.837485	0.786056	chr11:58126296-58126796	Larp1	5	chr11	58009064	58009065
42179	12487	0.810866	9.43673e-115	0.909747	0.515949	chr5:135108300-135108800	Mlxipl	5	chr5	135106891	135106892
36552	11874	0.608847	3.38697e-50	0.740638	0.441558	chr5:36829807-36830307	Man2b2	5	chr5	36830649	36830650
23355	10317	0.531159	3.0127e-36	0.921566	0.873775	chr3:108044620-108045120	Gnai3	5	chr3	108146152	108146153
102820	4429	0.619722	1.79936e-52	0.831031	0.564935	chr13:95250080-95250580	Pde8b	5	chr13	95250304	95250305
50549	13538	0.519769	1.69708e-34	0.290455	0.541353	chr6:136662115-136662615	Plbd1	5	chr6	136661893	136661894
51199	13622	0.740039	3.19289e-85	0.962402	0.555537	chr6:149565778-149566278	Bicd1	5	chr6	149408984	149408985
60069	14937	0.634188	1.21892e-55	0.509277	0.328549	chr7:141661442-141661942	Gm10575	5	chr7	141467771	141467772
83930	2060	0.527522	1.10904e-35	0.841961	0.387218	chr11:32752305-32752805	Stk10	5	chr11	32533266	32533267
121407	6815	0.561124	3.42962e-41	0.433555	0.904591	chr17:34637219-34637719	Rnf5	5	chr17	34603561	34603562
41350	12419	0.617673	4.90325e-52	0.363102	0.863693	chr5:124852143-124852643	Zfp664	5	chr5	124862705	124862706
79923	1515	0.706201	2.54748e-74	0.810202	0.994646	chr10:80792272-80792772	Amh	5	chr10	80805248	80805249
9543	8494	0.53441	9.26498e-37	0.349082	0.627364	chr2:27459784-27460284	Vav2	5	chr2	27427608	27427609
81468	1727	0.602327	7.11342e-49	0.927412	0.921679	chr10:115587254-115587754	Lgr5	5	chr10	115587780	115587781
78986	1390	0.659243	1.50272e-61	0.986343	0.680565	chr10:75935551-75936051	Gstt3	5	chr10	75781414	75781415
130570	8019	0.695573	3.28425e-71	0.913467	0.359364	chr19:24224659-24225159	Fam189a2	5	chr19	24031019	24031020
125950	7382	0.807616	3.91045e-113	0.881441	0.956824	chr18:35027070-35027570	Reep2	5	chr18	34840589	34840590
67584	15813	0.627606	3.52745e-54	0.939646	0.483311	chr8:122234085-122234585	Zfpm1	5	chr8	122282141	122282142
77618	1239	0.566688	3.6313e-42	0.882108	0.307245	chr10:45289399-45289899	Popdc3	5	chr10	45289305	45289306
77601	1239	0.52422	3.58098e-35	0.309483	0.307245	chr10:45070280-45070780	Popdc3	5	chr10	45289305	45289306
87631	2596	0.597294	7.09255e-48	0.261148	0.914616	chr11:78895389-78895889	Lyrm9	5	chr11	78826595	78826596
32181	11396	0.583052	3.8318e-45	0.927131	0.252734	chr4:137855722-137856222	Rap1gapos	5	chr4	137707345	137707346
31702	11363	0.610444	1.5899e-50	0.265594	0.951527	chr4:135810592-135811092	Fuca1	5	chr4	135920726	135920727
18127	9587	0.602173	7.63978e-49	0.768366	0.571998	chr2:168633376-168633876	Atp9a	5	chr2	168742136	168742137
18029	9580	0.607873	5.36577e-50	0.789084	0.774265	chr2:168124170-168124670	Pard6b	5	chr2	168081004	168081005
49497	13382	0.590812	1.2917e-46	0.744891	0.871155	chr6:121067725-121068225	Mical3	5	chr6	121131022	121131023
22084	10086	0.631414	5.08591e-55	0.456422	0.87406	chr3:90404026-90404526	Snapin	5	chr3	90491013	90491014
72364	16380	0.673681	3.20319e-65	0.504216	0.855263	chr9:65217840-65218340	Igdcc3	5	chr9	65141189	65141190
116217	6093	0.597271	7.16574e-48	0.476718	0.887161	chr16:30444499-30444999	Atp13a3	5	chr16	30388530	30388531
90058	2908	0.571208	5.68754e-43	0.753383	0.857712	chr11:100581749-100582249	Nt5c3b	5	chr11	100441182	100441183
121240	6776	0.548405	4.96523e-39	0.501134	0.944463	chr17:33807426-33807926	Cd320	5	chr17	33843091	33843092
55880	14371	0.604139	3.07768e-49	0.769944	0.839371	chr7:80191433-80191933	Man2a2	5	chr7	80371375	80371376
16665	9450	0.81458	1.22339e-116	0.91566	0.868934	chr2:157480091-157480591	Src	5	chr2	157424293	157424294
78940	1394	0.675187	1.29051e-65	0.755961	0.698735	chr10:75706567-75707067	Derl3	5	chr10	75893398	75893399
54763	14256	0.641359	2.82664e-57	0.809861	0.516177	chr7:52006384-52006884	Svip	5	chr7	52006018	52006019
35295	11732	0.550769	2.0004e-39	0.541962	0.579346	chr5:24476087-24476587	Nub1	5	chr5	24685815	24685816
82772	1917	0.588293	3.91897e-46	0.856996	0.590909	chr11:4874544-4875044	Ap1b1	5	chr11	4947521	4947522
23320	10312	0.760493	1.1104e-92	0.923263	0.999544	chr3:107943486-107943986	Gstm2	5	chr3	107986436	107986437
65612	15608	0.566823	3.43608e-42	0.960705	0.571087	chr8:104435963-104436463	Cmtm4	5	chr8	104395807	104395808
26280	10761	0.594583	2.40401e-47	0.599063	0.293176	chr4:45478407-45478907	Frmpd1os	5	chr4	45243990	45243991
101973	4278	0.558776	8.72189e-41	0.883612	0.886819	chr13:64343944-64344444	Cdc14b	5	chr13	64274988	64274989
34713	11600	0.548369	5.03418e-39	0.839997	0.858339	chr4:155761495-155761995	Mmp23	5	chr4	155653384	155653385
108611	5144	0.762265	2.31553e-93	0.252938	0.810549	chr14:121793776-121794276	Dock9	5	chr14	121797734	121797735
119475	6525	0.514839	9.28142e-34	0.6076	0.944577	chr17:23843393-23843893	Hcfc1r1	5	chr17	23673608	23673609
48466	13263	0.507308	1.17909e-32	0.387606	0.87463	chr6:100725495-100725995	Ppp4r2	5	chr6	100833638	100833639
121239	6776	0.709568	2.46796e-75	0.496947	0.944463	chr17:33804479-33804979	Cd320	5	chr17	33843091	33843092
31751	11370	0.563597	1.2698e-41	0.928309	0.985361	chr4:136071293-136071793	Id3	5	chr4	136143822	136143823
6455	812	0.576378	6.572e-44	0.855336	0.929027	chr1:165840677-165841177	Creg1	5	chr1	165763780	165763781
129074	7724	0.669161	4.76381e-64	0.999466	0.788164	chr19:3929513-3930013	Kmt5b	5	chr19	3767421	3767422
30236	11208	0.626512	6.1309e-54	0.461639	0.493393	chr4:127179414-127179914	Dlgap3	5	chr4	127169204	127169205
77892	1289	0.688373	3.52435e-69	0.274427	0.953008	chr10:59970728-59971228	Ddit4	5	chr10	59951770	59951771
128531	7689	0.53315	1.46386e-36	0.362249	0.728298	chr18:80254686-80255186	Hsbp1l1	5	chr18	80247102	80247103
9205	8450	0.834975	8.05904e-128	0.998029	0.995044	chr2:25863225-25863725	Bmyc	5	chr2	25706879	25706880
34762	11610	0.516585	5.0996e-34	0.853646	0.762303	chr4:155968928-155969428	Ccnl2	5	chr4	155812489	155812490
78345	1318	0.729417	1.27618e-81	0.42822	0.988209	chr10:62191153-62191653	Tspan15	5	chr10	62231218	62231219
22014	10070	0.683776	6.47392e-68	0.524675	0.84951	chr3:89951860-89952360	4933434E20Rik	5	chr3	90051636	90051637
93946	3350	0.52144	9.48977e-35	0.624035	0.991456	chr12:17575948-17576448	Hpcal1	5	chr12	17690814	17690815
108071	5098	0.652941	5.19918e-60	0.991108	0.691103	chr14:101608893-101609393	Tbc1d4	5	chr14	101609191	101609192
107089	4983	0.561689	2.73448e-41	0.838256	0.915015	chr14:66280812-66281312	Trim35	5	chr14	66297025	66297026
7827	1000	0.744595	8.04379e-87	0.950731	0.889724	chr1:189228547-189229047	Kcnk2	5	chr1	189402273	189402274
9059	8427	0.659111	1.61961e-61	0.995169	0.626737	chr2:25196424-25196924	Man1b1	5	chr2	25332743	25332744
85705	2268	0.547416	7.24936e-39	0.851386	0.51162	chr11:60351928-60352428	Tom1l2	5	chr11	60352905	60352906
40905	12362	0.68684	9.34733e-69	0.791425	0.625313	chr5:122212116-122212616	Pptc7	5	chr5	122284398	122284399
111043	5437	0.673054	4.67354e-65	0.649525	0.899977	chr15:76637088-76637588	Scx	5	chr15	76457438	76457439
78373	1318	0.541797	6.05077e-38	0.893756	0.988209	chr10:62261055-62261555	Tspan15	5	chr10	62231218	62231219
66144	15707	0.54976	2.95183e-39	0.257636	0.579517	chr8:110036512-110037012	Phlpp2	5	chr8	109868603	109868604
72222	16368	0.598781	3.61331e-48	0.83976	0.942014	chr9:64049462-64049962	Map2k1	5	chr9	64253605	64253606
47419	13170	0.559753	5.91462e-41	0.343643	0.843928	chr6:86833126-86833626	Mxd1	5	chr6	86669159	86669160
78044	1295	0.549013	3.93008e-39	0.734398	0.825359	chr10:60696923-60697423	Cdh23	5	chr10	60696490	60696491
71935	16347	0.529702	5.09189e-36	0.834647	0.589371	chr9:62344591-62345091	Glce	5	chr9	62122609	62122610
70399	16155	0.706486	2.09394e-74	0.976525	0.651686	chr9:44487445-44487945	Ccdc84	5	chr9	44418007	44418008
12892	8893	0.503204	4.58493e-32	0.345073	0.482114	chr2:91119363-91119863	Mybpc3	5	chr2	91118144	91118145
17256	9519	0.702439	3.33734e-73	0.763749	0.433014	chr2:164449526-164450026	Wfdc2	5	chr2	164562716	164562717
9205	8456	0.729828	9.32335e-82	0.998029	0.538505	chr2:25863225-25863725	Kcnt1	5	chr2	25863795	25863796
65310	15571	0.500583	1.08031e-31	0.667679	0.414388	chr8:94898643-94899143	Cx3cl1	5	chr8	94772180	94772181
56557	14458	0.546939	8.68409e-39	0.28675	0.999886	chr7:97450876-97451376	Kctd14	5	chr7	97451334	97451335
145	27	0.664266	8.39165e-63	0.837515	0.783493	chr1:10285143-10285643	Cspp1	5	chr1	10038218	10038219
14453	9116	0.641521	2.5948e-57	0.878203	0.305878	chr2:122354493-122354993	Duox2	5	chr2	122298165	122298166
31159	11308	0.625776	8.87326e-54	0.871341	0.59558	chr4:133400035-133400535	Kdf1	5	chr4	133518963	133518964
36168	11855	0.536418	4.44549e-37	0.930347	0.87668	chr5:35055039-35055539	Lrpap1	5	chr5	35105697	35105698
105175	4687	0.615571	1.36102e-51	0.564126	0.667977	chr14:31186617-31187117	Smim4	5	chr14	31128930	31128931
89397	2816	0.508972	6.76487e-33	0.762126	0.41342	chr11:97035992-97036492	Pnpo	5	chr11	96944019	96944020
36149	11854	0.523241	5.05103e-35	0.293796	0.662622	chr5:34979987-34980487	Dok7	5	chr5	35056813	35056814
60735	15014	0.542288	5.03469e-38	0.934541	0.521987	chr8:4193212-4193712	Prr36	5	chr8	4217312	4217313
65280	15572	0.536961	3.63908e-37	0.972235	0.760879	chr8:94771954-94772454	Ccl17	5	chr8	94810453	94810454
133430	17039	0.534081	1.04409e-36	0.453962	0.572112	chrX:48433299-48433799	Elf4	5	chrX	48463132	48463133
53325	14034	0.62744	3.83641e-54	0.399232	0.888243	chr7:30881428-30881928	Usf2	5	chr7	30956803	30956804
64237	15455	0.673956	2.71403e-65	0.69706	0.85082	chr8:83837921-83838421	Pkn1	5	chr8	83699179	83699180
120933	6724	0.631865	4.03704e-55	0.886109	0.598599	chr17:31305132-31305632	Abcg1	5	chr17	31057694	31057695
30468	11224	0.71285	2.45189e-76	0.674519	0.857599	chr4:129138364-129138864	Rnf19b	5	chr4	129058271	129058272
111317	5491	0.552408	1.06015e-39	0.52715	0.436375	chr15:78511891-78512391	Rac2	5	chr15	78572783	78572784
50912	13588	0.60306	5.07294e-49	0.76761	0.873718	chr6:145037810-145038310	Etfrf1	5	chr6	145211134	145211135
30389	11221	0.520294	1.41476e-34	0.825755	0.804397	chr4:128855477-128855977	Trim62	5	chr4	128884140	128884141
112904	5662	0.591841	8.17719e-47	0.863257	0.354238	chr15:89374149-89374649	Miox	5	chr15	89334473	89334474
90239	2953	0.500793	1.0091e-31	0.914608	0.660686	chr11:101316497-101316997	Ifi35	5	chr11	101448412	101448413
82837	1919	0.527178	1.2539e-35	0.48701	0.616598	chr11:5158507-5159007	Gas2l1	5	chr11	5065327	5065328
75512	16804	0.683945	5.82769e-68	0.809254	0.615003	chr9:119079949-119080449	Oxsr1	5	chr9	119322427	119322428
102315	4348	0.638188	1.50979e-56	0.651904	0.899465	chr13:73748537-73749037	Nkd2	5	chr13	73847631	73847632
30232	11207	0.604096	3.13953e-49	0.919217	0.552347	chr4:127168386-127168886	Tmem35b	5	chr4	127126043	127126044
47716	13208	0.676113	7.3499e-66	0.656105	0.865516	chr6:89358893-89359393	Plxna1	5	chr6	89362613	89362614
35225	11722	0.527019	1.32691e-35	0.362079	0.882775	chr5:24328101-24328601	Cdk5	5	chr5	24423530	24423531
112245	5604	0.538279	2.23845e-37	0.790069	0.597175	chr15:83690661-83691161	Ttll1	5	chr15	83510907	83510908
53128	13967	0.521231	1.02082e-34	0.458519	0.701584	chr7:29469028-29469528	2200002D01Rik	5	chr7	29248467	29248468
65337	15579	0.574474	1.46048e-43	0.375765	0.978184	chr8:94986702-94987202	Adgrg1	5	chr8	94977109	94977110
14468	9123	0.575945	7.8833e-44	0.96178	0.253361	chr2:122611029-122611529	AA467197	5	chr2	122637887	122637888
123752	7154	0.723225	1.33474e-79	0.434933	0.672648	chr17:71914967-71915467	Clip4	5	chr17	71769691	71769692
79782	1492	0.64139	2.7815e-57	0.264661	0.322853	chr10:80478158-80478658	Pcsk4	5	chr10	80329473	80329474
14113	9030	0.571337	5.39266e-43	0.611608	0.898325	chr2:118697485-118697985	Plcb2	5	chr2	118728438	118728439
91912	3152	0.782986	8.44116e-102	0.989078	0.474254	chr11:116075694-116076194	Unc13d	5	chr11	116077961	116077962
64178	15457	0.502853	5.14443e-32	0.355773	0.464229	chr8:83590394-83590894	Adgre5	5	chr8	83741311	83741312
130897	8069	0.697748	7.78123e-72	0.560072	0.913363	chr19:32626715-32627215	Sgms1	5	chr19	32389714	32389715
74682	16695	0.733625	5.00306e-83	0.839316	0.98781	chr9:108121454-108121954	Dag1	5	chr9	108263958	108263959
114817	5897	0.579962	1.4402e-44	0.615506	0.802689	chr16:8518281-8518781	Abat	5	chr16	8513429	8513430
126232	7456	0.509091	6.50065e-33	0.816945	0.255354	chr18:37751577-37752077	Pcdhga8	5	chr18	37725706	37725707
113587	5739	0.712395	3.38582e-76	0.888984	0.809752	chr15:99099023-99099523	Lmbr1l	5	chr15	98918098	98918099
68189	15868	0.566597	3.76775e-42	0.893853	0.418888	chr8:124959748-124960248	Arv1	5	chr8	124722139	124722140
53038	13968	0.628568	2.16869e-54	0.862323	0.997949	chr7:29151423-29151923	Spint2	5	chr7	29281977	29281978
73898	16591	0.573207	2.48064e-43	0.283356	0.952666	chr9:99469788-99470288	Mras	5	chr9	99436926	99436927
66349	15742	0.656568	6.8378e-61	0.983202	0.423217	chr8:111746913-111747413	Adat1	5	chr8	111992302	111992303
53299	14036	0.642679	1.39948e-57	0.512293	0.570175	chr7:30728233-30728733	Fam187b	5	chr7	30973804	30973805
57809	14619	0.771328	6.04333e-97	0.996332	0.842504	chr7:112953619-112954119	Rassf10	5	chr7	112953962	112953963
106775	4947	0.777729	1.41905e-99	0.998911	0.826726	chr14:63067559-63068059	Wdfy2	5	chr14	62837690	62837691
57270	14532	0.679661	8.35743e-67	0.504083	0.989291	chr7:102223970-102224470	Pgap2	5	chr7	102210335	102210336
73362	16522	0.61147	9.75683e-51	0.335359	0.99738	chr9:86525557-86526057	Me1	5	chr9	86695914	86695915
40602	12323	0.724628	4.71813e-80	0.8482	0.637275	chr5:120467048-120467548	Sdsl	5	chr5	120472810	120472811
49529	13382	0.662168	2.81743e-62	0.39097	0.871155	chr6:121160030-121160530	Mical3	5	chr6	121131022	121131023
42993	12588	0.546211	1.14584e-38	0.300651	0.997323	chr5:140037560-140038060	Tmem184a	5	chr5	139814283	139814284
59725	14869	0.540759	8.92104e-38	0.846385	0.380041	chr7:139310484-139310984	Lrrc27	5	chr7	139212988	139212989
29958	11168	0.760054	1.63413e-92	0.978496	0.977842	chr4:125017419-125017919	1110065P20Rik	5	chr4	124850730	124850731
30214	11208	0.515172	8.28241e-34	0.526683	0.493393	chr4:126957369-126957869	Dlgap3	5	chr4	127169204	127169205
16531	9439	0.621622	7.05073e-53	0.344829	0.977671	chr2:156739515-156740015	Rab5if	5	chr2	156863122	156863123
66349	15738	0.791715	1.20798e-105	0.983202	0.63437	chr8:111746913-111747413	Tmem170	5	chr8	111876675	111876676
129512	7813	0.721856	3.66657e-79	0.792203	0.668717	chr19:5863659-5864159	Rela	5	chr19	5637490	5637491
53870	14106	0.511829	2.58466e-33	0.623568	0.802461	chr7:43475670-43476170	Siglece	5	chr7	43660161	43660162
15986	9352	0.608181	4.63597e-50	0.431643	0.999829	chr2:152771570-152772070	Defb19	5	chr2	152580312	152580313
18067	9580	0.618894	2.70149e-52	0.713665	0.774265	chr2:168292173-168292673	Pard6b	5	chr2	168081004	168081005
31644	11352	0.586905	7.19749e-46	0.937016	0.335897	chr4:135550900-135551400	Ncmap	5	chr4	135398227	135398228
111562	5514	0.546702	9.50648e-39	0.897684	0.857883	chr15:79307857-79308357	Sox10	5	chr15	79164506	79164507
130862	8071	0.698209	5.72286e-72	0.808816	0.961836	chr19:32242153-32242653	Minpp1	5	chr19	32485769	32485770
52917	13944	0.607452	6.53687e-50	0.461394	0.813112	chr7:28776825-28777325	Fbxo17	5	chr7	28716782	28716783
58666	14750	0.574658	1.35204e-43	0.941891	0.926749	chr7:126831924-126832424	Maz	5	chr7	127027019	127027020
98574	3865	0.687665	5.53358e-69	0.986529	0.895933	chr12:112721118-112721618	Nudt14	5	chr12	112942142	112942143
91554	3106	0.556713	1.97001e-40	0.596855	0.897642	chr11:114534180-114534680	Ttyh2	5	chr11	114675468	114675469
12661	8835	0.618984	2.58665e-52	0.25548	0.892231	chr2:80576976-80577476	Nckap1	5	chr2	80581182	80581183
78257	1308	0.628247	2.55247e-54	0.635654	0.314365	chr10:61751658-61752158	Npffr1	5	chr10	61595484	61595485
111055	5437	0.562698	1.8237e-41	0.922744	0.899977	chr15:76661068-76661568	Scx	5	chr15	76457438	76457439
68862	15971	0.54696	8.61627e-39	0.403701	0.813055	chr9:20509910-20510410	Pin1	5	chr9	20652130	20652131
115329	5970	0.655107	1.55133e-60	0.782415	0.637845	chr16:17489784-17490284	Tmem191c	5	chr16	17276300	17276301
29798	11154	0.621686	6.83276e-53	0.421736	0.915869	chr4:123745401-123745901	Macf1	5	chr4	123684360	123684361
99971	4089	0.551019	1.81666e-39	0.558887	0.913477	chr13:37912999-37913499	Rreb1	5	chr13	37826038	37826039
114256	5823	0.502834	5.17542e-32	0.538509	0.61056	chr15:102445748-102446248	Sp1	5	chr15	102406316	102406317
27017	10840	0.700508	1.22852e-72	0.675312	0.899522	chr4:59422029-59422529	Ugcg	5	chr4	59189550	59189551
52081	13796	0.566422	4.04677e-42	0.4245	0.505582	chr7:19554454-19554954	Ppp1r13l	5	chr7	19361216	19361217
69196	16024	0.723158	1.40333e-79	0.526587	0.461381	chr9:22196422-22196922	Acp5	5	chr9	22135746	22135747
36586	11874	0.79897	5.59999e-109	0.67071	0.441558	chr5:37050635-37051135	Man2b2	5	chr5	36830649	36830650
111464	5496	0.541911	5.79703e-38	0.595336	0.357371	chr15:78940912-78941412	Card10	5	chr15	78803042	78803043
82317	1818	0.615442	1.44829e-51	0.733146	0.64018	chr10:127754623-127755123	Zbtb39	5	chr10	127739538	127739539
32740	11437	0.513194	1.62616e-33	0.863776	0.847858	chr4:140983359-140983859	Padi2	5	chr4	140906360	140906361
125951	7386	0.520799	1.18658e-34	0.849341	0.818751	chr18:35027589-35028089	Ctnna1	5	chr18	35118912	35118913
52190	13823	0.663236	1.52348e-62	0.287016	0.800695	chr7:19866591-19867091	Igsf23	5	chr7	19950743	19950744
23326	10313	0.709413	2.75107e-75	0.474532	0.99943	chr3:107964143-107964643	Gstm1	5	chr3	108017973	108017974
39352	12229	0.679128	1.1625e-66	0.941721	0.584757	chr5:112254248-112254748	Srrd	5	chr5	112343040	112343041
42162	12478	0.539472	1.43949e-37	0.761156	0.731374	chr5:135040288-135040788	Mettl27	5	chr5	134932373	134932374
26500	10785	0.562485	1.98631e-41	0.438512	0.315789	chr4:46897989-46898489	Gabbr2	5	chr4	46991714	46991715
87466	2570	0.510326	4.29185e-33	0.975688	0.570517	chr11:77893943-77894443	Fam222b	5	chr11	78094673	78094674
119802	6608	0.555281	3.4574e-40	0.76406	0.285202	chr17:25555831-25556331	Tpsg1	5	chr17	25369273	25369274
90269	2955	0.796769	5.93577e-108	0.564214	0.992766	chr11:101469841-101470341	Rnd2	5	chr11	101465040	101465041
64438	15490	0.63388	1.43028e-55	0.918165	0.801094	chr8:84689503-84690003	Dnase2a	5	chr8	84908624	84908625
111364	5491	0.650141	2.445e-59	0.668754	0.436375	chr15:78681239-78681739	Rac2	5	chr15	78572783	78572784
55871	14361	0.554735	4.27981e-40	0.450079	0.839257	chr7:80160276-80160776	Sema4b	5	chr7	80186841	80186842
23320	10309	0.76971	2.71737e-96	0.923263	0.996867	chr3:107943486-107943986	Gstm7	5	chr3	107931745	107931746
58695	14752	0.508843	7.06385e-33	0.680039	0.36301	chr7:126986249-126986749	Zg16	5	chr7	127051977	127051978
5941	735	0.574017	1.76836e-43	0.647917	0.680793	chr1:155795779-155796279	Qsox1	5	chr1	155812899	155812900
28736	11024	0.537569	2.90948e-37	0.309683	0.682673	chr4:109445306-109445806	Ttc39a	5	chr4	109407100	109407101
41791	12445	0.59955	2.54423e-48	0.377595	0.729323	chr5:129687497-129687997	Psph	5	chr5	129787253	129787254
4939	629	0.710236	1.54764e-75	0.582591	0.37856	chr1:134212003-134212503	Chil1	5	chr1	134182404	134182405
119575	6560	0.570193	8.64081e-43	0.813848	0.940932	chr17:24513568-24514068	Bricd5	5	chr17	24473884	24473885
15492	9284	0.835391	4.60639e-128	0.874268	0.934381	chr2:145718677-145719177	Rin2	5	chr2	145786116	145786117
15967	9352	0.692825	1.98964e-70	0.717222	0.999829	chr2:152727032-152727532	Defb19	5	chr2	152580312	152580313
129429	7823	0.571826	4.4057e-43	0.76758	0.894794	chr19:5690198-5690698	Neat1	5	chr19	5845480	5845481
123005	7074	0.524199	3.60739e-35	0.773582	0.585213	chr17:56409712-56410212	Kdm4b	5	chr17	56326050	56326051
127889	7648	0.527385	1.16506e-35	0.481912	0.940761	chr18:73746535-73747035	Mex3c	5	chr18	73572705	73572706
1341	187	0.536217	4.78573e-37	0.887421	0.581283	chr1:52597763-52598263	Inpp1	5	chr1	52817688	52817689
86774	2472	0.603653	3.85223e-49	0.554256	0.36825	chr11:72061185-72061685	Pitpnm3	5	chr11	72135889	72135890
9060	8433	0.710012	1.80962e-75	0.576137	0.679711	chr2:25197110-25197610	Abca2	5	chr2	25428674	25428675
35165	11710	0.552887	8.80482e-40	0.699216	0.669344	chr5:23764581-23765081	Pus7	5	chr5	23783711	23783712
39365	12229	0.615024	1.77241e-51	0.690998	0.584757	chr5:112292631-112293131	Srrd	5	chr5	112343040	112343041
59825	14877	0.668697	6.27288e-64	0.999163	0.294031	chr7:139957836-139958336	6430531B16Rik	5	chr7	139978755	139978756
68288	15878	0.674332	2.16251e-65	0.826148	0.559524	chr8:125532837-125533337	Sipa1l2	5	chr8	125569756	125569757
129413	7814	0.521726	8.59004e-35	0.891356	0.879699	chr19:5649128-5649628	Sipa1	5	chr19	5663707	5663708
17256	9515	0.596261	1.13085e-47	0.763749	0.856858	chr2:164449526-164450026	Sys1	5	chr2	164460971	164460972
113561	5739	0.836935	5.70148e-129	0.777702	0.809752	chr15:99032582-99033082	Lmbr1l	5	chr15	98918098	98918099
50360	13516	0.587971	4.51327e-46	0.421314	0.793632	chr6:134204758-134205258	Etv6	5	chr6	134035700	134035701
32452	11422	0.701023	8.69869e-73	0.959016	0.8171	chr4:139336747-139337247	Mrto4	5	chr4	139352576	139352577
118720	6424	0.507609	1.06678e-32	0.335892	0.910002	chr17:7158083-7158583	Rps6ka2	5	chr17	7170115	7170116
3504	474	0.610285	1.71419e-50	0.663745	0.771759	chr1:93014399-93014899	Rnpepl1	5	chr1	92910825	92910826
34404	11576	0.517748	3.41756e-34	0.515702	0.31841	chr4:154479122-154479622	Arhgef16	5	chr4	154301663	154301664
81467	1726	0.577733	3.71303e-44	0.785564	0.536512	chr10:115586221-115586721	Zfc3h1	5	chr10	115384959	115384960
31078	11297	0.590025	1.82891e-46	0.998266	0.738266	chr4:133095102-133095602	Ahdc1	5	chr4	133011506	133011507
60560	14990	0.547017	8.43285e-39	0.463877	0.52512	chr7:144851302-144851802	LTO1	5	chr7	144915194	144915195
119802	6611	0.610624	1.45982e-50	0.76406	0.813625	chr17:25555831-25556331	2810468N07Rik	5	chr17	25570811	25570812
32683	11437	0.559691	6.05906e-41	0.846229	0.847858	chr4:140750223-140750723	Padi2	5	chr4	140906360	140906361
55872	14371	0.621126	9.00445e-53	0.714851	0.839371	chr7:80166707-80167207	Man2a2	5	chr7	80371375	80371376
52082	13803	0.617422	5.54245e-52	0.634868	0.707906	chr7:19556980-19557480	Bloc1s3	5	chr7	19508331	19508332
57979	14638	0.64077	3.86411e-57	0.986166	0.891946	chr7:116237555-116238055	Pik3c2a	5	chr7	116443458	116443459
98517	3859	0.565899	5.00679e-42	0.753131	0.858966	chr12:112594975-112595475	Cep170b	5	chr12	112722174	112722175
29276	11099	0.825115	3.07758e-122	0.938097	0.977273	chr4:118259937-118260437	Ptprf	5	chr4	118291397	118291398
34661	11596	0.565389	6.15705e-42	0.346155	0.937628	chr4:155525720-155526220	Nadk	5	chr4	155562392	155562393
80015	1532	0.509681	5.33089e-33	0.587371	0.902597	chr10:81128431-81128931	Zbtb7a	5	chr10	81136271	81136272
111062	5460	0.683424	8.06256e-68	0.706041	0.743848	chr15:76695403-76695903	Zfp251	5	chr15	76871435	76871436
41037	12378	0.684221	4.90063e-68	0.63838	0.733254	chr5:122991266-122991766	Orai1	5	chr5	123015074	123015075
58803	14768	0.552444	1.04567e-39	0.492249	0.454887	chr7:127613457-127613957	E430018J23Rik	5	chr7	127393621	127393622
3911	536	0.526395	1.65786e-35	0.387954	0.9865	chr1:119390657-119391157	Inhbb	5	chr1	119422248	119422249
32377	11414	0.557521	1.43221e-40	0.372231	0.483994	chr4:139007847-139008347	Otud3	5	chr4	138913947	138913948
3508	471	0.532766	1.68385e-36	0.810491	0.830941	chr1:93033916-93034416	Gpc1	5	chr1	92831686	92831687
4005	546	0.563442	1.35219e-41	0.582569	0.9955	chr1:120082956-120083456	Dbi	5	chr1	120121096	120121097
79593	1487	0.634253	1.1782e-55	0.500556	0.962292	chr10:80094574-80095074	Gamt	5	chr10	80260968	80260969
99766	4071	0.660187	8.78013e-62	0.793811	0.980178	chr13:34131628-34132128	Tubb2b	5	chr13	34130354	34130355
31404	11340	0.607113	7.66587e-50	0.415831	0.967817	chr4:134497616-134498116	Mtfr1l	5	chr4	134535387	134535388
126020	7400	0.679284	1.05585e-66	0.937431	0.917122	chr18:35730208-35730708	Ube2d2a	5	chr18	35771559	35771560
120558	6693	0.690672	8.04249e-70	0.634335	0.995785	chr17:28780513-28781013	Mapk13	5	chr17	28769317	28769318
102183	4332	0.600508	1.64152e-48	0.989322	0.592504	chr13:70841522-70842022	Ice1	5	chr13	70637634	70637635
54365	14205	0.64215	1.85662e-57	0.598382	0.828036	chr7:45742209-45742709	Dbp	5	chr7	45705247	45705248
25165	10574	0.568941	1.44568e-42	0.5208	0.750114	chr4:8876555-8877055	Chd7	5	chr4	8690406	8690407
89718	2864	0.650756	1.74268e-59	0.556819	0.908863	chr11:98341890-98342390	Ormdl3	5	chr11	98587245	98587246
65836	15671	0.508972	6.76457e-33	0.992798	0.704887	chr8:106136705-106137205	Slc7a6os	5	chr8	106210933	106210934
19020	9655	0.630083	1.00407e-54	0.667857	0.985931	chr2:180172843-180173343	Adrm1	5	chr2	180171588	180171589
17249	9515	0.513275	1.58193e-33	0.355188	0.856858	chr2:164438248-164438748	Sys1	5	chr2	164460971	164460972
31033	11294	0.528035	9.23787e-36	0.840168	0.667293	chr4:133026778-133027278	Stx12	5	chr4	132884458	132884459
113867	5783	0.516221	5.77762e-34	0.546675	0.483823	chr15:100691866-100692366	Smagp	5	chr15	100636940	100636941
119899	6632	0.5254	2.36013e-35	0.660121	0.769537	chr17:25875949-25876449	Rab40c	5	chr17	25919714	25919715
72302	16373	0.631936	3.89332e-55	0.810839	0.933128	chr9:64931941-64932441	Rab11a	5	chr9	64737756	64737757
64518	15490	0.775524	1.16767e-98	0.597715	0.801094	chr8:84892867-84893367	Dnase2a	5	chr8	84908624	84908625
107047	4979	0.580921	9.56026e-45	0.998963	0.342903	chr14:65968337-65968837	Gulo	5	chr14	66009210	66009211
77845	1283	0.710236	1.54735e-75	0.827356	0.886648	chr10:59538750-59539250	P4ha1	5	chr10	59323296	59323297
113506	5738	0.71159	5.97244e-76	0.710753	0.995728	chr15:98868597-98869097	Dhh	5	chr15	98898540	98898541
61851	15122	0.528324	8.33159e-36	0.754553	0.824618	chr8:25277037-25277537	Plekha2	5	chr8	25102194	25102195
79314	1431	0.503239	4.53283e-32	0.67849	0.54386	chr10:78353149-78353649	Trappc10	5	chr10	78244642	78244643
60753	15017	0.65616	8.59899e-61	0.960112	0.952096	chr8:4249083-4249583	Tgfbr3l	5	chr8	4248214	4248215
30431	11224	0.601343	1.11919e-48	0.973354	0.857599	chr4:129033416-129033916	Rnf19b	5	chr4	129058271	129058272
95415	3540	0.514978	8.84728e-34	0.699097	0.899692	chr12:72682669-72683169	Dhrs7	5	chr12	72664828	72664829
123426	7128	0.523095	5.3175e-35	0.610045	0.578378	chr17:66412156-66412656	Mtcl1	5	chr17	66449750	66449751
55872	14361	0.712525	3.08847e-76	0.714851	0.839257	chr7:80166707-80167207	Sema4b	5	chr7	80186841	80186842
84776	2153	0.662633	2.15572e-62	0.577678	0.815391	chr11:51625729-51626229	Sec24a	5	chr11	51763634	51763635
51944	13793	0.570724	6.94367e-43	0.51668	0.90254	chr7:19184546-19185046	Fosb	5	chr7	19310045	19310046
54324	14188	0.840644	3.35208e-131	0.910243	0.978982	chr7:45639646-45640146	Tulp2	5	chr7	45486262	45486263
73867	16591	0.602784	5.76077e-49	0.411666	0.952666	chr9:99336086-99336586	Mras	5	chr9	99436926	99436927
74679	16701	0.818388	1.27787e-118	0.997251	0.70859	chr9:108117115-108117615	Usp4	5	chr9	108347831	108347832
16265	9392	0.593856	3.32969e-47	0.644709	0.599396	chr2:154557981-154558481	Necab3	5	chr2	154558853	154558854
17965	9578	0.526099	1.84147e-35	0.905931	0.828549	chr2:167972089-167972589	Ptpn1	5	chr2	167932327	167932328
79536	1477	0.503842	3.7196e-32	0.439231	0.967077	chr10:79983315-79983815	Gpx4	5	chr10	80047166	80047167
53070	13968	0.624309	1.85145e-53	0.866258	0.997949	chr7:29281137-29281637	Spint2	5	chr7	29281977	29281978
110986	5428	0.506596	1.49514e-32	0.821354	0.559125	chr15:76369177-76369677	Smpd5	5	chr15	76294434	76294435
56230	14412	0.539447	1.45285e-37	0.545341	0.619446	chr7:83885185-83885685	Cemip	5	chr7	84086505	84086506
107887	5074	0.525409	2.35242e-35	0.851779	0.89018	chr14:79486577-79487077	Rgcc	5	chr14	79301635	79301636
126155	7404	0.512521	2.04365e-33	0.866947	0.853554	chr18:36319905-36320405	Pura	5	chr18	36281162	36281163
57024	14505	0.563651	1.24282e-41	0.71411	0.388699	chr7:100658189-100658689	Plekhb1	5	chr7	100662394	100662395
71426	16310	0.733001	8.10305e-83	0.949761	0.87594	chr9:57997812-57998312	Sema7a	5	chr9	57940135	57940136
69196	16020	0.639109	9.3054e-57	0.526587	0.263386	chr9:22196422-22196922	Gm16845	5	chr9	22071002	22071003
52181	13813	0.570941	6.34817e-43	0.978904	0.986728	chr7:19830645-19831145	Apoc1	5	chr7	19692659	19692660
110523	5376	0.607838	5.45323e-50	0.947893	0.786455	chr15:73136940-73137440	Chrac1	5	chr15	73090412	73090413
51268	13638	0.578362	2.84348e-44	0.604443	0.917578	chr7:3667061-3667561	Tmc4	5	chr7	3677553	3677554
41348	12415	0.620245	1.39032e-52	0.761474	0.650376	chr5:124840296-124840796	Tctn2	5	chr5	124598749	124598750
5505	685	0.565454	5.99524e-42	0.879885	0.742253	chr1:143777577-143778077	Cdc73	5	chr1	143702893	143702894
30130	11182	0.690912	6.88704e-70	0.747551	0.859991	chr4:126165973-126166473	Mrps15	5	chr4	126046928	126046929
72302	16380	0.777786	1.34191e-99	0.810839	0.855263	chr9:64931941-64932441	Igdcc3	5	chr9	65141189	65141190
82054	1782	0.515015	8.73817e-34	0.443803	0.695489	chr10:126940911-126941411	Atp23	5	chr10	126901371	126901372
111636	5519	0.754035	3.03529e-90	0.541592	0.866826	chr15:79481360-79481860	Pla2g6	5	chr15	79328371	79328372
93289	3294	0.53448	9.031e-37	0.947501	0.956368	chr12:3806105-3806605	Dtnb	5	chr12	3572391	3572392
78498	1340	0.646155	2.15153e-58	0.340338	0.692698	chr10:63434601-63435101	Herc4	5	chr10	63243797	63243798
64107	15439	0.682366	1.56214e-67	0.847103	0.859307	chr8:80870708-80871208	Gab1	5	chr8	80880519	80880520
11095	8634	0.705689	3.62642e-74	0.347644	0.896446	chr2:35860478-35860978	Ndufa8	5	chr2	36049292	36049293
70394	16141	0.594285	2.74714e-47	0.980067	0.773696	chr9:44483571-44484071	Cbl	5	chr9	44234046	44234047
52054	13796	0.592769	5.41238e-47	0.823355	0.505582	chr7:19494833-19495333	Ppp1r13l	5	chr7	19361216	19361217
111021	5436	0.509949	4.87232e-33	0.851831	0.459387	chr15:76538030-76538530	Mroh1	5	chr15	76380513	76380514
78976	1397	0.784113	2.75326e-102	0.494754	0.999715	chr10:75898176-75898676	Chchd10	5	chr10	75933467	75933468
61326	15063	0.870604	1.34113e-151	0.99708	0.990203	chr8:13506777-13507277	Gas6	5	chr8	13494535	13494536
113235	5708	0.552139	1.17742e-39	0.410318	0.744361	chr15:97073536-97074036	Pced1b	5	chr15	97247107	97247108
40606	12323	0.74644	1.77471e-87	0.950257	0.637275	chr5:120492323-120492823	Sdsl	5	chr5	120472810	120472811
91855	3151	0.736465	5.4524e-84	0.989515	0.549841	chr11:115886362-115886862	Unk	5	chr11	116030316	116030317
111363	5491	0.602	8.27132e-49	0.549602	0.436375	chr15:78679795-78680295	Rac2	5	chr15	78572783	78572784
53303	14023	0.520891	1.14892e-34	0.4883	0.801948	chr7:30739617-30740117	2200002J24Rik	5	chr7	30698926	30698927
113988	5797	0.7216	4.42751e-79	0.904842	0.799556	chr15:101209300-101209800	Atg101	5	chr15	101284301	101284302
126239	7456	0.571667	4.70526e-43	0.880367	0.255354	chr18:37768031-37768531	Pcdhga8	5	chr18	37725706	37725707
3483	479	0.528055	9.17197e-36	0.700001	0.406926	chr1:92911759-92912259	Aqp12	5	chr1	93006334	93006335
64518	15489	0.696474	1.80991e-71	0.597715	0.432673	chr8:84892867-84893367	Klf1	5	chr8	84901928	84901929
71936	16347	0.547336	7.472e-39	0.665204	0.589371	chr9:62345169-62345669	Glce	5	chr9	62122609	62122610
105074	4676	0.750189	7.86305e-89	0.856818	0.810777	chr14:30530543-30531043	Prkcd	5	chr14	30626208	30626209
125932	7381	0.577353	4.36118e-44	0.848874	0.749032	chr18:34888798-34889298	Kdm3b	5	chr18	34777008	34777009
113957	5796	0.618509	3.26446e-52	0.815945	0.851333	chr15:101118342-101118842	Nr4a1	5	chr15	101266846	101266847
63122	15288	0.522864	5.76625e-35	0.933607	0.9419	chr8:68880459-68880959	Lpl	5	chr8	68880555	68880556
43110	12600	0.500919	9.68241e-32	0.413007	0.520791	chr5:140659528-140660028	Iqce	5	chr5	140702378	140702379
97307	3758	0.527007	1.33225e-35	0.622005	0.969811	chr12:103243034-103243534	Ifi27	5	chr12	103434189	103434190
115886	6068	0.874844	6.84043e-155	0.978044	0.535771	chr16:23272477-23272977	BC106179	5	chr16	23225330	23225331
121335	6781	0.55077	1.99968e-39	0.400677	0.857257	chr17:34127434-34127934	Tapbp	5	chr17	33919478	33919479
47340	13166	0.550287	2.4081e-39	0.925975	0.370586	chr6:86360673-86361173	2310040G24Rik	5	chr6	86488227	86488228
109206	5225	0.530103	4.40864e-36	0.84969	0.297163	chr15:25940674-25941174	Retreg1	5	chr15	25843298	25843299
57528	14597	0.525645	2.16331e-35	0.444589	0.826897	chr7:109953259-109953759	Dennd5a	5	chr7	109960470	109960471
54135	14152	0.610481	1.5622e-50	0.988492	0.390636	chr7:45056668-45057168	Gm15545	5	chr7	44986900	44986901
16530	9439	0.719278	2.42212e-78	0.973658	0.977671	chr2:156737882-156738382	Rab5if	5	chr2	156863122	156863123
109023	5213	0.765222	1.63045e-94	0.838478	0.856345	chr15:12367625-12368125	Golph3	5	chr15	12321496	12321497
106791	4952	0.518948	2.25679e-34	0.909754	0.875883	chr14:63193105-63193605	Ctsb	5	chr14	63122462	63122463
52012	13805	0.640827	3.74969e-57	0.960387	0.756949	chr7:19363831-19364331	Ppp1r37	5	chr7	19562398	19562399
100971	4180	0.675102	1.35763e-65	0.766261	0.796879	chr13:53067865-53068365	Auh	5	chr13	52929677	52929678
6818	859	0.568848	1.50219e-42	0.493079	0.515607	chr1:171356473-171356973	Ppox	5	chr1	171281186	171281187
46294	13017	0.53228	2.00907e-36	0.406598	0.662053	chr6:56879375-56879875	Kbtbd2	5	chr6	56797813	56797814
31477	11340	0.552498	1.02404e-39	0.869971	0.967817	chr4:134767080-134767580	Mtfr1l	5	chr4	134535387	134535388
16682	9450	0.626919	4.99115e-54	0.373698	0.868934	chr2:157668578-157669078	Src	5	chr2	157424293	157424294
99022	3915	0.514898	9.09508e-34	0.335922	0.822739	chr13:12505319-12505819	Mtr	5	chr13	12258113	12258114
72837	16436	0.583481	3.18527e-45	0.771767	0.741	chr9:71623823-71624323	Myzap	5	chr9	71592360	71592361
46945	13106	0.521866	8.18063e-35	0.980104	0.727444	chr6:83197263-83197763	Aup1	5	chr6	83054521	83054522
26620	10799	0.681513	2.6575e-67	0.865347	0.518	chr4:48622867-48623367	Cavin4	5	chr4	48663514	48663515
67665	15818	0.546727	9.41581e-39	0.398766	0.695033	chr8:122462505-122463005	Rnf166	5	chr8	122476064	122476065
119967	6646	0.681575	2.55643e-67	0.626073	0.965881	chr17:26205943-26206443	Fam234a	5	chr17	26244242	26244243
60050	14932	0.554571	4.56346e-40	0.35026	0.603725	chr7:141519508-141520008	Slc25a22	5	chr7	141437874	141437875
111281	5492	0.723767	8.93165e-80	0.936979	0.464684	chr15:78403376-78403876	Gm36738	5	chr15	78581589	78581590
71407	16310	0.80129	4.49359e-110	0.571661	0.87594	chr9:57951249-57951749	Sema7a	5	chr9	57940135	57940136
60028	14939	0.57435	1.53792e-43	0.845659	0.928344	chr7:141472205-141472705	Tspan4	5	chr7	141475236	141475237
2405	363	0.700342	1.374e-72	0.992323	0.998291	chr1:75506843-75507343	Inha	5	chr1	75507077	75507078
23040	10271	0.518823	2.35743e-34	0.919684	0.930109	chr3:104638995-104639495	Mov10	5	chr3	104818563	104818564
58033	14640	0.548574	4.65144e-39	0.337211	0.901173	chr7:117508071-117508571	Xylt1	5	chr7	117380979	117380980
120620	6701	0.53987	1.24198e-37	0.741705	0.328207	chr17:29094232-29094732	Trp53cor1	5	chr17	29079126	29079127
82526	1867	0.624488	1.69394e-53	0.986936	0.941558	chr10:128922904-128923404	Ormdl2	5	chr10	128821631	128821632
74679	16700	0.645482	3.10097e-58	0.997251	0.89861	chr9:108117115-108117615	Gpx1	5	chr9	108339080	108339081
76648	1117	0.51664	5.00515e-34	0.596225	0.62201	chr10:20141337-20141837	Map7	5	chr10	20148920	20148921
79923	1513	0.529448	5.57726e-36	0.810202	0.702153	chr10:80792272-80792772	Sf3a2	5	chr10	80798735	80798736
30680	11260	0.724725	4.38932e-80	0.914067	0.982171	chr4:130163523-130164023	Fabp3	5	chr4	130308778	130308779
31451	11340	0.684785	3.43238e-68	0.975125	0.967817	chr4:134663055-134663555	Mtfr1l	5	chr4	134535387	134535388
50909	13588	0.664505	7.30521e-63	0.354573	0.873718	chr6:145028593-145029093	Etfrf1	5	chr6	145211134	145211135
47390	13162	0.548056	5.6756e-39	0.421114	0.82872	chr6:86594817-86595317	Pcyox1	5	chr6	86397150	86397151
34071	11550	0.555471	3.21079e-40	0.892637	0.522841	chr4:152150412-152150912	Klhl21	5	chr4	152008891	152008892
32484	11421	0.575966	7.81393e-44	0.265542	0.935692	chr4:139555053-139555553	Akr7a5	5	chr4	139310744	139310745
71411	16315	0.659883	1.04396e-61	0.654075	0.959501	chr9:57959951-57960451	Islr2	5	chr9	58204319	58204320
126066	7400	0.733592	5.13466e-83	0.781666	0.917122	chr18:35849896-35850396	Ube2d2a	5	chr18	35771559	35771560
110936	5429	0.712417	3.33342e-76	0.996999	0.710071	chr15:76208290-76208790	Oplah	5	chr15	76307245	76307246
68508	15889	0.75896	4.27864e-92	0.827971	0.980747	chr8:126919276-126919776	Tomm20	5	chr8	126945921	126945922
23324	10311	0.572268	3.66589e-43	0.795582	0.302575	chr3:107953213-107953713	Gstm3	5	chr3	107969174	107969175
47413	13170	0.566882	3.35551e-42	0.819301	0.843928	chr6:86792806-86793306	Mxd1	5	chr6	86669159	86669160
125286	7299	0.581045	9.06723e-45	0.504876	0.813967	chr18:12502799-12503299	Ttc39c	5	chr18	12643533	12643534
66315	15735	0.691397	5.03446e-70	0.789291	0.614776	chr8:111701377-111701877	Ctrb1	5	chr8	111691010	111691011
27018	10842	0.577549	4.01277e-44	0.675608	0.872579	chr4:59431232-59431732	Ptbp3	5	chr4	59549364	59549365
34685	11598	0.650461	2.05092e-59	0.977748	0.351789	chr4:155651477-155651977	Gm16023	5	chr4	155624755	155624756
13680	8972	0.532289	2.00243e-36	0.441795	0.997152	chr2:105129755-105130255	Wt1	5	chr2	105126529	105126530
63319	15332	0.517512	3.70769e-34	0.756391	0.880781	chr8:70420439-70420939	Kxd1	5	chr8	70523180	70523181
89776	2871	0.508276	8.54262e-33	0.344955	0.830314	chr11:98706319-98706819	Msl1	5	chr11	98795769	98795770
35276	11722	0.530169	4.30529e-36	0.586993	0.882775	chr5:24427203-24427703	Cdk5	5	chr5	24423530	24423531
65336	15579	0.828449	4.37647e-124	0.836907	0.978184	chr8:94984875-94985375	Adgrg1	5	chr8	94977109	94977110
36891	11913	0.512989	1.74348e-33	0.636017	0.42766	chr5:45419708-45420208	Fam184b	5	chr5	45639501	45639502
58388	14697	0.524439	3.31614e-35	0.480245	0.80229	chr7:123210054-123210554	Arhgap17	5	chr7	123369915	123369916
2419	360	0.54828	5.20766e-39	0.457467	0.356516	chr1:75550578-75551078	Tmem198	5	chr1	75479532	75479533
9350	8471	0.643502	9.0181e-58	0.536627	0.616883	chr2:26540673-26541173	Sec16a	5	chr2	26445216	26445217
23361	10317	0.520476	1.32791e-34	0.613683	0.873775	chr3:108070231-108070731	Gnai3	5	chr3	108146152	108146153
58139	14656	0.518613	2.53481e-34	0.350601	0.672363	chr7:118851576-118852076	Gprc5b	5	chr7	118995211	118995212
119963	6646	0.681783	2.24567e-67	0.833906	0.965881	chr17:26202715-26203215	Fam234a	5	chr17	26244242	26244243
43939	12682	0.563289	1.43731e-41	0.349941	0.965824	chr5:148436289-148436789	Ubl3	5	chr5	148552789	148552790
130345	7986	0.659351	1.41344e-61	0.780421	0.966507	chr19:15796518-15797018	Psat1	5	chr19	15925059	15925060
90264	2955	0.515504	7.38922e-34	0.858129	0.992766	chr11:101464977-101465477	Rnd2	5	chr11	101465040	101465041
98612	3859	0.523341	4.87755e-35	0.766884	0.858966	chr12:112930046-112930546	Cep170b	5	chr12	112722174	112722175
50010	13469	0.571373	5.31261e-43	0.760355	0.325758	chr6:127122397-127122897	Tigar	5	chr6	127109552	127109553
106851	4958	0.563388	1.38169e-41	0.998459	0.688938	chr14:63321998-63322498	Mtmr9	5	chr14	63543953	63543954
2867	427	0.52105	1.08697e-34	0.25628	0.948052	chr1:87172844-87173344	Efhd1	5	chr1	87264364	87264365
129252	7775	0.536255	4.71904e-37	0.521689	0.441388	chr19:4855631-4856131	Zdhhc24	5	chr19	4878668	4878669
9129	8433	0.607271	7.11938e-50	0.525053	0.679711	chr2:25482953-25483453	Abca2	5	chr2	25428674	25428675
133565	17066	0.54279	4.17065e-38	0.2937	0.990374	chrX:53455164-53455664	Etd	5	chrX	53434918	53434919
92814	3217	0.555759	2.86886e-40	0.82683	0.507861	chr11:119381601-119382101	A930037H05Rik	5	chr11	119491235	119491236
109662	5275	0.528111	8.9929e-36	0.863516	0.617054	chr15:37961376-37961876	Ubr5	5	chr15	38078854	38078855
91692	3121	0.833863	3.56123e-127	0.973954	0.739747	chr11:115241239-115241739	Fads6	5	chr11	115297664	115297665
88627	2732	0.570634	7.20334e-43	0.739504	0.836808	chr11:88863091-88863591	Trim25	5	chr11	88999403	88999404
76542	1098	0.511643	2.75252e-33	0.929168	0.987469	chr10:17723717-17724217	Cited2	5	chr10	17723228	17723229
82161	1807	0.5081	9.0597e-33	0.344295	0.788676	chr10:127287282-127287782	R3hdm2	5	chr10	127380910	127380911
14113	9029	0.587297	6.06445e-46	0.611608	0.667008	chr2:118697485-118697985	Ankrd63	5	chr2	118703963	118703964
82758	1911	0.547111	8.13966e-39	0.869793	0.976532	chr11:4750221-4750721	Uqcr10	5	chr11	4704344	4704345
128541	7689	0.510777	3.68563e-33	0.800095	0.728298	chr18:80280294-80280794	Hsbp1l1	5	chr18	80247102	80247103
51960	13798	0.502293	6.18207e-32	0.547616	0.335327	chr7:19265168-19265668	Klc3	5	chr7	19404104	19404105
78376	1325	0.505783	1.95786e-32	0.760089	0.369105	chr10:62287408-62287908	Srgn	5	chr10	62507755	62507756
39651	12251	0.582933	4.03267e-45	0.29865	0.761107	chr5:114049258-114049758	Alkbh2	5	chr5	114128218	114128219
9767	8503	0.563961	1.09693e-41	0.450094	0.683185	chr2:28616927-28617427	Mrps2	5	chr2	28467961	28467962
25879	10689	0.528706	7.27312e-36	0.479282	0.809695	chr4:41289717-41290217	Ubap2	5	chr4	41275135	41275136
120284	6670	0.743657	1.72413e-86	0.949709	0.865744	chr17:27734231-27734731	Nudt3	5	chr17	27623452	27623453
125904	7381	0.573614	2.09316e-43	0.90948	0.749032	chr18:34840884-34841384	Kdm3b	5	chr18	34777008	34777009
17972	9582	0.535991	5.19743e-37	0.580131	0.739462	chr2:167987657-167988157	Adnp	5	chr2	168207112	168207113
106028	4819	0.616391	9.14674e-52	0.847155	0.795284	chr14:52235092-52235592	Tox4	5	chr14	52279146	52279147
1381	203	0.514503	1.04103e-33	0.953606	0.690191	chr1:54826594-54827094	Coq10b	5	chr1	55052770	55052771
14603	9146	0.56176	2.65836e-41	0.739785	0.748861	chr2:126606271-126606771	Usp50	5	chr2	126783460	126783461
100247	4121	0.519496	1.86626e-34	0.606029	0.849339	chr13:43365782-43366282	Nol7	5	chr13	43398376	43398377
42295	12504	0.61024	1.75152e-50	0.462439	0.986899	chr5:135890377-135890877	Hspb1	5	chr5	135887919	135887920
9179	8450	0.575524	9.40532e-44	0.282578	0.995044	chr2:25701751-25702251	Bmyc	5	chr2	25706879	25706880
111308	5492	0.581962	6.1252e-45	0.469167	0.464684	chr15:78455353-78455853	Gm36738	5	chr15	78581589	78581590
35288	11722	0.522454	6.66003e-35	0.797346	0.882775	chr5:24452714-24453214	Cdk5	5	chr5	24423530	24423531
57458	14590	0.518631	2.51892e-34	0.338204	0.790841	chr7:109507001-109507501	Rpl27a	5	chr7	109519195	109519196
113881	5783	0.730553	5.36273e-82	0.80031	0.483823	chr15:100757629-100758129	Smagp	5	chr15	100636940	100636941
30715	11258	0.555231	3.52536e-40	0.699379	0.996184	chr4:130306627-130307127	Tinagl1	5	chr4	130175122	130175123
71349	16302	0.538952	1.7449e-37	0.927146	0.345751	chr9:57589719-57590219	Ulk3	5	chr9	57589452	57589453
107453	5027	0.532948	1.57551e-36	0.60082	0.548303	chr14:70776594-70777094	Nudt18	5	chr14	70577847	70577848
96500	3669	0.542886	4.0219e-38	0.265283	0.710754	chr12:85429631-85430131	Nek9	5	chr12	85339362	85339363
132339	8261	0.580612	1.09107e-44	0.667657	0.589314	chr19:55158560-55159060	Acsl5	5	chr19	55253369	55253370
89768	2864	0.633129	2.10815e-55	0.382041	0.908863	chr11:98585172-98585672	Ormdl3	5	chr11	98587245	98587246
6539	826	0.797694	2.20214e-108	0.909414	0.975963	chr1:167231461-167231961	Mgst3	5	chr1	167393797	167393798
111282	5484	0.708828	4.13684e-75	0.902144	0.982741	chr15:78403902-78404402	Tst	5	chr15	78405859	78405860
52908	13944	0.533713	1.19331e-36	0.670117	0.813112	chr7:28756178-28756678	Fbxo17	5	chr7	28716782	28716783
84167	2073	0.539053	1.68107e-37	0.419647	0.867453	chr11:35975029-35975529	Pank3	5	chr11	35769495	35769496
54013	14127	0.524241	3.55536e-35	0.97694	0.323251	chr7:44697177-44697677	5430431A17Rik	5	chr7	44484517	44484518
50444	13529	0.560582	4.25731e-41	0.809083	0.303087	chr6:134962086-134962586	Gprc5a	5	chr6	135065662	135065663
23362	10310	0.662842	1.9119e-62	0.566497	0.998063	chr3:108075273-108075773	Gstm6	5	chr3	107943749	107943750
14881	9191	0.685882	1.71802e-68	0.37269	0.790898	chr2:129960295-129960795	Tgm3	5	chr2	130012340	130012341
65428	15587	0.836938	5.67754e-129	0.821739	0.946001	chr8:95358799-95359299	Mmp15	5	chr8	95352296	95352297
2224	331	0.501339	8.44517e-32	0.996747	0.502734	chr1:74774059-74774559	Ttll4	5	chr1	74661754	74661755
13570	8953	0.653554	3.69307e-60	0.790877	0.871839	chr2:103670122-103670622	Abtb2	5	chr2	103566310	103566311
72341	16380	0.764325	3.65432e-94	0.923278	0.855263	chr9:65154674-65155174	Igdcc3	5	chr9	65141189	65141190
8467	8335	0.525121	2.605e-35	0.505476	0.949932	chr2:5905754-5906254	Proser2	5	chr2	6130185	6130186
114085	5797	0.615118	1.69417e-51	0.952036	0.799556	chr15:101453276-101453776	Atg101	5	chr15	101284301	101284302
52077	13802	0.810632	1.236e-114	0.953866	0.916496	chr7:19541978-19542478	Trappc6a	5	chr7	19508729	19508730
72733	16422	0.574653	1.35475e-43	0.880974	0.93871	chr9:70102992-70103492	Bnip2	5	chr9	69989466	69989467
125853	7368	0.591905	7.94833e-47	0.696259	0.852928	chr18:34340685-34341185	Apc	5	chr18	34220984	34220985
125284	7297	0.508962	6.78837e-33	0.820228	0.325131	chr18:12490579-12491079	Ankrd29	5	chr18	12305720	12305721
96289	3637	0.617009	6.77696e-52	0.847244	0.35851	chr12:83998561-83999061	Acot6	5	chr12	84100654	84100655
65931	15681	0.655637	1.15293e-60	0.257043	0.955856	chr8:106939395-106939895	Sntb2	5	chr8	106935750	106935751
77838	1283	0.544322	2.34261e-38	0.670651	0.886648	chr10:59501994-59502494	P4ha1	5	chr10	59323296	59323297
55872	14362	0.571852	4.35935e-43	0.714851	0.770791	chr7:80166707-80167207	Cib1	5	chr7	80232805	80232806
13584	8953	0.553823	6.11257e-40	0.277198	0.871839	chr2:103728008-103728508	Abtb2	5	chr2	103566310	103566311
107086	4982	0.642152	1.8543e-57	0.622731	0.970836	chr14:66277008-66277508	Ptk2b	5	chr14	66281052	66281053
14283	9064	0.579706	1.60575e-44	0.55799	0.799385	chr2:120000829-120001329	Mga	5	chr2	119872551	119872552
4871	627	0.566896	3.33588e-42	0.506269	0.935919	chr1:134006387-134006887	Btg2	5	chr1	134079155	134079156
34685	11596	0.619194	2.33249e-52	0.977748	0.937628	chr4:155651477-155651977	Nadk	5	chr4	155562392	155562393
34713	11622	0.509586	5.50477e-33	0.839997	0.803144	chr4:155761495-155761995	B3galt6	5	chr4	155992678	155992679
26838	10824	0.641885	2.13672e-57	0.99774	0.946514	chr4:56864984-56865484	Ctnnal1	5	chr4	56865211	56865212
55881	14373	0.609179	2.89528e-50	0.995947	0.746582	chr7:80192451-80192951	Furin	5	chr7	80405436	80405437
42329	12514	0.609242	2.80989e-50	0.891645	0.500342	chr5:136019766-136020266	Alkbh4	5	chr5	136136178	136136179
106987	4969	0.681741	2.30464e-67	0.980986	0.909091	chr14:65331793-65332293	Zfp395	5	chr14	65358676	65358677
73033	16462	0.648217	7.01523e-59	0.713465	0.656585	chr9:75319695-75320195	Gnb5	5	chr9	75306288	75306289
52373	13876	0.603913	3.41761e-49	0.76552	0.677774	chr7:25087453-25087953	Megf8	5	chr7	25317164	25317165
16148	9379	0.693215	1.54379e-70	0.970271	0.696115	chr2:153523091-153523591	Dnmt3b	5	chr2	153649449	153649450
121229	6774	0.570884	6.50101e-43	0.67978	0.93028	chr17:33757109-33757609	Ndufa7	5	chr17	33824572	33824573
32708	11437	0.764894	2.1872e-94	0.971346	0.847858	chr4:140837865-140838365	Padi2	5	chr4	140906360	140906361
1552	233	0.616051	1.07876e-51	0.960772	0.415414	chr1:58859678-58860178	Trak2	5	chr1	58973482	58973483
53343	14041	0.51022	4.44793e-33	0.962424	0.29198	chr7:30968591-30969091	Fxyd3	5	chr7	31076697	31076698
39774	12264	0.608122	4.76765e-50	0.376817	0.932502	chr5:114601958-114602458	Ankrd13a	5	chr5	114775140	114775141
89515	2830	0.521029	1.09514e-34	0.655994	0.75262	chr11:97502374-97502874	Socs7	5	chr11	97362551	97362552
79977	1513	0.628245	2.55366e-54	0.897669	0.702153	chr10:80917372-80917872	Sf3a2	5	chr10	80798735	80798736
66142	15712	0.656202	8.39679e-61	0.469597	0.819891	chr8:110033661-110034161	Zfp612	5	chr8	110079734	110079735
110560	5378	0.605859	1.37944e-49	0.441558	0.794144	chr15:73519164-73519664	Ptk2	5	chr15	73423280	73423281
66791	15771	0.545369	1.5771e-38	0.457245	0.875997	chr8:119545532-119546032	Hsbp1	5	chr8	119344538	119344539
54016	14127	0.590002	1.84774e-46	0.510152	0.323251	chr7:44701618-44702118	5430431A17Rik	5	chr7	44484517	44484518
113193	5705	0.697976	6.68086e-72	0.907776	0.975735	chr15:96641757-96642257	Slc38a1	5	chr15	96642913	96642914
57879	14625	0.638853	1.06498e-56	0.422625	0.965653	chr7:114087270-114087770	Rras2	5	chr7	114117781	114117782
121315	6797	0.528733	7.20201e-36	0.421499	0.32872	chr17:34040867-34041367	H2-DMb1	5	chr17	34145416	34145417
64591	15490	0.640775	3.85346e-57	0.321154	0.801094	chr8:85139762-85140262	Dnase2a	5	chr8	84908624	84908625
64537	15484	0.592115	7.24185e-47	0.908169	0.792834	chr8:84959730-84960230	Rad23a	5	chr8	84840665	84840666
129503	7823	0.818253	1.50393e-118	0.842257	0.894794	chr19:5844909-5845409	Neat1	5	chr19	5845480	5845481
16090	9377	0.65392	3.01085e-60	0.447523	0.89599	chr2:153400413-153400913	Nol4l	5	chr2	153529971	153529972
23324	10312	0.701424	6.63442e-73	0.795582	0.999544	chr3:107953213-107953713	Gstm2	5	chr3	107986436	107986437
38390	12113	0.675107	1.35373e-65	0.792729	0.922078	chr5:99453835-99454335	Rasgef1b	5	chr5	99252927	99252928
63214	15298	0.58393	2.62454e-45	0.365302	0.535942	chr8:69959437-69959937	Zfp866	5	chr8	69774911	69774912
90302	2953	0.505331	2.27365e-32	0.592187	0.660686	chr11:101668458-101668958	Ifi35	5	chr11	101448412	101448413
216	35	0.511071	3.33934e-33	0.322584	0.77455	chr1:13391689-13392189	Ncoa2	5	chr1	13374083	13374084
89397	2812	0.608681	3.66228e-50	0.762126	0.642003	chr11:97035992-97036492	Nfe2l1	5	chr11	96829968	96829969
22200	10123	0.593581	3.76561e-47	0.877091	0.273753	chr3:94781284-94781784	Tuft1	5	chr3	94658872	94658873
114725	5890	0.583837	2.73167e-45	0.38256	0.559695	chr16:5227582-5228082	Nagpa	5	chr16	5204012	5204013
100740	4169	0.682691	1.27599e-67	0.96647	0.882889	chr13:51171331-51171831	Spin1	5	chr13	51100880	51100881
15925	9352	0.771407	5.61638e-97	0.890088	0.999829	chr2:152580056-152580556	Defb19	5	chr2	152580312	152580313
41294	12410	0.519354	1.96021e-34	0.425664	0.658806	chr5:124438125-124438625	Rilpl1	5	chr5	124531391	124531392
58979	14812	0.708541	5.04776e-75	0.626013	0.744475	chr7:128754658-128755158	Inpp5f	5	chr7	128611365	128611366
70507	16169	0.51	4.78949e-33	0.468901	0.789531	chr9:45261451-45261951	Mpzl2	5	chr9	45042344	45042345
82804	1919	0.508449	8.06025e-33	0.813247	0.616598	chr11:5059744-5060244	Gas2l1	5	chr11	5065327	5065328
54585	14248	0.638782	1.10496e-56	0.837582	0.97095	chr7:49132925-49133425	Nav2	5	chr7	48959073	48959074
79593	1477	0.636295	4.07339e-56	0.500556	0.967077	chr10:80094574-80095074	Gpx4	5	chr10	80047166	80047167
130086	7929	0.54918	3.68839e-39	0.964884	0.343188	chr19:10100636-10101136	Best1	5	chr19	10001633	10001634
12754	8848	0.587588	5.33884e-46	0.77585	0.880383	chr2:84827545-84828045	Tmx2	5	chr2	84678828	84678829
123323	7120	0.777905	1.1979e-99	0.657194	0.960982	chr17:65548590-65549090	Rab31	5	chr17	65772752	65772753
61815	15122	0.628981	1.75713e-54	0.899255	0.824618	chr8:25101581-25102081	Plekha2	5	chr8	25102194	25102195
17656	9566	0.767734	1.66965e-95	0.765001	0.620415	chr2:167048168-167048668	Znfx1	5	chr2	167063015	167063016
38742	12158	0.583684	2.91768e-45	0.89057	0.762474	chr5:105715434-105715934	Lrrc8d	5	chr5	105699969	105699970
117070	6204	0.559913	5.54865e-41	0.503853	0.514126	chr16:44210700-44211200	Spice1	5	chr16	44347401	44347402
20380	9840	0.57848	2.70448e-44	0.844073	0.860674	chr3:51310009-51310509	Elf2	5	chr3	51340644	51340645
44794	12811	0.579979	1.42959e-44	0.848222	0.44959	chr6:29685465-29685965	Strip2	5	chr6	29917013	29917014
115860	6064	0.559475	6.60354e-41	0.711539	0.933983	chr16:23158836-23159336	Eif4a2	5	chr16	23107468	23107469
110812	5406	0.635344	6.68227e-56	0.404923	0.527056	chr15:75817595-75818095	Rhpn1	5	chr15	75704288	75704289
105807	4770	0.568841	1.50678e-42	0.943336	0.438198	chr14:47189221-47189721	Gch1	5	chr14	47189402	47189403
47372	13162	0.635467	6.26998e-56	0.372905	0.82872	chr6:86505561-86506061	Pcyox1	5	chr6	86397150	86397151
47227	13140	0.584431	2.11106e-45	0.519169	0.702894	chr6:85262772-85263272	Spr	5	chr6	85137764	85137765
52498	13883	0.505522	2.13484e-32	0.590816	0.776942	chr7:25644818-25645318	Exosc5	5	chr7	25659153	25659154
8046	1017	0.526372	1.67137e-35	0.315226	0.949191	chr1:191352024-191352524	Nenf	5	chr1	191318118	191318119
10020	8536	0.536633	4.10706e-37	0.425041	0.519139	chr2:30364881-30365381	Kyat1	5	chr2	30205699	30205700
79749	1502	0.500976	9.50643e-32	0.311143	0.857143	chr10:80385052-80385552	Rexo1	5	chr10	80561560	80561561
26865	10826	0.539124	1.63751e-37	0.740526	0.271075	chr4:57156496-57156996	Frrs1l	5	chr4	56990391	56990392
120365	6679	0.520696	1.23005e-34	0.976273	0.507633	chr17:28042151-28042651	Scube3	5	chr17	28142526	28142527
91947	3152	0.694897	5.12378e-71	0.99857	0.474254	chr11:116146333-116146833	Unc13d	5	chr11	116077961	116077962
73008	16458	0.710393	1.38815e-75	0.401026	0.871269	chr9:74965820-74966320	Fam214a	5	chr9	74952884	74952885
40916	12369	0.507943	9.54694e-33	0.257088	0.968387	chr5:122285482-122285982	Atp2a2	5	chr5	122502225	122502226
13577	8953	0.695736	2.95034e-71	0.984046	0.871839	chr2:103706215-103706715	Abtb2	5	chr2	103566310	103566311
63172	15301	0.574807	1.27053e-43	0.946048	0.532468	chr8:69821783-69822283	Lpar2	5	chr8	69822565	69822566
117937	6338	0.59455	2.43903e-47	0.319716	0.944122	chr16:91517068-91517568	Il10rb	5	chr16	91406235	91406236
80315	1579	0.508848	7.05151e-33	0.653549	0.949704	chr10:83126391-83126891	D10Wsu102e	5	chr10	83360221	83360222
95190	3507	0.670016	2.87134e-64	0.7293	0.913762	chr12:69318424-69318924	Arf6	5	chr12	69372150	69372151
87186	2536	0.511692	2.70665e-33	0.560272	0.328947	chr11:75842941-75843441	1700016K19Rik	5	chr11	75999912	75999913
34661	11595	0.523503	4.60964e-35	0.346155	0.963716	chr4:155525720-155526220	Gnb1	5	chr4	155491361	155491362
115007	5917	0.659967	9.95065e-62	0.757977	0.910515	chr16:10947608-10948108	Litaf	5	chr16	10993121	10993122
72771	16431	0.692388	2.64336e-70	0.619863	0.966792	chr9:70853676-70854176	Adam10	5	chr9	70678982	70678983
99757	4067	0.584561	1.99542e-45	0.420143	0.756835	chr13:34053835-34054335	Nqo2	5	chr13	33964659	33964660
76983	1164	0.703864	1.26417e-73	0.661307	0.955058	chr10:30778198-30778698	Ncoa7	5	chr10	30803107	30803108
47339	13162	0.629326	1.47441e-54	0.636091	0.82872	chr6:86357177-86357677	Pcyox1	5	chr6	86397150	86397151
130460	8003	0.581351	7.95588e-45	0.475266	0.999146	chr19:20727342-20727842	Aldh1a1	5	chr19	20492715	20492716
70415	16155	0.631181	5.73056e-55	0.928879	0.651686	chr9:44510004-44510504	Ccdc84	5	chr9	44418007	44418008
82459	1858	0.542552	4.56034e-38	0.810632	0.776999	chr10:128583552-128584052	Rab5b	5	chr10	128696268	128696269
79454	1454	0.574885	1.22984e-43	0.465396	0.369902	chr10:79805018-79805518	Fgf22	5	chr10	79755119	79755120
52053	13801	0.554711	4.32092e-40	0.797035	0.853896	chr7:19491644-19492144	Mark4	5	chr7	19458494	19458495
70493	16169	0.534861	7.85816e-37	0.657691	0.789531	chr9:45133887-45134387	Mpzl2	5	chr9	45042344	45042345
39063	12206	0.500707	1.03722e-31	0.722505	0.265835	chr5:110384448-110384948	P2rx2	5	chr5	110343149	110343150
57000	14505	0.647662	9.50019e-59	0.874831	0.388699	chr7:100495419-100495919	Plekhb1	5	chr7	100662394	100662395
102301	4347	0.507441	1.12832e-32	0.979171	0.885851	chr13:73536478-73536978	Slc12a7	5	chr13	73733094	73733095
115523	6011	0.529536	5.40206e-36	0.829283	0.761278	chr16:18590401-18590901	2510002D24Rik	5	chr16	18836580	18836581
16197	9380	0.512515	2.04787e-33	0.890585	0.966849	chr2:153713174-153713674	Mapre1	5	chr2	153741287	153741288
16160	9377	0.822111	1.32792e-120	0.996554	0.89599	chr2:153548253-153548753	Nol4l	5	chr2	153529971	153529972
52556	13880	0.558098	1.14019e-40	0.919091	0.68404	chr7:25816501-25817001	Dmac2	5	chr7	25619414	25619415
52057	13813	0.502505	5.76698e-32	0.336359	0.986728	chr7:19498261-19498761	Apoc1	5	chr7	19692659	19692660
2226	334	0.70276	2.68331e-73	0.816456	0.999032	chr1:74775742-74776242	Wnt6	5	chr1	74771892	74771893
33725	11538	0.631148	5.82601e-55	0.610171	0.990658	chr4:150061825-150062325	Eno1	5	chr4	150237197	150237198
55881	14371	0.65747	4.11375e-61	0.995947	0.839371	chr7:80192451-80192951	Man2a2	5	chr7	80371375	80371376
84961	2169	0.519302	1.99598e-34	0.790469	0.976418	chr11:53457497-53457997	Uqcrq	5	chr11	53430831	53430832
55881	14363	0.603803	3.5945e-49	0.995947	0.36375	chr7:80192451-80192951	Gdpgp1	5	chr7	80232893	80232894
119192	6463	0.585496	1.32994e-45	0.637632	0.792094	chr17:14349109-14349609	Dact2	5	chr17	14203831	14203832
79915	1502	0.557462	1.46633e-40	0.802755	0.857143	chr10:80766094-80766594	Rexo1	5	chr10	80561560	80561561
117937	6344	0.63734	2.35757e-56	0.319716	0.935008	chr16:91517068-91517568	Gart	5	chr16	91646972	91646973
52967	13953	0.629553	1.31389e-54	0.992249	0.99869	chr7:28894868-28895368	Lgals7	5	chr7	28864386	28864387
89740	2859	0.541572	6.58286e-38	0.895609	0.409547	chr11:98389303-98389803	Pgap3	5	chr11	98400490	98400491
99768	4071	0.610572	1.49579e-50	0.681062	0.980178	chr13:34133462-34133962	Tubb2b	5	chr13	34130354	34130355
65297	15572	0.620149	1.45779e-52	0.990463	0.760879	chr8:94822789-94823289	Ccl17	5	chr8	94810453	94810454
30106	11182	0.500161	1.23929e-31	0.33015	0.859991	chr4:126128554-126129054	Mrps15	5	chr4	126046928	126046929
64537	15489	0.806601	1.23166e-112	0.908169	0.432673	chr8:84959730-84960230	Klf1	5	chr8	84901928	84901929
100649	4157	0.641033	3.36202e-57	0.619819	0.989234	chr13:49205139-49205639	Susd3	5	chr13	49248706	49248707
42211	12487	0.764653	2.72038e-94	0.592009	0.515949	chr5:135351664-135352164	Mlxipl	5	chr5	135106891	135106892
125962	7382	0.63218	3.43463e-55	0.684515	0.956824	chr18:35069089-35069589	Reep2	5	chr18	34840589	34840590
99017	3915	0.663737	1.14078e-62	0.265335	0.822739	chr13:12456648-12457148	Mtr	5	chr13	12258113	12258114
120365	6677	0.608472	4.0424e-50	0.976273	0.632547	chr17:28042151-28042651	Anks1	5	chr17	27909306	27909307
38988	12190	0.575879	8.10788e-44	0.69025	0.917065	chr5:108726792-108727292	Fgfrl1	5	chr5	108694229	108694230
34545	11590	0.506976	1.31695e-32	0.695652	0.705343	chr4:155129904-155130404	Prkcz	5	chr4	155361428	155361429
64092	15438	0.674363	2.12286e-65	0.489248	0.900604	chr8:80830123-80830623	Smarca5	5	chr8	80739459	80739460
34739	11600	0.538799	1.84715e-37	0.563555	0.858339	chr4:155848000-155848500	Mmp23	5	chr4	155653384	155653385
67597	15815	0.50167	7.58115e-32	0.717889	0.922761	chr8:122274516-122275016	Cyba	5	chr8	122432940	122432941
51390	13684	0.621029	9.44698e-53	0.680195	0.904876	chr7:4837766-4838266	Epn1	5	chr7	5080235	5080236
79935	1516	0.565827	5.15413e-42	0.953443	0.965197	chr10:80805832-80806332	Jsrp1	5	chr10	80813498	80813499
46115	12998	0.608778	3.49901e-50	0.876714	0.913534	chr6:54326501-54327001	Wipf3	5	chr6	54452883	54452884
120316	6677	0.554453	4.7799e-40	0.270262	0.632547	chr17:27859095-27859595	Anks1	5	chr17	27909306	27909307
72780	16431	0.656588	6.76234e-61	0.476007	0.966792	chr9:70914743-70915243	Adam10	5	chr9	70678982	70678983
41564	12423	0.580109	1.35265e-44	0.914482	0.911483	chr5:125330592-125331092	Ubc	5	chr5	125390017	125390018
120066	6652	0.574606	1.3813e-43	0.493598	0.767487	chr17:26709194-26709694	Crebrf	5	chr17	26715650	26715651
3508	474	0.570623	7.23563e-43	0.810491	0.771759	chr1:93033916-93034416	Rnpepl1	5	chr1	92910825	92910826
16379	9421	0.616389	9.15351e-52	0.753701	0.636591	chr2:155805148-155805648	Fer1l4	5	chr2	156052947	156052948
14126	9029	0.558471	9.84067e-41	0.746454	0.667008	chr2:118710638-118711138	Ankrd63	5	chr2	118703963	118703964
97733	3795	0.638196	1.50405e-56	0.98807	0.666496	chr12:108244549-108245049	Bcl11b	5	chr12	108003414	108003415
2378	362	0.667395	1.34852e-63	0.816019	0.897927	chr1:75469308-75469808	Obsl1	5	chr1	75506452	75506453
19847	9774	0.594056	3.04553e-47	0.256221	0.956026	chr3:31110412-31110912	Cldn11	5	chr3	31149920	31149921
58125	14654	0.724234	6.3222e-80	0.492849	0.922135	chr7:118775194-118775694	Knop1	5	chr7	118855998	118855999
30206	11202	0.758554	6.09957e-92	0.800162	0.633231	chr4:126803411-126803911	AU040320	5	chr4	126753555	126753556
53342	14032	0.629447	1.38674e-54	0.67832	0.363807	chr7:30966845-30967345	Hamp2	5	chr7	30924181	30924182
129512	7825	0.690003	1.23907e-69	0.792203	0.478355	chr19:5863659-5864159	Slc25a45	5	chr19	5877826	5877827
16148	9377	0.685203	2.64007e-68	0.970271	0.89599	chr2:153523091-153523591	Nol4l	5	chr2	153529971	153529972
117898	6338	0.656192	8.4452e-61	0.836233	0.944122	chr16:91269382-91269882	Il10rb	5	chr16	91406235	91406236
52553	13889	0.501528	7.94239e-32	0.275998	0.971805	chr7:25811838-25812338	Axl	5	chr7	25788733	25788734
122072	6956	0.595393	1.6721e-47	0.891793	0.62013	chr17:45748330-45748830	Tmem63b	5	chr17	45686218	45686219
129503	7815	0.635619	5.79374e-56	0.842257	0.639496	chr19:5844909-5845409	Pcnx3	5	chr19	5688908	5688909
78036	1295	0.589551	2.25369e-46	0.586511	0.825359	chr10:60647720-60648220	Cdh23	5	chr10	60696490	60696491
117993	6344	0.64516	3.69071e-58	0.4889	0.935008	chr16:91851507-91852007	Gart	5	chr16	91646972	91646973
39352	12227	0.799097	4.87825e-109	0.941721	0.89206	chr5:112254248-112254748	Tpst2	5	chr5	112276691	112276692
16111	9379	0.585881	1.12586e-45	0.966981	0.696115	chr2:153436501-153437001	Dnmt3b	5	chr2	153649449	153649450
70804	16206	0.587708	5.06596e-46	0.840516	0.700558	chr9:48860325-48860825	Usp28	5	chr9	48985385	48985386
83591	2003	0.621279	8.35373e-53	0.812707	0.607143	chr11:22971712-22972212	Zrsr1	5	chr11	22972005	22972006
79612	1477	0.562853	1.71328e-41	0.831268	0.967077	chr10:80134370-80134870	Gpx4	5	chr10	80047166	80047167
30438	11227	0.50876	7.26331e-33	0.431369	0.98969	chr4:129051398-129051898	Fndc5	5	chr4	129137060	129137061
79935	1504	0.583554	3.08555e-45	0.953443	0.956539	chr10:80805832-80806332	Abhd17a	5	chr10	80590341	80590342
63172	15298	0.616535	8.52778e-52	0.946048	0.535942	chr8:69821783-69822283	Zfp866	5	chr8	69774911	69774912
978	139	0.704638	7.44974e-74	0.96298	0.801549	chr1:39417801-39418301	Rnf149	5	chr1	39577347	39577348
15986	9367	0.652922	5.25365e-60	0.431643	0.876339	chr2:152771570-152772070	Pdrg1	5	chr2	153015383	153015384
90256	2953	0.546784	9.21365e-39	0.269225	0.660686	chr11:101434705-101435205	Ifi35	5	chr11	101448412	101448413
120976	6732	0.610871	1.29886e-50	0.958401	0.948792	chr17:31496427-31496927	Ndufv3	5	chr17	31520115	31520116
23964	10409	0.657617	3.78425e-61	0.546809	0.489633	chr3:127749105-127749605	Fam241a	5	chr3	127896323	127896324
59952	14932	0.571914	4.24712e-43	0.888325	0.603725	chr7:141216318-141216818	Slc25a22	5	chr7	141437874	141437875
100764	4170	0.618423	3.40412e-52	0.394512	0.757974	chr13:51363918-51364418	Nxnl2	5	chr13	51171025	51171026
34471	11582	0.61366	3.42113e-51	0.703699	0.690647	chr4:154837113-154837613	Hes5	5	chr4	154960923	154960924
102300	4340	0.575038	1.15308e-43	0.64874	0.945717	chr13:73535924-73536424	Ndufs6	5	chr13	73328482	73328483
40958	12369	0.611747	8.54945e-51	0.636113	0.968387	chr5:122520799-122521299	Atp2a2	5	chr5	122502225	122502226
14069	9030	0.531346	2.8167e-36	0.679854	0.898325	chr2:118490256-118490756	Plcb2	5	chr2	118728438	118728439
84481	2110	0.670921	1.67538e-64	0.958971	0.693552	chr11:48838305-48838805	Trim7	5	chr11	48826138	48826139
115293	5970	0.660584	6.98972e-62	0.30171	0.637845	chr16:17085015-17085515	Tmem191c	5	chr16	17276300	17276301
101144	4193	0.784166	2.6148e-102	0.964625	0.902711	chr13:54684054-54684554	Higd2a	5	chr13	54590231	54590232
30499	11228	0.53337	1.35143e-36	0.781311	0.617624	chr4:129251085-129251585	S100pbp	5	chr4	129189626	129189627
128527	7688	0.565746	5.32649e-42	0.901907	0.920654	chr18:80236563-80237063	Txnl4a	5	chr18	80206798	80206799
68159	15875	0.564395	9.20937e-42	0.832135	0.643028	chr8:124794329-124794829	Egln1	5	chr8	124949254	124949255
107894	5082	0.672831	5.34908e-65	0.951813	0.391547	chr14:79661050-79661550	Cnmd	5	chr14	79662183	79662184
63699	15373	0.525982	1.92007e-35	0.547149	0.41416	chr8:71751300-71751800	Tmem221	5	chr8	71558871	71558872
31212	11310	0.511168	3.23142e-33	0.969945	0.642117	chr4:133563069-133563569	Nr0b2	5	chr4	133553376	133553377
49819	13448	0.55194	1.27169e-39	0.736858	0.402654	chr6:125160920-125161420	Vamp1	5	chr6	125215581	125215582
79640	1487	0.531561	2.60698e-36	0.951546	0.962292	chr10:80160736-80161236	Gamt	5	chr10	80260968	80260969
106773	4947	0.717722	7.48848e-78	0.984135	0.826726	chr14:63054685-63055185	Wdfy2	5	chr14	62837690	62837691
81467	1727	0.610538	1.52042e-50	0.785564	0.921679	chr10:115586221-115586721	Lgr5	5	chr10	115587780	115587781
112904	5654	0.551172	1.71208e-39	0.863257	0.457109	chr15:89374149-89374649	Hdac10	5	chr15	89128700	89128701
74940	16742	0.572225	3.73193e-43	0.278895	0.548132	chr9:110669647-110670147	Klhl18	5	chr9	110476694	110476695
88643	2732	0.578581	2.59152e-44	0.481564	0.836808	chr11:89003738-89004238	Trim25	5	chr11	88999403	88999404
111283	5492	0.558986	8.02295e-41	0.978815	0.464684	chr15:78405704-78406204	Gm36738	5	chr15	78581589	78581590
26819	10824	0.86703	6.68968e-149	0.967278	0.946514	chr4:56638861-56639361	Ctnnal1	5	chr4	56865211	56865212
79414	1449	0.542094	5.41327e-38	0.435645	0.889553	chr10:79700617-79701117	Cdc34	5	chr10	79682195	79682196
52145	13802	0.638564	1.23891e-56	0.669169	0.916496	chr7:19745802-19746302	Trappc6a	5	chr7	19508729	19508730
65335	15579	0.634513	1.02985e-55	0.98461	0.978184	chr8:94984106-94984606	Adgrg1	5	chr8	94977109	94977110
5987	744	0.65482	1.82189e-60	0.854521	0.608396	chr1:156310650-156311150	Abl2	5	chr1	156558787	156558788
50808	13580	0.714903	5.69121e-77	0.748181	0.876737	chr6:142963258-142963758	St8sia1	5	chr6	142964452	142964453
59823	14877	0.559007	7.95631e-41	0.752397	0.294031	chr7:139956332-139956832	6430531B16Rik	5	chr7	139978755	139978756
111021	5428	0.556171	2.4396e-40	0.851831	0.559125	chr15:76538030-76538530	Smpd5	5	chr15	76294434	76294435
38612	12135	0.553039	8.30018e-40	0.931866	0.612839	chr5:103655394-103655894	Ptpn13	5	chr5	103425192	103425193
82663	1898	0.53915	1.62176e-37	0.871556	0.615345	chr11:4094335-4094835	Mtfp1	5	chr11	4095431	4095432
54372	14209	0.581837	6.46208e-45	0.730471	0.411028	chr7:45779094-45779594	Sult2b1	5	chr7	45759555	45759556
106299	4862	0.505977	1.8359e-32	0.881137	0.738722	chr14:55591886-55592386	Dcaf11	5	chr14	55560029	55560030
70129	16124	0.70882	4.15842e-75	0.996717	0.614491	chr9:42110095-42110595	Sorl1	5	chr9	42124289	42124290
3518	471	0.510695	3.78944e-33	0.527209	0.830941	chr1:93065610-93066110	Gpc1	5	chr1	92831686	92831687
130570	8020	0.685748	1.87011e-68	0.913467	0.78691	chr19:24224659-24225159	Tjp2	5	chr19	24225026	24225027
78971	1390	0.626714	5.5361e-54	0.790003	0.680565	chr10:75889413-75889913	Gstt3	5	chr10	75781414	75781415
89236	2792	0.597466	6.56396e-48	0.954918	0.887902	chr11:96261485-96261985	Snf8	5	chr11	96034917	96034918
8146	1029	0.849349	1.17198e-136	0.98332	0.922021	chr1:192246849-192247349	Kcnh1	5	chr1	192190777	192190778
38677	12146	0.51879	2.38464e-34	0.781548	0.849738	chr5:104296911-104297411	Spp1	5	chr5	104435111	104435112
66306	15738	0.52392	3.98147e-35	0.456667	0.63437	chr8:111629493-111629993	Tmem170	5	chr8	111876675	111876676
123050	7083	0.531896	2.30931e-36	0.571284	0.928913	chr17:56572120-56572620	Ndufa11	5	chr17	56717762	56717763
86481	2389	0.644305	5.85019e-58	0.568001	0.926578	chr11:69618185-69618685	Sat2	5	chr11	69622052	69622053
65834	15668	0.551256	1.65661e-39	0.703388	0.330599	chr8:106135172-106135672	Esrp2	5	chr8	106136974	106136975
99768	4065	0.718676	3.74849e-78	0.681062	0.997835	chr13:34133462-34133962	Serpinb6a	5	chr13	34002794	34002795
52054	13803	0.683934	5.86527e-68	0.823355	0.707906	chr7:19494833-19495333	Bloc1s3	5	chr7	19508331	19508332
56089	14395	0.51127	3.12223e-33	0.420817	0.851561	chr7:81773129-81773629	Btbd1	5	chr7	81829431	81829432
94114	3367	0.649987	2.66167e-59	0.793648	0.651173	chr12:24930724-24931224	Kidins220	5	chr12	24974932	24974933
40606	12332	0.691459	4.83722e-70	0.950257	0.83134	chr5:120492323-120492823	Dtx1	5	chr5	120711669	120711670
84847	2161	0.607605	6.083e-50	0.846318	0.807131	chr11:52224228-52224728	Tcf7	5	chr11	52283014	52283015
79141	1415	0.59908	3.15211e-48	0.723046	0.996582	chr10:77159699-77160199	Col18a1	5	chr10	77166530	77166531
107887	5079	0.512374	2.14798e-33	0.851779	0.788961	chr14:79486577-79487077	Wbp4	5	chr14	79481268	79481269
119799	6608	0.58657	8.33543e-46	0.964432	0.285202	chr17:25539521-25540021	Tpsg1	5	chr17	25369273	25369274
2378	363	0.511751	2.6536e-33	0.816019	0.998291	chr1:75469308-75469808	Inha	5	chr1	75507077	75507078
30715	11257	0.614998	1.79458e-51	0.699379	0.662509	chr4:130306627-130307127	Hcrtr1	5	chr4	130139162	130139163
113469	5739	0.551507	1.50322e-39	0.969553	0.809752	chr15:98762167-98762667	Lmbr1l	5	chr15	98918098	98918099
75216	16784	0.522853	5.78881e-35	0.887917	0.981374	chr9:114843986-114844486	Cmtm7	5	chr9	114781993	114781994
24378	10462	0.515765	6.7561e-34	0.689946	0.333846	chr3:137940780-137941280	Dapp1	5	chr3	137981549	137981550
31695	11363	0.529465	5.54298e-36	0.32374	0.951527	chr4:135777846-135778346	Fuca1	5	chr4	135920726	135920727
129848	7880	0.589846	1.97852e-46	0.469908	0.917464	chr19:7179024-7179524	Cox8a	5	chr19	7217616	7217617
115389	5991	0.605971	1.30889e-49	0.526713	0.877307	chr16:17873056-17873556	Slc25a1	5	chr16	17928219	17928220
35268	11722	0.564358	9.34795e-42	0.483068	0.882775	chr5:24420636-24421136	Cdk5	5	chr5	24423530	24423531
111682	5537	0.578015	3.29476e-44	0.752886	0.784746	chr15:79822200-79822700	Apobec3	5	chr15	79892408	79892409
76982	1164	0.708892	3.95619e-75	0.830616	0.955058	chr10:30763188-30763688	Ncoa7	5	chr10	30803107	30803108
119835	6623	0.597568	6.26918e-48	0.353535	0.522329	chr17:25654420-25654920	Wdr24	5	chr17	25823627	25823628
3898	536	0.600427	1.70301e-48	0.552662	0.9865	chr1:119328856-119329356	Inhbb	5	chr1	119422248	119422249
108978	5211	0.75543	9.1748e-91	0.709405	0.876851	chr15:12037200-12037700	Zfr	5	chr15	12117851	12117852
22293	10139	0.570936	6.36319e-43	0.337834	0.87201	chr3:95194542-95195042	Sema6c	5	chr3	95160420	95160421
52109	13803	0.567832	2.27719e-42	0.631119	0.707906	chr7:19663924-19664424	Bloc1s3	5	chr7	19508331	19508332
12501	8808	0.500454	1.12668e-31	0.439742	0.613352	chr2:75758411-75758911	Agps	5	chr2	75832177	75832178
4900	631	0.741162	1.29611e-85	0.997421	0.950558	chr1:134082968-134083468	Adora1	5	chr1	134235457	134235458
119812	6612	0.549499	3.26328e-39	0.968878	0.824561	chr17:25570580-25571080	Sox8	5	chr17	25570686	25570687
112071	5597	0.519533	1.84201e-34	0.604925	0.688767	chr15:82956894-82957394	Rrp7a	5	chr15	83122801	83122802
18042	9582	0.505044	2.50058e-32	0.965862	0.739462	chr2:168170087-168170587	Adnp	5	chr2	168207112	168207113
46642	13075	0.520229	1.44706e-34	0.914541	0.916154	chr6:72380220-72380720	Vamp5	5	chr6	72380468	72380469
116475	6135	0.528898	6.7897e-36	0.888088	0.510196	chr16:33337170-33337670	1700007L15Rik	5	chr16	33380736	33380737
44798	12804	0.513349	1.5425e-33	0.385746	0.968615	chr6:29695960-29696460	Atp6v1f	5	chr6	29467783	29467784
57536	14598	0.642323	1.69255e-57	0.610275	0.773297	chr7:109998306-109998806	Tmem41b	5	chr7	109986285	109986286
3500	479	0.792676	4.44448e-106	0.952013	0.406926	chr1:93009154-93009654	Aqp12	5	chr1	93006334	93006335
65279	15572	0.651353	1.25339e-59	0.867629	0.760879	chr8:94770907-94771407	Ccl17	5	chr8	94810453	94810454
104366	4632	0.512395	2.13304e-33	0.497199	0.899009	chr14:20970313-20970813	Vcl	5	chr14	20929433	20929434
76571	1105	0.539234	1.57206e-37	0.838515	0.688881	chr10:18319087-18319587	Hebp2	5	chr10	18546076	18546077
107452	5027	0.645045	3.92803e-58	0.910873	0.548303	chr14:70775908-70776408	Nudt18	5	chr14	70577847	70577848
5902	731	0.612449	6.11723e-51	0.894801	0.848656	chr1:155244362-155244862	Xpr1	5	chr1	155417444	155417445
82766	1907	0.558004	1.18344e-40	0.647272	0.83715	chr11:4835376-4835876	Mtmr3	5	chr11	4594815	4594816
58125	14655	0.568772	1.55007e-42	0.492849	0.307815	chr7:118775194-118775694	Iqck	5	chr7	118855775	118855776
86172	2344	0.66672	2.00349e-63	0.414912	0.991171	chr11:67628426-67628926	Gas7	5	chr11	67532998	67532999
113755	5765	0.663575	1.25256e-62	0.754183	0.929597	chr15:99712597-99713097	Cox14	5	chr15	99725618	99725619
66350	15735	0.521607	8.95649e-35	0.673118	0.614776	chr8:111753827-111754327	Ctrb1	5	chr8	111691010	111691011
33287	11506	0.518126	2.99971e-34	0.254835	0.548701	chr4:147926211-147926711	Fbxo6	5	chr4	148152135	148152136
78442	1333	0.517783	3.37696e-34	0.436467	0.669401	chr10:62854919-62855419	Dna2	5	chr10	62947029	62947030
66375	15738	0.583589	3.03953e-45	0.257125	0.63437	chr8:111962535-111963035	Tmem170	5	chr8	111876675	111876676
67581	15818	0.589921	1.91492e-46	0.732138	0.695033	chr8:122228721-122229221	Rnf166	5	chr8	122476064	122476065
59099	14820	0.642233	1.77648e-57	0.348652	0.822169	chr7:130690929-130691429	Tacc2	5	chr7	130577484	130577485
11090	8634	0.693784	1.06547e-70	0.861168	0.896446	chr2:35843829-35844329	Ndufa8	5	chr2	36049292	36049293
52012	13798	0.573724	1.99922e-43	0.960387	0.335327	chr7:19363831-19364331	Klc3	5	chr7	19404104	19404105
66278	15729	0.654478	2.20744e-60	0.361538	0.314992	chr8:111445000-111445500	Mlkl	5	chr8	111338205	111338206
86420	2387	0.512942	1.77177e-33	0.914	0.988266	chr11:69408552-69409052	Atp1b2	5	chr11	69605960	69605961
14338	9080	0.586011	1.06353e-45	0.42699	0.461893	chr2:120684818-120685318	Cdan1	5	chr2	120731743	120731744
107410	5027	0.576139	7.26639e-44	0.591201	0.548303	chr14:70540775-70541275	Nudt18	5	chr14	70577847	70577848
22201	10126	0.529378	5.71778e-36	0.283852	0.689679	chr3:94783429-94783929	Pogz	5	chr3	94837567	94837568
32912	11462	0.573956	1.81337e-43	0.629452	0.457052	chr4:141558563-141559063	Dnajc16	5	chr4	141790644	141790645
68624	15914	0.672849	5.2908e-65	0.422611	0.947539	chr9:7976923-7977423	Birc2	5	chr9	7837057	7837058
117765	6323	0.61717	6.26386e-52	0.331795	0.948906	chr16:90121940-90122440	Tiam1	5	chr16	90143814	90143815
78171	1304	0.520624	1.26138e-34	0.838908	0.68871	chr10:61370205-61370705	Pald1	5	chr10	61383523	61383524
87645	2596	0.715052	5.12035e-77	0.507358	0.914616	chr11:79036248-79036748	Lyrm9	5	chr11	78826595	78826596
8647	8351	0.639146	9.12574e-57	0.917565	0.58601	chr2:11552985-11553485	Ankrd16	5	chr2	11777753	11777754
72090	16360	0.619798	1.73339e-52	0.544838	0.849567	chr9:63661928-63662428	Aagab	5	chr9	63602655	63602656
79630	1480	0.805862	2.83876e-112	0.973561	0.719811	chr10:80151742-80152242	Cbarp	5	chr10	80139367	80139368
32711	11437	0.733664	4.85705e-83	0.767306	0.847858	chr4:140861920-140862420	Padi2	5	chr4	140906360	140906361
79915	1513	0.598227	4.64932e-48	0.802755	0.702153	chr10:80766094-80766594	Sf3a2	5	chr10	80798735	80798736
29309	11100	0.573024	2.67698e-43	0.713525	0.428799	chr4:118360401-118360901	Szt2	5	chr4	118409263	118409264
123115	7080	0.585214	1.50324e-45	0.797931	0.918319	chr17:56763050-56763550	Lonp1	5	chr17	56626903	56626904
66315	15738	0.802397	1.33758e-110	0.789291	0.63437	chr8:111701377-111701877	Tmem170	5	chr8	111876675	111876676
23339	10313	0.724733	4.36559e-80	0.720201	0.99943	chr3:107998586-107999086	Gstm1	5	chr3	108017973	108017974
69899	16098	0.519991	1.5714e-34	0.324222	0.495614	chr9:37762484-37762984	Spa17	5	chr9	37613721	37613722
103216	4477	0.528098	9.03179e-36	0.49505	0.34558	chr13:100831048-100831548	Marveld2	5	chr13	100616971	100616972
8642	8347	0.543825	2.82651e-38	0.468456	0.416097	chr2:11541410-11541910	Pfkfb3	5	chr2	11553929	11553930
53329	14026	0.60734	6.88968e-50	0.616973	0.914844	chr7:30913023-30913523	Sbsn	5	chr7	30751471	30751472
79499	1449	0.635957	4.85747e-56	0.68942	0.889553	chr10:79897313-79897813	Cdc34	5	chr10	79682195	79682196
107023	4973	0.54099	8.18135e-38	0.695141	0.943894	chr14:65672677-65673177	Scara5	5	chr14	65666403	65666404
110560	5380	0.538754	1.87817e-37	0.441558	0.954488	chr15:73519164-73519664	Slc45a4	5	chr15	73624744	73624745
75561	16804	0.701047	8.55642e-73	0.802518	0.615003	chr9:119407786-119408286	Oxsr1	5	chr9	119322427	119322428
98120	3828	0.568821	1.51857e-42	0.78572	0.636364	chr12:110804267-110804767	Rcor1	5	chr12	111039798	111039799
52085	13802	0.521991	7.83186e-35	0.5321	0.916496	chr7:19560813-19561313	Trappc6a	5	chr7	19508729	19508730
107089	4982	0.745215	4.84982e-87	0.838256	0.970836	chr14:66280812-66281312	Ptk2b	5	chr14	66281052	66281053
111491	5511	0.600754	1.46686e-48	0.987196	0.467931	chr15:79038840-79039340	Micall1	5	chr15	79108983	79108984
29580	11133	0.534815	7.9901e-37	0.41014	0.897015	chr4:120612199-120612699	Cited4	5	chr4	120666563	120666564
15869	9338	0.50808	9.1205e-33	0.558746	0.588004	chr2:152312955-152313455	Scrt2	5	chr2	152081529	152081530
88874	2755	0.563738	1.19953e-41	0.47199	0.79517	chr11:94494745-94495245	Ankrd40	5	chr11	94328001	94328002
70405	16155	0.632373	3.11143e-55	0.701572	0.651686	chr9:44491346-44491846	Ccdc84	5	chr9	44418007	44418008
34032	11560	0.515103	8.4779e-34	0.619367	0.408407	chr4:152077089-152077589	Icmt	5	chr4	152297214	152297215
129848	7883	0.565229	6.57035e-42	0.469908	0.813796	chr19:7179024-7179524	Mark2	5	chr19	7341860	7341861
72872	16436	0.613872	3.08993e-51	0.739978	0.741	chr9:71831731-71832231	Myzap	5	chr9	71592360	71592361
119949	6645	0.564757	7.95652e-42	0.868555	0.995557	chr17:26120087-26120587	Arhgdig	5	chr17	26201350	26201351
15966	9352	0.58018	1.31275e-44	0.529329	0.999829	chr2:152725278-152725778	Defb19	5	chr2	152580312	152580313
63422	15339	0.560886	3.77086e-41	0.658536	0.840738	chr8:70647830-70648330	Pgpep1	5	chr8	70659738	70659739
61894	15128	0.573534	2.16325e-43	0.463854	0.744987	chr8:25720893-25721393	Plpp5	5	chr8	25720048	25720049
102277	4340	0.567891	2.22223e-42	0.627362	0.945717	chr13:73309933-73310433	Ndufs6	5	chr13	73328482	73328483
68284	15878	0.634567	1.00162e-55	0.289558	0.559524	chr8:125519795-125520295	Sipa1l2	5	chr8	125569756	125569757
104811	4651	0.708956	3.78699e-75	0.921329	0.294999	chr14:25724931-25725431	Tmem254a	5	chr14	25927672	25927673
15812	9335	0.528064	9.14463e-36	0.785082	0.32177	chr2:151973208-151973708	Angpt4	5	chr2	151911332	151911333
58497	14708	0.54552	1.48949e-38	0.859523	0.732684	chr7:125871813-125872313	Gtf3c1	5	chr7	125707688	125707689
51937	13796	0.560423	4.53445e-41	0.566852	0.505582	chr7:19171833-19172333	Ppp1r13l	5	chr7	19361216	19361217
103625	4523	0.722784	1.84777e-79	0.792633	0.915357	chr13:111936502-111937002	Map3k1	5	chr13	111808983	111808984
79946	1516	0.513301	1.56817e-33	0.38751	0.965197	chr10:80827839-80828339	Jsrp1	5	chr10	80813498	80813499
54362	14193	0.512919	1.78537e-33	0.858292	0.957906	chr7:45731025-45731525	Bcat2	5	chr7	45570153	45570154
113481	5738	0.572812	2.92418e-43	0.417965	0.995728	chr15:98787874-98788374	Dhh	5	chr15	98898540	98898541
63208	15298	0.610519	1.53417e-50	0.711413	0.535942	chr8:69935572-69936072	Zfp866	5	chr8	69774911	69774912
70620	16186	0.505351	2.25862e-32	0.942966	0.937856	chr9:45954364-45954864	Sidt2	5	chr9	45955249	45955250
36179	11856	0.548675	4.47497e-39	0.54995	0.270506	chr5:35073185-35073685	Adra2c	5	chr5	35278566	35278567
3921	536	0.538712	1.90756e-37	0.577397	0.9865	chr1:119406948-119407448	Inhbb	5	chr1	119422248	119422249
50545	13538	0.624466	1.71206e-53	0.410577	0.541353	chr6:136638759-136639259	Plbd1	5	chr6	136661893	136661894
100725	4169	0.784116	2.74752e-102	0.857292	0.882889	chr13:51074552-51075052	Spin1	5	chr13	51100880	51100881
30397	11221	0.721894	3.56616e-79	0.964529	0.804397	chr4:128887466-128887966	Trim62	5	chr4	128884140	128884141
82792	1917	0.68144	2.78088e-67	0.784023	0.590909	chr11:5033070-5033570	Ap1b1	5	chr11	4947521	4947522
27103	10859	0.52728	1.20967e-35	0.950946	0.484393	chr4:62509882-62510382	Hdhd3	5	chr4	62502200	62502201
84264	2087	0.623291	3.07955e-53	0.962098	0.967476	chr11:43548059-43548559	Ccnjl	5	chr11	43528749	43528750
34822	11635	0.627452	3.81451e-54	0.983876	0.808726	chr5:3344259-3344759	Cdk6	5	chr5	3343893	3343894
69660	16068	0.53857	2.01048e-37	0.407398	0.974823	chr9:34995038-34995538	St3gal4	5	chr9	35116810	35116811
19412	9714	0.576231	6.99196e-44	0.686523	0.778366	chr3:9373853-9374353	Zfp704	5	chr3	9610085	9610086
43816	12676	0.531547	2.61944e-36	0.533056	0.769822	chr5:147294048-147294548	Pan3	5	chr5	147430580	147430581
96896	3714	0.513957	1.25393e-33	0.748989	0.688483	chr12:98683470-98683970	Ptpn21	5	chr12	98737405	98737406
121239	6774	0.602797	5.72527e-49	0.496947	0.93028	chr17:33804479-33804979	Ndufa7	5	chr17	33824572	33824573
122324	6985	0.574137	1.68227e-43	0.746365	0.782354	chr17:46864687-46865187	Klhdc3	5	chr17	46680930	46680931
79734	1504	0.50862	7.61117e-33	0.888318	0.956539	chr10:80348315-80348815	Abhd17a	5	chr10	80590341	80590342
40680	12332	0.575126	1.11145e-43	0.328756	0.83134	chr5:120700952-120701452	Dtx1	5	chr5	120711669	120711670
82792	1913	0.694068	8.8403e-71	0.784023	0.695774	chr11:5033070-5033570	Nf2	5	chr11	4849544	4849545
126239	7455	0.528934	6.70252e-36	0.880367	0.30753	chr18:37768031-37768531	Pcdhgb4	5	chr18	37720554	37720555
9497	8496	0.559726	5.97573e-41	0.938735	0.795512	chr2:27327060-27327560	Brd3	5	chr2	27507662	27507663
60063	14936	0.689549	1.6573e-69	0.598419	0.601048	chr7:141643108-141643608	Cracr2b	5	chr7	141461094	141461095
89776	2870	0.564306	9.54476e-42	0.344955	0.37594	chr11:98706319-98706819	Nr1d1	5	chr11	98775377	98775378
34032	11561	0.674191	2.35335e-65	0.619367	0.377877	chr4:152077089-152077589	Rnf207	5	chr4	152318625	152318626
110835	5420	0.614301	2.512e-51	0.345281	0.915812	chr15:75897277-75897777	Scrib	5	chr15	76069784	76069785
28725	11024	0.70041	1.31239e-72	0.972368	0.682673	chr4:109406589-109407089	Ttc39a	5	chr4	109407100	109407101
63424	15332	0.742514	4.34624e-86	0.85684	0.880781	chr8:70649328-70649828	Kxd1	5	chr8	70523180	70523181
90820	3033	0.543051	3.78071e-38	0.920491	0.504215	chr11:105943372-105943872	Cyb561	5	chr11	105944147	105944148
52550	13890	0.515572	7.21959e-34	0.468834	0.645477	chr7:25804880-25805380	Cyp2s1	5	chr7	25816558	25816559
52012	13806	0.554026	5.64749e-40	0.960387	0.951071	chr7:19363831-19364331	Gemin7	5	chr7	19573343	19573344
34685	11610	0.611335	1.04122e-50	0.977748	0.762303	chr4:155651477-155651977	Ccnl2	5	chr4	155812489	155812490
129568	7823	0.550056	2.63287e-39	0.845592	0.894794	chr19:6061916-6062416	Neat1	5	chr19	5845480	5845481
23439	10332	0.532763	1.68544e-36	0.618981	0.810492	chr3:108458765-108459265	Taf13	5	chr3	108571699	108571700
9129	8435	0.544678	2.04836e-38	0.525053	0.667179	chr2:25482953-25483453	Paxx	5	chr2	25461094	25461095
63422	15341	0.543456	3.24682e-38	0.658536	0.977899	chr8:70647830-70648330	Jund	5	chr8	70697739	70697740
52395	13876	0.724453	5.37545e-80	0.733857	0.677774	chr7:25204868-25205368	Megf8	5	chr7	25317164	25317165
39988	12289	0.613987	2.92429e-51	0.649332	0.674185	chr5:115507626-115508126	Pxn	5	chr5	115506676	115506677
15134	9239	0.545728	1.37641e-38	0.336278	0.726874	chr2:132696485-132696985	Trmt6	5	chr2	132816054	132816055
4449	591	0.674163	2.39406e-65	0.95434	0.479266	chr1:131797398-131797898	Ctse	5	chr1	131638314	131638315
34778	11613	0.559954	5.45986e-41	0.599804	0.325017	chr4:156044682-156045182	Dvl1	5	chr4	155847317	155847318
111282	5492	0.766448	5.38028e-95	0.902144	0.464684	chr15:78403902-78404402	Gm36738	5	chr15	78581589	78581590
117951	6344	0.689961	1.27294e-69	0.532226	0.935008	chr16:91589230-91589730	Gart	5	chr16	91646972	91646973
36147	11855	0.532727	1.70814e-36	0.478919	0.87668	chr5:34959788-34960288	Lrpap1	5	chr5	35105697	35105698
120066	6651	0.55973	5.96681e-41	0.493598	0.989633	chr17:26709194-26709694	Atp6v0e	5	chr17	26676396	26676397
63033	15273	0.600363	1.75422e-48	0.675326	0.55565	chr8:64620632-64621132	Klhl2	5	chr8	64849924	64849925
111061	5445	0.615461	1.43487e-51	0.558131	0.553144	chr15:76694809-76695309	Cpsf1	5	chr15	76607591	76607592
60069	14940	0.624574	1.62213e-53	0.509277	0.961609	chr7:141661442-141661942	Polr2l	5	chr7	141475153	141475154
7824	1000	0.692515	2.43425e-70	0.811321	0.889724	chr1:189187835-189188335	Kcnk2	5	chr1	189402273	189402274
36323	11859	0.546674	9.60895e-39	0.940676	0.430109	chr5:35739849-35740349	Trmt44	5	chr5	35575070	35575071
79592	1484	0.684407	4.35751e-68	0.741445	0.515379	chr10:80094020-80094520	1600002K03Rik	5	chr10	80172944	80172945
52392	13867	0.529137	6.23253e-36	0.668272	0.65949	chr7:25181359-25181859	Dedd2	5	chr7	25219871	25219872
113867	5777	0.564594	8.49872e-42	0.546675	0.702324	chr15:100691866-100692366	Letmd1	5	chr15	100469034	100469035
68078	15861	0.639408	7.95074e-57	0.401818	0.723912	chr8:124425218-124425718	Galnt2	5	chr8	124231394	124231395
31467	11340	0.669998	2.90321e-64	0.479801	0.967817	chr4:134749464-134749964	Mtfr1l	5	chr4	134535387	134535388
72304	16377	0.6935	1.28261e-70	0.780407	0.816587	chr9:64934439-64934939	Hacd3	5	chr9	65021717	65021718
91397	3096	0.582836	4.20434e-45	0.941839	0.422363	chr11:113619031-113619531	Sstr2	5	chr11	113619481	113619482
117963	6343	0.585026	1.63086e-45	0.367844	0.448109	chr16:91630486-91630986	Dnajc28	5	chr16	91618999	91619000
4751	619	0.59577	1.41078e-47	0.493709	0.872294	chr1:133378287-133378787	Sox13	5	chr1	133424212	133424213
106851	4955	0.785072	1.05901e-102	0.998459	0.967874	chr14:63321998-63322498	Gata4	5	chr14	63271692	63271693
107120	4987	0.703972	1.17491e-73	0.990249	0.924185	chr14:66823961-66824461	Dpysl2	5	chr14	66868600	66868601
47419	13173	0.545567	1.46331e-38	0.343643	0.769765	chr6:86833126-86833626	Anxa4	5	chr6	86793584	86793585
102183	4333	0.85883	5.02515e-143	0.989322	0.976874	chr13:70841522-70842022	Adamts16	5	chr13	70841810	70841811
3518	474	0.584745	1.84211e-45	0.527209	0.771759	chr1:93065610-93066110	Rnpepl1	5	chr1	92910825	92910826
118587	6407	0.672061	8.48427e-65	0.801384	0.27455	chr17:5277896-5278396	Zdhhc14	5	chr17	5492600	5492601
9119	8427	0.517086	4.29376e-34	0.722913	0.626737	chr2:25456119-25456619	Man1b1	5	chr2	25332743	25332744
58130	14655	0.520979	1.11421e-34	0.573277	0.307815	chr7:118817659-118818159	Iqck	5	chr7	118855775	118855776
27017	10842	0.738775	8.74186e-85	0.675312	0.872579	chr4:59422029-59422529	Ptbp3	5	chr4	59549364	59549365
64527	15489	0.556219	2.39358e-40	0.996428	0.432673	chr8:84913037-84913537	Klf1	5	chr8	84901928	84901929
125828	7367	0.536369	4.52611e-37	0.814744	0.410344	chr18:34108053-34108553	Epb41l4a	5	chr18	34007206	34007207
6551	826	0.509973	4.83264e-33	0.389296	0.975963	chr1:167273836-167274336	Mgst3	5	chr1	167393797	167393798
34046	11556	0.50569	2.0189e-32	0.713843	0.986785	chr4:152102983-152103483	Espn	5	chr4	152152207	152152208
80195	1560	0.601858	8.83145e-49	0.836285	0.841991	chr10:81561006-81561506	Tle6	5	chr10	81600900	81600901
84164	2075	0.580043	1.39109e-44	0.878833	0.415641	chr11:35948471-35948971	Wwc1	5	chr11	35980089	35980090
110595	5380	0.56276	1.77838e-41	0.636595	0.954488	chr15:73662246-73662746	Slc45a4	5	chr15	73624744	73624745
66589	15759	0.519727	1.72203e-34	0.625035	0.337378	chr8:117107470-117107970	1700030J22Rik	5	chr8	116978959	116978960
23291	10309	0.532361	1.95136e-36	0.48584	0.996867	chr3:107792912-107793412	Gstm7	5	chr3	107931745	107931746
77347	1217	0.593188	4.48792e-47	0.52861	0.857769	chr10:42070580-42071080	Foxo3	5	chr10	42276742	42276743
119961	6644	0.576099	7.39129e-44	0.673993	0.885566	chr17:26201150-26201650	Rgs11	5	chr17	26202962	26202963
47340	13160	0.600064	2.01104e-48	0.925975	0.970665	chr6:86360673-86361173	Fam136a	5	chr6	86365683	86365684
5381	671	0.517234	4.08102e-34	0.498851	0.319492	chr1:136718027-136718527	Gm19705	5	chr1	136683396	136683397
18028	9580	0.759075	3.86912e-92	0.923944	0.774265	chr2:168123592-168124092	Pard6b	5	chr2	168081004	168081005
91261	3093	0.569685	1.06498e-42	0.609749	0.997095	chr11:112779303-112779803	Sox9	5	chr11	112782210	112782211
79007	1397	0.777318	2.10456e-99	0.855706	0.999715	chr10:76117892-76118392	Chchd10	5	chr10	75933467	75933468
32425	11422	0.555053	3.77932e-40	0.592143	0.8171	chr4:139226485-139226985	Mrto4	5	chr4	139352576	139352577
23362	10311	0.627979	2.92046e-54	0.566497	0.302575	chr3:108075273-108075773	Gstm3	5	chr3	107969174	107969175
18028	9582	0.585333	1.42754e-45	0.923944	0.739462	chr2:168123592-168124092	Adnp	5	chr2	168207112	168207113
79917	1516	0.543095	3.71786e-38	0.840686	0.965197	chr10:80774484-80774984	Jsrp1	5	chr10	80813498	80813499
84847	2159	0.545595	1.44764e-38	0.846318	0.808612	chr11:52224228-52224728	Ppp2ca	5	chr11	52098824	52098825
17271	9514	0.618995	2.57232e-52	0.289684	0.985304	chr2:164562380-164562880	Sdc4	5	chr2	164443188	164443189
15665	9305	0.66997	2.95066e-64	0.526179	0.996355	chr2:148798576-148799076	Cst8	5	chr2	148798839	148798840
71646	16336	0.539474	1.43863e-37	0.952739	0.536626	chr9:59691544-59692044	Myo9a	5	chr9	59751174	59751175
16197	9377	0.763862	5.54e-94	0.890585	0.89599	chr2:153713174-153713674	Nol4l	5	chr2	153529971	153529972
57105	14511	0.532266	2.01927e-36	0.892882	0.748006	chr7:100979129-100979629	Fchsd2	5	chr7	101108775	101108776
16634	9450	0.542399	4.83055e-38	0.618211	0.868934	chr2:157418690-157419190	Src	5	chr2	157424293	157424294
133149	16942	0.641734	2.31629e-57	0.353046	0.983083	chrX:13054565-13055065	Usp9x	5	chrX	13071498	13071499
82792	1919	0.735781	9.32019e-84	0.784023	0.616598	chr11:5033070-5033570	Gas2l1	5	chr11	5065327	5065328
80339	1579	0.551956	1.26375e-39	0.377773	0.949704	chr10:83197904-83198404	D10Wsu102e	5	chr10	83360221	83360222
6802	864	0.5047	2.8011e-32	0.589164	0.861244	chr1:171280090-171280590	Nit1	5	chr1	171345645	171345646
16909	9471	0.769902	2.27491e-96	0.652356	0.683356	chr2:160326118-160326618	Gm826	5	chr2	160327494	160327495
4900	627	0.645897	2.47564e-58	0.997421	0.935919	chr1:134082968-134083468	Btg2	5	chr1	134079155	134079156
19847	9772	0.574202	1.63644e-43	0.256221	0.66285	chr3:31110412-31110912	Prkci	5	chr3	30995771	30995772
102098	4330	0.503236	4.53649e-32	0.576152	0.301777	chr13:69493002-69493502	Ube2ql1	5	chr13	69739897	69739898
15667	9303	0.610016	1.94728e-50	0.873438	0.954033	chr2:148801339-148801839	Cst11	5	chr2	148771497	148771498
112851	5654	0.659616	1.21624e-61	0.963099	0.457109	chr15:89110109-89110609	Hdac10	5	chr15	89128700	89128701
82793	1917	0.684601	3.85629e-68	0.755969	0.590909	chr11:5037374-5037874	Ap1b1	5	chr11	4947521	4947522
102301	4340	0.526051	1.87308e-35	0.979171	0.945717	chr13:73536478-73536978	Ndufs6	5	chr13	73328482	73328483
94993	3467	0.636057	4.60987e-56	0.930658	0.930166	chr12:55443149-55443649	Nfkbia	5	chr12	55492647	55492648
63375	15332	0.733365	6.11407e-83	0.9687	0.880781	chr8:70564656-70565156	Kxd1	5	chr8	70523180	70523181
116221	6093	0.583458	3.21599e-45	0.671429	0.887161	chr16:30502059-30502559	Atp13a3	5	chr16	30388530	30388531
52077	13803	0.789154	1.69216e-104	0.953866	0.707906	chr7:19541978-19542478	Bloc1s3	5	chr7	19508331	19508332
79986	1514	0.550673	2.07599e-39	0.784741	0.973229	chr10:81016591-81017091	Plekhj1	5	chr10	80798626	80798627
47229	13140	0.59872	3.71468e-48	0.68962	0.702894	chr6:85295516-85296016	Spr	5	chr6	85137764	85137765
88879	2759	0.585576	1.28468e-45	0.741223	0.632433	chr11:94499060-94499560	Epn3	5	chr11	94499974	94499975
133777	17146	0.699221	2.91118e-72	0.742668	0.925666	chrX:73685603-73686103	Slc6a8	5	chrX	73673133	73673134
60725	15007	0.520624	1.26127e-34	0.774227	0.351105	chr8:3718475-3718975	Retn	5	chr8	3655770	3655771
28711	11022	0.560805	3.89436e-41	0.385643	0.533208	chr4:109221886-109222386	Calr4	5	chr4	109218413	109218414
1836	273	0.586561	8.36757e-46	0.345006	0.999316	chr1:65056694-65057194	Akr1cl	5	chr1	65032759	65032760
129009	7725	0.601781	9.14947e-49	0.957022	0.980349	chr19:3638551-3639051	Chka	5	chr19	3851773	3851774
39128	12212	0.799152	4.60181e-109	0.973524	0.729039	chr5:110797709-110798209	Ep400	5	chr5	110770717	110770718
113479	5734	0.570378	8.00624e-43	0.513871	0.949362	chr15:98780020-98780520	Arf3	5	chr15	98763118	98763119
86509	2389	0.738632	9.79318e-85	0.628592	0.926578	chr11:69706721-69707221	Sat2	5	chr11	69622052	69622053
60703	15004	0.587616	5.27448e-46	0.698067	0.793005	chr8:3593430-3593930	Pet100	5	chr8	3621551	3621552
79818	1502	0.582883	4.12081e-45	0.909362	0.857143	chr10:80557257-80557757	Rexo1	5	chr10	80561560	80561561
69126	16010	0.73601	7.79096e-84	0.530522	0.949989	chr9:21762395-21762895	Tmem205	5	chr9	21927535	21927536
6369	804	0.774689	2.57679e-98	0.997644	0.907667	chr1:165194153-165194653	Sft2d2	5	chr1	165194433	165194434
55877	14362	0.712294	3.6372e-76	0.99405	0.770791	chr7:80186848-80187348	Cib1	5	chr7	80232805	80232806
54241	14188	0.561738	2.6817e-41	0.442662	0.978982	chr7:45371507-45372007	Tulp2	5	chr7	45486262	45486263
44168	12701	0.587274	6.12618e-46	0.664782	0.910572	chr5:150593160-150593660	N4bp2l1	5	chr5	150594525	150594526
38612	12137	0.540894	8.48386e-38	0.931866	0.556733	chr5:103655394-103655894	Aff1	5	chr5	103692420	103692421
122113	6956	0.675517	1.05646e-65	0.978407	0.62013	chr17:45889433-45889933	Tmem63b	5	chr17	45686218	45686219
43343	12610	0.637641	2.01154e-56	0.53127	0.978583	chr5:142780656-142781156	Mmd2	5	chr5	142608752	142608753
119813	6620	0.564635	8.36084e-42	0.870452	0.853326	chr17:25571267-25571767	Fam173a	5	chr17	25792394	25792395
8141	1029	0.506891	1.35522e-32	0.593899	0.922021	chr1:192190975-192191475	Kcnh1	5	chr1	192190777	192190778
5565	699	0.575769	8.4888e-44	0.750893	0.949647	chr1:151367131-151367631	Ivns1abp	5	chr1	151344498	151344499
110559	5380	0.510177	4.51249e-33	0.35478	0.954488	chr15:73518648-73519148	Slc45a4	5	chr15	73624744	73624745
115860	6068	0.727969	3.84542e-81	0.711539	0.535771	chr16:23158836-23159336	BC106179	5	chr16	23225330	23225331
110936	5437	0.61311	4.45215e-51	0.996999	0.899977	chr15:76208290-76208790	Scx	5	chr15	76457438	76457439
10211	8558	0.606558	9.94324e-50	0.977348	0.566986	chr2:30985280-30985780	Usp20	5	chr2	30982279	30982280
77490	1224	0.788194	4.49809e-104	0.517273	0.888186	chr10:43180556-43181056	Sobp	5	chr10	43174530	43174531
72341	16377	0.740615	2.01187e-85	0.923278	0.816587	chr9:65154674-65155174	Hacd3	5	chr9	65021717	65021718
120933	6728	0.533343	1.36458e-36	0.886109	0.688255	chr17:31305132-31305632	Rsph1	5	chr17	31277356	31277357
41791	12451	0.697646	8.3248e-72	0.377595	0.771987	chr5:129687497-129687997	Nupr1l	5	chr5	129908540	129908541
92305	3183	0.539871	1.24145e-37	0.980571	0.718558	chr11:117332150-117332650	Sec14l1	5	chr11	117115172	117115173
46838	13103	0.704609	7.60067e-74	0.407895	0.47283	chr6:82756857-82757357	M1ap	5	chr6	82946922	82946923
8477	8335	0.510322	4.29719e-33	0.529143	0.949932	chr2:6070992-6071492	Proser2	5	chr2	6130185	6130186
93299	3294	0.635924	4.94225e-56	0.318353	0.956368	chr12:3815299-3815799	Dtnb	5	chr12	3572391	3572392
89732	2861	0.501616	7.71485e-32	0.444514	0.971918	chr11:98375457-98375957	Mien1	5	chr11	98438988	98438989
29512	11130	0.590409	1.5438e-46	0.908176	0.553429	chr4:120230221-120230721	Foxo6	5	chr4	120287261	120287262
69965	16115	0.524716	3.00551e-35	0.995665	0.307075	chr9:40390889-40391389	Zfp202	5	chr9	40192316	40192317
114201	5824	0.705455	4.25694e-74	0.368577	0.988551	chr15:102211818-102212318	Amhr2	5	chr15	102445367	102445368
131312	8145	0.519123	2.12402e-34	0.684707	0.421622	chr19:42170892-42171392	Hoga1	5	chr19	42045851	42045852
112958	5677	0.562737	1.79479e-41	0.387517	0.921394	chr15:91028980-91029480	Kif21a	5	chr15	91049951	91049952
74723	16695	0.732973	8.27744e-83	0.740504	0.98781	chr9:108391514-108392014	Dag1	5	chr9	108263958	108263959
63262	15307	0.696547	1.72411e-71	0.501771	0.819492	chr8:70220113-70220613	Gatad2a	5	chr8	69996384	69996385
31427	11340	0.51162	2.77395e-33	0.412881	0.967817	chr4:134583430-134583930	Mtfr1l	5	chr4	134535387	134535388
22224	10139	0.765006	1.98034e-94	0.919795	0.87201	chr3:94917691-94918191	Sema6c	5	chr3	95160420	95160421
90431	2981	0.600263	1.83618e-48	0.83873	0.892971	chr11:102276439-102276939	Slc25a39	5	chr11	102407823	102407824
34692	11600	0.522725	6.05464e-35	0.469397	0.858339	chr4:155660581-155661081	Mmp23	5	chr4	155653384	155653385
54349	14190	0.683761	6.53504e-68	0.996251	0.654648	chr7:45712289-45712789	Plekha4	5	chr7	45526330	45526331
76571	1104	0.53568	5.82795e-37	0.838515	0.855605	chr10:18319087-18319587	Nhsl1	5	chr10	18407638	18407639
52540	13889	0.621447	7.68915e-53	0.998199	0.971805	chr7:25781430-25781930	Axl	5	chr7	25788733	25788734
64434	15489	0.522132	7.45429e-35	0.605629	0.432673	chr8:84686036-84686536	Klf1	5	chr8	84901928	84901929
32453	11424	0.528649	7.4195e-36	0.890533	0.697368	chr4:139341471-139341971	Ubr4	5	chr4	139352587	139352588
71496	16315	0.597646	6.05148e-48	0.572343	0.959501	chr9:58193266-58193766	Islr2	5	chr9	58204319	58204320
60458	14984	0.585406	1.38332e-45	0.577063	0.955001	chr7:144257743-144258243	Cttn	5	chr7	144470935	144470936
78030	1295	0.582208	5.51067e-45	0.812699	0.825359	chr10:60623230-60623730	Cdh23	5	chr10	60696490	60696491
61417	15071	0.595841	1.36674e-47	0.486855	0.914901	chr8:14097124-14097624	Tdrp	5	chr8	13974777	13974778
72468	16394	0.571764	4.52095e-43	0.46747	0.731773	chr9:66066806-66067306	Zfp609	5	chr9	65827564	65827565
51390	13665	0.645032	3.956e-58	0.680195	0.834871	chr7:4837766-4838266	Tmem238	5	chr7	4789560	4789561
3927	536	0.689385	1.84131e-69	0.363353	0.9865	chr1:119414545-119415045	Inhbb	5	chr1	119422248	119422249
16160	9376	0.540386	1.0252e-37	0.996554	0.562144	chr2:153548253-153548753	2500004C02Rik	5	chr2	153345810	153345811
65298	15579	0.550166	2.52383e-39	0.737125	0.978184	chr8:94837589-94838089	Adgrg1	5	chr8	94977109	94977110
23291	10310	0.536057	5.07447e-37	0.48584	0.998063	chr3:107792912-107793412	Gstm6	5	chr3	107943749	107943750
78356	1319	0.630679	7.40253e-55	0.799324	0.736557	chr10:62210714-62211214	Hk1	5	chr10	62379908	62379909
43088	12600	0.611171	1.12593e-50	0.980875	0.520791	chr5:140610140-140610640	Iqce	5	chr5	140702378	140702379
110924	5428	0.559715	6.00391e-41	0.904649	0.559125	chr15:76198023-76198523	Smpd5	5	chr15	76294434	76294435
7845	1003	0.613581	3.55348e-51	0.267521	0.951413	chr1:189698389-189698889	Smyd2	5	chr1	189922288	189922289
99767	4071	0.588247	3.99846e-46	0.461283	0.980178	chr13:34132345-34132845	Tubb2b	5	chr13	34130354	34130355
4553	607	0.641225	3.03437e-57	0.995717	0.479437	chr1:132319213-132319713	Rbbp5	5	chr1	132477367	132477368
30376	11221	0.61947	2.03763e-52	0.692858	0.804397	chr4:128803161-128803661	Trim62	5	chr4	128884140	128884141
63625	15366	0.539048	1.68419e-37	0.883671	0.884712	chr8:71562738-71563238	Mrpl34	5	chr8	71464926	71464927
74682	16693	0.552291	1.10958e-39	0.839316	0.715938	chr9:108121454-108121954	Apeh	5	chr9	108094480	108094481
117951	6342	0.631611	4.59742e-55	0.532226	0.815733	chr16:91589230-91589730	Tmem50b	5	chr16	91597680	91597681
110786	5407	0.528507	7.80576e-36	0.968893	0.433185	chr15:75721254-75721754	Mafa	5	chr15	75747922	75747923
31401	11338	0.732047	1.69664e-82	0.85538	0.721691	chr4:134494806-134495306	Paqr7	5	chr4	134496761	134496762
30105	11184	0.529245	5.99741e-36	0.623501	0.768569	chr4:126123299-126123799	Lsm10	5	chr4	126096653	126096654
56536	14458	0.607308	6.99461e-50	0.864806	0.999886	chr7:97332563-97333063	Kctd14	5	chr7	97451334	97451335
121593	6875	0.662882	1.86915e-62	0.94264	0.391775	chr17:35485698-35486198	Cchcr1	5	chr17	35517116	35517117
58149	14654	0.517293	3.99825e-34	0.579042	0.922135	chr7:118937873-118938373	Knop1	5	chr7	118855998	118855999
82804	1913	0.609045	3.08594e-50	0.813247	0.695774	chr11:5059744-5060244	Nf2	5	chr11	4849544	4849545
55833	14361	0.69621	2.15521e-71	0.729115	0.839257	chr7:80035532-80036032	Sema4b	5	chr7	80186841	80186842
79782	1504	0.520572	1.28436e-34	0.264661	0.956539	chr10:80478158-80478658	Abhd17a	5	chr10	80590341	80590342
34649	11590	0.508678	7.46468e-33	0.293367	0.705343	chr4:155465584-155466084	Prkcz	5	chr4	155361428	155361429
20259	9830	0.576625	5.92613e-44	0.684441	0.925268	chr3:41409174-41409674	Jade1	5	chr3	41555734	41555735
107879	5074	0.553076	8.17958e-40	0.349045	0.89018	chr14:79419960-79420460	Rgcc	5	chr14	79301635	79301636
4946	629	0.525392	2.36698e-35	0.413163	0.37856	chr1:134223841-134224341	Chil1	5	chr1	134182404	134182405
111496	5511	0.598174	4.76125e-48	0.294189	0.467931	chr15:79060794-79061294	Micall1	5	chr15	79108983	79108984
68316	15878	0.615544	1.37875e-51	0.505528	0.559524	chr8:125679220-125679720	Sipa1l2	5	chr8	125569756	125569757
2344	362	0.580971	9.3604e-45	0.991197	0.897927	chr1:75398747-75399247	Obsl1	5	chr1	75506452	75506453
21429	9974	0.504581	2.9137e-32	0.853587	0.864605	chr3:86224639-86225139	Sh3d19	5	chr3	86084434	86084435
79007	1404	0.611222	1.09925e-50	0.855706	0.343586	chr10:76117892-76118392	S100b	5	chr10	76253836	76253837
56555	14456	0.586812	7.49587e-46	0.997162	0.816929	chr7:97446535-97447035	Ndufc2	5	chr7	97400003	97400004
67869	15844	0.546075	1.2069e-38	0.718074	0.45671	chr8:123225132-123225632	Spire2	5	chr8	123332713	123332714
60028	14936	0.586957	7.03522e-46	0.845659	0.601048	chr7:141472205-141472705	Cracr2b	5	chr7	141461094	141461095
47317	13159	0.646811	1.50862e-58	0.935949	0.606345	chr6:86194854-86195354	Tgfa	5	chr6	86195227	86195228
63744	15399	0.534841	7.91592e-37	0.591987	0.821087	chr8:72303004-72303504	1700030K09Rik	5	chr8	72443880	72443881
69004	15989	0.539574	1.38591e-37	0.891859	0.557872	chr9:21220365-21220865	Atg4d	5	chr9	21265285	21265286
79814	1514	0.799415	3.46225e-109	0.914356	0.973229	chr10:80549271-80549771	Plekhj1	5	chr10	80798626	80798627
30467	11227	0.604208	2.9801e-49	0.765616	0.98969	chr4:129137841-129138341	Fndc5	5	chr4	129137060	129137061
42165	12487	0.529889	4.76089e-36	0.601153	0.515949	chr5:135041983-135042483	Mlxipl	5	chr5	135106891	135106892
29388	11123	0.730741	4.64123e-82	0.952073	0.300068	chr4:119245369-119245869	Rimkla	5	chr4	119492598	119492599
54298	14205	0.521014	1.10083e-34	0.28383	0.828036	chr7:45537651-45538151	Dbp	5	chr7	45705247	45705248
79750	1498	0.500709	1.03665e-31	0.843421	0.930622	chr10:80385632-80386132	Uqcr11	5	chr10	80406821	80406822
40677	12332	0.743165	2.5661e-86	0.998422	0.83134	chr5:120698968-120699468	Dtx1	5	chr5	120711669	120711670
120898	6728	0.663859	1.06281e-62	0.99119	0.688255	chr17:31073277-31073777	Rsph1	5	chr17	31277356	31277357
109612	5270	0.599939	2.12991e-48	0.472354	0.892344	chr15:36900941-36901441	Ywhaz	5	chr15	36802984	36802985
31708	11363	0.681961	2.0095e-67	0.528024	0.951527	chr4:135847564-135848064	Fuca1	5	chr4	135920726	135920727
13558	8953	0.54789	6.04689e-39	0.422485	0.871839	chr2:103632168-103632668	Abtb2	5	chr2	103566310	103566311
22014	10062	0.567834	2.27527e-42	0.524675	0.341877	chr3:89951860-89952360	4632404H12Rik	5	chr3	89773400	89773401
64423	15490	0.544018	2.62746e-38	0.946997	0.801094	chr8:84661470-84661970	Dnase2a	5	chr8	84908624	84908625
97542	3792	0.769132	4.63601e-96	0.94224	0.938198	chr12:105759995-105760495	Papola	5	chr12	105784702	105784703
30515	11224	0.576438	6.4085e-44	0.404768	0.857599	chr4:129303751-129304251	Rnf19b	5	chr4	129058271	129058272
66377	15741	0.600094	1.98384e-48	0.328593	0.90949	chr8:111968353-111968853	Gabarapl2	5	chr8	111940703	111940704
46167	13003	0.515305	7.91123e-34	0.876736	0.906015	chr6:54698554-54699054	Znrf2	5	chr6	54816916	54816917
52991	13944	0.676156	7.16385e-66	0.669154	0.813112	chr7:28931187-28931687	Fbxo17	5	chr7	28716782	28716783
91777	3139	0.606025	1.27655e-49	0.826474	0.773866	chr11:115463312-115463812	Grb2	5	chr11	115708597	115708598
13697	8973	0.610197	1.78713e-50	0.368348	0.253759	chr2:105163220-105163720	Them7	5	chr2	105224342	105224343
119420	6527	0.757822	1.15664e-91	0.987907	0.620472	chr17:23676590-23677090	Cldn6	5	chr17	23679365	23679366
120539	6693	0.534269	9.7484e-37	0.614239	0.995785	chr17:28601815-28602315	Mapk13	5	chr17	28769317	28769318
86443	2387	0.619712	1.80787e-52	0.866095	0.988266	chr11:69456929-69457429	Atp1b2	5	chr11	69605960	69605961
58030	14640	0.613469	3.74946e-51	0.352053	0.901173	chr7:117475119-117475619	Xylt1	5	chr7	117380979	117380980
52580	13899	0.522419	6.74344e-35	0.380122	0.360276	chr7:27175170-27175670	Itpkc	5	chr7	27228597	27228598
41797	12447	0.544225	2.43033e-38	0.830624	0.752449	chr5:129743799-129744299	Sumf2	5	chr5	129846990	129846991
102427	4364	0.655452	1.27969e-60	0.390807	0.820118	chr13:75909371-75909871	Ell2	5	chr13	75707484	75707485
130013	7917	0.549451	3.32359e-39	0.438379	0.828833	chr19:9027728-9028228	Ganab	5	chr19	8898057	8898058
39699	12251	0.581093	8.88559e-45	0.792959	0.761107	chr5:114365635-114366135	Alkbh2	5	chr5	114128218	114128219
79750	1480	0.554206	5.2666e-40	0.843421	0.719811	chr10:80385632-80386132	Cbarp	5	chr10	80139367	80139368
121241	6775	0.596954	8.27256e-48	0.732109	0.80417	chr17:33808055-33808555	Rps28	5	chr17	33824498	33824499
32453	11421	0.616187	1.01028e-51	0.890533	0.935692	chr4:139341471-139341971	Akr7a5	5	chr4	139310744	139310745
83182	1956	0.541126	7.77796e-38	0.761126	0.961722	chr11:8653075-8653575	Tns3	5	chr11	8664535	8664536
119582	6559	0.64471	4.70689e-58	0.909347	0.992538	chr17:24533485-24533985	Pgp	5	chr17	24470473	24470474
101872	4271	0.527635	1.06555e-35	0.634594	0.438312	chr13:63314038-63314538	Fancc	5	chr13	63431745	63431746
104929	4663	0.5512	1.69322e-39	0.486358	0.534917	chr14:27192425-27192925	Arhgef3	5	chr14	27114899	27114900
39128	12215	0.832357	2.64737e-126	0.973524	0.697995	chr5:110797709-110798209	Ulk1	5	chr5	110810081	110810082
7036	921	0.744661	7.62547e-87	0.435067	0.630098	chr1:176438045-176438545	Pld5	5	chr1	176275312	176275313
123115	7085	0.566757	3.5299e-42	0.797931	0.974766	chr17:56763050-56763550	Nrtn	5	chr17	56757530	56757531
68969	15989	0.53673	3.96233e-37	0.873883	0.557872	chr9:21037476-21037976	Atg4d	5	chr9	21265285	21265286
4743	614	0.536238	4.748e-37	0.535234	0.81203	chr1:133366761-133367261	Ppp1r15b	5	chr1	133131166	133131167
53569	14065	0.617798	4.61287e-52	0.655409	0.969469	chr7:35347858-35348358	Nudt19	5	chr7	35555928	35555929
9059	8419	0.726334	1.31767e-80	0.995169	0.664103	chr2:25196424-25196924	Rnf208	5	chr2	25242929	25242930
77921	1289	0.609024	3.11561e-50	0.605569	0.953008	chr10:60107360-60107860	Ddit4	5	chr10	59951770	59951771
42129	12487	0.546831	9.05321e-39	0.668739	0.515949	chr5:134932787-134933287	Mlxipl	5	chr5	135106891	135106892
43090	12598	0.516996	4.42912e-34	0.721876	0.557473	chr5:140611745-140612245	Lfng	5	chr5	140607341	140607342
114802	5900	0.574122	1.6922e-43	0.778428	0.893655	chr16:8424906-8425406	Carhsp1	5	chr16	8672153	8672154
79593	1484	0.618102	3.97902e-52	0.500556	0.515379	chr10:80094574-80095074	1600002K03Rik	5	chr10	80172944	80172945
40181	12306	0.578675	2.49038e-44	0.890778	0.930223	chr5:117360757-117361257	Wsb2	5	chr5	117357305	117357306
94991	3467	0.50947	5.7235e-33	0.435474	0.930166	chr12:55437247-55437747	Nfkbia	5	chr12	55492647	55492648
60007	14940	0.693543	1.24709e-70	0.762853	0.961609	chr7:141440553-141441053	Polr2l	5	chr7	141475153	141475154
83636	2014	0.717449	9.12786e-78	0.366117	0.785714	chr11:23976764-23977264	Rel	5	chr11	23770970	23770971
126069	7400	0.547623	6.6966e-39	0.560354	0.917122	chr18:35854366-35854866	Ube2d2a	5	chr18	35771559	35771560
111476	5515	0.534601	8.64257e-37	0.916379	0.38944	chr15:78988499-78988999	Gm10863	5	chr15	79166066	79166067
4751	618	0.734294	2.97239e-83	0.493709	0.995215	chr1:133378287-133378787	Etnk2	5	chr1	133363572	133363573
71467	16310	0.513894	1.28138e-33	0.391726	0.87594	chr9:58088552-58089052	Sema7a	5	chr9	57940135	57940136
53299	14013	0.580333	1.23003e-44	0.512293	0.343472	chr7:30728233-30728733	Igflr1	5	chr7	30565095	30565096
46423	13048	0.51106	3.35165e-33	0.39243	0.959957	chr6:67113120-67113620	Gng12	5	chr6	66896397	66896398
64107	15438	0.72718	6.98325e-81	0.847103	0.900604	chr8:80870708-80871208	Smarca5	5	chr8	80739459	80739460
52012	13802	0.737079	3.35614e-84	0.960387	0.916496	chr7:19363831-19364331	Trappc6a	5	chr7	19508729	19508730
114201	5806	0.698237	5.61652e-72	0.368577	0.952039	chr15:102211818-102212318	Krt8	5	chr15	102004342	102004343
40181	12302	0.579684	1.62116e-44	0.890778	0.816872	chr5:117360757-117361257	Suds3	5	chr5	117115993	117115994
104404	4640	0.524775	2.94406e-35	0.746914	0.850251	chr14:21682797-21683297	Comtd1	5	chr14	21848910	21848911
79468	1449	0.509893	4.96486e-33	0.67171	0.889553	chr10:79847519-79848019	Cdc34	5	chr10	79682195	79682196
21409	9974	0.521952	7.93735e-35	0.820924	0.864605	chr3:85886748-85887248	Sh3d19	5	chr3	86084434	86084435
79129	1415	0.609425	2.57575e-50	0.343687	0.996582	chr10:77138301-77138801	Col18a1	5	chr10	77166530	77166531
79814	1492	0.675352	1.16759e-65	0.914356	0.322853	chr10:80549271-80549771	Pcsk4	5	chr10	80329473	80329474
4744	618	0.777338	2.06524e-99	0.855558	0.995215	chr1:133367314-133367814	Etnk2	5	chr1	133363572	133363573
59351	14847	0.641936	2.08033e-57	0.828067	0.69321	chr7:133730523-133731023	Dhx32	5	chr7	133782785	133782786
69217	16033	0.565586	5.68269e-42	0.32643	0.972545	chr9:22545369-22545869	Rp9	5	chr9	22468356	22468357
42702	12572	0.621583	7.18843e-53	0.451747	0.984336	chr5:138875104-138875604	Pdgfa	5	chr5	138994953	138994954
119812	6608	0.520422	1.35316e-34	0.968878	0.285202	chr17:25570580-25571080	Tpsg1	5	chr17	25369273	25369274
130707	8029	0.599109	3.11059e-48	0.798198	0.923616	chr19:25673687-25674187	Dmrt1	5	chr19	25505706	25505707
68178	15875	0.589475	2.33105e-46	0.714895	0.643028	chr8:124921773-124922273	Egln1	5	chr8	124949254	124949255
119929	6630	0.515428	7.583e-34	0.980964	0.902996	chr17:26011976-26012476	Mettl26	5	chr17	25875500	25875501
19272	9695	0.705272	4.82597e-74	0.569261	0.458134	chr2:181578162-181578662	Tcea2	5	chr2	181680310	181680311
5034	639	0.596856	8.65023e-48	0.396046	0.972032	chr1:134729065-134729565	Kdm5b	5	chr1	134560178	134560179
92041	3171	0.501035	9.32463e-32	0.500941	0.39075	chr11:116515559-116516059	Rhbdf2	5	chr11	116627019	116627020
127380	7591	0.803709	3.14684e-111	0.789417	0.276942	chr18:61953476-61953976	Adrb2	5	chr18	62179981	62179982
44871	12813	0.529525	5.4229e-36	0.727937	0.881864	chr6:30402070-30402570	Ube2h	5	chr6	30304539	30304540
59983	14939	0.572889	2.83165e-43	0.593328	0.928344	chr7:141340495-141340995	Tspan4	5	chr7	141475236	141475237
31220	11316	0.691388	5.06055e-70	0.765928	0.873548	chr4:133599102-133599602	Arid1a	5	chr4	133756769	133756770
44612	12785	0.729879	8.97583e-82	0.909925	0.948849	chr6:25688849-25689349	Gpr37	5	chr6	25689980	25689981
66350	15736	0.517608	3.58665e-34	0.673118	0.858111	chr8:111753827-111754327	Bcar1	5	chr8	111743849	111743850
41427	12421	0.608893	3.31398e-50	0.819205	0.913876	chr5:125070424-125070924	Ncor2	5	chr5	125179214	125179215
52143	13806	0.650309	2.22905e-59	0.762356	0.951071	chr7:19744503-19745003	Gemin7	5	chr7	19573343	19573344
613	99	0.572698	3.06572e-43	0.312166	0.956311	chr1:35913497-35913997	Hs6st1	5	chr1	36068400	36068401
79431	1454	0.520902	1.14447e-34	0.549506	0.369902	chr10:79765690-79766190	Fgf22	5	chr10	79755119	79755120
121606	6883	0.57237	3.51349e-43	0.49016	0.942242	chr17:35551463-35551963	Ddr1	5	chr17	35704599	35704600
123050	7074	0.672196	7.82977e-65	0.571284	0.585213	chr17:56572120-56572620	Kdm4b	5	chr17	56326050	56326051
39063	12207	0.601852	8.8579e-49	0.722505	0.930679	chr5:110384448-110384948	Fbrsl1	5	chr5	110448503	110448504
34701	11595	0.545375	1.57359e-38	0.373987	0.963716	chr4:155696182-155696682	Gnb1	5	chr4	155491361	155491362
129072	7734	0.516553	5.1566e-34	0.871808	0.803087	chr19:3926246-3926746	Nudt8	5	chr19	4000580	4000581
32347	11413	0.624219	1.93614e-53	0.48767	0.910287	chr4:138817814-138818314	Pla2g5	5	chr4	138863469	138863470
119418	6527	0.563033	1.59376e-41	0.584288	0.620472	chr17:23675098-23675598	Cldn6	5	chr17	23679365	23679366
33295	11495	0.504758	2.74812e-32	0.779577	0.579403	chr4:147985177-147985677	Miip	5	chr4	147868719	147868720
106424	4903	0.655942	9.71362e-61	0.368822	0.875541	chr14:57271726-57272226	Gjb2	5	chr14	57104702	57104703
23198	10299	0.566909	3.31873e-42	0.312581	0.597858	chr3:107201193-107201693	Slc16a4	5	chr3	107291230	107291231
88521	2725	0.538685	1.92697e-37	0.327215	0.779847	chr11:88447406-88447906	Ccdc182	5	chr11	88294043	88294044
71496	16313	0.541637	6.42497e-38	0.572343	0.511791	chr9:58193266-58193766	Stra6	5	chr9	58063788	58063789
4949	629	0.683893	6.01568e-68	0.966529	0.37856	chr1:134232545-134233045	Chil1	5	chr1	134182404	134182405
47773	13217	0.520464	1.33341e-34	0.993605	0.807929	chr6:90550495-90550995	Aldh1l1	5	chr6	90550818	90550819
85698	2266	0.516642	5.00067e-34	0.466025	0.708761	chr11:60310844-60311344	Rai1	5	chr11	60105013	60105014
131848	8220	0.539977	1.19357e-37	0.94816	0.843586	chr19:46502596-46503096	Wbp1l	5	chr19	46599106	46599107
57986	14636	0.508254	8.60368e-33	0.866666	0.600934	chr7:116286109-116286609	Plekha7	5	chr7	116308376	116308377
122416	7010	0.522557	6.4254e-35	0.844606	0.42709	chr17:47468484-47468984	Frs3	5	chr17	47695207	47695208
17066	9488	0.672636	6.01661e-65	0.804459	0.808555	chr2:163203324-163203824	Tox2	5	chr2	163225454	163225455
60667	15004	0.594566	2.42279e-47	0.254628	0.793005	chr8:3380210-3380710	Pet100	5	chr8	3621551	3621552
102395	4361	0.582031	5.94648e-45	0.835685	0.37144	chr13:74399413-74399913	Erap1	5	chr13	74639872	74639873
4730	618	0.648342	6.5555e-59	0.807668	0.995215	chr1:133329254-133329754	Etnk2	5	chr1	133363572	133363573
17962	9578	0.653748	3.31464e-60	0.984876	0.828549	chr2:167964337-167964837	Ptpn1	5	chr2	167932327	167932328
75772	16826	0.552317	1.09877e-39	0.8581	0.821315	chr9:120963061-120963561	Ctnnb1	5	chr9	120933400	120933401
47169	13137	0.62796	2.94764e-54	0.823214	0.994361	chr6:84581080-84581580	Cyp26b1	5	chr6	84593908	84593909
74684	16695	0.553334	7.3998e-40	0.253301	0.98781	chr9:108126303-108126803	Dag1	5	chr9	108263958	108263959
89503	2830	0.503881	3.6718e-32	0.720979	0.75262	chr11:97451195-97451695	Socs7	5	chr11	97362551	97362552
41300	12410	0.514843	9.26943e-34	0.995317	0.658806	chr5:124446408-124446908	Rilpl1	5	chr5	124531391	124531392
123738	7154	0.575715	8.68075e-44	0.862546	0.672648	chr17:71720924-71721424	Clip4	5	chr17	71769691	71769692
90143	2929	0.670306	2.41692e-64	0.648999	0.763329	chr11:100930541-100931041	Hsd17b1	5	chr11	101078411	101078412
84918	2164	0.617852	4.49532e-52	0.717696	0.440021	chr11:52765859-52766359	Fstl4	5	chr11	52764706	52764707
17960	9580	0.603254	4.636e-49	0.412274	0.774265	chr2:167959492-167959992	Pard6b	5	chr2	168081004	168081005
89397	2827	0.791038	2.4369e-105	0.762126	0.864092	chr11:97035992-97036492	Npepps	5	chr11	97280576	97280577
71012	16254	0.556593	2.0653e-40	0.502497	0.630383	chr9:54199756-54200256	Gldn	5	chr9	54286486	54286487
78987	1393	0.533412	1.33095e-36	0.768351	0.971634	chr10:75936103-75936603	Mif	5	chr10	75860250	75860251
26833	10825	0.668872	5.65407e-64	0.888036	0.804967	chr4:56829619-56830119	Tmem245	5	chr4	56947429	56947430
112642	5638	0.576098	7.39522e-44	0.461572	0.687856	chr15:85996547-85997047	Celsr1	5	chr15	86033777	86033778
119949	6646	0.52216	7.38167e-35	0.868555	0.965881	chr17:26120087-26120587	Fam234a	5	chr17	26244242	26244243
53329	14041	0.645047	3.92399e-58	0.616973	0.29198	chr7:30913023-30913523	Fxyd3	5	chr7	31076697	31076698
119027	6444	0.724626	4.72422e-80	0.931732	0.993962	chr17:12327705-12328205	Agpat4	5	chr17	12119284	12119285
127380	7589	0.863267	3.71495e-146	0.789417	0.896844	chr18:61953476-61953976	Sh3tc2	5	chr18	61953075	61953076
87573	2581	0.548314	5.1405e-39	0.735443	0.739918	chr11:78436135-78436635	Aldoc	5	chr11	78323073	78323074
9059	8433	0.735246	1.41347e-83	0.995169	0.679711	chr2:25196424-25196924	Abca2	5	chr2	25428674	25428675
31033	11295	0.720353	1.10576e-78	0.840168	0.895762	chr4:133026778-133027278	Fam76a	5	chr4	132922551	132922552
115375	5991	0.668638	6.49408e-64	0.871238	0.877307	chr16:17803107-17803607	Slc25a1	5	chr16	17928219	17928220
57000	14502	0.548945	4.034e-39	0.874831	0.74607	chr7:100495419-100495919	Coa4	5	chr7	100537100	100537101
70449	16167	0.543765	2.89144e-38	0.827119	0.706083	chr9:44726363-44726863	Ube4a	5	chr9	44965600	44965601
56105	14395	0.631741	4.30022e-55	0.963306	0.851561	chr7:81868024-81868524	Btbd1	5	chr7	81829431	81829432
78465	1340	0.616776	7.59016e-52	0.426271	0.692698	chr10:63060160-63060660	Herc4	5	chr10	63243797	63243798
113218	5706	0.513595	1.41853e-33	0.505231	0.922704	chr15:96834032-96834532	Slc38a2	5	chr15	96699698	96699699
79923	1514	0.763425	8.2023e-94	0.810202	0.973229	chr10:80792272-80792772	Plekhj1	5	chr10	80798626	80798627
42179	12478	0.517792	3.36678e-34	0.909747	0.731374	chr5:135108300-135108800	Mettl27	5	chr5	134932373	134932374
111317	5492	0.708532	5.0808e-75	0.52715	0.464684	chr15:78511891-78512391	Gm36738	5	chr15	78581589	78581590
34072	11556	0.794513	6.48033e-107	0.824288	0.986785	chr4:152151126-152151626	Espn	5	chr4	152152207	152152208
74691	16701	0.700263	1.44733e-72	0.892504	0.70859	chr9:108178328-108178828	Usp4	5	chr9	108347831	108347832
50548	13538	0.624515	1.671e-53	0.844517	0.541353	chr6:136661424-136661924	Plbd1	5	chr6	136661893	136661894
51818	13762	0.531355	2.80678e-36	0.335781	0.973342	chr7:17023421-17023921	Calm3	5	chr7	16924032	16924033
91825	3151	0.531116	3.06031e-36	0.902419	0.549841	chr11:115810321-115810821	Unk	5	chr11	116030316	116030317
126080	7400	0.591219	1.07845e-46	0.743713	0.917122	chr18:35867709-35868209	Ube2d2a	5	chr18	35771559	35771560
9204	8450	0.701902	4.79848e-73	0.833402	0.995044	chr2:25862653-25863153	Bmyc	5	chr2	25706879	25706880
51400	13665	0.65359	3.62091e-60	0.707285	0.834871	chr7:4863408-4863908	Tmem238	5	chr7	4789560	4789561
117923	6343	0.68451	4.08429e-68	0.410021	0.448109	chr16:91416939-91417439	Dnajc28	5	chr16	91618999	91619000
62915	15255	0.812434	1.52739e-115	0.820791	0.942869	chr8:57615339-57615839	Galnt7	5	chr8	57653055	57653056
59871	14900	0.579802	1.54171e-44	0.282689	0.873035	chr7:140676171-140676671	Sirt3	5	chr7	140882309	140882310
77468	1224	0.649213	4.06807e-59	0.831646	0.888186	chr10:42987689-42988189	Sobp	5	chr10	43174530	43174531
4692	614	0.599783	2.28748e-48	0.685626	0.81203	chr1:133210606-133211106	Ppp1r15b	5	chr1	133131166	133131167
57398	14579	0.66626	2.62312e-63	0.846792	0.964286	chr7:107683094-107683594	Ppfibp2	5	chr7	107595051	107595052
52010	13802	0.73832	1.25615e-84	0.949687	0.916496	chr7:19361737-19362237	Trappc6a	5	chr7	19508729	19508730
100956	4181	0.562951	1.64691e-41	0.555567	0.73707	chr13:52976912-52977412	Nfil3	5	chr13	52981039	52981040
88878	2759	0.647677	9.42436e-59	0.976977	0.632433	chr11:94498509-94499009	Epn3	5	chr11	94499974	94499975
119418	6528	0.557109	1.68549e-40	0.584288	0.969298	chr17:23675098-23675598	Tnfrsf12a	5	chr17	23677449	23677450
3528	479	0.5235	4.61443e-35	0.456607	0.406926	chr1:93124060-93124560	Aqp12	5	chr1	93006334	93006335
91845	3152	0.561399	3.0718e-41	0.987959	0.474254	chr11:115841970-115842470	Unc13d	5	chr11	116077961	116077962
52010	13787	0.504536	2.95721e-32	0.949687	0.450786	chr7:19361737-19362237	Eml2	5	chr7	19176614	19176615
97831	3802	0.505863	1.90632e-32	0.29882	0.887617	chr12:108699627-108700127	Evl	5	chr12	108554720	108554721
56600	14467	0.553256	7.62828e-40	0.507943	0.805764	chr7:98105270-98105770	Myo7a	5	chr7	98119493	98119494
44871	12819	0.522036	7.70833e-35	0.727937	0.962406	chr6:30402070-30402570	Cpa2	5	chr6	30541642	30541643
30502	11224	0.551265	1.65097e-39	0.892008	0.857599	chr4:129263301-129263801	Rnf19b	5	chr4	129058271	129058272
66375	15736	0.503605	4.01955e-32	0.257125	0.858111	chr8:111962535-111963035	Bcar1	5	chr8	111743849	111743850
44784	12804	0.702323	3.61052e-73	0.989634	0.968615	chr6:29535262-29535762	Atp6v1f	5	chr6	29467783	29467784
42614	12538	0.526241	1.75116e-35	0.410436	0.76555	chr5:137706859-137707359	Gigyf1	5	chr5	137518880	137518881
104940	4663	0.525397	2.36213e-35	0.76389	0.534917	chr14:27336347-27336847	Arhgef3	5	chr14	27114899	27114900
77665	1251	0.530204	4.25126e-36	0.318723	0.782923	chr10:52021453-52021953	Dcbld1	5	chr10	52233619	52233620
85133	2193	0.602693	6.0096e-49	0.747536	0.740943	chr11:54958527-54959027	Tnip1	5	chr11	54962940	54962941
58803	14788	0.559224	7.29812e-41	0.492249	0.552859	chr7:127613457-127613957	Hsd3b7	5	chr7	127797074	127797075
9353	8469	0.581364	7.91309e-45	0.892423	0.784974	chr2:26544183-26544683	Pmpca	5	chr2	26389348	26389349
34489	11586	0.540101	1.14029e-37	0.622027	0.907724	chr4:154910914-154911414	Rer1	5	chr4	155086297	155086298
106246	4844	0.542971	3.89503e-38	0.459053	0.983709	chr14:55085922-55086422	Pabpn1	5	chr14	54894143	54894144
61902	15132	0.61057	1.4975e-50	0.948138	0.871611	chr8:25806219-25806719	Lsm1	5	chr8	25785591	25785592
79615	1480	0.528681	7.33776e-36	0.628355	0.719811	chr10:80137580-80138080	Cbarp	5	chr10	80139367	80139368
79684	1477	0.596906	8.45293e-48	0.918372	0.967077	chr10:80259783-80260283	Gpx4	5	chr10	80047166	80047167
107879	5080	0.571529	4.98124e-43	0.349045	0.72676	chr14:79419960-79420460	Elf1	5	chr14	79481194	79481195
131870	8214	0.701286	7.28297e-73	0.710642	0.811859	chr19:46531926-46532426	Mfsd13a	5	chr19	46356880	46356881
51197	13622	0.524353	3.41749e-35	0.689339	0.555537	chr6:149409433-149409933	Bicd1	5	chr6	149408984	149408985
4695	619	0.564694	8.16489e-42	0.77479	0.872294	chr1:133222566-133223066	Sox13	5	chr1	133424212	133424213
129257	7789	0.527972	9.44868e-36	0.574544	0.615288	chr19:4897058-4897558	Klc2	5	chr19	5118408	5118409
130684	8029	0.644865	4.32843e-58	0.599286	0.923616	chr19:25574401-25574901	Dmrt1	5	chr19	25505706	25505707
4429	591	0.826533	5.09631e-123	0.963343	0.479266	chr1:131663817-131664317	Ctse	5	chr1	131638314	131638315
66279	15735	0.702533	3.13244e-73	0.992442	0.614776	chr8:111445608-111446108	Ctrb1	5	chr8	111691010	111691011
75539	16804	0.539018	1.7031e-37	0.519533	0.615003	chr9:119192159-119192659	Oxsr1	5	chr9	119322427	119322428
39818	12272	0.584372	2.16664e-45	0.251975	0.809353	chr5:114780626-114781126	Sppl3	5	chr5	115011524	115011525
57293	14533	0.505749	1.97973e-32	0.519014	0.676464	chr7:102480741-102481241	Rhog	5	chr7	102250118	102250119
4924	629	0.583097	3.75795e-45	0.267854	0.37856	chr1:134152526-134153026	Chil1	5	chr1	134182404	134182405
63815	15406	0.631978	3.80984e-55	0.782682	0.99681	chr8:72741437-72741937	Sin3b	5	chr8	72723270	72723271
21968	10062	0.556816	1.8925e-40	0.829157	0.341877	chr3:89646615-89647115	4632404H12Rik	5	chr3	89773400	89773401
127999	7664	0.572756	2.99402e-43	0.392534	0.869674	chr18:74814692-74815192	BC031181	5	chr18	75005868	75005869
23720	10379	0.527149	1.26707e-35	0.426953	0.806391	chr3:121643162-121643662	Abcd3	5	chr3	121815215	121815216
41220	12402	0.515925	6.3945e-34	0.898514	0.675951	chr5:124112981-124113481	Pitpnm2	5	chr5	124249760	124249761
129074	7725	0.902391	1.02759e-179	0.999466	0.980349	chr19:3929513-3930013	Chka	5	chr19	3851773	3851774
78027	1295	0.515695	6.92061e-34	0.5226	0.825359	chr10:60605516-60606016	Cdh23	5	chr10	60696490	60696491
79935	1515	0.568531	1.71115e-42	0.953443	0.994646	chr10:80805832-80806332	Amh	5	chr10	80805248	80805249
48805	13309	0.62668	5.63465e-54	0.678942	0.844441	chr6:113492381-113492881	Brk1	5	chr6	113604772	113604773
105188	4690	0.50964	5.40492e-33	0.890985	0.942128	chr14:31217541-31218041	Nisch	5	chr14	31206826	31206827
79684	1498	0.60917	2.90829e-50	0.918372	0.930622	chr10:80259783-80260283	Uqcr11	5	chr10	80406821	80406822
12948	8906	0.525583	2.21164e-35	0.459779	0.640579	chr2:91643003-91643503	Atg13	5	chr2	91710592	91710593
89613	2836	0.586442	8.81193e-46	0.399655	0.663762	chr11:97810333-97810833	Mllt6	5	chr11	97663412	97663413
55877	14361	0.595809	1.38645e-47	0.99405	0.839257	chr7:80186848-80187348	Sema4b	5	chr7	80186841	80186842
68050	15861	0.561118	3.43781e-41	0.549535	0.723912	chr8:124287083-124287583	Galnt2	5	chr8	124231394	124231395
91842	3139	0.514339	1.10078e-33	0.523178	0.773866	chr11:115836850-115837350	Grb2	5	chr11	115708597	115708598
22202	10126	0.701443	6.5506e-73	0.82789	0.689679	chr3:94784233-94784733	Pogz	5	chr3	94837567	94837568
107367	5027	0.643076	1.13211e-57	0.548646	0.548303	chr14:70341208-70341708	Nudt18	5	chr14	70577847	70577848
42946	12588	0.619771	1.75692e-52	0.754828	0.997323	chr5:139812541-139813041	Tmem184a	5	chr5	139814283	139814284
69069	15989	0.502604	5.58279e-32	0.987181	0.557872	chr9:21463217-21463717	Atg4d	5	chr9	21265285	21265286
39651	12248	0.603887	3.45871e-49	0.29865	0.904135	chr5:114049258-114049758	Ssh1	5	chr5	113993757	113993758
117923	6345	0.657509	4.02451e-61	0.410021	0.940704	chr16:91416939-91417439	Son	5	chr16	91647824	91647825
662	100	0.64424	6.05876e-58	0.624709	0.761563	chr1:36104223-36104723	Uggt1	5	chr1	36244302	36244303
23439	10329	0.558262	1.06852e-40	0.618981	0.321542	chr3:108458765-108459265	5330417C22Rik	5	chr3	108536522	108536523
101138	4196	0.556116	2.49202e-40	0.919498	0.899408	chr13:54622168-54622668	Rnf44	5	chr13	54693960	54693961
9181	8449	0.633946	1.38228e-55	0.70524	0.613864	chr2:25703720-25704220	Obp2a	5	chr2	25700074	25700075
81547	1741	0.531515	2.65003e-36	0.369081	0.841023	chr10:117146328-117146828	Yeats4	5	chr10	117224507	117224508
56021	14384	0.638725	1.13867e-56	0.842969	0.787993	chr7:81057555-81058055	Pde8a	5	chr7	81213804	81213805
110997	5440	0.563532	1.30383e-41	0.880767	0.491684	chr15:76461577-76462077	Dgat1	5	chr15	76511818	76511819
97673	3795	0.525608	2.19226e-35	0.909495	0.666496	chr12:107979865-107980365	Bcl11b	5	chr12	108003414	108003415
60666	14995	0.532812	1.65608e-36	0.561488	0.584871	chr8:3362144-3362644	Arhgef18	5	chr8	3393008	3393009
129271	7783	0.576999	5.06157e-44	0.701869	0.380895	chr19:5016147-5016647	Rin1	5	chr19	5050808	5050809
45312	12869	0.597284	7.12353e-48	0.430873	0.973627	chr6:38244633-38245133	Zc3hav1	5	chr6	38354603	38354604
35614	11769	0.636729	3.24696e-56	0.300191	0.96383	chr5:30116706-30117206	Hadha	5	chr5	30154980	30154981
44794	12804	0.828954	2.27115e-124	0.848222	0.968615	chr6:29685465-29685965	Atp6v1f	5	chr6	29467783	29467784
89188	2793	0.553618	6.62127e-40	0.834744	0.680223	chr11:95988465-95988965	Ube2z	5	chr11	96065364	96065365
126253	7469	0.744558	8.28415e-87	0.993879	0.396901	chr18:37822407-37822907	Rell2	5	chr18	37955559	37955560
6818	870	0.585608	1.26741e-45	0.493079	0.967646	chr1:171356473-171356973	F11r	5	chr1	171437561	171437562
29692	11143	0.518739	2.42708e-34	0.923181	0.982	chr4:123050746-123051246	Ppt1	5	chr4	122836227	122836228
23339	10312	0.717178	1.10986e-77	0.720201	0.999544	chr3:107998586-107999086	Gstm2	5	chr3	107986436	107986437
92112	3173	0.644064	6.66062e-58	0.925782	0.984564	chr11:116671005-116671505	Prcd	5	chr11	116653534	116653535
64463	15490	0.516036	6.15555e-34	0.878359	0.801094	chr8:84737503-84738003	Dnase2a	5	chr8	84908624	84908625
84544	2126	0.577041	4.97359e-44	0.755265	0.739234	chr11:49903284-49903784	Tbc1d9b	5	chr11	50131360	50131361
90823	3033	0.55112	1.74627e-39	0.438275	0.504215	chr11:105952779-105953279	Cyb561	5	chr11	105944147	105944148
66608	15763	0.616374	9.22057e-52	0.553263	0.799271	chr8:117244622-117245122	Gan	5	chr8	117158135	117158136
58133	14653	0.613492	3.70967e-51	0.650429	0.604864	chr7:118824345-118824845	Vps35l	5	chr7	118740271	118740272
106851	4952	0.509139	6.3979e-33	0.998459	0.875883	chr14:63321998-63322498	Ctsb	5	chr14	63122462	63122463
29684	11143	0.567982	2.14276e-42	0.974369	0.982	chr4:122995263-122995763	Ppt1	5	chr4	122836227	122836228
47381	13173	0.550993	1.83497e-39	0.773641	0.769765	chr6:86569318-86569818	Anxa4	5	chr6	86793584	86793585
115745	6045	0.501146	8.99327e-32	0.96255	0.617851	chr16:21787628-21788128	1300002E11Rik	5	chr16	21794347	21794348
64527	15490	0.792424	5.77873e-106	0.996428	0.801094	chr8:84913037-84913537	Dnase2a	5	chr8	84908624	84908625
105805	4770	0.505778	1.96125e-32	0.275086	0.438198	chr14:47169905-47170405	Gch1	5	chr14	47189402	47189403
12978	8907	0.570244	8.45953e-43	0.982312	0.529961	chr2:91921113-91921613	Harbi1	5	chr2	91710950	91710951
109941	5323	0.529736	5.02937e-36	0.332061	0.616826	chr15:55196552-55197052	Deptor	5	chr15	55112317	55112318
84545	2126	0.578531	2.64706e-44	0.431584	0.739234	chr11:49914633-49915133	Tbc1d9b	5	chr11	50131360	50131361
9494	8496	0.525231	2.5054e-35	0.639833	0.795512	chr2:27325076-27325576	Brd3	5	chr2	27507662	27507663
60697	15010	0.550404	2.30299e-39	0.5977	0.71645	chr8:3567623-3568123	Trappc5	5	chr8	3676477	3676478
36137	11854	0.577939	3.40391e-44	0.407702	0.662622	chr5:34924376-34924876	Dok7	5	chr5	35056813	35056814
41020	12375	0.539244	1.56664e-37	0.796368	0.932559	chr5:122850634-122851134	Rnf34	5	chr5	122823771	122823772
53128	13968	0.582414	5.04288e-45	0.458519	0.997949	chr7:29469028-29469528	Spint2	5	chr7	29281977	29281978
40260	12310	0.883045	1.25357e-161	0.97883	0.96326	chr5:117997373-117997873	Fbxo21	5	chr5	117976770	117976771
59802	14877	0.621256	8.44931e-53	0.563044	0.294031	chr7:139877350-139877850	6430531B16Rik	5	chr7	139978755	139978756
28726	11024	0.579766	1.56574e-44	0.441417	0.682673	chr4:109407692-109408192	Ttc39a	5	chr4	109407100	109407101
25829	10681	0.719783	1.67758e-78	0.858344	0.708874	chr4:40919591-40920091	Spink4	5	chr4	40920056	40920057
79426	1451	0.524862	2.85454e-35	0.431088	0.918034	chr10:79726097-79726597	Bsg	5	chr10	79704358	79704359
13211	8922	0.662676	2.1029e-62	0.74332	0.486216	chr2:93150612-93151112	Prdm11	5	chr2	93046144	93046145
129503	7825	0.588408	3.72465e-46	0.842257	0.478355	chr19:5844909-5845409	Slc25a45	5	chr19	5877826	5877827
34286	11574	0.551344	1.60109e-39	0.858707	0.911768	chr4:154024643-154025143	Tprgl	5	chr4	154160684	154160685
58136	14656	0.542032	5.53959e-38	0.938223	0.672363	chr7:118848849-118849349	Gprc5b	5	chr7	118995211	118995212
118896	6440	0.567384	2.73431e-42	0.646961	0.981943	chr17:10335770-10336270	Qk	5	chr17	10319361	10319362
87008	2512	0.565851	5.10566e-42	0.804281	0.634997	chr11:74871152-74871652	Srr	5	chr11	74925798	74925799
125227	7290	0.524212	3.59136e-35	0.641848	0.726418	chr18:11860366-11860866	Rbbp8	5	chr18	11633276	11633277
42788	12576	0.561929	2.48337e-41	0.276835	0.879357	chr5:139257097-139257597	Get4	5	chr5	139252324	139252325
91966	3153	0.521831	8.28115e-35	0.995939	0.862611	chr11:116237981-116238481	Wbp2	5	chr11	116086964	116086965
82459	1867	0.707464	1.06446e-74	0.810632	0.941558	chr10:128583552-128584052	Ormdl2	5	chr10	128821631	128821632
60256	14962	0.538842	1.818e-37	0.792855	0.881123	chr7:142893481-142893981	Tspan32	5	chr7	143005046	143005047
4692	619	0.614408	2.38578e-51	0.685626	0.872294	chr1:133210606-133211106	Sox13	5	chr1	133424212	133424213
58185	14658	0.544798	1.95824e-38	0.681899	0.738152	chr7:119744249-119744749	Acsm3	5	chr7	119760923	119760924
31685	11363	0.670415	2.26384e-64	0.737822	0.951527	chr4:135758884-135759384	Fuca1	5	chr4	135920726	135920727
16058	9376	0.505804	1.94463e-32	0.4338	0.562144	chr2:153131021-153131521	2500004C02Rik	5	chr2	153345810	153345811
54349	14206	0.851518	4.47127e-138	0.996251	0.767316	chr7:45712289-45712789	Sphk2	5	chr7	45718002	45718003
11952	8738	0.836144	1.66906e-128	0.949338	0.936432	chr2:68452303-68452803	Stk39	5	chr2	68471981	68471982
64211	15455	0.568823	1.51785e-42	0.700617	0.85082	chr8:83698176-83698676	Pkn1	5	chr8	83699179	83699180
45009	12831	0.530144	4.34419e-36	0.548224	0.84296	chr6:31638685-31639185	Mkln1	5	chr6	31398828	31398829
58184	14658	0.636651	3.3812e-56	0.458208	0.738152	chr7:119738671-119739171	Acsm3	5	chr7	119760923	119760924
34535	11582	0.609643	2.32337e-50	0.800288	0.690647	chr4:155110507-155111007	Hes5	5	chr4	154960923	154960924
124282	7209	0.704125	1.05759e-73	0.825763	0.929483	chr17:83710593-83711093	Mta3	5	chr17	83706163	83706164
114554	5867	0.547506	7.00207e-39	0.479534	0.566644	chr16:4436629-4437129	Adcy9	5	chr16	4420498	4420499
39371	12227	0.630823	6.87897e-55	0.3791	0.89206	chr5:112302290-112302790	Tpst2	5	chr5	112276691	112276692
56246	14410	0.506612	1.48695e-32	0.913474	0.956881	chr7:84084950-84085450	Tlnrd1	5	chr7	83884341	83884342
22253	10133	0.546385	1.07274e-38	0.440135	0.849966	chr3:95025419-95025919	Pip5k1a	5	chr3	95106930	95106931
79402	1448	0.503725	3.86408e-32	0.692221	0.869845	chr10:79671232-79671732	Tpgs1	5	chr10	79669410	79669411
129849	7881	0.575429	9.78599e-44	0.532567	0.712406	chr19:7180699-7181199	Naa40	5	chr19	7241222	7241223
118565	6404	0.535013	7.43404e-37	0.626236	0.583903	chr17:5109189-5109689	Arid1b	5	chr17	4995074	4995075
66138	15712	0.636365	3.92814e-56	0.848015	0.819891	chr8:109961994-109962494	Zfp612	5	chr8	110079734	110079735
100724	4170	0.781827	2.64057e-101	0.913037	0.757974	chr13:51073985-51074485	Nxnl2	5	chr13	51171025	51171026
70399	16146	0.611812	8.289e-51	0.976525	0.383914	chr9:44487445-44487945	C2cd2l	5	chr9	44320282	44320283
77211	1197	0.557192	1.63127e-40	0.569535	0.381408	chr10:40177458-40177958	Slc16a10	5	chr10	40142254	40142255
12148	8771	0.826813	3.56983e-123	0.645235	0.992196	chr2:71685285-71685785	Itga6	5	chr2	71786939	71786940
42167	12487	0.697799	7.51902e-72	0.394927	0.515949	chr5:135053043-135053543	Mlxipl	5	chr5	135106891	135106892
26861	10825	0.513776	1.33368e-33	0.648947	0.804967	chr4:57141986-57142486	Tmem245	5	chr4	56947429	56947430
666	99	0.501356	8.40003e-32	0.416334	0.956311	chr1:36109354-36109854	Hs6st1	5	chr1	36068400	36068401
22321	10136	0.538178	2.32322e-37	0.667961	0.484792	chr3:95307117-95307617	Lysmd1	5	chr3	95134088	95134089
65438	15587	0.835822	2.57492e-128	0.760192	0.946001	chr8:95377503-95378003	Mmp15	5	chr8	95352296	95352297
111480	5515	0.610155	1.82344e-50	0.766572	0.38944	chr15:79001997-79002497	Gm10863	5	chr15	79166066	79166067
12497	8807	0.52128	1.00358e-34	0.912022	0.75319	chr2:75705036-75705536	Nfe2l2	5	chr2	75704663	75704664
123425	7128	0.616259	9.75466e-52	0.955629	0.578378	chr17:66405172-66405672	Mtcl1	5	chr17	66449750	66449751
85534	2242	0.539877	1.23893e-37	0.844792	0.859877	chr11:59450446-59450946	Mrpl55	5	chr11	59202486	59202487
117940	6338	0.525182	2.54894e-35	0.311106	0.944122	chr16:91533083-91533583	Il10rb	5	chr16	91406235	91406236
59801	14876	0.528526	7.75221e-36	0.411822	0.8572	chr7:139864253-139864753	Utf1	5	chr7	139943856	139943857
28974	11055	0.532002	2.22253e-36	0.779866	0.3347	chr4:116007672-116008172	Lurap1	5	chr4	116144616	116144617
92102	3171	0.675388	1.14213e-65	0.894045	0.39075	chr11:116657233-116657733	Rhbdf2	5	chr11	116627019	116627020
22872	10237	0.601682	9.57705e-49	0.962587	0.987583	chr3:101806116-101806616	Atp1a1	5	chr3	101604707	101604708
31404	11333	0.525783	2.06057e-35	0.415831	0.887446	chr4:134497616-134498116	Slc30a2	5	chr4	134343046	134343047
79580	1477	0.739693	4.21599e-85	0.84285	0.967077	chr10:80064698-80065198	Gpx4	5	chr10	80047166	80047167
43669	12650	0.554443	4.7995e-40	0.334432	0.960583	chr5:145032317-145032817	Arpc1a	5	chr5	145083869	145083870
51064	13596	0.537564	2.91498e-37	0.793804	0.929938	chr6:146339765-146340265	Itpr2	5	chr6	146502223	146502224
84858	2161	0.534387	9.343e-37	0.455815	0.807131	chr11:52266025-52266525	Tcf7	5	chr11	52283014	52283015
45663	12927	0.50938	5.90137e-33	0.562451	0.867681	chr6:48593029-48593529	Zfp467	5	chr6	48445825	48445826
72073	16360	0.52934	5.79667e-36	0.512582	0.849567	chr9:63557218-63557718	Aagab	5	chr9	63602655	63602656
40916	12362	0.652027	8.63287e-60	0.257088	0.625313	chr5:122285482-122285982	Pptc7	5	chr5	122284398	122284399
55832	14361	0.526477	1.61026e-35	0.34634	0.839257	chr7:80028204-80028704	Sema4b	5	chr7	80186841	80186842
68969	15981	0.591044	1.1658e-46	0.873883	0.262303	chr9:21037476-21037976	Icam4	5	chr9	21029373	21029374
110786	5409	0.861735	4.63076e-145	0.968893	0.762816	chr15:75721254-75721754	Gsdmd	5	chr15	75862339	75862340
114142	5806	0.677829	2.57983e-66	0.996184	0.952039	chr15:102002838-102003338	Krt8	5	chr15	102004342	102004343
1836	279	0.602487	6.60844e-49	0.345006	0.978754	chr1:65056694-65057194	Idh1	5	chr1	65186479	65186480
39988	12282	0.577789	3.62616e-44	0.649332	0.979152	chr5:115507626-115508126	Srsf9	5	chr5	115327177	115327178
45637	12926	0.735298	1.35772e-83	0.966818	0.528139	chr6:48439557-48440057	Krba1	5	chr6	48395586	48395587
60307	14968	0.715147	4.78487e-77	0.896957	0.94566	chr7:143108172-143108672	Kcnq1ot1	5	chr7	143296547	143296548
51937	13782	0.516164	5.89072e-34	0.566852	0.564707	chr7:19171833-19172333	Six5	5	chr7	19094544	19094545
4035	546	0.666942	1.75937e-63	0.375202	0.9955	chr1:120270913-120271413	Dbi	5	chr1	120121096	120121097
76648	1115	0.564102	1.03617e-41	0.596225	0.757519	chr10:20141337-20141837	Pex7	5	chr10	19907674	19907675
116982	6191	0.655024	1.6254e-60	0.677475	0.557701	chr16:38980516-38981016	Igsf11	5	chr16	38902345	38902346
78942	1394	0.544556	2.14531e-38	0.708197	0.698735	chr10:75708600-75709100	Derl3	5	chr10	75893398	75893399
36143	11854	0.660903	5.8228e-62	0.386324	0.662622	chr5:34954952-34955452	Dok7	5	chr5	35056813	35056814
28983	11053	0.534518	8.90378e-37	0.961394	0.833903	chr4:116076628-116077128	Lrrc41	5	chr4	116075269	116075270
115521	6011	0.51912	2.1263e-34	0.661448	0.761278	chr16:18588637-18589137	2510002D24Rik	5	chr16	18836580	18836581
16148	9375	0.667437	1.31528e-63	0.970271	0.69116	chr2:153523091-153523591	Asxl1	5	chr2	153346139	153346140
17271	9515	0.548305	5.15907e-39	0.289684	0.856858	chr2:164562380-164562880	Sys1	5	chr2	164460971	164460972
86775	2472	0.612254	6.71159e-51	0.545238	0.36825	chr11:72066276-72066776	Pitpnm3	5	chr11	72135889	72135890
92413	3187	0.555369	3.34069e-40	0.890407	0.471292	chr11:117832245-117832745	Tmc6	5	chr11	117780683	117780684
52117	13802	0.547717	6.45805e-39	0.574522	0.916496	chr7:19691746-19692246	Trappc6a	5	chr7	19508729	19508730
56491	14451	0.567474	2.63548e-42	0.735754	0.681135	chr7:96745909-96746409	Nars2	5	chr7	96951527	96951528
53071	13968	0.720085	1.34479e-78	0.894912	0.997949	chr7:29281815-29282315	Spint2	5	chr7	29281977	29281978
26984	10840	0.78571	5.57137e-103	0.932177	0.899522	chr4:58995148-58995648	Ugcg	5	chr4	59189550	59189551
51073	13596	0.704657	7.35654e-74	0.37907	0.929938	chr6:146460728-146461228	Itpr2	5	chr6	146502223	146502224
127703	7624	0.534233	9.87901e-37	0.350653	0.268113	chr18:67574473-67574973	Cidea	5	chr18	67343564	67343565
117993	6345	0.603495	4.14814e-49	0.4889	0.940704	chr16:91851507-91852007	Son	5	chr16	91647824	91647825
119011	6444	0.58562	1.26086e-45	0.415742	0.993962	chr17:12220718-12221218	Agpat4	5	chr17	12119284	12119285
2231	334	0.697745	7.79637e-72	0.639284	0.999032	chr1:74782635-74783135	Wnt6	5	chr1	74771892	74771893
126155	7406	0.589319	2.4972e-46	0.866947	0.767943	chr18:36319905-36320405	Cystm1	5	chr18	36348624	36348625
103602	4522	0.572228	3.72791e-43	0.762541	0.621269	chr13:111797535-111798035	Mier3	5	chr13	111686178	111686179
100499	4144	0.607075	7.80247e-50	0.727641	0.564422	chr13:47277365-47277865	Rnf144b	5	chr13	47122720	47122721
36173	11852	0.529213	6.06635e-36	0.565541	0.607314	chr5:35059872-35060372	Rgs12	5	chr5	34949448	34949449
120903	6728	0.654878	1.76422e-60	0.284601	0.688255	chr17:31088734-31089234	Rsph1	5	chr17	31277356	31277357
74679	16693	0.656299	7.95178e-61	0.997251	0.715938	chr9:108117115-108117615	Apeh	5	chr9	108094480	108094481
105521	4734	0.502644	5.50968e-32	0.751115	0.483652	chr14:34585387-34585887	Mmrn2	5	chr14	34375504	34375505
49667	13418	0.576863	5.35927e-44	0.723291	0.910401	chr6:124585730-124586230	Lpcat3	5	chr6	124663104	124663105
16559	9439	0.611162	1.1306e-50	0.406709	0.977671	chr2:156844090-156844590	Rab5if	5	chr2	156863122	156863123
54720	14250	0.501876	7.087e-32	0.714117	0.746639	chr7:49779348-49779848	Prmt3	5	chr7	49778358	49778359
110994	5437	0.522877	5.73966e-35	0.645079	0.899977	chr15:76456695-76457195	Scx	5	chr15	76457438	76457439
15491	9284	0.59326	4.34555e-47	0.418861	0.934381	chr2:145699567-145700067	Rin2	5	chr2	145786116	145786117
30689	11260	0.654979	1.66722e-60	0.963476	0.982171	chr4:130174548-130175048	Fabp3	5	chr4	130308778	130308779
75551	16804	0.573358	2.32888e-43	0.714725	0.615003	chr9:119352002-119352502	Oxsr1	5	chr9	119322427	119322428
100462	4144	0.697279	1.06259e-71	0.643864	0.564422	chr13:46909122-46909622	Rnf144b	5	chr13	47122720	47122721
82766	1911	0.662957	1.78942e-62	0.647272	0.976532	chr11:4835376-4835876	Uqcr10	5	chr11	4704344	4704345
16666	9450	0.579913	1.47057e-44	0.717356	0.868934	chr2:157480608-157481108	Src	5	chr2	157424293	157424294
14529	9128	0.688392	3.48174e-69	0.978911	0.899806	chr2:125062424-125062924	Slc24a5	5	chr2	125068127	125068128
20357	9840	0.571665	4.70808e-43	0.62296	0.860674	chr3:51135330-51135830	Elf2	5	chr3	51340644	51340645
60703	15007	0.572668	3.10466e-43	0.698067	0.351105	chr8:3593430-3593930	Retn	5	chr8	3655770	3655771
676	100	0.567782	2.32427e-42	0.363153	0.761563	chr1:36142203-36142703	Uggt1	5	chr1	36244302	36244303
704	100	0.642727	1.36386e-57	0.545823	0.761563	chr1:36417571-36418071	Uggt1	5	chr1	36244302	36244303
52143	13822	0.513533	1.44876e-33	0.762356	0.601447	chr7:19744503-19745003	Pvr	5	chr7	19921143	19921144
32248	11405	0.53599	5.20012e-37	0.98192	0.283151	chr4:138250019-138250519	Cda	5	chr4	138367955	138367956
2686	405	0.503421	4.26943e-32	0.85169	0.688084	chr1:85794192-85794692	Cab39	5	chr1	85793447	85793448
26032	10728	0.552158	1.16838e-39	0.71783	0.905787	chr4:43418839-43419339	Ccdc107	5	chr4	43493365	43493366
40242	12311	0.59406	3.04049e-47	0.5101	0.999373	chr5:117915036-117915536	Tesc	5	chr5	118027824	118027825
54303	14206	0.551049	1.79507e-39	0.433118	0.767316	chr7:45554714-45555214	Sphk2	5	chr7	45718002	45718003
114636	5884	0.519522	1.84958e-34	0.955563	0.444976	chr16:4831957-4832457	Smim22	5	chr16	5007288	5007289
9131	8433	0.621848	6.30546e-53	0.506054	0.679711	chr2:25497836-25498336	Abca2	5	chr2	25428674	25428675
60710	15000	0.645993	2.35098e-58	0.923255	0.565505	chr8:3609002-3609502	Pnpla6	5	chr8	3515384	3515385
122304	6990	0.534894	7.76291e-37	0.821976	0.663306	chr17:46735302-46735802	Cnpy3	5	chr17	46752214	46752215
65837	15668	0.518756	2.41215e-34	0.752656	0.330599	chr8:106137379-106137879	Esrp2	5	chr8	106136974	106136975
60703	14995	0.564189	1.00057e-41	0.698067	0.584871	chr8:3593430-3593930	Arhgef18	5	chr8	3393008	3393009
37559	11990	0.591955	7.77425e-47	0.486766	0.582422	chr5:72699476-72699976	Gm5868	5	chr5	72587550	72587551
82793	1919	0.788991	1.99882e-104	0.755969	0.616598	chr11:5037374-5037874	Gas2l1	5	chr11	5065327	5065328
30468	11227	0.627487	3.74575e-54	0.674519	0.98969	chr4:129138364-129138864	Fndc5	5	chr4	129137060	129137061
67877	15847	0.740432	2.33e-85	0.791196	0.702837	chr8:123239683-123240183	Tubb3	5	chr8	123411564	123411565
39894	12272	0.572629	3.15544e-43	0.897854	0.809353	chr5:115193206-115193706	Sppl3	5	chr5	115011524	115011525
59084	14820	0.607692	5.84143e-50	0.435741	0.822169	chr7:130637092-130637592	Tacc2	5	chr7	130577484	130577485
9119	8435	0.667667	1.15031e-63	0.722913	0.667179	chr2:25456119-25456619	Paxx	5	chr2	25461094	25461095
122880	7061	0.605069	1.99737e-49	0.685908	0.888756	chr17:55996017-55996517	Ubxn6	5	chr17	56074989	56074990
108512	5141	0.653721	3.36591e-60	0.845636	0.918205	chr14:121280854-121281354	Farp1	5	chr14	121035574	121035575
93358	3297	0.555413	3.28373e-40	0.445085	0.680052	chr12:4169459-4169959	Pomc	5	chr12	3954945	3954946
102189	4332	0.642243	1.76632e-57	0.955466	0.592504	chr13:70876846-70877346	Ice1	5	chr13	70637634	70637635
47196	13143	0.574672	1.34376e-43	0.543022	0.6874	chr6:85132748-85133248	Rab11fip5	5	chr6	85374634	85374635
55869	14369	0.550483	2.23347e-39	0.688642	0.708533	chr7:80156846-80157346	Unc45a	5	chr7	80340219	80340220
42164	12487	0.518704	2.45566e-34	0.557242	0.515949	chr5:135041473-135041973	Mlxipl	5	chr5	135106891	135106892
120572	6693	0.633374	1.85839e-55	0.776724	0.995785	chr17:28847165-28847665	Mapk13	5	chr17	28769317	28769318
79834	1516	0.586283	9.44875e-46	0.894964	0.965197	chr10:80578840-80579340	Jsrp1	5	chr10	80813498	80813499
15986	9365	0.572971	2.73631e-43	0.431643	0.94959	chr2:152771570-152772070	Dusp15	5	chr2	152951582	152951583
42347	12505	0.622591	4.36055e-53	0.945922	0.917692	chr5:136102073-136102573	Ywhag	5	chr5	135934641	135934642
39885	12272	0.65978	1.10668e-61	0.73385	0.809353	chr5:115183030-115183530	Sppl3	5	chr5	115011524	115011525
82857	1919	0.535208	6.92277e-37	0.303014	0.616598	chr11:5271360-5271860	Gas2l1	5	chr11	5065327	5065328
119883	6630	0.529328	5.82253e-36	0.955355	0.902996	chr17:25836834-25837334	Mettl26	5	chr17	25875500	25875501
20397	9842	0.576541	6.138e-44	0.926908	0.966108	chr3:51388810-51389310	Ndufc1	5	chr3	51408955	51408956
52051	13805	0.520602	1.271e-34	0.907924	0.756949	chr7:19489433-19489933	Ppp1r37	5	chr7	19562398	19562399
106987	4967	0.54193	5.75444e-38	0.980986	0.820745	chr14:65331793-65332293	Fzd3	5	chr14	65262463	65262464
128027	7664	0.520125	1.50029e-34	0.725973	0.869674	chr18:74970109-74970609	BC031181	5	chr18	75005868	75005869
65425	15587	0.762474	1.92147e-93	0.673578	0.946001	chr8:95354607-95355107	Mmp15	5	chr8	95352296	95352297
82459	1848	0.531217	2.95042e-36	0.810632	0.637674	chr10:128583552-128584052	Myl6b	5	chr10	128498685	128498686
119949	6644	0.550522	2.19988e-39	0.868555	0.885566	chr17:26120087-26120587	Rgs11	5	chr17	26202962	26202963
111350	5483	0.650332	2.20168e-59	0.79081	0.329631	chr15:78611033-78611533	Tex33	5	chr15	78395912	78395913
33295	11506	0.528331	8.31244e-36	0.779577	0.548701	chr4:147985177-147985677	Fbxo6	5	chr4	148152135	148152136
55880	14363	0.504681	2.81946e-32	0.769944	0.36375	chr7:80191433-80191933	Gdpgp1	5	chr7	80232893	80232894
59640	14864	0.532092	2.15194e-36	0.568557	0.65818	chr7:138971165-138971665	Ppp2r2d	5	chr7	138846386	138846387
123438	7128	0.518334	2.79049e-34	0.372994	0.578378	chr17:66480836-66481336	Mtcl1	5	chr17	66449750	66449751
60725	15004	0.578426	2.76684e-44	0.774227	0.793005	chr8:3718475-3718975	Pet100	5	chr8	3621551	3621552
82651	1894	0.508387	8.22875e-33	0.448138	0.808328	chr11:3983773-3984273	Tcn2	5	chr11	3932078	3932079
101780	4260	0.607626	6.02362e-50	0.693903	0.935578	chr13:60728990-60729490	Dapk1	5	chr13	60601947	60601948
64518	15499	0.507425	1.13411e-32	0.597715	0.558954	chr8:84892867-84893367	Tnpo2	5	chr8	85036915	85036916
46985	13124	0.51973	1.72013e-34	0.268558	0.963033	chr6:83421615-83422115	Bola3	5	chr6	83349484	83349485
91844	3152	0.567863	2.24826e-42	0.260326	0.474254	chr11:115839719-115840219	Unc13d	5	chr11	116077961	116077962
69695	16068	0.524963	2.75388e-35	0.53513	0.974823	chr9:35135904-35136404	St3gal4	5	chr9	35116810	35116811
30426	11227	0.581235	8.36055e-45	0.282274	0.98969	chr4:129013088-129013588	Fndc5	5	chr4	129137060	129137061
114257	5824	0.719314	2.36023e-78	0.819287	0.988551	chr15:102446298-102446798	Amhr2	5	chr15	102445367	102445368
121240	6774	0.513055	1.70491e-33	0.501134	0.93028	chr17:33807426-33807926	Ndufa7	5	chr17	33824572	33824573
26794	10821	0.593689	3.58752e-47	0.88814	0.849453	chr4:55477812-55478312	Rad23b	5	chr4	55350042	55350043
80307	1578	0.639209	8.826e-57	0.419802	0.317612	chr10:83104105-83104605	Slc41a2	5	chr10	83337817	83337818
12145	8771	0.534644	8.5082e-37	0.593921	0.992196	chr2:71652144-71652644	Itga6	5	chr2	71786939	71786940
7250	944	0.662272	2.65186e-62	0.982883	0.898098	chr1:180384468-180384968	Itpkb	5	chr1	180330476	180330477
113869	5783	0.527695	1.04296e-35	0.298694	0.483823	chr15:100698111-100698611	Smagp	5	chr15	100636940	100636941
53852	14088	0.51411	1.19047e-33	0.492597	0.587093	chr7:42643086-42643586	Zfp976	5	chr7	42642604	42642605
23339	10311	0.58579	1.17139e-45	0.720201	0.302575	chr3:107998586-107999086	Gstm3	5	chr3	107969174	107969175
15966	9354	0.519152	2.10308e-34	0.529329	0.784062	chr2:152725278-152725778	Defb36	5	chr2	152604327	152604328
46985	13125	0.535643	5.90626e-37	0.268558	0.718729	chr6:83421615-83422115	Tet3	5	chr6	83456392	83456393
47066	13134	0.687977	4.54009e-69	0.569046	0.802916	chr6:83859992-83860492	Paip2b	5	chr6	83831741	83831742
21716	10023	0.723415	1.15941e-79	0.856166	0.878218	chr3:88455237-88455737	Khdc4	5	chr3	88685794	88685795
74723	16707	0.545835	1.32199e-38	0.740504	0.710412	chr9:108391514-108392014	Usp19	5	chr9	108490676	108490677
23339	10316	0.576041	7.57467e-44	0.720201	0.255297	chr3:107998586-107999086	Gnat2	5	chr3	108093066	108093067
120174	6663	0.551787	1.34904e-39	0.627836	0.830998	chr17:27199802-27200302	Uqcc2	5	chr17	27133891	27133892
15896	9352	0.504949	2.57957e-32	0.401233	0.999829	chr2:152394564-152395064	Defb19	5	chr2	152580312	152580313
114275	5832	0.564566	8.59466e-42	0.595499	0.609877	chr15:102520422-102520922	Calcoco1	5	chr15	102722178	102722179
29188	11093	0.591498	9.53222e-47	0.343902	0.949077	chr4:117849135-117849635	Atp6v0b	5	chr4	117887329	117887330
105948	4805	0.598624	3.88148e-48	0.887717	0.463488	chr14:50904064-50904564	Rnase1	5	chr14	51146767	51146768
95190	3500	0.539658	1.34343e-37	0.7293	0.906471	chr12:69318424-69318924	Rpl36al	5	chr12	69184067	69184068
60028	14938	0.710353	1.42639e-75	0.845659	0.969412	chr7:141472205-141472705	Cd151	5	chr7	141467362	141467363
23754	10379	0.546966	8.59913e-39	0.71311	0.806391	chr3:122044273-122044773	Abcd3	5	chr3	121815215	121815216
29485	11130	0.557855	1.25539e-40	0.551173	0.553429	chr4:120150429-120150929	Foxo6	5	chr4	120287261	120287262
120316	6670	0.613504	3.68727e-51	0.270262	0.865744	chr17:27859095-27859595	Nudt3	5	chr17	27623452	27623453
27910	10935	0.749901	1.00181e-88	0.999348	0.588118	chr4:95966900-95967400	Hook1	5	chr4	95967379	95967380
46531	13063	0.565684	5.46017e-42	0.929798	0.911085	chr6:71707494-71707994	Kdm3a	5	chr6	71632917	71632918
89744	2854	0.673159	4.38655e-65	0.663056	0.772841	chr11:98394965-98395465	Cdk12	5	chr11	98203305	98203306
113854	5783	0.543126	3.67612e-38	0.723535	0.483823	chr15:100621674-100622174	Smagp	5	chr15	100636940	100636941
111480	5514	0.564921	7.44665e-42	0.766572	0.857883	chr15:79001997-79002497	Sox10	5	chr15	79164506	79164507
129072	7728	0.570716	6.96696e-43	0.871808	0.958761	chr19:3926246-3926746	Aldh3b1	5	chr19	3929716	3929717
120001	6645	0.505464	2.17598e-32	0.869785	0.995557	chr17:26424303-26424803	Arhgdig	5	chr17	26201350	26201351
29894	11168	0.692819	1.99679e-70	0.714903	0.977842	chr4:124695879-124696379	1110065P20Rik	5	chr4	124850730	124850731
53343	14026	0.769475	3.37435e-96	0.962424	0.914844	chr7:30968591-30969091	Sbsn	5	chr7	30751471	30751472
53309	14036	0.663339	1.43529e-62	0.592172	0.570175	chr7:30751456-30751956	Fam187b	5	chr7	30973804	30973805
83590	2003	0.633311	1.91926e-55	0.804882	0.607143	chr11:22956824-22957324	Zrsr1	5	chr11	22972005	22972006
41286	12415	0.520862	1.16039e-34	0.914734	0.650376	chr5:124352049-124352549	Tctn2	5	chr5	124598749	124598750
88106	2672	0.598931	3.37389e-48	0.784282	0.840909	chr11:84971991-84972491	Ggnbp2	5	chr11	84870779	84870780
72826	16436	0.530327	4.06699e-36	0.432644	0.741	chr9:71589764-71590264	Myzap	5	chr9	71592360	71592361
72364	16377	0.693274	1.48516e-70	0.504216	0.816587	chr9:65217840-65218340	Hacd3	5	chr9	65021717	65021718
119929	6646	0.583245	3.52638e-45	0.980964	0.965881	chr17:26011976-26012476	Fam234a	5	chr17	26244242	26244243
66573	15758	0.643294	1.00844e-57	0.590083	0.466792	chr8:116971538-116972038	Atmin	5	chr8	116943393	116943394
65835	15659	0.591111	1.13168e-46	0.825822	0.838915	chr8:106135704-106136204	Psmb10	5	chr8	105938392	105938393
79809	1498	0.596979	8.17706e-48	0.841917	0.930622	chr10:80538918-80539418	Uqcr11	5	chr10	80406821	80406822
52010	13793	0.509823	5.08324e-33	0.949687	0.90254	chr7:19361737-19362237	Fosb	5	chr7	19310045	19310046
89892	2877	0.759593	2.45463e-92	0.882056	0.941957	chr11:98966003-98966503	Rara	5	chr11	98937696	98937697
113964	5796	0.540788	8.82589e-38	0.741882	0.851333	chr15:101129355-101129855	Nr4a1	5	chr15	101266846	101266847
104342	4623	0.584216	2.31798e-45	0.308653	0.885395	chr14:20775643-20776143	Sec24c	5	chr14	20674321	20674322
91727	3131	0.823256	3.19191e-121	0.990152	0.917407	chr11:115297158-115297658	Nt5c	5	chr11	115491814	115491815
115295	5970	0.530011	4.55586e-36	0.28137	0.637845	chr16:17086851-17087351	Tmem191c	5	chr16	17276300	17276301
114085	5796	0.515449	7.52826e-34	0.952036	0.851333	chr15:101453276-101453776	Nr4a1	5	chr15	101266846	101266847
32453	11422	0.633407	1.82685e-55	0.890533	0.8171	chr4:139341471-139341971	Mrto4	5	chr4	139352576	139352577
59983	14922	0.537122	3.43012e-37	0.593328	0.253645	chr7:141340495-141340995	Irf7	5	chr7	141266424	141266425
54724	14250	0.542324	4.96562e-38	0.554293	0.746639	chr7:49882370-49882870	Prmt3	5	chr7	49778358	49778359
121603	6870	0.625141	1.22094e-53	0.99837	0.322454	chr17:35549465-35549965	H2-Q4	5	chr17	35379617	35379618
46834	13100	0.608637	3.7393e-50	0.737888	0.87144	chr6:82741062-82741562	Hk2	5	chr6	82774454	82774455
127552	7610	0.505912	1.87604e-32	0.839597	0.314252	chr18:65632354-65632854	Oacyl	5	chr18	65698268	65698269
133777	17141	0.6252	1.18547e-53	0.742668	0.971748	chrX:73685603-73686103	Haus7	5	chrX	73459029	73459030
17724	9566	0.515141	8.3692e-34	0.269099	0.620415	chr2:167302820-167303320	Znfx1	5	chr2	167063015	167063016
53108	13967	0.677687	2.81361e-66	0.555337	0.701584	chr7:29395319-29395819	2200002D01Rik	5	chr7	29248467	29248468
113471	5734	0.723825	8.55264e-80	0.590712	0.949362	chr15:98768217-98768717	Arf3	5	chr15	98763118	98763119
119929	6644	0.655892	9.98855e-61	0.980964	0.885566	chr17:26011976-26012476	Rgs11	5	chr17	26202962	26202963
30988	11295	0.710743	1.08594e-75	0.53762	0.895762	chr4:132940095-132940595	Fam76a	5	chr4	132922551	132922552
55046	14296	0.522325	6.96721e-35	0.884368	0.96571	chr7:65892178-65892678	Pcsk6	5	chr7	65862136	65862137
111043	5445	0.501358	8.39288e-32	0.649525	0.553144	chr15:76637088-76637588	Cpsf1	5	chr15	76607591	76607592
37461	11971	0.523927	3.97106e-35	0.874202	0.780531	chr5:67307194-67307694	Tmem33	5	chr5	67260565	67260566
106296	4868	0.708393	5.59708e-75	0.99485	0.440476	chr14:55585034-55585534	Irf9	5	chr14	55603985	55603986
108469	5141	0.550696	2.05733e-39	0.504839	0.918205	chr14:121061429-121061929	Farp1	5	chr14	121035574	121035575
6501	818	0.514827	9.31796e-34	0.991768	0.830201	chr1:166282584-166283084	Ildr2	5	chr1	166254139	166254140
79734	1498	0.510429	4.14545e-33	0.888318	0.930622	chr10:80348315-80348815	Uqcr11	5	chr10	80406821	80406822
91881	3152	0.551083	1.77171e-39	0.685841	0.474254	chr11:115989642-115990142	Unc13d	5	chr11	116077961	116077962
89640	2854	0.669551	3.78281e-64	0.689968	0.772841	chr11:97954481-97954981	Cdk12	5	chr11	98203305	98203306
65498	15594	0.616181	1.01338e-51	0.777991	0.971406	chr8:95916092-95916592	Cnot1	5	chr8	95807462	95807463
96459	3658	0.593887	3.28401e-47	0.959379	0.595466	chr12:85151016-85151516	Arel1	5	chr12	84970886	84970887
30410	11221	0.516888	4.59472e-34	0.745469	0.804397	chr4:128957234-128957734	Trim62	5	chr4	128884140	128884141
114154	5806	0.829705	8.54103e-125	0.971931	0.952039	chr15:102027977-102028477	Krt8	5	chr15	102004342	102004343
30468	11228	0.611883	8.01616e-51	0.674519	0.617624	chr4:129138364-129138864	S100pbp	5	chr4	129189626	129189627
55899	14363	0.587007	6.88397e-46	0.812381	0.36375	chr7:80231854-80232354	Gdpgp1	5	chr7	80232893	80232894
79450	1449	0.600463	1.67543e-48	0.255154	0.889553	chr10:79801645-79802145	Cdc34	5	chr10	79682195	79682196
60752	15014	0.690613	8.35426e-70	0.98126	0.521987	chr8:4247924-4248424	Prr36	5	chr8	4217312	4217313
82632	1889	0.569405	1.19533e-42	0.881886	0.555366	chr11:3834252-3834752	Morc2a	5	chr11	3649494	3649495
54219	14188	0.592508	6.07916e-47	0.618915	0.978982	chr7:45305205-45305705	Tulp2	5	chr7	45486262	45486263
60007	14938	0.663265	1.49822e-62	0.762853	0.969412	chr7:141440553-141441053	Cd151	5	chr7	141467362	141467363
107887	5080	0.591414	9.8916e-47	0.851779	0.72676	chr14:79486577-79487077	Elf1	5	chr14	79481194	79481195
45637	12927	0.819629	2.82031e-119	0.966818	0.867681	chr6:48439557-48440057	Zfp467	5	chr6	48445825	48445826
107051	4978	0.521031	1.09446e-34	0.304726	0.994703	chr14:65973336-65973836	Clu	5	chr14	65968483	65968484
57811	14619	0.509788	5.1434e-33	0.855869	0.842504	chr7:112954960-112955460	Rassf10	5	chr7	112953962	112953963
90172	2929	0.617949	4.28625e-52	0.551618	0.763329	chr11:101078094-101078594	Hsd17b1	5	chr11	101078411	101078412
64237	15457	0.59588	1.34278e-47	0.69706	0.464229	chr8:83837921-83838421	Adgre5	5	chr8	83741311	83741312
101550	4244	0.530685	3.57667e-36	0.674319	0.825871	chr13:58031709-58032209	Gkap1	5	chr13	58274188	58274189
38134	12082	0.599578	2.51252e-48	0.544926	0.925553	chr5:92411625-92412125	Naaa	5	chr5	92278181	92278182
4946	627	0.66381	1.09299e-62	0.413163	0.935919	chr1:134223841-134224341	Btg2	5	chr1	134079155	134079156
103196	4477	0.534482	9.02269e-37	0.862946	0.34558	chr13:100552515-100553015	Marveld2	5	chr13	100616971	100616972
52082	13796	0.598084	4.96099e-48	0.634868	0.505582	chr7:19556980-19557480	Ppp1r13l	5	chr7	19361216	19361217
34677	11596	0.680012	6.72827e-67	0.513264	0.937628	chr4:155591713-155592213	Nadk	5	chr4	155562392	155562393
53329	14032	0.675933	8.19924e-66	0.616973	0.363807	chr7:30913023-30913523	Hamp2	5	chr7	30924181	30924182
42167	12478	0.548387	4.99853e-39	0.394927	0.731374	chr5:135053043-135053543	Mettl27	5	chr5	134932373	134932374
112959	5677	0.658982	1.74272e-61	0.772745	0.921394	chr15:91049091-91049591	Kif21a	5	chr15	91049951	91049952
12897	8896	0.52218	7.32932e-35	0.988322	0.59763	chr2:91130068-91130568	Acp2	5	chr2	91202912	91202913
74710	16707	0.575561	9.25923e-44	0.736258	0.710412	chr9:108275163-108275663	Usp19	5	chr9	108490676	108490677
56045	14384	0.760631	9.84932e-93	0.993383	0.787993	chr7:81212189-81212689	Pde8a	5	chr7	81213804	81213805
31198	11316	0.508413	8.15656e-33	0.597196	0.873548	chr4:133519187-133519687	Arid1a	5	chr4	133756769	133756770
110997	5428	0.599329	2.81408e-48	0.880767	0.559125	chr15:76461577-76462077	Smpd5	5	chr15	76294434	76294435
133145	16942	0.63886	1.06073e-56	0.800347	0.983083	chrX:12951156-12951656	Usp9x	5	chrX	13071498	13071499
120916	6728	0.748592	2.98527e-88	0.989293	0.688255	chr17:31207858-31208358	Rsph1	5	chr17	31277356	31277357
77324	1215	0.533157	1.4603e-36	0.428502	0.583219	chr10:41709346-41709846	Sesn1	5	chr10	41810574	41810575
62914	15255	0.535231	6.86521e-37	0.693496	0.942869	chr8:57611032-57611532	Galnt7	5	chr8	57653055	57653056
87498	2568	0.563734	1.20159e-41	0.728974	0.597232	chr11:78044616-78045116	Flot2	5	chr11	78037941	78037942
1335	184	0.650899	1.61047e-59	0.891111	0.861358	chr1:52354261-52354761	Nab1	5	chr1	52500448	52500449
70114	16124	0.594751	2.22968e-47	0.507758	0.614491	chr9:41974899-41975399	Sorl1	5	chr9	42124289	42124290
82793	1913	0.746031	2.4816e-87	0.755969	0.695774	chr11:5037374-5037874	Nf2	5	chr11	4849544	4849545
40041	12289	0.573312	2.37441e-43	0.43005	0.674185	chr5:115704429-115704929	Pxn	5	chr5	115506676	115506677
115003	5917	0.550549	2.17747e-39	0.343339	0.910515	chr16:10910540-10911040	Litaf	5	chr16	10993121	10993122
11129	8638	0.566005	4.79609e-42	0.971813	0.838802	chr2:36198461-36198961	Mrrf	5	chr2	36136398	36136399
54008	14135	0.741617	8.9764e-86	0.9998	0.369048	chr7:44670835-44671335	Myh14	5	chr7	44670843	44670844
120924	6724	0.617124	6.40673e-52	0.442173	0.598599	chr17:31271169-31271669	Abcg1	5	chr17	31057694	31057695
11530	8683	0.606542	1.00202e-49	0.275331	0.938426	chr2:52078575-52079075	Rif1	5	chr2	52072837	52072838
91411	3095	0.518881	2.30991e-34	0.531574	0.607485	chr11:113705941-113706441	Slc39a11	5	chr11	113650071	113650072
84252	2089	0.576048	7.55267e-44	0.834395	0.614605	chr11:43516199-43516699	Pwwp2a	5	chr11	43681998	43681999
79453	1477	0.599014	3.24935e-48	0.293322	0.967077	chr10:79804478-79804978	Gpx4	5	chr10	80047166	80047167
120928	6728	0.600398	1.72644e-48	0.670792	0.688255	chr17:31295075-31295575	Rsph1	5	chr17	31277356	31277357
72732	16422	0.66648	2.30602e-63	0.456637	0.93871	chr9:70102430-70102930	Bnip2	5	chr9	69989466	69989467
111043	5459	0.612447	6.12347e-51	0.649525	0.805252	chr15:76637088-76637588	Arhgap39	5	chr15	76818170	76818171
94	18	0.539933	1.21323e-37	0.927427	0.689223	chr1:9564378-9564878	Mybl1	5	chr1	9700209	9700210
60019	14940	0.512897	1.79898e-33	0.689502	0.961609	chr7:141464243-141464743	Polr2l	5	chr7	141475153	141475154
114275	5823	0.546092	1.19938e-38	0.595499	0.61056	chr15:102520422-102520922	Sp1	5	chr15	102406316	102406317
31212	11308	0.646389	1.8958e-58	0.969945	0.59558	chr4:133563069-133563569	Kdf1	5	chr4	133518963	133518964
126061	7400	0.839821	1.06382e-130	0.9986	0.917122	chr18:35844837-35845337	Ube2d2a	5	chr18	35771559	35771560
31406	11338	0.503675	3.92793e-32	0.294182	0.721691	chr4:134508953-134509453	Paqr7	5	chr4	134496761	134496762
54335	14188	0.797642	2.33077e-108	0.781185	0.978982	chr7:45689024-45689524	Tulp2	5	chr7	45486262	45486263
4744	619	0.590254	1.65327e-46	0.855558	0.872294	chr1:133367314-133367814	Sox13	5	chr1	133424212	133424213
129044	7726	0.567119	3.0475e-42	0.608674	0.479494	chr19:3845906-3846406	Tcirg1	5	chr19	3907133	3907134
71042	16262	0.531622	2.55006e-36	0.303741	0.785486	chr9:54633648-54634148	Ireb2	5	chr9	54863755	54863756
1217	161	0.634453	1.06244e-55	0.260711	0.953691	chr1:43918394-43918894	Uxs1	5	chr1	43827708	43827709
117579	6294	0.614826	1.95068e-51	0.72461	0.766803	chr16:78427366-78427866	Cxadr	5	chr16	78301671	78301672
120263	6668	0.526887	1.39125e-35	0.633986	0.720437	chr17:27636556-27637056	Hmga1	5	chr17	27556574	27556575
115886	6064	0.502303	6.16126e-32	0.978044	0.933983	chr16:23272477-23272977	Eif4a2	5	chr16	23107468	23107469
131565	8185	0.573003	2.70059e-43	0.800517	0.604523	chr19:44790598-44791098	Sema4g	5	chr19	44989344	44989345
60018	14933	0.528699	7.28962e-36	0.896039	0.300353	chr7:141463684-141464184	Pidd1	5	chr7	141444008	141444009
110785	5406	0.794119	9.81649e-107	0.998681	0.527056	chr15:75720681-75721181	Rhpn1	5	chr15	75704288	75704289
106296	4867	0.570852	6.586e-43	0.99485	0.855776	chr14:55585034-55585534	Psme2	5	chr14	55591101	55591102
93977	3350	0.670983	1.61397e-64	0.609497	0.991456	chr12:17746681-17747181	Hpcal1	5	chr12	17690814	17690815
44171	12702	0.558044	1.16475e-40	0.662574	0.902313	chr5:150594852-150595352	N4bp2l2	5	chr5	150665612	150665613
85175	2193	0.513015	1.72815e-33	0.270011	0.740943	chr11:55184617-55185117	Tnip1	5	chr11	54962940	54962941
117993	6352	0.555517	3.15355e-40	0.4889	0.919799	chr16:91851507-91852007	Mrps6	5	chr16	92058322	92058323
46986	13123	0.500857	9.88167e-32	0.822532	0.744532	chr6:83422159-83422659	Mob1a	5	chr6	83326039	83326040
56624	14467	0.549795	2.91197e-39	0.266646	0.805764	chr7:98145984-98146484	Myo7a	5	chr7	98119493	98119494
110957	5437	0.535984	5.21127e-37	0.683196	0.899977	chr15:76295085-76295585	Scx	5	chr15	76457438	76457439
23363	10312	0.544734	2.0056e-38	0.602427	0.999544	chr3:108075780-108076280	Gstm2	5	chr3	107986436	107986437
113479	5726	0.544554	2.14636e-38	0.513871	0.450615	chr15:98780020-98780520	9330020H09Rik	5	chr15	98567324	98567325
57000	14500	0.57459	1.39084e-43	0.874831	0.992994	chr7:100495419-100495919	Ucp2	5	chr7	100493358	100493359
124311	7209	0.639311	8.37063e-57	0.738252	0.929483	chr17:83857025-83857525	Mta3	5	chr17	83706163	83706164
34284	11571	0.652655	6.09485e-60	0.716444	0.991798	chr4:154023219-154023719	Smim1	5	chr4	154026044	154026045
117923	6341	0.565456	5.99292e-42	0.410021	0.975108	chr16:91416939-91417439	Ifngr2	5	chr16	91547094	91547095
23613	10367	0.753045	7.05666e-90	0.97823	0.86301	chr3:117359960-117360460	Plppr4	5	chr3	117360876	117360877
111110	5460	0.591493	9.55285e-47	0.753709	0.743848	chr15:76999130-76999630	Zfp251	5	chr15	76871435	76871436
36149	11850	0.616758	7.65734e-52	0.293796	0.694805	chr5:34979987-34980487	Htt	5	chr5	34761740	34761741
78331	1316	0.650791	1.70929e-59	0.661648	0.482627	chr10:62096522-62097022	Fam241b	5	chr10	62111013	62111014
53325	14036	0.577799	3.61157e-44	0.399232	0.570175	chr7:30881428-30881928	Fam187b	5	chr7	30973804	30973805
111110	5461	0.545371	1.576e-38	0.753709	0.477558	chr15:76999130-76999630	Zfp7	5	chr15	76879276	76879277
91261	3092	0.591753	8.50865e-47	0.609749	0.647756	chr11:112779303-112779803	BC006965	5	chr11	112781976	112781977
111362	5496	0.557887	1.23962e-40	0.817404	0.357371	chr15:78676855-78677355	Card10	5	chr15	78803042	78803043
6923	888	0.503283	4.4669e-32	0.534338	0.89468	chr1:172343766-172344266	Atp1a2	5	chr1	172298064	172298065
60745	15017	0.518576	2.56685e-34	0.786846	0.952096	chr8:4226665-4227165	Tgfbr3l	5	chr8	4248214	4248215
70507	16170	0.672502	6.5171e-65	0.468901	0.327637	chr9:45261451-45261951	Mpzl3	5	chr9	45055181	45055182
41531	12421	0.675037	1.41221e-65	0.900499	0.913876	chr5:125252557-125253057	Ncor2	5	chr5	125179214	125179215
110897	5428	0.681112	3.40969e-67	0.779695	0.559125	chr15:76118905-76119405	Smpd5	5	chr15	76294434	76294435
57878	14625	0.637253	2.46713e-56	0.453747	0.965653	chr7:114086714-114087214	Rras2	5	chr7	114117781	114117782
89718	2861	0.538825	1.82912e-37	0.556819	0.971918	chr11:98341890-98342390	Mien1	5	chr11	98438988	98438989
106775	4951	0.638915	1.03108e-56	0.998911	0.595238	chr14:63067559-63068059	Defb42	5	chr14	63046991	63046992
30989	11295	0.660845	6.01684e-62	0.768869	0.895762	chr4:132941150-132941650	Fam76a	5	chr4	132922551	132922552
23332	10317	0.555431	3.26063e-40	0.455074	0.873775	chr3:107982142-107982642	Gnai3	5	chr3	108146152	108146153
63585	15366	0.521442	9.48278e-35	0.871949	0.884712	chr8:71406569-71407069	Mrpl34	5	chr8	71464926	71464927
130599	8022	0.627163	4.41056e-54	0.647621	0.827409	chr19:24511139-24511639	Pip5k1b	5	chr19	24555827	24555828
71518	16315	0.679045	1.22194e-66	0.759229	0.959501	chr9:58241698-58242198	Islr2	5	chr9	58204319	58204320
88797	2751	0.596914	8.42198e-48	0.618085	0.709615	chr11:94165737-94166237	Spag9	5	chr11	93996091	93996092
830	120	0.540264	1.07303e-37	0.504646	0.67954	chr1:37509374-37509874	Unc50	5	chr1	37430172	37430173
69004	15981	0.54578	1.34989e-38	0.891859	0.262303	chr9:21220365-21220865	Icam4	5	chr9	21029373	21029374
110918	5429	0.500523	1.10163e-31	0.406479	0.710071	chr15:76194122-76194622	Oplah	5	chr15	76307245	76307246
117928	6341	0.540319	1.05111e-37	0.454859	0.975108	chr16:91447157-91447657	Ifngr2	5	chr16	91547094	91547095
41020	12372	0.533645	1.22327e-36	0.796368	0.881636	chr5:122850634-122851134	P2rx4	5	chr5	122707544	122707545
111464	5515	0.599247	2.92174e-48	0.595336	0.38944	chr15:78940912-78941412	Gm10863	5	chr15	79166066	79166067
23324	10313	0.674329	2.16727e-65	0.795582	0.99943	chr3:107953213-107953713	Gstm1	5	chr3	108017973	108017974
51766	13762	0.56955	1.12567e-42	0.415119	0.973342	chr7:16882902-16883402	Calm3	5	chr7	16924032	16924033
80344	1579	0.548249	5.26904e-39	0.603606	0.949704	chr10:83284685-83285185	D10Wsu102e	5	chr10	83360221	83360222
28994	11056	0.507102	1.26303e-32	0.685397	0.738893	chr4:116160741-116161241	Pomgnt1	5	chr4	116150518	116150519
9966	8536	0.573434	2.25631e-43	0.676971	0.519139	chr2:30032187-30032687	Kyat1	5	chr2	30205699	30205700
75544	16804	0.521104	1.06674e-34	0.717711	0.615003	chr9:119323316-119323816	Oxsr1	5	chr9	119322427	119322428
52954	13942	0.658774	1.96132e-61	0.69563	0.259171	chr7:28863641-28864141	Acp7	5	chr7	28631015	28631016
15967	9354	0.701852	4.96506e-73	0.717222	0.784062	chr2:152727032-152727532	Defb36	5	chr2	152604327	152604328
119835	6629	0.51412	1.18634e-33	0.353535	0.995158	chr17:25654420-25654920	Mcrip2	5	chr17	25868738	25868739
38491	12129	0.569337	1.22881e-42	0.942217	0.418717	chr5:100845963-100846463	Gpat3	5	chr5	100846229	100846230
38687	12147	0.551543	1.48278e-39	0.67772	0.885965	chr5:104446120-104446620	Pkd2	5	chr5	104459457	104459458
58478	14706	0.555129	3.66891e-40	0.347526	0.453634	chr7:125753159-125753659	Il4ra	5	chr7	125552282	125552283
59830	14876	0.604897	2.1651e-49	0.748633	0.8572	chr7:139963762-139964262	Utf1	5	chr7	139943856	139943857
6923	887	0.501469	8.09538e-32	0.534338	0.720608	chr1:172343766-172344266	Igsf8	5	chr1	172261632	172261633
110919	5429	0.545793	1.34369e-38	0.626806	0.710071	chr15:76194851-76195351	Oplah	5	chr15	76307245	76307246
111562	5519	0.720582	9.35964e-79	0.897684	0.866826	chr15:79307857-79308357	Pla2g6	5	chr15	79328371	79328372
55881	14361	0.505466	2.17469e-32	0.995947	0.839257	chr7:80192451-80192951	Sema4b	5	chr7	80186841	80186842
71327	16302	0.553371	7.29369e-40	0.95657	0.345751	chr9:57504248-57504748	Ulk3	5	chr9	57589452	57589453
115419	5991	0.616158	1.02477e-51	0.840672	0.877307	chr16:18135113-18135613	Slc25a1	5	chr16	17928219	17928220
59745	14871	0.753629	4.29079e-90	0.886376	0.657553	chr7:139399907-139400407	Inpp5a	5	chr7	139389109	139389110
98061	3819	0.525483	2.29132e-35	0.525646	0.638813	chr12:110460102-110460602	Dync1h1	5	chr12	110601395	110601396
25831	10681	0.659679	1.17248e-61	0.939483	0.708874	chr4:40923027-40923527	Spink4	5	chr4	40920056	40920057
69004	15984	0.519831	1.66132e-34	0.891859	0.424584	chr9:21220365-21220865	Tyk2	5	chr9	21131275	21131276
60007	14936	0.633861	1.4438e-55	0.762853	0.601048	chr7:141440553-141441053	Cracr2b	5	chr7	141461094	141461095
55637	14335	0.564015	1.07318e-41	0.91337	0.598656	chr7:78787919-78788419	Mrpl46	5	chr7	78783089	78783090
110588	5380	0.503927	3.61666e-32	0.568949	0.954488	chr15:73643675-73644175	Slc45a4	5	chr15	73624744	73624745
88356	2717	0.573531	2.16613e-43	0.91137	0.469298	chr11:87639142-87639642	Mks1	5	chr11	87853225	87853226
85596	2262	0.550085	2.60353e-39	0.850853	0.859934	chr11:59937654-59938154	Med9	5	chr11	59948214	59948215
84899	2160	0.539863	1.24496e-37	0.728759	0.817043	chr11:52437042-52437542	Skp1a	5	chr11	52231995	52231996
117564	6294	0.719208	2.54888e-78	0.909762	0.766803	chr16:78300942-78301442	Cxadr	5	chr16	78301671	78301672
4949	631	0.789558	1.11962e-104	0.966529	0.950558	chr1:134232545-134233045	Adora1	5	chr1	134235457	134235458
51129	13604	0.604657	2.42018e-49	0.760518	0.933014	chr6:147091993-147092493	Ppfibp1	5	chr6	146888494	146888495
42275	12505	0.508197	8.76942e-33	0.933666	0.917692	chr5:135794491-135794991	Ywhag	5	chr5	135934641	135934642
13222	8925	0.535983	5.21333e-37	0.982668	0.776658	chr2:93187272-93187772	Tspan18	5	chr2	93334487	93334488
106137	4832	0.606997	8.0941e-50	0.991619	0.723115	chr14:54572680-54573180	Ajuba	5	chr14	54577661	54577662
80287	1577	0.501547	7.89122e-32	0.64702	0.458761	chr10:83004219-83004719	Chst11	5	chr10	82985497	82985498
54321	14206	0.676763	4.94383e-66	0.943418	0.767316	chr7:45632471-45632971	Sphk2	5	chr7	45718002	45718003
26537	10787	0.502673	5.45705e-32	0.756813	0.267658	chr4:47225853-47226353	Galnt12	5	chr4	47091953	47091954
16179	9375	0.53495	7.6073e-37	0.491345	0.69116	chr2:153592117-153592617	Asxl1	5	chr2	153346139	153346140
58334	14692	0.501536	7.92132e-32	0.777947	0.778252	chr7:122289503-122290003	Prkcb	5	chr7	122289125	122289126
112213	5604	0.530867	3.34855e-36	0.533797	0.597175	chr15:83592464-83592964	Ttll1	5	chr15	83510907	83510908
126223	7447	0.521229	1.02135e-34	0.819457	0.807075	chr18:37714719-37715219	Taf7	5	chr18	37644204	37644205
71661	16337	0.563897	1.12542e-41	0.437505	0.510936	chr9:59947198-59947698	Nr2e3	5	chr9	59960659	59960660
106425	4903	0.667705	1.1248e-63	0.669095	0.875541	chr14:57273723-57274223	Gjb2	5	chr14	57104702	57104703
54349	14193	0.875284	3.06259e-155	0.996251	0.957906	chr7:45712289-45712789	Bcat2	5	chr7	45570153	45570154
80206	1560	0.604404	2.72344e-49	0.868214	0.841991	chr10:81572178-81572678	Tle6	5	chr10	81600900	81600901
35295	11723	0.676265	6.70097e-66	0.541962	0.951868	chr5:24476087-24476587	Slc4a2	5	chr5	24425232	24425233
52056	13803	0.727366	6.07088e-81	0.910169	0.707906	chr7:19495982-19496482	Bloc1s3	5	chr7	19508331	19508332
54422	14205	0.736989	3.60307e-84	0.979134	0.828036	chr7:45923935-45924435	Dbp	5	chr7	45705247	45705248
55893	14369	0.611097	1.16617e-50	0.988552	0.708533	chr7:80208805-80209305	Unc45a	5	chr7	80340219	80340220
44769	12804	0.594954	2.03552e-47	0.891348	0.968615	chr6:29485038-29485538	Atp6v1f	5	chr6	29467783	29467784
88875	2759	0.569047	1.38402e-42	0.457815	0.632433	chr11:94495418-94495918	Epn3	5	chr11	94499974	94499975
127954	7659	0.501255	8.68116e-32	0.762808	0.825131	chr18:74443922-74444422	Myo5b	5	chr18	74442619	74442620
21296	9964	0.501144	8.99861e-32	0.81759	0.812315	chr3:84305222-84305722	Trim2	5	chr3	84304775	84304776
110958	5420	0.523551	4.53171e-35	0.514894	0.915812	chr15:76295715-76296215	Scrib	5	chr15	76069784	76069785
34032	11549	0.589314	2.50237e-46	0.619367	0.770278	chr4:152077089-152077589	Phf13	5	chr4	151996179	151996180
22253	10139	0.503785	3.78818e-32	0.440135	0.87201	chr3:95025419-95025919	Sema6c	5	chr3	95160420	95160421
98327	3837	0.699908	1.83636e-72	0.60056	0.86506	chr12:111819926-111820426	Mark3	5	chr12	111574510	111574511
98602	3859	0.68083	4.06097e-67	0.614476	0.858966	chr12:112903773-112904273	Cep170b	5	chr12	112722174	112722175
47221	13140	0.507314	1.17678e-32	0.814381	0.702894	chr6:85239104-85239604	Spr	5	chr6	85137764	85137765
14126	9025	0.631772	4.23267e-55	0.746454	0.945204	chr2:118710638-118711138	Srp14	5	chr2	118479696	118479697
102340	4348	0.635814	5.23266e-56	0.516554	0.899465	chr13:73837125-73837625	Nkd2	5	chr13	73847631	73847632
130678	8029	0.711787	5.1988e-76	0.67809	0.923616	chr19:25536547-25537047	Dmrt1	5	chr19	25505706	25505707
80215	1559	0.545546	1.47487e-38	0.969686	0.918432	chr10:81583257-81583757	Tle2	5	chr10	81575287	81575288
111088	5459	0.63957	7.29757e-57	0.503423	0.805252	chr15:76869637-76870137	Arhgap39	5	chr15	76818170	76818171
48748	13303	0.554137	5.4086e-40	0.883279	0.331966	chr6:113262477-113262977	Il17rc	5	chr6	113471455	113471456
125731	7352	0.591451	9.73173e-47	0.699298	0.25188	chr18:32036824-32037324	Myo7b	5	chr18	32036931	32036932
13556	8953	0.515664	6.99354e-34	0.28881	0.871839	chr2:103603886-103604386	Abtb2	5	chr2	103566310	103566311
16143	9375	0.606026	1.27621e-49	0.446908	0.69116	chr2:153509657-153510157	Asxl1	5	chr2	153346139	153346140
71483	16310	0.652176	7.952e-60	0.719942	0.87594	chr9:58135938-58136438	Sema7a	5	chr9	57940135	57940136
52395	13867	0.664459	7.50084e-63	0.733857	0.65949	chr7:25204868-25205368	Dedd2	5	chr7	25219871	25219872
57479	14590	0.639734	6.68969e-57	0.596929	0.790841	chr7:109592079-109592579	Rpl27a	5	chr7	109519195	109519196
4769	618	0.812948	8.351e-116	0.883345	0.995215	chr1:133417645-133418145	Etnk2	5	chr1	133363572	133363573
106421	4903	0.520211	1.45649e-34	0.68404	0.875541	chr14:57133151-57133651	Gjb2	5	chr14	57104702	57104703
10558	8582	0.584293	2.24127e-45	0.749026	0.638414	chr2:32625785-32626285	Ptges2	5	chr2	32395890	32395891
53128	13971	0.627085	4.59033e-54	0.458519	0.511221	chr7:29469028-29469528	Sipa1l3	5	chr7	29518560	29518561
60744	15017	0.617996	4.18852e-52	0.86737	0.952096	chr8:4217010-4217510	Tgfbr3l	5	chr8	4248214	4248215
79396	1454	0.532137	2.11641e-36	0.49668	0.369902	chr10:79658811-79659311	Fgf22	5	chr10	79755119	79755120
9058	8427	0.573777	1.95488e-43	0.839279	0.626737	chr2:25195811-25196311	Man1b1	5	chr2	25332743	25332744
74585	16682	0.668615	6.57751e-64	0.963462	0.318524	chr9:107714400-107714900	Mon1a	5	chr9	107888129	107888130
65329	15579	0.779613	2.29295e-100	0.951317	0.978184	chr8:94976987-94977487	Adgrg1	5	chr8	94977109	94977110
49667	13421	0.529531	5.41245e-36	0.723291	0.333789	chr6:124585730-124586230	Ptpn6	5	chr6	124738709	124738710
129498	7813	0.5216	8.97857e-35	0.391696	0.668717	chr19:5831905-5832405	Rela	5	chr19	5637490	5637491
18131	9587	0.572361	3.52754e-43	0.607392	0.571998	chr2:168654878-168655378	Atp9a	5	chr2	168742136	168742137
87072	2515	0.528153	8.85565e-36	0.2947	0.442584	chr11:75246522-75247022	Ovca2	5	chr11	75190483	75190484
58653	14736	0.681872	2.1241e-67	0.981305	0.991627	chr7:126797423-126797923	Aldoa	5	chr7	126800447	126800448
131565	8184	0.579506	1.74886e-44	0.800517	0.833219	chr19:44790598-44791098	Slf2	5	chr19	44931119	44931120
13100	8918	0.680955	3.76027e-67	0.706878	0.849624	chr2:92460225-92460725	Cry2	5	chr2	92434069	92434070
27099	10859	0.505217	2.36082e-32	0.781837	0.484393	chr4:62496823-62497323	Hdhd3	5	chr4	62502200	62502201
74689	16695	0.719378	2.2532e-78	0.298102	0.98781	chr9:108157136-108157636	Dag1	5	chr9	108263958	108263959
80024	1533	0.529198	6.09765e-36	0.353269	0.77512	chr10:81139049-81139549	Pias4	5	chr10	81167720	81167721
9966	8524	0.688914	2.49138e-69	0.676971	0.926293	chr2:30032187-30032687	Cercam	5	chr2	29869494	29869495
107610	5055	0.53229	2.00223e-36	0.75568	0.813454	chr14:75773414-75773914	Slc25a30	5	chr14	75787037	75787038
130135	7938	0.524607	3.12396e-35	0.578693	0.81522	chr19:10281144-10281644	Syt7	5	chr19	10389090	10389091
41294	12407	0.7111	8.44585e-76	0.425664	0.955969	chr5:124438125-124438625	Kmt5a	5	chr5	124439930	124439931
14468	9121	0.787268	1.15294e-103	0.96178	0.998405	chr2:122611029-122611529	Gatm	5	chr2	122611277	122611278
119231	6474	0.507908	9.65786e-33	0.401485	0.25319	chr17:15137484-15137984	Gm5091	5	chr17	15240783	15240784
111464	5514	0.61204	7.43615e-51	0.595336	0.857883	chr15:78940912-78941412	Sox10	5	chr15	79164506	79164507
122915	7072	0.583192	3.6076e-45	0.822258	0.886022	chr17:56116124-56116624	Plin3	5	chr17	56290511	56290512
111281	5484	0.7374	2.60601e-84	0.936979	0.982741	chr15:78403376-78403876	Tst	5	chr15	78405859	78405860
31380	11340	0.647422	1.08285e-58	0.669228	0.967817	chr4:134397158-134397658	Mtfr1l	5	chr4	134535387	134535388
102179	4333	0.564234	9.82722e-42	0.287113	0.976874	chr13:70836000-70836500	Adamts16	5	chr13	70841810	70841811
129074	7728	0.714118	9.96006e-77	0.999466	0.958761	chr19:3929513-3930013	Aldh3b1	5	chr19	3929716	3929717
40012	12289	0.684059	5.42539e-68	0.9992	0.674185	chr5:115543674-115544174	Pxn	5	chr5	115506676	115506677
46990	13125	0.501668	7.5852e-32	0.358315	0.718729	chr6:83435113-83435613	Tet3	5	chr6	83456392	83456393
42294	12505	0.544344	2.32302e-38	0.312336	0.917692	chr5:135889326-135889826	Ywhag	5	chr5	135934641	135934642
9055	8433	0.643584	8.62674e-58	0.872809	0.679711	chr2:25186278-25186778	Abca2	5	chr2	25428674	25428675
70635	16186	0.706601	1.93494e-74	0.5111	0.937856	chr9:46030951-46031451	Sidt2	5	chr9	45955249	45955250
91395	3095	0.508172	8.84355e-33	0.383271	0.607485	chr11:113617532-113618032	Slc39a11	5	chr11	113650071	113650072
71483	16315	0.50636	1.61696e-32	0.719942	0.959501	chr9:58135938-58136438	Islr2	5	chr9	58204319	58204320
47344	13162	0.682762	1.2208e-67	0.970205	0.82872	chr6:86366483-86366983	Pcyox1	5	chr6	86397150	86397151
23040	10273	0.546076	1.20656e-38	0.919684	0.637218	chr3:104638995-104639495	St7l	5	chr3	104864506	104864507
110198	5350	0.62086	1.02729e-52	0.745276	0.782069	chr15:59673954-59674454	Trib1	5	chr15	59648654	59648655
78208	1308	0.699309	2.7463e-72	0.755131	0.314365	chr10:61484799-61485299	Npffr1	5	chr10	61595484	61595485
93038	3227	0.53346	1.30797e-36	0.745424	0.711381	chr11:120293645-120294145	Slc38a10	5	chr11	120151351	120151352
15957	9352	0.525012	2.70709e-35	0.742742	0.999829	chr2:152694616-152695116	Defb19	5	chr2	152580312	152580313
133777	17152	0.530964	3.23327e-36	0.742668	0.960697	chrX:73685603-73686103	Ssr4	5	chrX	73787028	73787029
66169	15716	0.564243	9.79168e-42	0.690672	0.56784	chr8:110629146-110629646	Vac14	5	chr8	110618638	110618639
98572	3859	0.809907	2.85246e-114	0.559739	0.858966	chr12:112718936-112719436	Cep170b	5	chr12	112722174	112722175
9357	8465	0.526413	1.64733e-35	0.581635	0.846605	chr2:26555041-26555541	Dnlz	5	chr2	26352110	26352111
57068	14508	0.59575	1.42331e-47	0.740726	0.825587	chr7:100910130-100910630	Arhgef17	5	chr7	100932161	100932162
19139	9670	0.569657	1.07719e-42	0.964995	0.382319	chr2:180724995-180725495	Slc17a9	5	chr2	180725339	180725340
40012	12292	0.595505	1.58961e-47	0.9992	0.406186	chr5:115543674-115544174	1110006O24Rik	5	chr5	115631816	115631817
41336	12407	0.527711	1.03694e-35	0.543689	0.955969	chr5:124629562-124630062	Kmt5a	5	chr5	124439930	124439931
102819	4429	0.714782	6.20657e-77	0.836404	0.564935	chr13:95249437-95249937	Pde8b	5	chr13	95250304	95250305
91770	3121	0.618212	3.7729e-52	0.433133	0.739747	chr11:115447381-115447881	Fads6	5	chr11	115297664	115297665
78324	1316	0.502372	6.02367e-32	0.338034	0.482627	chr10:62072050-62072550	Fam241b	5	chr10	62111013	62111014
40549	12320	0.58565	1.24454e-45	0.925108	0.525404	chr5:120196777-120197277	Rbm19	5	chr5	120116513	120116514
80024	1532	0.593707	3.55884e-47	0.353269	0.902597	chr10:81139049-81139549	Zbtb7a	5	chr10	81136271	81136272
61218	15050	0.519381	1.9421e-34	0.667627	0.591707	chr8:12781340-12781840	Tubgcp3	5	chr8	12672100	12672101
112724	5638	0.58359	3.03795e-45	0.408962	0.687856	chr15:86260409-86260909	Celsr1	5	chr15	86033777	86033778
97880	3804	0.579597	1.68258e-44	0.381085	0.867282	chr12:108985661-108986161	Yy1	5	chr12	108793311	108793312
74923	16742	0.659544	1.26704e-61	0.994124	0.548132	chr9:110624257-110624757	Klhl18	5	chr9	110476694	110476695
40998	12373	0.738901	7.91406e-85	0.824496	0.980121	chr5:122760786-122761286	Camkk2	5	chr5	122779410	122779411
125559	7332	0.628261	2.53411e-54	0.258273	0.957963	chr18:24140373-24140873	Galnt1	5	chr18	24205344	24205345
52392	13872	0.516359	5.51081e-34	0.668272	0.6829	chr7:25181359-25181859	Cic	5	chr7	25267699	25267700
102437	4366	0.547047	8.33755e-39	0.964603	0.936147	chr13:76056091-76056591	Rhobtb3	5	chr13	75943824	75943825
6818	864	0.638745	1.12633e-56	0.493079	0.861244	chr1:171356473-171356973	Nit1	5	chr1	171345645	171345646
4949	636	0.537362	3.14049e-37	0.966529	0.972887	chr1:134232545-134233045	Adipor1	5	chr1	134415378	134415379
23324	10308	0.542762	4.21487e-38	0.795582	0.856915	chr3:107953213-107953713	Gstm5	5	chr3	107895854	107895855
27582	10901	0.534558	8.77681e-37	0.365754	0.593074	chr4:83468132-83468632	Ccdc171	5	chr4	83525545	83525546
95635	3569	0.695558	3.31762e-71	0.477185	0.696514	chr12:76380091-76380591	Ppp1r36	5	chr12	76417599	76417600
72771	16430	0.639291	8.45637e-57	0.619863	0.859136	chr9:70853676-70854176	Mindy2	5	chr9	70657174	70657175
49505	13382	0.574033	1.75639e-43	0.278413	0.871155	chr6:121098497-121098997	Mical3	5	chr6	121131022	121131023
117940	6341	0.533962	1.09031e-36	0.311106	0.975108	chr16:91533083-91533583	Ifngr2	5	chr16	91547094	91547095
34828	11640	0.531824	2.37056e-36	0.465877	0.908692	chr5:3466055-3466555	Gatad1	5	chr5	3647936	3647937
106469	4915	0.511824	2.58864e-33	0.8918	0.808271	chr14:57737063-57737563	Zdhhc20	5	chr14	57890262	57890263
110519	5376	0.548938	4.04547e-39	0.80958	0.786455	chr15:73117932-73118432	Chrac1	5	chr15	73090412	73090413
55880	14361	0.592248	6.82686e-47	0.769944	0.839257	chr7:80191433-80191933	Sema4b	5	chr7	80186841	80186842
49822	13450	0.520204	1.45968e-34	0.307816	0.605662	chr6:125162584-125163084	Cd27	5	chr6	125237027	125237028
19047	9655	0.523782	4.17922e-35	0.581354	0.985931	chr2:180249199-180249699	Adrm1	5	chr2	180171588	180171589
113935	5797	0.621432	7.74506e-53	0.832684	0.799556	chr15:101070765-101071265	Atg101	5	chr15	101284301	101284302
15983	9365	0.507556	1.08587e-32	0.603702	0.94959	chr2:152764660-152765160	Dusp15	5	chr2	152951582	152951583
129978	7914	0.514482	1.04861e-33	0.408065	0.90442	chr19:8872142-8872642	Uqcc3	5	chr19	8880933	8880934
58653	14750	0.731509	2.57097e-82	0.981305	0.926749	chr7:126797423-126797923	Maz	5	chr7	127027019	127027020
33344	11507	0.529279	5.92463e-36	0.690939	0.253133	chr4:148158900-148159400	Fbxo44	5	chr4	148160094	148160095
47057	13134	0.582247	5.41853e-45	0.94324	0.802916	chr6:83762840-83763340	Paip2b	5	chr6	83831741	83831742
78365	1316	0.541779	6.08996e-38	0.719927	0.482627	chr10:62230427-62230927	Fam241b	5	chr10	62111013	62111014
30482	11227	0.557582	1.39804e-40	0.668643	0.98969	chr4:129227351-129227851	Fndc5	5	chr4	129137060	129137061
643	100	0.608532	3.92846e-50	0.554381	0.761563	chr1:36075927-36076427	Uggt1	5	chr1	36244302	36244303
74722	16700	0.595499	1.59414e-47	0.254509	0.89861	chr9:108390998-108391498	Gpx1	5	chr9	108339080	108339081
52448	13867	0.534471	9.06089e-37	0.380167	0.65949	chr7:25293180-25293680	Dedd2	5	chr7	25219871	25219872
131334	8150	0.613403	3.86848e-51	0.5014	0.571941	chr19:42409120-42409620	Zfyve27	5	chr19	42170567	42170568
111055	5459	0.624827	1.42936e-53	0.922744	0.805252	chr15:76661068-76661568	Arhgap39	5	chr15	76818170	76818171
3528	474	0.558424	1.00247e-40	0.456607	0.771759	chr1:93124060-93124560	Rnpepl1	5	chr1	92910825	92910826
79430	1454	0.598084	4.96024e-48	0.355039	0.369902	chr10:79759034-79759534	Fgf22	5	chr10	79755119	79755120
111340	5496	0.529022	6.49438e-36	0.63043	0.357371	chr15:78570366-78570866	Card10	5	chr15	78803042	78803043
127130	7567	0.582871	4.1425e-45	0.318249	0.255411	chr18:60762485-60762985	Cd74	5	chr18	60803849	60803850
23362	10316	0.60404	3.22147e-49	0.566497	0.255297	chr3:108075273-108075773	Gnat2	5	chr3	108093066	108093067
108484	5141	0.649827	2.90463e-59	0.900285	0.918205	chr14:121128972-121129472	Farp1	5	chr14	121035574	121035575
34489	11582	0.572265	3.6714e-43	0.622027	0.690647	chr4:154910914-154911414	Hes5	5	chr4	154960923	154960924
101942	4278	0.508425	8.12454e-33	0.59129	0.886819	chr13:64081419-64081919	Cdc14b	5	chr13	64274988	64274989
4742	618	0.617552	5.20058e-52	0.529803	0.995215	chr1:133365527-133366027	Etnk2	5	chr1	133363572	133363573
16215	9385	0.726734	9.77934e-81	0.677861	0.447425	chr2:153856152-153856652	Bpifa6	5	chr2	153974945	153974946
89491	2827	0.706599	1.93712e-74	0.889629	0.864092	chr11:97435734-97436234	Npepps	5	chr11	97280576	97280577
121241	6790	0.500723	1.032e-31	0.732109	0.890294	chr17:33808055-33808555	H2-Ke6	5	chr17	34028055	34028056
75832	16828	0.642668	1.40757e-57	0.436571	0.66661	chr9:121434604-121435104	Trak1	5	chr9	121297534	121297535
53303	14026	0.562495	1.97811e-41	0.4883	0.914844	chr7:30739617-30740117	Sbsn	5	chr7	30751471	30751472
53329	14035	0.743744	1.60603e-86	0.616973	0.988779	chr7:30913023-30913523	Lsr	5	chr7	30973469	30973470
115872	6067	0.692236	2.91799e-70	0.813988	0.950103	chr16:23239574-23240074	St6gal1	5	chr16	23224740	23224741
59731	14871	0.643188	1.06711e-57	0.469923	0.657553	chr7:139339145-139339645	Inpp5a	5	chr7	139389109	139389110
51960	13803	0.595018	1.97758e-47	0.547616	0.707906	chr7:19265168-19265668	Bloc1s3	5	chr7	19508331	19508332
106248	4844	0.511826	2.58746e-33	0.505054	0.983709	chr14:55090961-55091461	Pabpn1	5	chr14	54894143	54894144
74998	16757	0.512824	1.84379e-33	0.907205	0.333504	chr9:110879309-110879809	Als2cl	5	chr9	110880174	110880175
17066	9490	0.613108	4.45682e-51	0.804459	0.929255	chr2:163203324-163203824	Oser1	5	chr2	163424697	163424698
23439	10324	0.580899	9.65327e-45	0.618981	0.740032	chr3:108458765-108459265	Mybphl	5	chr3	108364911	108364912
2204	334	0.531169	3.00171e-36	0.322317	0.999032	chr1:74594165-74594665	Wnt6	5	chr1	74771892	74771893
23362	10309	0.682436	1.49626e-67	0.566497	0.996867	chr3:108075273-108075773	Gstm7	5	chr3	107931745	107931746
61628	15101	0.613621	3.487e-51	0.741267	0.996241	chr8:22596931-22597431	Vdac3	5	chr8	22593813	22593814
91770	3120	0.507613	1.06554e-32	0.433133	0.985133	chr11:115447381-115447881	Fdxr	5	chr11	115276969	115276970
33622	11532	0.594505	2.48893e-47	0.707789	0.748918	chr4:149723877-149724377	Slc25a33	5	chr4	149774267	149774268
80316	1578	0.50367	3.93422e-32	0.4009	0.317612	chr10:83127440-83127940	Slc41a2	5	chr10	83337817	83337818
42737	12572	0.590289	1.62753e-46	0.692666	0.984336	chr5:138996469-138996969	Pdgfa	5	chr5	138994953	138994954
82632	1897	0.543181	3.60077e-38	0.881886	0.256038	chr11:3834252-3834752	Sec14l4	5	chr11	4031782	4031783
36891	11910	0.552283	1.11285e-39	0.636017	0.864263	chr5:45419708-45420208	Qdpr	5	chr5	45450229	45450230
15914	9352	0.521599	8.98046e-35	0.716578	0.999829	chr2:152436353-152436853	Defb19	5	chr2	152580312	152580313
41497	12421	0.733635	4.96416e-83	0.935645	0.913876	chr5:125175292-125175792	Ncor2	5	chr5	125179214	125179215
118122	6355	0.731921	1.86923e-82	0.714629	0.969982	chr16:92650126-92650626	Rcan1	5	chr16	92466169	92466170
90239	2955	0.656316	7.87744e-61	0.914608	0.992766	chr11:101316497-101316997	Rnd2	5	chr11	101465040	101465041
63316	15339	0.504416	3.07725e-32	0.699512	0.840738	chr8:70417883-70418383	Pgpep1	5	chr8	70659738	70659739
52952	13953	0.641394	2.77546e-57	0.837967	0.99869	chr7:28849835-28850335	Lgals7	5	chr7	28864386	28864387
29506	11130	0.508924	6.8748e-33	0.713828	0.553429	chr4:120215871-120216371	Foxo6	5	chr4	120287261	120287262
47006	13123	0.546672	9.61796e-39	0.824192	0.744532	chr6:83495883-83496383	Mob1a	5	chr6	83326039	83326040
105697	4755	0.582174	5.59184e-45	0.455889	0.775461	chr14:45504287-45504787	Ero1l	5	chr14	45318572	45318573
4003	546	0.741083	1.38098e-85	0.967989	0.9955	chr1:120073596-120074096	Dbi	5	chr1	120121096	120121097
4843	627	0.598732	3.69504e-48	0.341079	0.935919	chr1:133881736-133882236	Btg2	5	chr1	134079155	134079156
63433	15348	0.518918	2.28071e-34	0.584584	0.832194	chr8:70674665-70675165	2010320M18Rik	5	chr8	70776862	70776863
106282	4862	0.582059	5.8752e-45	0.569935	0.738722	chr14:55513645-55514145	Dcaf11	5	chr14	55560029	55560030
79717	1498	0.529602	5.27648e-36	0.785949	0.930622	chr10:80323544-80324044	Uqcr11	5	chr10	80406821	80406822
94317	3381	0.634642	9.63202e-56	0.791603	0.60925	chr12:28872301-28872801	Adi1	5	chr12	28675207	28675208
78942	1397	0.50734	1.16687e-32	0.708197	0.999715	chr10:75708600-75709100	Chchd10	5	chr10	75933467	75933468
77772	1276	0.527172	1.2567e-35	0.758673	0.776601	chr10:58371409-58371909	Ranbp2	5	chr10	58446852	58446853
67668	15813	0.77989	1.75277e-100	0.664538	0.483311	chr8:122474020-122474520	Zfpm1	5	chr8	122282141	122282142
120359	6677	0.541098	7.85743e-38	0.698327	0.632547	chr17:28034913-28035413	Anks1	5	chr17	27909306	27909307
87552	2573	0.649874	2.83047e-59	0.865199	0.852187	chr11:78345351-78345851	Tlcd1	5	chr11	78176956	78176957
14689	9167	0.53866	1.94484e-37	0.502638	0.960754	chr2:127608922-127609422	Mall	5	chr2	127729897	127729898
72304	16373	0.643068	1.13698e-57	0.780407	0.933128	chr9:64934439-64934939	Rab11a	5	chr9	64737756	64737757
89205	2792	0.518826	2.35444e-34	0.905538	0.887902	chr11:96124235-96124735	Snf8	5	chr11	96034917	96034918
85581	2262	0.529402	5.6684e-36	0.284667	0.859934	chr11:59881403-59881903	Med9	5	chr11	59948214	59948215
79007	1394	0.757516	1.51002e-91	0.855706	0.698735	chr10:76117892-76118392	Derl3	5	chr10	75893398	75893399
91897	3156	0.6045	2.60346e-49	0.380137	0.884256	chr11:116040605-116041105	Mrpl38	5	chr11	116138868	116138869
51937	13798	0.506586	1.49997e-32	0.566852	0.335327	chr7:19171833-19172333	Klc3	5	chr7	19404104	19404105
116404	6127	0.626364	6.60419e-54	0.968315	0.821998	chr16:32656739-32657239	Fyttd1	5	chr16	32877784	32877785
107049	4978	0.544578	2.12723e-38	0.619856	0.994703	chr14:65970342-65970842	Clu	5	chr14	65968483	65968484
116222	6094	0.73838	1.19725e-84	0.982187	0.653053	chr16:30502563-30503063	Tmem44	5	chr16	30550578	30550579
63440	15332	0.557132	1.67077e-40	0.821717	0.880781	chr8:70695278-70695778	Kxd1	5	chr8	70523180	70523181
74725	16695	0.700587	1.16547e-72	0.661047	0.98781	chr9:108404845-108405345	Dag1	5	chr9	108263958	108263959
115869	6068	0.589163	2.67408e-46	0.846444	0.535771	chr16:23232707-23233207	BC106179	5	chr16	23225330	23225331
120284	6677	0.739326	5.64024e-85	0.949709	0.632547	chr17:27734231-27734731	Anks1	5	chr17	27909306	27909307
30486	11224	0.589002	2.86919e-46	0.798131	0.857599	chr4:129231985-129232485	Rnf19b	5	chr4	129058271	129058272
37559	11993	0.629104	1.6509e-54	0.486766	0.453008	chr5:72699476-72699976	Txk	5	chr5	72752777	72752778
60710	15004	0.711587	5.98584e-76	0.923255	0.793005	chr8:3609002-3609502	Pet100	5	chr8	3621551	3621552
78971	1397	0.581101	8.85583e-45	0.790003	0.999715	chr10:75889413-75889913	Chchd10	5	chr10	75933467	75933468
46131	12997	0.503234	4.53933e-32	0.891267	0.277968	chr6:54429367-54429867	Prr15	5	chr6	54327012	54327013
95966	3599	0.515453	7.52024e-34	0.988826	0.555252	chr12:80270825-80271325	Dcaf5	5	chr12	80436601	80436602
32452	11424	0.577772	3.65193e-44	0.959016	0.697368	chr4:139336747-139337247	Ubr4	5	chr4	139352587	139352588
54011	14127	0.548835	4.20797e-39	0.932822	0.323251	chr7:44686050-44686550	5430431A17Rik	5	chr7	44484517	44484518
88783	2751	0.726343	1.30823e-80	0.952413	0.709615	chr11:94133201-94133701	Spag9	5	chr11	93996091	93996092
85875	2299	0.515471	7.47294e-34	0.965544	0.400946	chr11:61684113-61684613	Fam83g	5	chr11	61684410	61684411
22640	10217	0.512297	2.20522e-33	0.681114	0.97733	chr3:98338533-98339033	Hmgcs2	5	chr3	98280431	98280432
52867	13944	0.650613	1.88617e-59	0.4663	0.813112	chr7:28556570-28557070	Fbxo17	5	chr7	28716782	28716783
57536	14603	0.635024	7.89285e-56	0.610275	0.555423	chr7:109998306-109998806	Swap70	5	chr7	110221703	110221704
118023	6352	0.530875	3.33921e-36	0.473421	0.919799	chr16:92104201-92104701	Mrps6	5	chr16	92058322	92058323
25633	10646	0.600433	1.69885e-48	0.57141	0.843244	chr4:32923389-32923889	Rragd	5	chr4	32982998	32982999
110899	5428	0.543625	3.04826e-38	0.695007	0.559125	chr15:76125020-76125520	Smpd5	5	chr15	76294434	76294435
30248	11208	0.571585	4.86784e-43	0.355165	0.493393	chr4:127312910-127313410	Dlgap3	5	chr4	127169204	127169205
22084	10084	0.617526	5.26661e-52	0.456422	0.962121	chr3:90404026-90404526	Npr1	5	chr3	90465866	90465867
100495	4144	0.613474	3.74036e-51	0.69583	0.564422	chr13:47202176-47202676	Rnf144b	5	chr13	47122720	47122721
130676	8029	0.500629	1.06418e-31	0.26283	0.923616	chr19:25529125-25529625	Dmrt1	5	chr19	25505706	25505707
3551	479	0.514682	9.79238e-34	0.284986	0.406926	chr1:93229201-93229701	Aqp12	5	chr1	93006334	93006335
57024	14502	0.514905	9.07316e-34	0.71411	0.74607	chr7:100658189-100658689	Coa4	5	chr7	100537100	100537101
26215	10754	0.602611	6.24215e-49	0.928783	0.793062	chr4:44983345-44983845	Zcchc7	5	chr4	44756559	44756560
60000	14922	0.517102	4.2704e-34	0.859382	0.253645	chr7:141429133-141429633	Irf7	5	chr7	141266424	141266425
26786	10822	0.546275	1.11851e-38	0.603784	0.912793	chr4:55420220-55420720	Klf4	5	chr4	55532475	55532476
111719	5541	0.513471	1.47975e-33	0.840494	0.861529	chr15:80014747-80015247	Syngr1	5	chr15	80091334	80091335
43343	12613	0.580181	1.31185e-44	0.53127	0.923901	chr5:142780656-142781156	Tnrc18	5	chr5	142817387	142817388
56045	14381	0.627821	3.16284e-54	0.993383	0.445489	chr7:81212189-81212689	Zfp592	5	chr7	80993684	80993685
118907	6440	0.536107	4.98234e-37	0.286075	0.981943	chr17:10393790-10394290	Qk	5	chr17	10319361	10319362
118927	6440	0.590726	1.34196e-46	0.284527	0.981943	chr17:10500713-10501213	Qk	5	chr17	10319361	10319362
132337	8261	0.536285	4.66611e-37	0.444722	0.589314	chr19:55147528-55148028	Acsl5	5	chr19	55253369	55253370
41498	12423	0.583516	3.13676e-45	0.30134	0.911483	chr5:125175813-125176313	Ubc	5	chr5	125390017	125390018
129072	7723	0.504279	3.21982e-32	0.871808	0.721178	chr19:3926246-3926746	1810055G02Rik	5	chr19	3708333	3708334
102315	4347	0.509691	5.31307e-33	0.651904	0.885851	chr13:73748537-73749037	Slc12a7	5	chr13	73733094	73733095
68181	15873	0.52367	4.34702e-35	0.666812	0.315448	chr8:124926402-124926902	Exoc8	5	chr8	124897705	124897706
59983	14938	0.660015	9.68305e-62	0.593328	0.969412	chr7:141340495-141340995	Cd151	5	chr7	141467362	141467363
91912	3153	0.833123	9.52834e-127	0.989078	0.862611	chr11:116075694-116076194	Wbp2	5	chr11	116086964	116086965
31361	11340	0.761698	3.82478e-93	0.900544	0.967817	chr4:134343366-134343866	Mtfr1l	5	chr4	134535387	134535388
23708	10378	0.699643	2.19319e-72	0.95374	0.65704	chr3:121532107-121532607	F3	5	chr3	121723537	121723538
40260	12311	0.821479	2.9015e-120	0.97883	0.999373	chr5:117997373-117997873	Tesc	5	chr5	118027824	118027825
60453	14984	0.571529	4.98139e-43	0.303096	0.955001	chr7:144222796-144223296	Cttn	5	chr7	144470935	144470936
112851	5662	0.698165	5.89019e-72	0.963099	0.354238	chr15:89110109-89110609	Miox	5	chr15	89334473	89334474
19010	9655	0.544327	2.33833e-38	0.4116	0.985931	chr2:180113912-180114412	Adrm1	5	chr2	180171588	180171589
114690	5891	0.566035	4.73748e-42	0.734295	0.724596	chr16:4997511-4998011	AU021092	5	chr16	5222299	5222300
91909	3152	0.666051	2.9647e-63	0.493042	0.474254	chr11:116071974-116072474	Unc13d	5	chr11	116077961	116077962
40542	12320	0.639635	7.05017e-57	0.727729	0.525404	chr5:120172681-120173181	Rbm19	5	chr5	120116513	120116514
119557	6573	0.541936	5.74281e-38	0.624917	0.562201	chr17:24472413-24472913	Noxo1	5	chr17	24696234	24696235
72304	16380	0.747455	7.67575e-88	0.780407	0.855263	chr9:64934439-64934939	Igdcc3	5	chr9	65141189	65141190
123340	7121	0.682359	1.56885e-67	0.97202	0.689964	chr17:65648661-65649161	Ppp4r1	5	chr17	65783355	65783356
3916	536	0.516498	5.25402e-34	0.369185	0.9865	chr1:119397100-119397600	Inhbb	5	chr1	119422248	119422249
106248	4853	0.517763	3.40048e-34	0.505054	0.834188	chr14:55090961-55091461	Zfhx2	5	chr14	55092048	55092049
9494	8494	0.550381	2.32365e-39	0.639833	0.627364	chr2:27325076-27325576	Vav2	5	chr2	27427608	27427609
58719	14750	0.668677	6.3484e-64	0.59212	0.926749	chr7:127088988-127089488	Maz	5	chr7	127027019	127027020
28711	11023	0.615425	1.45992e-51	0.385643	0.940248	chr4:109221886-109222386	Eps15	5	chr4	109280275	109280276
53342	14034	0.639184	8.94636e-57	0.67832	0.888243	chr7:30966845-30967345	Usf2	5	chr7	30956803	30956804
127382	7589	0.712464	3.22237e-76	0.489693	0.896844	chr18:61955208-61955708	Sh3tc2	5	chr18	61953075	61953076
110899	5422	0.592343	6.54504e-47	0.695007	0.952894	chr15:76125020-76125520	Nrbp2	5	chr15	76091626	76091627
54212	14158	0.570381	7.99561e-43	0.925804	0.764867	chr7:45277281-45277781	Prrg2	5	chr7	45062422	45062423
57830	14619	0.553122	8.036e-40	0.353313	0.842504	chr7:113197140-113197640	Rassf10	5	chr7	112953962	112953963
106775	4952	0.632701	2.62875e-55	0.998911	0.875883	chr14:63067559-63068059	Ctsb	5	chr14	63122462	63122463
104429	4642	0.637723	1.92738e-56	0.97162	0.307701	chr14:21847962-21848462	Lrmda	5	chr14	22019712	22019713
37176	11945	0.590401	1.54896e-46	0.772567	0.712463	chr5:63936662-63937162	Pgm1	5	chr5	64092950	64092951
5025	639	0.551535	1.48712e-39	0.72793	0.972032	chr1:134710359-134710859	Kdm5b	5	chr1	134560178	134560179
31384	11340	0.587851	4.75707e-46	0.419728	0.967817	chr4:134417032-134417532	Mtfr1l	5	chr4	134535387	134535388
65677	15623	0.616377	9.20926e-52	0.9792	0.623946	chr8:105295740-105296240	Tradd	5	chr8	105264594	105264595
64099	15439	0.510984	3.43902e-33	0.291166	0.859307	chr8:80847835-80848335	Gab1	5	chr8	80880519	80880520
113838	5783	0.652669	6.04546e-60	0.495947	0.483823	chr15:100436337-100436837	Smagp	5	chr15	100636940	100636941
[truncated: 22,999 more rows]
