# Supplementary material for: The single-cell chromatin landscape in gonadal cell lineage specification
Source: BMC Genomics. 2024 May 13;25:464. doi: 10.1186/s12864-024-10376-1 (PMC11092170; doi:10.1186/s12864-024-10376-1)
Supplement: Supplementary file 5 — Supplementary Material 5 [file 12864_2024_10376_MOESM5_ESM.xlsx]

## Sheet: All peaks
Supplementary Table S4. List of peaks with differential accessibility along the Sertoli cell differentiation pseudotime (all peaks).
	seqnames	start	end	width	strand	annotation	geneChr	geneStart	geneEnd	geneLength	geneStrand	geneId	transcriptId	distanceToTSS	ENSEMBL	SYMBOL	GENENAME	T.0_1	T.1_2	T.2_3	T.3_4	T.4_5	T.5_6	T.6_7	T.7_8	T.8_9	T.9_10	T.10_11	T.11_12	T.12_13	T.13_14	T.14_15	T.15_16	T.16_17	T.17_18	T.18_19	T.19_20	T.20_21	T.21_22	T.22_23	T.23_24	T.24_25	T.25_26	T.26_27	T.27_28	T.28_29	T.29_30	T.30_31	T.31_32
chr7:99360074_99360574	chr7	99360074	99360574	501	*	Distal Intergenic	7	99345389	99353239	7851	2	12406	ENSMUST00000094154.5	-6835	ENSMUSG00000070436	Serpinh1	serine (or cysteine) peptidase inhibitor, clade H, member 1	1.5	1.5	1.5	1.5	1.5	1.5	1.5	1.5	1.5	1.5	1.5	1.5	1.5	1.5	1.5	1.39669	1.28545	1.17994	1.04084	1.09651	0.861237	0.82412	0.603877	0.454757	0.260252	0.555718	0.513926	0.380264	0.135202	0.00640809	-0.21993	-0.290063
chr13:60177153_60177653	chr13	60177153	60177653	501	*	Promoter	13	60174405	60177365	2961	2	14451	ENSMUST00000065086.5	0	ENSMUSG00000052957	Gas1	growth arrest specific 1	1.5	1.5	1.5	1.5	1.5	1.5	1.5	1.5	1.5	1.5	1.5	1.1772	1.02015	0.82185	0.677479	0.601365	0.622588	0.609671	0.544851	0.509671	0.434216	0.528985	0.480645	0.519783	0.601398	0.518796	0.383752	0.156641	0.0775117	0.0464494	-0.137272	-0.13209
chr7:143460730_143461230	chr7	143460730	143461230	501	*	Promoter	7	143458339	143460996	2658	2	12577	ENSMUST00000167912.8	0	ENSMUSG00000037664	Cdkn1c	cyclin-dependent kinase inhibitor 1C (P57)	1.5	1.5	1.5	1.5	1.5	1.5	1.5	1.5	1.5	1.5	1.46535	1.5	1.4475	1.45155	1.3486	1.22332	0.978992	0.825563	0.696508	0.701316	0.619843	0.557222	0.811972	0.769698	0.499253	0.168256	-0.107158	-0.298116	-0.37744	-0.341557	-0.489628	-0.44211
chr19:5457078_5457578	chr19	5457078	5457578	501	*	Promoter	19	5453185	5457504	4320	2	240514	ENSMUST00000236881.1	0	ENSMUSG00000095098	Ccdc85b	coiled-coil domain containing 85B	1.5	1.5	1.5	1.5	1.5	1.5	1.5	1.5	1.5	1.5	1.5	1.5	1.5	1.5	1.25896	1.25509	1.16429	0.962114	1.06743	0.915405	0.82133	0.775106	0.815229	1.02121	1.03448	0.870733	0.802559	0.727187	0.998888	0.734891	0.453016	0.106773
chr5:135903539_135904039	chr5	135903539	135904039	501	*	Distal Intergenic	5	135888018	135889561	1544	1	15507	ENSMUST00000111155.1	15521	ENSMUSG00000004951	Hspb1	heat shock protein 1	1.5	1.5	1.5	1.5	1.5	1.5	1.5	1.5	1.5	1.5	1.5	1.5	1.46511	1.22623	0.99448	0.908639	0.75595	0.42632	0.342267	0.490869	0.174849	-0.0583976	-0.219558	-0.503153	-0.221076	-0.143358	-0.142173	-0.0270951	-0.149325	-0.0688876	0.276072	0.541016
chr9:67049164_67049664	chr9	67049164	67049664	501	*	Promoter	9	67022590	67049267	26678	2	22003	ENSMUST00000113705.7	0	ENSMUSG00000032366	Tpm1	tropomyosin 1, alpha	1.5	1.5	1.5	1.5	1.5	1.5	1.5	1.5	1.5	1.5	1.47991	1.00518	1.08024	0.99631	0.969406	0.759171	0.738359	0.768015	0.598386	0.886234	1.01386	0.883967	1.31791	1.21646	1.12538	0.950388	0.951488	0.671007	0.668193	0.3314	0.18134	0.0573576
chr4:155839464_155839964	chr4	155839464	155839964	501	*	Promoter	4	155839680	155842130	2451	1	74761	ENSMUST00000141883.7	0	ENSMUSG00000029070	Mxra8	matrix-remodelling associated 8	1.5	1.5	1.5	1.5	1.5	1.5	1.5	1.5	1.5	1.49764	1.2662	1.16337	1.1049	1.08522	0.997121	0.893222	0.676946	0.84073	0.864893	0.917687	0.91731	0.833641	0.735111	0.611902	0.656294	0.603365	0.604291	0.398404	0.309319	-0.0648051	0.0926954	0.094467
chr4:141239240_141239740	chr4	141239240	141239740	501	*	Promoter	4	141239499	141246412	6914	1	213649	ENSMUST00000141834.8	0	ENSMUSG00000028919	Arhgef19	Rho guanine nucleotide exchange factor (GEF) 19	1.5	1.5	1.5	1.5	1.5	1.5	1.5	1.5	1.5	1.5	1.5	1.5	1.5	1.5	1.38417	1.0463	0.995103	0.718954	0.533932	0.78686	0.673146	0.424467	0.501473	0.378069	0.518449	0.61303	0.473886	0.447505	0.381036	0.441956	0.389654	0.221593
chr16:20695927_20696427	chr16	20695927	20696427	501	*	Promoter	16	20696175	20701659	5485	1	78408	ENSMUST00000128273.1	0	ENSMUSG00000050821	Fam131a	family with sequence similarity 131, member A	1.5	1.5	1.5	1.5	1.5	1.5	1.5	1.5	1.5	1.5	1.5	1.36164	1.4454	1.13201	1.0284	0.852823	0.65127	0.95974	0.879777	0.764136	0.556202	0.380592	0.403847	0.0703486	0.141024	-0.18407	-0.292192	-0.16954	-0.47801	-0.567616	-0.387556	-0.59217
chr13:53475688_53476188	chr13	53475688	53476188	501	*	Distal Intergenic	13	53466884	53473074	6191	2	17702	ENSMUST00000021922.9	-2614	ENSMUSG00000021469	Msx2	msh homeobox 2	1.5	1.5	1.5	1.5	1.5	1.5	1.5	1.5	1.5	1.5	1.5	1.5	1.5	1.36226	1.0846	0.741213	0.551495	0.462599	0.517681	0.471767	0.0587568	0.0742965	-0.219642	-0.266125	-0.176773	-0.37626	-0.37626	-0.617083	-0.707936	-0.879527	-0.545321	-0.382803
chr11:78188441_78188941	chr11	78188441	78188941	501	*	Promoter	11	78188779	78192188	3410	1	19376	ENSMUST00000108322.8	0	ENSMUSG00000002059	Rab34	RAB34, member RAS oncogene family	1.5	1.5	1.5	1.5	1.5	1.5	1.5	1.5	1.5	1.38637	1.45824	1.5	1.46083	1.37377	1.3673	1.06245	0.532849	0.863038	0.805324	0.836077	0.998558	1.19471	0.967695	0.698614	0.797437	0.538876	0.2836	0.408327	0.433453	0.193051	-0.0696011	-0.181387
chr2:167789460_167789960	chr2	167789460	167789960	501	*	Distal Intergenic	2	167691181	167697801	6621	1	329562	ENSMUST00000130679.1	98279	ENSMUSG00000006462	A530013C23Rik	RIKEN cDNA A530013C23 gene	1.5	1.5	1.5	1.5	1.5	1.5	1.5	1.5	1.5	1.5	1.23574	0.880662	0.650769	0.189262	0.0223912	-0.0229769	-0.0229769	-0.284167	-0.192618	-0.192618	-0.192618	-0.0431598	-0.0431598	-0.140342	-0.140342	-0.247526	-0.357993	-0.357993	-0.357993	-0.449542	-0.449542	-0.449542
chr9:108832367_108832867	chr9	108832367	108832867	501	*	Promoter	9	108831740	108832820	1081	1	107934	ENSMUST00000192235.1	627	ENSMUSG00000023473	Celsr3	cadherin, EGF LAG seven-pass G-type receptor 3	1.5	1.5	1.5	1.5	1.5	1.5	1.5	1.5	1.5	1.5	1.5	1.5	1.5	1.5	1.5	1.29034	1.09222	0.693584	0.337163	0.0637109	0.0188075	-0.165946	-0.152153	-0.137005	-0.190297	-0.143035	-0.23417	-0.0454859	-0.011153	-0.0380585	0.112601	0.0754792
chr2:90745199_90745699	chr2	90745199	90745699	501	*	Promoter	2	90745370	90781021	35652	1	55935	ENSMUST00000013759.5	0	ENSMUSG00000008200	Fnbp4	formin binding protein 4	1.5	1.5	1.5	1.5	1.5	1.5	1.5	1.5	1.5	1.5	1.5	1.5	1.5	1.12993	1.26678	1.42325	1.10313	0.567305	0.409038	0.0420722	-0.0945762	-0.27916	-0.239846	-0.394723	-0.0284486	-0.19417	-0.298516	-0.697077	-0.68372	-0.862548	-1.05012	-1.09434
chr5:118214396_118214896	chr5	118214396	118214896	501	*	Intron (ENSMUST00000117177.7/269695, intron 8 of 11)	5	118194054	118201232	7179	2	269695	ENSMUST00000132831.1	-13164	ENSMUSG00000032850	Rnft2	ring finger protein, transmembrane 2	1.5	1.5	1.5	1.5	1.5	1.5	1.5	1.5	1.5	1.5	1.48653	1.25957	0.86385	0.600137	0.00625245	0.0118363	-0.251327	-0.267408	-0.351356	-0.200331	-0.00745847	-0.0285659	-0.0309407	-0.221465	-0.173989	-0.173989	-0.173418	-0.0820843	-0.180603	-0.0533575	-0.369576	-0.360773
chr17:46084106_46084606	chr17	46084106	46084606	501	*	Exon (ENSMUST00000233284.1/ENSMUST00000233284.1, exon 1 of 3)	17	46110986	46128910	17925	1	68565	ENSMUST00000024763.9	-26380	ENSMUSG00000023967	Mrps18a	mitochondrial ribosomal protein S18A	1.5	1.5	1.5	1.5	1.5	1.5	1.5	1.5	1.5	1.5	1.5	1.36946	1.20587	0.803819	0.670974	0.74771	0.651133	0.494658	0.596625	0.386356	0.287371	0.448932	0.531796	0.431161	0.576412	0.524414	0.479891	0.291698	0.120317	0.0731795	-0.0364008	0.0199597
chr19:10605215_10605715	chr19	10605215	10605715	501	*	Promoter	19	10605327	10629819	24493	1	13194	ENSMUST00000025649.9	0	ENSMUSG00000024740	Ddb1	damage specific DNA binding protein 1	1.5	1.5	1.5	1.5	1.5	1.5	1.5	1.5	1.5	1.5	1.5	1.5	1.24765	1.33682	1.18741	0.734382	0.759854	0.300219	0.139645	-0.111783	0.0352711	0.023553	-0.0962151	-0.292756	-0.119683	-0.327791	-0.248585	-0.497309	-0.196336	-0.0269287	-0.169161	-0.392484
chr4:126147789_126148289	chr4	126147789	126148289	501	*	Promoter	4	126148003	126149875	1873	1	230752	ENSMUST00000106152.2	0	ENSMUSG00000050212	Eva1b	eva-1 homolog B (C. elegans)	1.5	1.5	1.5	1.5	1.5	1.5	1.5	1.5	1.5	1.5	1.5	1.5	1.45197	1.5	1.43425	1.11501	0.939635	0.881544	0.545167	0.348139	0.346177	0.414377	0.13674	0.230236	-0.0168251	0.135639	0.384847	0.550313	0.511539	0.787735	0.774759	0.575922
chr14:70074757_70075257	chr14	70074757	70075257	501	*	Distal Intergenic	14	70077203	70079955	2753	1	13655	ENSMUST00000035908.2	-1946	ENSMUSG00000033730	Egr3	early growth response 3	1.5	1.5	1.5	1.5	1.5	1.5	1.5	1.5	1.5	1.5	1.5	1.37068	0.815479	0.787936	0.744146	0.823886	0.544172	0.737512	0.604082	0.15346	0.427749	0.345456	0.475874	0.183294	0.0426123	-0.0321007	-0.0783666	0.0550477	-0.258304	-0.445887	-0.445887	-0.257035
chr17:31658625_31659125	chr17	31658625	31659125	501	*	Promoter	17	31647081	31658769	11689	2	108121	ENSMUST00000166526.8	0	ENSMUSG00000061613	U2af1	U2 small nuclear ribonucleoprotein auxiliary factor (U2AF) 1	1.5	1.5	1.5	1.5	1.5	1.5	1.5	1.5	1.5	1.5	1.5	1.5	1.5	1.5	1.5	1.17043	0.904123	0.811314	0.428268	0.482264	0.0357825	-0.158874	-0.341997	-0.28956	-0.361861	0.0154764	0.217227	0.232875	0.54629	0.735687	0.455272	0.597127
chr13:53472574_53473074	chr13	53472574	53473074	501	*	Promoter	13	53466884	53473074	6191	2	17702	ENSMUST00000021922.9	0	ENSMUSG00000021469	Msx2	msh homeobox 2	1.5	1.5	1.5	1.5	1.5	1.5	1.5	1.5	1.5	1.5	1.5	1.5	1.5	1.42201	1.46073	1.32185	1.32345	0.819873	1.009	1.38771	1.09327	1.05332	0.826612	0.498072	0.310934	0.128807	0.0743618	-0.286863	-0.286863	-0.315262	-0.693967	-0.690203
chr11:117482569_117483069	chr11	117482569	117483069	501	*	Exon (ENSMUST00000212879.1/ENSMUST00000212879.1, exon 1 of 2)	11	117484368	117489014	4647	1	432615	ENSMUST00000092394.3	-1299	ENSMUSG00000069588	Gm11733	predicted gene 11733	1.5	1.5	1.5	1.5	1.5	1.5	1.5	1.5	1.5	1.5	1.5	1.5	1.5	1.28672	1.17293	0.979147	0.979565	0.881564	0.488103	0.377789	0.319172	0.23054	-0.0935039	-0.216594	-0.437891	-0.387997	-0.507326	-0.411311	-0.595453	-0.434692	-0.49804	-0.436459
chr1:134344474_134344974	chr1	134344474	134344974	501	*	Downstream (1-2kb)	1	134347910	134350305	2396	2	57439	ENSMUST00000189572.1	5331	ENSMUSG00000042305	Tmem183a	transmembrane protein 183A	1.5	1.5	1.5	1.5	1.5	1.5	1.5	1.5	1.5	1.5	1.25889	0.941178	0.489142	0.10994	-0.126838	-0.340846	-0.676915	-0.775018	-0.852913	-0.793496	-1.08829	-1.04627	-0.888935	-0.84482	-0.794346	-0.688066	-0.637486	-0.54137	-0.563867	-0.314338	-0.322158	-0.441334
chr2:119112549_119113049	chr2	119112549	119113049	501	*	Promoter	2	119112793	119123846	11054	1	19361	ENSMUST00000140939.7	0	ENSMUSG00000027323	Rad51	RAD51 recombinase	1.5	1.5	1.5	1.5	1.5	1.5	1.5	1.5	1.5	1.5	1.5	1.5	1.5	1.5	1.5	1.27708	1.09011	0.756046	0.759514	0.571956	0.069403	-0.024784	-0.450883	-0.357733	-0.377173	-0.327217	-0.0580945	-0.19144	0.0247433	0.0387254	0.200785	0.492264
chr4:149307561_149308061	chr4	149307561	149308061	501	*	Promoter	4	149176319	149307692	131374	2	16561	ENSMUST00000060537.12	0	ENSMUSG00000063077	Kif1b	kinesin family member 1B	1.5	1.5	1.5	1.5	1.5	1.5	1.5	1.5	1.5	1.5	1.5	1.5	1.5	1.5	1.5	1.40831	1.13857	0.804226	0.73365	0.478671	0.43836	0.202668	0.310554	0.352954	0.557684	0.622479	0.776169	0.71087	0.684393	0.762135	0.788004	0.679034
chr8:123374134_123374634	chr8	123374134	123374634	501	*	Promoter	8	123373873	123401231	27359	1	66855	ENSMUST00000212569.1	261	ENSMUSG00000001472	Tcf25	transcription factor 25 (basic helix-loop-helix)	1.5	1.5	1.5	1.5	1.5	1.5	1.5	1.30896	1.29321	1.44024	1.07869	1.11369	0.864566	0.770136	0.872112	0.754901	0.75568	0.870661	0.71369	0.886737	0.525211	0.632071	0.565358	0.869019	0.906993	1.08246	0.878225	1.05057	1.21053	1.32164	1.46593	1.5
chr7:16387573_16388073	chr7	16387573	16388073	501	*	Promoter	7	16320234	16387806	67573	2	56459	ENSMUST00000211741.1	0	ENSMUSG00000052833	Sae1	SUMO1 activating enzyme subunit 1	1.5	1.5	1.5	1.5	1.5	1.5	1.5	1.5	1.5	1.5	1.5	1.5	1.39528	1.5	1.35813	1.286	0.87503	0.614439	0.358232	0.392252	0.23067	0.63556	0.513877	0.548641	0.308495	-0.00968858	-0.205073	-0.41914	-0.277261	-0.429099	-0.531308	-0.711318
chr11:78497546_78498046	chr11	78497546	78498046	501	*	Promoter	11	78473291	78497754	24464	2	237868	ENSMUST00000061174.6	0	ENSMUSG00000050132	Sarm1	sterile alpha and HEAT/Armadillo motif containing 1	1.5	1.5	1.5	1.5	1.5	1.5	1.5	1.5	1.5	1.5	1.33245	1.15469	0.951694	0.575443	0.706868	0.459457	0.139351	-0.0498185	0.0963985	0.15677	0.219052	0.196483	0.160653	0.15589	-0.134673	-0.499604	-0.377804	-0.540455	-0.552836	-0.666179	-0.903185	-0.901159
chr7:46795830_46796330	chr7	46795830	46796330	501	*	Promoter	7	46796103	46823800	27698	1	14884	ENSMUST00000006774.10	0	ENSMUSG00000006599	Gtf2h1	general transcription factor II H, polypeptide 1	1.5	1.5	1.5	1.5	1.5	1.5	1.5	1.5	1.5	1.5	1.5	1.06854	0.418399	0.691397	0.774987	0.606469	0.496544	0.231253	0.140661	0.129759	-0.159203	-0.311125	-0.424839	-0.619723	-0.677475	-0.907221	-0.723435	-0.398147	-0.0965796	0.400316	0.432468	0.492819
chr9:41890257_41890757	chr9	41890257	41890757	501	*	Exon (ENSMUST00000217258.1/ENSMUST00000217258.1, exon 1 of 3)	9	41969739	41974587	4849	2	20660	ENSMUST00000134560.1	83830	ENSMUSG00000049313	Sorl1	sortilin-related receptor, LDLR class A repeats-containing	1.5	1.5	1.5	1.5	1.5	1.5	1.5	1.5	1.5	1.5	1.5	1.5	1.5	1.38861	1.07816	0.935189	0.936587	0.74515	0.44153	0.0968786	-0.16144	-0.31829	-0.35455	-0.344053	0.188899	0.158394	0.102344	0.335857	0.236884	0.184774	0.176733	0.238606
chr5:140505261_140505761	chr5	140505261	140505761	501	*	Promoter	5	140505550	140525724	20175	1	59031	ENSMUST00000043050.8	0	ENSMUSG00000036599	Chst12	carbohydrate sulfotransferase 12	1.5	1.5	1.5	1.5	1.5	1.5	1.5	1.5	1.5	1.5	1.5	1.5	1.5	1.5	1.49157	1.26185	0.956204	0.438488	0.0984199	0.276747	-0.0753357	-0.110524	-0.253025	-0.283828	-0.66116	-0.73239	-0.985733	-0.877456	-0.676564	-0.336882	-0.266211	-0.209723
chr2:84840028_84840528	chr2	84840028	84840528	501	*	Promoter	2	84840199	84863581	23383	1	72401	ENSMUST00000111624.7	0	ENSMUSG00000027075	Slc43a1	solute carrier family 43, member 1	1.5	1.5	1.5	1.5	1.5	1.5	1.5	1.5	1.5	1.5	1.5	1.5	1.3306	1.16308	1.34205	1.33165	1.23946	1.14011	0.944994	0.7372	0.586868	0.506657	0.711815	0.60343	0.64075	0.395165	0.299533	0.372494	0.29994	0.38699	0.258706	0.21006
chr8:26833186_26833686	chr8	26833186	26833686	501	*	Intron (ENSMUST00000210732.1/72316, intron 1 of 2)	8	26814593	26824423	9831	2	72316	ENSMUST00000189978.1	-8763	ENSMUSG00000100335	2310008N11Rik	RIKEN cDNA 2310008N11 gene	1.5	1.5	1.5	1.5	1.5	1.5	1.5	1.5	1.5	1.5	1.5	1.5	1.5	1.5	1.5	1.44014	1.28002	1.43973	1.45704	1.19517	0.701187	0.614888	0.510643	0.443747	0.219046	0.234012	0.294988	0.204696	-0.0246424	-0.176127	0.0591315	0.291239
chr14:21903641_21904141	chr14	21903641	21904141	501	*	Distal Intergenic	14	21845855	21848977	3123	2	69156	ENSMUST00000124549.8	-54664	ENSMUSG00000021773	Comtd1	catechol-O-methyltransferase domain containing 1	1.5	1.5	1.5	1.5	1.5	1.5	1.5	1.5	1.5	1.5	1.5	1.40527	0.970374	0.953848	0.924855	0.930992	0.58003	0.370794	0.612819	0.856417	0.802846	0.660325	0.657715	0.529036	0.422164	0.231732	0.481617	0.813296	0.877458	0.635433	0.391834	0.343056
chr6:72216625_72217125	chr6	72216625	72217125	501	*	Intron (ENSMUST00000206425.1/71093, intron 3 of 3)	6	72206177	72234537	28361	2	71093	ENSMUST00000206425.1	17412	ENSMUSG00000037621	Atoh8	atonal bHLH transcription factor 8	1.5	1.5	1.5	1.5	1.5	1.5	1.5	1.15646	1.04483	1.34459	1.28609	1.09872	1.19543	1.098	0.824109	1.12638	1.21979	1.42283	1.5	1.5	1.28723	1.08533	1.05213	0.893285	0.791571	0.635841	0.418401	0.558119	0.375307	0.178668	0.785521	0.889961
chr2:5942526_5943026	chr2	5942526	5943026	501	*	Promoter	2	5896115	5942792	46678	2	209692	ENSMUST00000095147.8	0	ENSMUSG00000025815	Dhtkd1	dehydrogenase E1 and transketolase domain containing 1	1.5	1.5	1.5	1.5	1.5	1.5	1.5	1.5	1.5	1.5	1.5	1.24524	1.2578	0.836304	1.09143	0.693271	0.937402	0.686734	0.333619	0.0351074	-0.485777	-0.467767	-0.691557	-0.837189	-0.944665	-0.686422	-0.409974	-0.472711	-0.505624	-0.459894	-0.32724	-0.138882
chr18:6764847_6765347	chr18	6764847	6765347	501	*	Promoter	18	6765145	6794429	29285	1	19330	ENSMUST00000234810.1	0	ENSMUSG00000073639	Rab18	RAB18, member RAS oncogene family	1.5	1.5	1.5	1.5	1.5	1.5	1.5	1.5	1.5	1.5	1.5	1.5	1.5	1.5	1.5	1.5	1.5	1.04665	0.885535	0.565376	0.240902	0.31696	0.174809	-0.309712	-0.626556	-0.451999	-0.408264	-0.609327	-0.826487	-1.5	-1.5	-1.33373
chr9:119444678_119445178	chr9	119444678	119445178	501	*	Promoter	9	119444943	119465517	20575	1	208194	ENSMUST00000035094.13	0	ENSMUSG00000042787	Exog	endo/exonuclease (5'-3'), endonuclease G-like	1.5	1.5	1.5	1.5	1.5	1.5	1.5	1.5	1.5	1.5	1.5	1.5	1.5	1.5	1.37053	1.22999	0.977479	1.05909	0.685481	0.42337	0.254432	0.326678	0.440147	0.303821	0.407586	0.554461	0.55619	0.403371	0.349	0.151159	-0.0575023	-0.302046
chr9:45935727_45936227	chr9	45935727	45936227	501	*	Promoter	9	45929619	45936058	6440	2	21345	ENSMUST00000034590.3	0	ENSMUSG00000032085	Tagln	transgelin	1.5	1.5	1.5	1.5	1.5	1.5	1.5	1.5	1.5	1.5	1.05071	0.537278	-0.0800958	-0.0539728	-0.221397	0.0175831	-0.168491	0.0259486	0.0259486	-0.100688	0.137763	0.383472	0.41898	0.343653	0.430664	0.683594	0.509664	0.544787	0.668689	0.985356	0.634336	0.462647
chr7:127195761_127196261	chr7	127195761	127196261	501	*	Promoter	7	127191660	127196000	4341	2	70233	ENSMUST00000166791.7	0	ENSMUSG00000042502	Cd2bp2	CD2 cytoplasmic tail binding protein 2	1.5	1.5	1.5	1.5	1.5	1.5	1.5	1.5	1.5	1.5	1.5	1.5	1.35568	1.3741	1.36096	1.5	1.42359	1.28861	1.28015	0.821231	0.523405	0.316789	-0.0227794	-0.116666	-0.121638	-0.72642	-0.937601	-0.936175	-1.16304	-1.0078	-0.839525	-0.488346
chr4:152185780_152186280	chr4	152185780	152186280	501	*	Promoter	4	152186134	152271855	85722	1	70025	ENSMUST00000167926.7	0	ENSMUSG00000028937	Acot7	acyl-CoA thioesterase 7	1.5	1.5	1.5	1.5	1.5	1.5	1.5	1.5	1.5	1.5	1.5	1.5	1.5	1.5	1.5	1.5	1.5	1.33487	0.975502	1.12707	1.03039	0.881857	0.879203	0.56693	0.352337	0.21011	0.102582	-0.0273314	-0.129565	-0.283743	-0.531489	-0.874493
chr7:127776780_127777280	chr7	127776780	127777280	501	*	Promoter	7	127777149	127784074	6926	1	233904	ENSMUST00000144406.7	0	ENSMUSG00000042308	Setd1a	SET domain containing 1A	1.5	1.5	1.5	1.5	1.5	1.5	1.44532	1.5	1.22894	1.46274	1.07195	1.16142	1.3307	1.5	1.26339	0.898889	1.21745	1.45727	1.26185	1.26805	0.806828	0.906489	0.683679	0.558798	0.530365	0.403491	-0.0162488	-0.0210831	-0.471723	-0.532996	-0.381629	-0.117113
chr2:104122468_104122968	chr2	104122468	104122968	501	*	Promoter	2	104122769	104124749	1981	1	68243	ENSMUST00000040374.5	0	ENSMUSG00000032671	A930018P22Rik	RIKEN cDNA A930018P22 gene	1.5	1.5	1.5	1.5	1.5	1.5	1.5	1.5	1.5	1.23185	1.23389	1.20854	1.07536	1.03611	0.926567	0.419278	0.298569	-0.196679	-0.274855	-0.756607	-0.591008	-0.661993	-0.861181	-0.955687	-1.18476	-1.05758	-0.771326	-0.802863	-1.03122	-0.811177	-0.0623658	0.0942893
chr1:37996983_37997483	chr1	37996983	37997483	501	*	Promoter	1	37985189	37997315	12127	2	98258	ENSMUST00000162031.7	0	ENSMUSG00000058407	Txndc9	thioredoxin domain containing 9	1.5	1.5	1.5	1.5	1.5	1.5	1.5	1.5	1.5	1.5	1.5	1.5	1.5	1.5	1.5	1.5	1.26621	0.658768	0.694775	0.509216	0.192669	-0.0607794	-0.114523	0.185995	-0.128378	0.231276	0.118211	0.174354	0.324228	0.0946073	0.449241	0.671003
chr18:7868855_7869355	chr18	7868855	7869355	501	*	Promoter	18	7869066	7926139	57074	1	225131	ENSMUST00000171486.7	0	ENSMUSG00000024283	Wac	WW domain containing adaptor with coiled-coil	1.5	1.5	1.5	1.5	1.5	1.5	1.5	1.5	1.5	1.5	1.5	1.46908	0.98131	0.986542	0.501574	0.256589	0.162373	0.0264457	-0.378463	-0.732438	-0.886071	-0.929019	-0.526635	-0.759991	-1.06608	-1.06978	-1.0203	-0.69378	-0.773276	-0.540983	-0.732223	-0.477466
chr1:131527211_131527711	chr1	131527211	131527711	501	*	Promoter	1	131285251	131527347	242097	2	14270	ENSMUST00000097588.8	0	ENSMUSG00000026425	Srgap2	SLIT-ROBO Rho GTPase activating protein 2	1.5	1.5	1.5	1.5	1.5	1.5	1.5	1.5	1.5	1.30649	0.965272	0.961187	0.71286	0.673372	0.290444	0.0744143	-0.242961	-0.0917798	-0.182693	-0.122234	-0.0707113	0.351177	0.466513	0.0416048	-0.336796	0.0041553	0.0486302	0.156003	0.327883	-0.228772	-0.634657	-0.680459
chr11:46055805_46056305	chr11	46055805	46056305	501	*	Promoter	11	46055992	46147343	91352	1	11492	ENSMUST00000011400.7	0	ENSMUSG00000011256	Adam19	a disintegrin and metallopeptidase domain 19 (meltrin beta)	1.5	1.5	1.5	1.5	1.5	1.5	1.5	1.5	1.5	1.5	1.5	1.35476	1.37317	1.13834	1.07358	0.480624	0.54266	0.706515	0.754069	1.00382	0.855703	0.595086	0.557329	0.242529	0.296022	0.445346	0.742078	0.423126	0.187823	0.11199	-0.0105273	-0.113618
chr5:142823395_142823895	chr5	142823395	142823895	501	*	Distal Intergenic	5	142754789	142817662	62874	2	231861	ENSMUST00000151477.7	-5733	ENSMUSG00000039477	Tnrc18	trinucleotide repeat containing 18	1.5	1.5	1.5	1.5	1.5	1.5	1.5	1.5	1.5	1.5	1.5	1.5	1.5	1.5	1.5	1.5	1.5	1.5	1.5	1.42565	1.1791	1.15775	0.910058	0.519664	0.478178	0.938481	0.343619	0.422398	0.270377	0.0676438	-0.259416	-0.309545
chr8:117470203_117470703	chr8	117470203	117470703	501	*	Distal Intergenic	8	117459265	117459328	64	1	102465653	ENSMUST00000183794.1	10938	ENSMUSG00000098483	Mir7078	microRNA 7078	1.5	1.5	1.5	1.5	1.5	1.5	1.5	1.5	1.5	1.5	1.5	1.31956	0.822	0.907121	0.585517	0.981976	1.02753	0.922116	0.605268	0.486609	0.485748	0.602035	0.494697	0.329337	0.44692	0.382911	0.0527169	0.199761	0.0016902	0.0682375	9.72484e-05	-0.12796
chr8:119840369_119840869	chr8	119840369	119840869	501	*	Promoter	8	119809222	119840544	31323	2	72042	ENSMUST00000034285.13	0	ENSMUSG00000031827	Cotl1	coactosin-like 1 (Dictyostelium)	1.5	1.5	1.5	1.5	1.5	1.5	1.5	1.5	1.5	1.5	1.5	1.5	1.5	1.5	1.21623	0.409472	0.300055	0.124016	-0.154512	-0.143645	-0.376213	-0.364644	-0.541794	-0.678501	-0.788051	-0.69254	-0.342745	-0.11442	-0.15644	-0.255232	0.144562	0.114639
chr14:21991272_21991772	chr14	21991272	21991772	501	*	Distal Intergenic	14	21983959	21989601	5643	2	218820	ENSMUST00000043409.8	-1671	ENSMUSG00000039081	Zfp503	zinc finger protein 503	1.5	1.5	1.5	1.5	1.5	1.5	1.5	1.5	1.5	1.5	1.38689	1.5	1.33535	1.31825	1.22069	0.811024	0.811863	1.18012	0.860555	0.993653	0.642553	0.499156	0.0883837	-0.0929604	0.0352788	-0.254947	-0.0757063	-0.0550024	-0.423258	-0.249364	-0.138859	-0.070467
chr5:30974866_30975366	chr5	30974866	30975366	501	*	3' UTR	5	30968662	30977018	8357	1	69852	ENSMUST00000006818.3	6204	ENSMUSG00000006642	Tcf23	transcription factor 23	1.5	1.5	1.5	1.5	1.5	1.5	1.5	1.5	1.5	1.5	1.5	1.5	1.5	1.5	1.37301	1.09207	0.638243	0.259338	-0.156953	-0.156953	-0.346557	-0.405637	-0.359116	-0.311355	-0.0604883	0.273826	0.390608	0.584659	0.531346	0.598395	0.727047	0.921217
chr2:53191796_53192296	chr2	53191796	53192296	501	*	Promoter	2	53192088	53219220	27133	1	65103	ENSMUST00000028336.6	0	ENSMUSG00000026960	Arl6ip6	ADP-ribosylation factor-like 6 interacting protein 6	1.5	1.5	1.5	1.5	1.5	1.5	1.5	1.5	1.5	1.5	1.5	1.5	1.5	1.5	1.33417	0.922542	0.730402	0.467827	0.116949	0.0993642	-0.0293118	0.0396694	-0.352232	-0.630935	-0.774559	-0.623496	-0.347812	-0.26508	-0.285963	-0.356463	-0.376283	-0.55983
chr3:89429992_89430492	chr3	89429992	89430492	501	*	Promoter	3	89430214	89432743	2530	1	68911	ENSMUST00000136573.7	0	ENSMUSG00000047824	Pygo2	pygopus 2	1.5	1.5	1.5	1.5	1.5	1.5	1.5	1.5	1.5	1.5	1.5	1.5	1.5	1.47431	1.2213	0.587547	0.406805	-0.417056	-0.603561	-0.62118	-0.709627	-0.834463	-0.58414	-0.63348	-0.123598	-0.241058	0.123608	0.532284	0.73904	0.57544	0.757888	0.858164
chr7:27331003_27331503	chr7	27331003	27331503	501	*	Intron (ENSMUST00000038618.12/108075, intron 4 of 32)	7	27311715	27333604	21890	2	108075	ENSMUST00000118961.2	2101	ENSMUSG00000040488	Ltbp4	latent transforming growth factor beta binding protein 4	1.5	1.5	1.5	1.5	1.5	1.5	1.5	1.5	1.5	1.5	1.5	0.762913	0.517301	-0.0262112	-0.0146536	-0.110139	-0.369073	-0.215261	-0.331114	-0.350361	-0.351603	-0.375794	-0.204439	-0.338635	0.118383	0.114588	0.416419	0.385021	0.231209	0.116005	-0.138038	-0.258602
chr11:102082262_102082762	chr11	102082262	102082762	501	*	Promoter	11	102057524	102082484	24961	2	50997	ENSMUST00000100398.4	0	ENSMUSG00000017314	Mpp2	membrane protein, palmitoylated 2 (MAGUK p55 subfamily member 2)	1.5	1.5	1.5	1.5	1.5	1.5	1.5	1.5	1.5	1.5	1.5	1.5	1.5	1.5	1.5	1.5	1.5	1.42017	1.29513	1.05472	0.936117	0.722637	0.369177	0.172382	0.257874	0.046215	-0.124976	-0.182433	0.0200452	-0.233699	-0.358984	-0.178828
chr5:115300944_115301444	chr5	115300944	115301444	501	*	Promoter	5	115301120	115319208	18089	1	102639268	ENSMUST00000149609.1	0	NA	Gm13830	predicted gene 13830	1.5	1.5	1.5	1.5	1.5	1.5	1.48004	1.5	1.5	1.5	1.5	1.5	1.5	1.5	1.5	1.5	1.39778	1.29747	0.795985	0.595523	0.797008	0.541342	0.0286624	0.129531	-0.200789	-0.139105	0.0496453	0.195355	0.434214	0.803732	0.292893	-0.0442038
chr15:79546523_79547023	chr15	79546523	79547023	501	*	Promoter	15	79527736	79546741	19006	2	67040	ENSMUST00000054014.8	0	ENSMUSG00000055065	Ddx17	DEAD (Asp-Glu-Ala-Asp) box polypeptide 17	1.5	1.5	1.5	1.5	1.5	1.5	1.5	1.5	1.5	1.5	1.5	1.17334	0.83856	0.679715	0.334482	-0.123636	-0.00742189	0.0421234	-0.0170715	0.153058	-0.159751	-0.460004	-0.593128	-0.205279	-0.183123	-0.06901	0.0512854	-0.146582	-0.233391	-0.197662	-0.451701	-0.165823
chr11:61674706_61675206	chr11	61674706	61675206	501	*	Intron (ENSMUST00000128196.1/109342, intron 11 of 14)	11	61669046	61669880	835	1	71520	ENSMUST00000155380.1	5660	ENSMUSG00000004837	Grap	GRB2-related adaptor protein	1.5	1.5	1.5	1.5	1.5	1.5	1.49499	1.40511	1.23944	1.3334	1.5	1.5	1.5	1.5	1.5	1.5	1.5	1.5	1.18289	1.24852	1.4118	0.89224	0.889479	0.679551	0.381706	0.321728	0.2579	0.279064	0.288407	0.12806	0.226196	0.00527069
chr15:101223926_101224426	chr15	101223926	101224426	501	*	Promoter	15	101221195	101224121	2927	2	380977	ENSMUST00000180639.2	0	ENSMUSG00000097915	A330009N23Rik	RIKEN cDNA A330009N23 gene	1.5	1.5	1.5	1.5	1.5	1.5	1.5	1.5	1.5	1.5	1.5	1.5	1.5	1.5	0.81823	0.971915	1.4109	1.12462	0.721605	0.588756	0.684623	0.871308	0.801221	0.579354	0.563327	0.34941	0.0987068	-0.413106	-0.61114	-0.819731	-1.18797	-1.27577
chr15:100495007_100495507	chr15	100495007	100495507	501	*	Promoter	15	100479570	100495488	15919	2	207785	ENSMUST00000061457.6	0	ENSMUSG00000044636	Csrnp2	cysteine-serine-rich nuclear protein 2	1.5	1.5	1.5	1.5	1.5	1.5	1.5	1.5	1.5	1.5	1.5	1.5	1.30505	0.802659	0.938722	0.759613	0.626206	0.639224	0.222099	-0.149096	-0.0433974	0.07645	0.172276	0.0739013	0.369383	0.177872	0.0887407	0.0441295	-0.231784	0.258403	0.131684	-0.0898055
chr3:108721999_108722499	chr3	108721999	108722499	501	*	Promoter	3	108678638	108722309	43672	2	76123	ENSMUST00000029482.15	0	ENSMUSG00000027883	Gpsm2	G-protein signalling modulator 2 (AGS3-like, C. elegans)	1.5	1.5	1.5	1.5	1.5	1.5	1.5	1.5	1.5	1.5	1.5	1.27822	1.29965	1.13053	0.835538	0.361495	0.326423	-0.187898	-0.11994	-0.1257	-0.62331	-0.839008	-0.883733	-1.28741	-1.28568	-1.41816	-1.41715	-1.26738	-1.07005	-1.24195	-1.34908	-1.28739
chr10:60193731_60194231	chr10	60193731	60194231	501	*	Promoter	10	60185605	60194239	8635	2	53374	ENSMUST00000167915.1	8	ENSMUSG00000057337	Chst3	carbohydrate sulfotransferase 3	1.5	1.5	1.5	1.5	1.5	1.5	1.5	1.5	1.5	1.5	1.5	1.22011	1.31693	0.904522	0.450573	0.644787	0.688899	0.182225	0.186087	0.556697	0.555428	0.612305	0.687476	0.282367	0.221026	0.217144	0.0229304	0.174533	0.21332	0.00338547	-0.234881	-0.169336
chr3:30793009_30793509	chr3	30793009	30793509	501	*	Promoter	3	30793336	30801541	8206	1	69276	ENSMUST00000191730.1	0	ENSMUSG00000027706	Sec62	SEC62 homolog (S. cerevisiae)	1.5	1.5	1.5	1.5	1.5	1.5	1.5	1.5	1.5	1.30602	1.45306	1.25627	0.979314	0.741832	0.71089	0.346159	0.0160731	-0.0490529	-0.280774	-0.292623	-0.51153	-0.616484	-0.473449	-0.506105	-0.396257	-0.279319	-0.336796	-0.705347	-0.611394	-0.398262	-0.109861	0.387202
chr10:81378517_81379017	chr10	81378517	81379017	501	*	Promoter	10	81366222	81378516	12295	2	56371	ENSMUST00000140901.7	-1	ENSMUSG00000020235	Fzr1	fizzy and cell division cycle 20 related 1	1.5	1.5	1.5	1.5	1.5	1.5	1.5	1.5	1.5	1.5	1.5	1.32354	1.5	1.26437	0.645365	0.0470584	-0.186455	-0.396718	-0.533278	-0.733452	-0.815894	-0.774767	-0.743368	-1.26631	-1.30942	-0.829221	-0.454464	-0.232066	-0.0934323	-0.338589	-0.251876	-0.414686
chr19:43675180_43675680	chr19	43675180	43675680	501	*	Promoter	19	43675178	43677176	1999	1	100502982	ENSMUST00000238165.1	2	ENSMUSG00000117698	BC037704	cDNA sequence BC037704	1.5	1.5	1.5	1.5	1.5	1.5	1.5	1.5	1.5	1.5	1.5	1.07042	0.998948	0.890406	1.06984	1.01998	1.14412	0.746285	0.490333	0.508056	0.634309	0.459831	0.467353	0.499843	0.554959	0.69785	0.553364	0.331892	0.527612	0.247586	0.0535301	-0.109456
chr11:62248674_62249174	chr11	62248674	62249174	501	*	Promoter	11	62248984	62266453	17470	1	11541	ENSMUST00000018644.2	0	ENSMUSG00000018500	Adora2b	adenosine A2b receptor	1.5	1.5	1.5	1.5	1.5	1.5	1.5	1.5	1.5	1.5	1.32337	0.907161	0.966689	0.497466	0.0982037	-0.205988	-0.158605	0.0936669	-0.0813581	-0.361813	-0.134963	0.0235919	0.269571	0.308144	0.72655	0.882422	0.763188	1.08689	1.01549	0.983715	1.23568	0.945474
chr2:18027350_18027850	chr2	18027350	18027850	501	*	Promoter	2	18027926	18028760	835	2	77940	ENSMUST00000135980.1	910	ENSMUSG00000054057	A930004D18Rik	RIKEN cDNA A930004D18 gene	1.5	1.5	1.5	1.5	1.5	1.5	1.5	1.5	1.5	1.5	1.5	1.5	1.5	1.5	1.4077	1.12899	1.04981	0.488864	0.387995	0.18736	0.0929855	-0.0456868	0.0747612	-0.178734	-0.274352	-0.229398	-0.32325	-0.356988	-0.559824	-0.414625	0.000210141	0.192357
chr1:71653006_71653506	chr1	71653006	71653506	501	*	Promoter	1	71653335	71662843	9509	1	100042814	ENSMUST00000126516.2	0	ENSMUSG00000073652	Apol7d	apolipoprotein L 7d	1.5	1.5	1.5	1.5	1.5	1.5	1.5	1.5	1.5	1.5	1.5	1.04944	0.520616	0.340791	0.15045	0.290719	0.427474	0.1117	-0.0633866	-0.361484	-0.522865	-0.334245	-0.373672	-0.355829	-0.416433	-0.137787	-0.354655	-0.202461	-0.202461	-0.07853	-0.216243	-0.268464
chr2:38350767_38351267	chr2	38350767	38351267	501	*	Promoter	2	38350759	38369733	18975	1	16870	ENSMUST00000000253.5	8	ENSMUSG00000000247	Lhx2	LIM homeobox protein 2	1.5	1.5	1.5	1.5	1.5	1.5	1.5	1.5	1.5	1.49918	1.14407	0.401269	0.508765	0.567972	0.284222	0.508611	0.330282	0.367817	0.248739	0.441996	0.560746	0.59311	0.873371	0.718144	0.681334	0.531431	0.252599	0.453246	0.655798	0.537386	0.423798	0.488345
chr4:133754118_133754618	chr4	133754118	133754618	501	*	Promoter	4	133689487	133753982	64496	2	93760	ENSMUST00000138473.2	-136	ENSMUSG00000007880	Arid1a	AT rich interactive domain 1A (SWI-like)	1.5	1.5	1.5	1.5	1.5	1.5	1.27403	1.49629	1.5	1.5	1.5	1.5	1.5	1.10356	0.754524	0.91282	0.985189	1.12987	1.1988	0.933545	0.426636	0.423154	0.525353	0.510363	0.770734	0.513412	0.367767	0.617037	0.494144	0.581527	0.669031	0.89056
chr9:21287736_21288236	chr9	21287736	21288236	501	*	Promoter	9	21273457	21287969	14513	2	215194	ENSMUST00000038671.9	0	ENSMUSG00000035047	Kri1	KRI1 homolog	1.5	1.5	1.5	1.5	1.5	1.5	1.5	1.5	1.5	1.5	1.5	1.5	1.5	1.5	1.19951	1.23781	0.857004	0.29315	0.0860786	0.293703	0.399723	0.136061	0.021895	0.089788	0.155576	0.228448	0.0943607	0.212405	0.0132931	-0.0516327	-0.259916	-0.61356
chr7:16129537_16130037	chr7	16129537	16130037	501	*	Promoter	7	16129826	16161063	31238	1	110891	ENSMUST00000211649.1	0	ENSMUSG00000030376	Slc8a2	solute carrier family 8 (sodium/calcium exchanger), member 2	1.5	1.5	1.5	1.5	1.5	1.5	1.5	1.5	1.5	1.5	1.27013	0.739207	0.752696	0.562434	0.159389	0.166019	-0.0756965	0.178966	0.197681	0.33665	0.281042	0.19531	0.265408	0.256097	0.367347	0.363415	0.301913	0.208127	-0.0465347	-0.210312	-0.0949317	-0.267202
chr2:105134218_105134718	chr2	105134218	105134718	501	*	Intron (ENSMUST00000143043.7/22431, intron 3 of 9)	2	105130883	105173616	42734	1	22431	ENSMUST00000111099.1	3335	ENSMUSG00000016458	Wt1	Wilms tumor 1 homolog	1.5	1.5	1.5	1.5	1.5	1.5	1.5	1.5	1.5	1.5	1.5	1.3141	1.37421	0.862206	0.457182	0.598778	0.553281	0.712675	0.65219	0.440553	0.318293	0.212014	0.333454	0.0568255	-0.115639	-0.0183121	-0.434727	-0.482575	-0.377676	-0.409766	-0.117806	-0.113553
chr9:98563449_98563949	chr9	98563449	98563949	501	*	Promoter	9	98563721	98567316	3596	1	50797	ENSMUST00000188913.1	0	ENSMUSG00000032458	Copb2	coatomer protein complex, subunit beta 2 (beta prime)	1.5	1.5	1.5	1.5	1.5	1.5	1.5	1.5	1.5	1.5	1.5	1.5	1.5	1.5	1.37685	1.14896	1.04527	0.554089	0.304086	0.0627189	0.255534	-0.0477262	-0.203512	-0.179837	-0.276424	-0.354296	-0.263708	-0.54489	-0.421177	-0.355397	-0.564257	-0.58235
chr13:14612834_14613334	chr13	14612834	14613334	501	*	Promoter	13	14613240	14627636	14397	1	19166	ENSMUST00000170836.3	0	ENSMUSG00000015671	Psma2	proteasome (prosome, macropain) subunit, alpha type 2	1.5	1.5	1.5	1.5	1.5	1.5	1.5	1.42912	1.5	1.5	1.5	1.5	1.5	1.29225	0.941882	0.660205	0.341569	0.310533	0.271787	0.310382	0.266186	0.202178	-0.163087	-0.683122	-0.278961	0.0969034	-0.0492986	-0.0628213	-0.188735	0.118449	0.142305	0.115992
chr11:87778365_87778865	chr11	87778365	87778865	501	*	Promoter	11	87778793	87785928	7136	1	207777	ENSMUST00000148814.7	0	ENSMUSG00000034156	Tspoap1	TSPO associated protein 1	1.5	1.5	1.5	1.5	1.5	1.5	1.5	1.5	1.5	1.5	1.34282	1.0124	0.708079	0.299341	-0.0419122	-0.317128	-0.449263	-0.240922	-0.467875	-0.343132	-0.555519	-0.430637	-0.401598	-0.558326	-0.434646	-0.294631	0.072329	0.0244119	-0.183929	-0.25353	-0.574757	-0.509587
chr2:132781452_132781952	chr2	132781452	132781952	501	*	Promoter	2	132781278	132795079	13802	1	12653	ENSMUST00000028826.3	174	ENSMUSG00000027350	Chgb	chromogranin B	1.5	1.5	1.5	1.5	1.5	1.5	1.5	1.5	1.5	1.5	1.5	1.5	1.32801	1.35602	1.23957	1.22041	0.735819	0.50923	0.413181	0.674538	0.339402	-0.280602	-0.552486	-0.264626	-0.208517	0.0533839	0.215748	0.729738	0.386117	0.709413	0.0072196	0.268047
chr10:60831286_60831786	chr10	60831286	60831786	501	*	Promoter	10	60762593	60831581	68989	2	107449	ENSMUST00000077925.6	0	ENSMUSG00000020099	Unc5b	unc-5 netrin receptor B	1.5	1.5	1.5	1.5	1.5	1.5	1.5	1.5	1.5	1.5	1.33602	1.28004	1.28984	1.18561	0.981454	1.14058	0.693541	0.631828	0.396601	0.148178	0.146544	0.179254	0.107594	0.12565	0.226376	0.444618	0.188064	-0.0741035	-0.183008	-0.263141	-0.271989	-0.456143
chr8:95080971_95081471	chr8	95080971	95081471	501	*	Promoter	8	95081186	95100211	19026	1	74187	ENSMUST00000034239.8	0	ENSMUSG00000031787	Katnb1	katanin p80 (WD40-containing) subunit B 1	1.5	1.5	1.5	1.5	1.5	1.5	1.5	1.5	0.868096	0.519121	0.313192	0.800414	1.07579	0.790062	0.475252	0.0902835	0.369429	-0.107637	0.09406	0.523441	0.373014	0.239097	-0.161556	-0.471546	-0.207873	-0.17744	-0.131979	0.267687	0.63093	0.494069	0.621834	0.735004
chr9:108578509_108579009	chr9	108578509	108579009	501	*	Promoter	9	108572311	108578739	6429	2	83669	ENSMUST00000068700.6	0	ENSMUSG00000066357	Wdr6	WD repeat domain 6	1.5	1.5	1.5	1.5	1.5	1.5	1.5	1.5	1.5	1.5	1.5	1.5	1.21645	1.23619	1.36955	1.14092	1.20656	0.807638	0.655731	0.39738	0.436114	0.259078	0.359794	0.478564	0.395007	0.344146	0.345707	0.694675	0.593183	0.537418	0.858391	0.956282
chr7:28381812_28382312	chr7	28381812	28382312	501	*	Intron (ENSMUST00000208885.1/ENSMUST00000208885.1, intron 1 of 1)	7	28376784	28380253	3470	2	22695	ENSMUST00000051241.6	-1559	ENSMUSG00000044786	Zfp36	zinc finger protein 36	1.5	1.5	1.5	1.5	1.5	1.5	1.30531	1.5	1.5	1.5	1.5	1.5	1.46111	1.5	1.5	1.5	1.5	1.5	1.10964	0.860551	0.495281	0.502693	0.482423	0.473061	-0.161166	-0.218303	-0.475321	-0.322211	-0.387054	-0.444545	-0.574357	-0.507591
chr6:49217775_49218275	chr6	49217775	49218275	501	*	Distal Intergenic	6	49085223	49214957	129735	2	140488	ENSMUST00000031838.8	-2818	ENSMUSG00000029814	Igf2bp3	insulin-like growth factor 2 mRNA binding protein 3	1.5	1.5	1.5	1.5	1.5	1.5	1.5	1.5	1.5	1.5	1.5	1.5	1.5	0.993813	0.675537	0.658143	0.611106	0.187705	-0.076094	0.00178423	0.275179	-0.130248	-0.122604	-0.319819	0.0587623	-0.148394	-0.676668	-0.781406	-0.672092	-0.95228	-1.1774	-1.3101
chr14:25457498_25457998	chr14	25457498	25457998	501	*	Exon (ENSMUST00000225188.1/ENSMUST00000225188.1, exon 1 of 4)	14	25459185	25538492	79308	1	328365	ENSMUST00000161766.7	-1187	ENSMUSG00000007817	Zmiz1	zinc finger, MIZ-type containing 1	1.5	1.5	1.5	1.5	1.5	1.5	1.32541	1.04535	0.791704	0.980702	0.903122	1.39348	1.49219	1.5	1.5	1.5	1.5	1.5	1.5	1.5	1.5	1.35754	1.38026	1.42011	1.03366	0.928231	0.718099	0.43918	0.156292	-0.099105	0.167432	0.0222842
chr9:69989174_69989674	chr9	69989174	69989674	501	*	Promoter	9	69989466	70008317	18852	1	12175	ENSMUST00000034754.11	0	ENSMUSG00000011958	Bnip2	BCL2/adenovirus E1B interacting protein 2	1.5	1.5	1.5	1.5	1.5	1.5	1.5	1.5	1.5	1.5	1.5	1.5	1.5	1.04976	0.825133	0.442854	0.550113	0.483716	0.575021	0.676285	0.326028	0.359147	0.388342	0.53741	0.800712	0.901447	0.691151	0.623272	1.01019	0.760429	0.691292	0.537493
chr11:69094872_69095372	chr11	69094872	69095372	501	*	Promoter	11	69095217	69106458	11242	1	18626	ENSMUST00000101004.8	0	ENSMUSG00000020893	Per1	period circadian clock 1	1.5	1.5	1.5	1.5	1.5	1.5	1.5	1.5	1.5	1.5	1.5	1.41149	1.5	1.5	1.31886	1.30751	1.00917	0.439992	0.196813	0.0767834	0.121348	0.00356254	-0.0600596	-0.207212	-0.616085	-1.01572	-1.06606	-0.990741	-0.53796	-0.411425	-0.175226	-0.161314
chr11:111065847_111066347	chr11	111065847	111066347	501	*	Promoter	11	111066164	111076821	10658	1	16518	ENSMUST00000042970.2	0	ENSMUSG00000041695	Kcnj2	potassium inwardly-rectifying channel, subfamily J, member 2	1.5	1.5	1.5	1.5	1.5	1.5	1.5	1.5	1.41793	1.09676	0.901328	0.856372	0.210108	0.222444	-0.00231832	-0.119103	-0.456642	-0.750784	-0.435776	-0.321073	-0.161108	-0.243054	-0.0514539	-0.170934	-0.441999	-0.503734	-0.448656	-0.481434	-0.86891	-0.979233	-1.46082	-1.5
chr19:7182308_7182808	chr19	7182308	7182808	501	*	Intron (ENSMUST00000040261.6/107227, intron 3 of 10)	19	7199540	7200464	925	2	107260	ENSMUST00000127241.1	17656	ENSMUSG00000024767	Otub1	OTU domain, ubiquitin aldehyde binding 1	1.5	1.5	1.5	1.5	1.5	1.5	1.5	1.5	1.5	1.5	1.08937	1.47933	1.33695	1.23217	1.0744	0.705508	0.826589	0.614838	0.581197	0.35428	0.55217	0.55217	0.29401	-0.125044	-0.376996	-0.627378	-0.689377	-0.787783	-0.554014	-0.253285	-0.136973	-0.13088
chr14:61172596_61173096	chr14	61172596	61173096	501	*	Promoter	14	61172990	61195663	22674	1	50720	ENSMUST00000121091.1	0	ENSMUSG00000048279	Sacs	sacsin	1.5	1.5	1.5	1.5	1.5	1.5	1.3387	1.34648	1.367	1.26728	1.3556	1.26509	0.756988	1.23749	1.17211	1.37201	1.06502	0.919478	0.917046	0.582807	0.540573	0.669239	0.635891	0.649413	0.471593	0.0684917	0.0706077	-0.00371067	-0.0888273	-0.331096	0.299213	0.0524906
chr15:85036721_85037221	chr15	85036721	85037221	501	*	Promoter	15	85037089	85062830	25742	1	73225	ENSMUST00000023069.8	0	ENSMUSG00000022434	Fam118a	family with sequence similarity 118, member A	1.5	1.5	1.5	1.5	1.5	1.5	1.5	1.5	1.33399	1.36365	0.809847	0.94012	0.485774	0.242646	0.210969	-0.694387	-0.760026	-0.671603	-0.5286	-0.0602292	-0.0629853	0.22504	0.288951	0.23267	0.303676	-0.00279036	0.120291	0.164862	-0.283169	-0.42107	-0.619382	-0.884337
chr11:3408903_3409403	chr11	3408903	3409403	501	*	Promoter	11	3344256	3409174	64919	2	16886	ENSMUST00000101638.3	0	ENSMUSG00000020451	Limk2	LIM motif-containing protein kinase 2	1.5	1.5	1.5	1.5	1.5	1.5	1.5	1.47581	1.5	1.5	1.5	1.09658	0.671644	0.691575	0.430375	0.296664	0.595911	0.893423	0.842609	0.398061	0.00252247	-0.219729	-0.270521	-0.415615	-0.541491	-0.857791	-0.754838	-1.12935	-1.04854	-1.35253	-1.3002	-1.29244
chr10:77581472_77581972	chr10	77581472	77581972	501	*	Promoter	10	77581720	77598732	17013	1	108705	ENSMUST00000009435.11	0	ENSMUSG00000009291	Pttg1ip	pituitary tumor-transforming 1 interacting protein	1.5	1.5	1.5	1.5	1.5	1.5	1.5	1.5	1.5	1.5	1.20718	0.841319	0.539788	0.799166	0.87472	0.523567	0.556695	0.486977	0.492184	0.167127	0.118177	-0.00936801	-0.129724	-0.00122544	-0.101507	-0.2002	-0.372191	-0.347338	-0.292748	-0.183542	0.497468	0.303677
chr15:76710357_76710857	chr15	76710357	76710857	501	*	Promoter	15	76710623	76713570	2948	1	223664	ENSMUST00000136840.7	0	ENSMUSG00000033728	Lrrc14	leucine rich repeat containing 14	1.5	1.5	1.5	1.5	1.5	1.5	1.5	1.5	1.5	1.5	1.5	1.5	1.48553	1.31598	0.908203	0.644843	0.47956	0.411116	0.120087	-0.26343	-0.319824	-0.182433	-0.202207	-0.0583525	-0.227383	-0.344933	-0.515008	-0.688276	-0.645625	-0.906598	-0.915546	-1.02571
chr11:118043196_118043696	chr11	118043196	118043696	501	*	Exon (ENSMUST00000084803.11/69926, exon 66 of 81)	11	118012343	118024011	11669	1	74451	ENSMUST00000155507.1	30853	ENSMUSG00000017715	Pgs1	phosphatidylglycerophosphate synthase 1	1.5	1.5	1.5	1.5	1.5	1.5	1.5	1.5	1.31018	1.20294	1.20428	0.789432	0.955218	0.929852	0.581347	0.302466	0.34783	0.285359	0.285359	0.285359	0.0248008	-0.261913	-0.425417	-0.38589	-0.526672	-0.530663	-0.530663	-0.670753	-0.595644	-0.595644	-0.595644	-0.454837
chr4:89137120_89137620	chr4	89137120	89137620	501	*	Promoter	4	89137122	89181081	43960	1	66902	ENSMUST00000058030.9	0	ENSMUSG00000062937	Mtap	methylthioadenosine phosphorylase	1.5	1.5	1.5	1.5	1.5	1.5	1.5	1.5	1.5	1.5	1.5	1.5	1.5	1.5	1.32392	1.19571	1.2655	1.37322	1.1351	0.690156	0.794197	0.755181	0.495216	0.602926	0.459342	0.0479918	-0.0441877	-0.321081	-0.484069	-0.405667	-0.303915	-0.653123
chr2:164073885_164074385	chr2	164073885	164074385	501	*	Promoter	2	164074138	164155524	81387	1	58231	ENSMUST00000018353.13	0	ENSMUSG00000018209	Stk4	serine/threonine kinase 4	1.5	1.5	1.5	1.5	1.5	1.5	1.5	1.5	1.5	1.5	1.5	1.5	1.5	1.5	1.1578	0.852665	0.47654	-0.0520059	-0.191158	0.0737584	-0.0977201	-0.180342	-0.448894	-0.372653	-0.586304	-0.484679	-0.0721006	0.118693	0.0454631	0.282565	-0.429194	-0.414202
chr1:58973272_58973772	chr1	58973272	58973772	501	*	Promoter	1	58973522	58981475	7954	1	227154	ENSMUST00000123965.7	0	ENSMUSG00000026027	Stradb	STE20-related kinase adaptor beta	1.5	1.5	1.5	1.5	1.5	1.5	1.5	1.5	1.5	1.5	1.5	1.5	1.5	1.5	1.17005	0.734394	0.709873	0.493755	0.605622	0.453058	0.177948	0.125008	-0.337696	-0.58904	-0.466451	-0.749925	-0.615223	-0.46301	-0.102169	-0.424179	-0.294838	0.0392435
chr14:55540067_55540567	chr14	55540067	55540567	501	*	Promoter	14	55540266	55550017	9752	1	74551	ENSMUST00000048781.3	0	ENSMUSG00000040618	Pck2	phosphoenolpyruvate carboxykinase 2 (mitochondrial)	1.5	1.5	1.5	1.5	1.5	1.5	1.5	1.5	1.5	1.5	1.5	1.5	1.5	1.11568	0.83695	0.942685	1.10263	1.03401	1.03798	0.985106	0.759776	0.475516	0.348303	0.0425497	0.126275	0.557658	0.20729	-0.135405	-0.0926421	-0.226319	-0.624763	-0.611767
chr15:78913543_78914043	chr15	78913543	78914043	501	*	Promoter	15	78913919	78919517	5599	1	57028	ENSMUST00000089378.4	0	ENSMUSG00000116165	Pdxp	pyridoxal (pyridoxine, vitamin B6) phosphatase	1.5	1.5	1.5	1.5	1.5	1.5	1.33651	1.5	1.5	1.5	1.5	1.5	1.3645	1.32211	0.737106	0.602729	0.479544	0.78466	0.840288	0.858529	0.993831	0.716293	0.89	0.779794	0.580906	1.01303	0.902353	0.418552	0.947432	0.571497	0.910934	0.681677
chr4:128962300_128962800	chr4	128962300	128962800	501	*	Promoter	4	128930233	128962420	32188	2	242669	ENSMUST00000119354.7	0	ENSMUSG00000028789	Azin2	antizyme inhibitor 2	1.5	1.5	1.5	1.5	1.5	1.5	1.5	1.5	1.5	1.5	1.5	1.48026	1.5	1.27798	1.27832	0.988114	0.689703	0.620812	0.639161	0.580807	0.398637	0.270193	0.46427	0.0399405	-0.023492	-0.160978	-0.16072	0.116425	-0.395346	-0.568949	-0.238021	-0.10711
chr2:85037439_85037939	chr2	85037439	85037939	501	*	Promoter	2	85037451	85047106	9656	1	20833	ENSMUST00000168266.7	0	ENSMUSG00000027067	Ssrp1	structure specific recognition protein 1	1.5	1.5	1.5	1.5	1.5	1.5	1.5	1.5	1.5	1.5	1.5	1.5	1.5	1.5	1.46394	1.20607	0.584539	0.516819	0.328937	0.308455	-0.0492068	-0.211282	-0.469503	-0.39699	-0.574088	-0.527485	-0.776149	-0.617553	-0.824959	-0.99668	-1.1293	-1.12143
chr14:33446976_33447476	chr14	33446976	33447476	501	*	Promoter	14	33377898	33447158	69261	2	26419	ENSMUST00000111945.8	0	ENSMUSG00000021936	Mapk8	mitogen-activated protein kinase 8	1.5	1.5	1.5	1.5	1.5	1.5	1.5	1.5	1.5	1.5	1.5	1.5	1.5	1.5	1.33817	0.95817	0.657284	0.0323587	0.292793	0.0378245	-0.304498	-0.359808	-0.28143	-0.622845	-0.485035	-0.330854	-0.390737	-0.276518	-0.357412	-0.539263	-0.548344	-0.195672
chr10:80676265_80676765	chr10	80676265	80676765	501	*	Promoter	10	80665327	80676293	10967	2	17347	ENSMUST00000200082.4	0	ENSMUSG00000020190	Mknk2	MAP kinase-interacting serine/threonine kinase 2	1.5	1.5	1.5	1.5	1.5	1.5	1.5	1.5	1.5	1.5	1.5	1.5	1.5	1.5	1.5	1.5	1.5	1.06718	1.00448	0.65095	0.099784	0.0858565	-0.0970168	-0.222824	-0.199358	-0.714102	-0.53569	-0.579855	-0.132399	-0.502151	-0.519666	-0.196714
chr11:29373342_29373842	chr11	29373342	29373842	501	*	Promoter	11	29373658	29510808	137151	1	108686	ENSMUST00000040182.12	0	ENSMUSG00000032740	Ccdc88a	coiled coil domain containing 88A	1.5	1.5	1.5	1.5	1.5	1.5	1.5	1.5	1.5	1.5	1.5	0.983715	1.00372	1.23199	0.816976	0.910181	1.07235	0.963936	1.20378	1.21552	1.26855	0.885555	1.09088	0.900591	0.52692	0.549761	0.60384	0.365113	0.311946	0.265912	0.141062	0.257305
chr17:47610691_47611191	chr17	47610691	47611191	501	*	Promoter	17	47599331	47611492	12162	2	53414	ENSMUST00000024783.8	301	ENSMUSG00000023988	Bysl	bystin-like	1.5	1.5	1.5	1.5	1.5	1.5	1.5	1.5	1.5	1.5	1.5	1.47191	1.39522	1.29103	0.875741	0.505774	-0.0603099	-0.332036	-0.676641	-0.759672	-0.999417	-0.965728	-1.02405	-1.35949	-1.2833	-1.40302	-1.20973	-0.957982	-0.9174	-0.64601	-0.592685	-0.522567
chr4:148558188_148558688	chr4	148558188	148558688	501	*	Promoter	4	148558429	148582401	23973	1	50912	ENSMUST00000017408.13	0	ENSMUSG00000017264	Exosc10	exosome component 10	1.5	1.5	1.5	1.5	1.5	1.5	1.5	1.5	1.5	1.5	1.5	1.5	1.44957	1.5	1.26402	1.33171	0.927077	0.183581	0.0877206	-0.440363	-0.546513	-0.774206	-0.648631	-0.460897	-0.502987	-0.4346	-0.375614	-0.258639	0.245628	0.153773	0.632517	0.936295
chr11:59208090_59208590	chr11	59208090	59208590	501	*	Promoter	11	59208321	59210738	2418	1	67862	ENSMUST00000020719.6	0	ENSMUSG00000020441	2310033P09Rik	RIKEN cDNA 2310033P09 gene	1.5	1.5	1.5	1.5	1.5	1.5	1.5	1.5	1.5	1.5	1.4812	0.932087	0.668932	0.855973	0.877579	1.2108	1.07023	0.52943	0.600887	0.607694	0.830275	0.663539	0.935596	0.954218	0.702962	0.615354	0.616961	0.477535	0.221093	0.0403451	-0.0306527	-0.294578
chr9:110407935_110408435	chr9	110407935	110408435	501	*	Promoter	9	110385082	110408213	23132	2	104831	ENSMUST00000040021.11	0	ENSMUSG00000036057	Ptpn23	protein tyrosine phosphatase, non-receptor type 23	1.5	1.5	1.5	1.5	1.5	1.5	1.5	1.5	1.5	1.35475	1.17566	1.12868	1.44236	1.38048	1.27485	1.01452	0.746035	0.341221	0.211446	0.85075	0.947594	0.883745	0.452833	0.606325	0.522479	0.783804	0.893661	0.846529	0.945158	0.510471	0.248031	0.310147
chr9:58822321_58822821	chr9	58822321	58822821	501	*	Promoter	9	58823412	58863175	39764	1	330953	ENSMUST00000034889.9	-591	ENSMUSG00000032338	Hcn4	hyperpolarization-activated, cyclic nucleotide-gated K+ 4	1.5	1.5	1.5	1.5	1.5	1.5	1.5	1.5	1.5	1.5	1.32119	1.41996	1.5	0.97546	1.09898	1.21507	1.02322	1.06255	0.872381	0.884214	0.698662	0.651738	0.127181	0.0726292	0.242253	0.133334	-0.0837631	0.0751909	0.133657	0.213958	-0.176403	-0.043062
chr17:27325041_27325541	chr17	27325041	27325541	501	*	Exon (ENSMUST00000232285.1/ENSMUST00000232285.1, exon 1 of 2)	17	27328385	27328460	76	1	102466818	ENSMUST00000185107.1	-2844	ENSMUSG00000099237	Mir7216	microRNA 7216	1.5	1.5	1.5	1.5	1.5	1.5	1.5	1.5	1.5	1.5	1.5	1.36508	1.36508	1.02694	0.540864	0.483273	0.439852	0.22129	0.280783	0.0767031	0.0767031	-0.0274527	-0.0274527	-0.0274527	-0.206842	-0.276773	-0.150143	-0.293734	-0.406732	-0.277308	-0.277308	-0.277308
chr19:5490209_5490709	chr19	5490209	5490709	501	*	Promoter	19	5490455	5495201	4747	1	12631	ENSMUST00000209469.1	0	ENSMUSG00000056201	Cfl1	cofilin 1, non-muscle	1.5	1.5	1.5	1.5	1.5	1.5	1.5	1.5	1.5	1.5	1.5	1.40756	1.5	1.5	1.5	1.5	1.3577	0.769388	0.341459	0.0645489	0.215242	0.0337341	0.443745	0.631642	0.546326	0.298676	0.253208	0.577249	0.448953	0.780965	0.768426	0.56932
chr19:28011310_28011810	chr19	28011310	28011810	501	*	Promoter	19	27805143	28011166	206024	2	19726	ENSMUST00000173161.1	-144	ENSMUSG00000040929	Rfx3	regulatory factor X, 3 (influences HLA class II expression)	1.5	1.5	1.5	1.5	1.5	1.5	1.5	1.5	1.5	1.47044	1.27495	1.10369	1.20901	1.5	1.47479	1.0933	1.00557	0.720437	0.693084	0.789347	0.842973	0.855603	0.477305	0.210592	0.125187	0.3103	0.777476	0.731683	0.638647	0.815665	1.00293	1.01383
chr8:113635278_113635778	chr8	113635278	113635778	501	*	Promoter	8	113635587	113643806	8220	1	270096	ENSMUST00000179926.8	0	ENSMUSG00000078908	Mon1b	MON1 homolog B, secretory traffciking associated	1.5	1.5	1.5	1.5	1.5	1.5	1.5	1.5	1.5	1.5	1.5	1.40733	1.15525	0.858276	0.978019	0.890127	0.575337	0.463061	-0.219894	-0.676135	-0.726514	-1.11406	-1.04255	-1.31719	-1.1826	-1.5	-1.5	-1.5	-1.5	-1.3605	-1.5	-1.5
chr3:88685552_88686052	chr3	88685552	88686052	501	*	Promoter	3	88685803	88712924	27122	1	74200	ENSMUST00000029696.10	0	ENSMUSG00000028060	Khdc4	KH domain containing 4, pre-mRNA splicing factor	1.5	1.5	1.5	1.5	1.5	1.5	1.5	1.5	1.5	1.5	0.763514	1.00985	0.514968	0.270597	0.189446	0.325122	0.436287	0.626999	0.644749	0.503363	0.500077	0.153212	0.436342	0.48621	0.724793	0.649264	0.650998	0.661559	0.493647	0.237282	0.816178	0.626603
chr1:190979116_190979616	chr1	190979116	190979616	501	*	Promoter	1	190947646	190979296	31651	2	226841	ENSMUST00000166139.6	0	ENSMUSG00000037568	Vash2	vasohibin 2	1.5	1.5	1.5	1.5	1.5	1.5	1.5	1.5	1.5	1.5	1.46409	1.1067	1.31468	1.5	1.42846	1.28237	1.5	1.48664	1.09067	0.960617	1.00908	1.10051	1.17368	0.915479	0.805469	0.986077	1.28129	0.895576	0.582886	0.458311	0.383629	0.290187
chr1:156558495_156558995	chr1	156558495	156558995	501	*	Promoter	1	156558786	156625376	66591	1	11352	ENSMUST00000173929.7	0	ENSMUSG00000026596	Abl2	v-abl Abelson murine leukemia viral oncogene 2 (arg, Abelson-related gene)	1.5	1.5	1.5	1.5	1.5	1.5	1.5	1.5	1.5	1.5	1.5	1.5	1.4437	0.875237	0.195192	-0.310863	-0.378669	-0.600879	-0.285259	-0.218687	-0.601674	-0.69915	-0.704142	-0.940473	-0.835536	-0.5529	-0.235748	-0.270689	-0.399393	-0.247984	-0.211026	0.337558
chr10:128565808_128566308	chr10	128565808	128566308	501	*	Promoter	10	128557766	128565934	8169	2	18813	ENSMUST00000026425.12	0	ENSMUSG00000025364	Pa2g4	proliferation-associated 2G4	1.5	1.5	1.5	1.5	1.5	1.5	1.5	1.5	1.5	1.5	1.5	1.5	1.43929	1.27194	0.702549	0.466501	0.226864	-0.00808136	-0.0319158	-0.256403	-0.222227	-0.497037	-0.478449	-0.792842	-0.776905	-0.503734	-0.501543	-0.405473	-0.574189	-0.703788	-0.683697	-1.12393
chr5:29195587_29196087	chr5	29195587	29196087	501	*	Promoter	5	29195992	29203135	7144	1	56874	ENSMUST00000160888.7	0	ENSMUSG00000029130	Rnf32	ring finger protein 32	1.5	1.5	1.5	1.5	1.5	1.5	1.5	1.5	1.5	1.5	1.5	1.5	1.5	1.5	1.35321	1.20005	0.721011	0.343498	0.424599	0.0953242	0.0922435	-0.290124	-0.327625	-0.477385	-0.164706	-0.000104531	0.10198	0.169164	0.382721	0.289759	0.154707	-0.235044
chr1:74505711_74506211	chr1	74505711	74506211	501	*	Promoter	1	74435511	74505803	70293	2	319651	ENSMUST00000044260.10	0	ENSMUSG00000033364	Usp37	ubiquitin specific peptidase 37	1.5	1.5	1.5	1.5	1.5	1.5	1.5	1.27816	1.28827	1.09881	1.1986	1.40557	1.15271	0.818735	0.917431	0.58972	0.259186	0.619661	0.416776	0.182795	0.239619	0.11729	-0.175496	-0.450981	-0.686332	-0.563572	-0.506379	-0.553939	-0.753788	-0.432786	-0.932868	-0.660581
chr7:97331953_97332453	chr7	97331953	97332453	501	*	Promoter	7	97309380	97332020	22641	2	244144	ENSMUST00000139582.8	0	ENSMUSG00000035713	Usp35	ubiquitin specific peptidase 35	1.5	1.5	1.5	1.5	1.5	1.5	1.5	1.41589	1.5	1.5	1.5	1.5	1.5	1.5	1.23147	0.959647	0.760364	0.829285	0.920518	0.74943	1.00586	1.02896	0.59933	0.272458	0.186709	0.0653822	0.120288	-0.169816	0.383447	0.0995582	-0.020272	-0.367924
chr8:83668568_83669068	chr8	83668568	83669068	501	*	3' UTR	8	83666833	83671268	4436	1	19216	ENSMUST00000159935.1	1735	ENSMUSG00000019464	Ptger1	prostaglandin E receptor 1 (subtype EP1)	1.5	1.5	1.5	1.5	1.5	1.5	1.5	1.5	1.5	1.5	1.5	1.5	1.5	1.35	0.990467	0.852304	0.928277	0.812364	0.705754	0.123508	0.230842	0.227186	0.227186	0.194333	0.334555	0.575792	0.193407	-0.0221371	-0.239935	-0.298093	-0.244022	-0.403946
chr8:88137600_88138100	chr8	88137600	88138100	501	*	Promoter	8	88137855	88172027	34173	1	234549	ENSMUST00000034079.13	0	ENSMUSG00000031657	Heatr3	HEAT repeat containing 3	1.5	1.5	1.5	1.5	1.5	1.5	1.5	1.5	1.5	1.5	1.5	1.5	1.0557	1.5	1.48129	1.09438	0.63773	0.751537	0.846542	0.66146	0.701883	0.52401	0.405902	0.292513	0.311033	0.134847	0.0087123	-0.382256	-0.139239	-0.399123	-0.29408	-0.416388
chr7:119895625_119896125	chr7	119895625	119896125	501	*	Promoter	7	119852796	119895745	42950	2	233805	ENSMUST00000059851.13	0	ENSMUSG00000048787	Dcun1d3	DCN1, defective in cullin neddylation 1, domain containing 3 (S. cerevisiae)	1.5	1.5	1.5	1.5	1.5	1.5	1.5	1.5	1.5	1.5	1.5	1.19879	0.924408	0.81195	0.341364	0.0289181	-0.113565	-0.783004	-0.84663	-0.735948	-0.527997	-0.511828	-0.022659	-0.577209	-0.237325	-0.296896	-0.432299	-0.479945	-0.534008	-0.423479	-0.487843	-0.630912
chr2:165326372_165326872	chr2	165326372	165326872	501	*	Promoter	2	165289155	165326479	37325	2	140579	ENSMUST00000074046.12	0	ENSMUSG00000017670	Elmo2	engulfment and cell motility 2	1.5	1.5	1.5	1.5	1.5	1.5	1.5	1.5	1.5	1.5	1.5	1.5	1.5	1.36509	1.46151	0.956212	0.851501	0.580902	0.183169	-0.218653	-0.583282	-0.44124	-0.731823	-0.925349	-0.470478	-0.602982	-0.491912	-0.261059	-0.466019	-0.189665	-0.316636	-0.0620246
chr12:112950308_112950808	chr12	112950308	112950808	501	*	Exon (ENSMUST00000181436.1/ENSMUST00000181436.1, exon 1 of 2)	12	112934291	112942124	7834	2	66174	ENSMUST00000221397.1	-8184	ENSMUSG00000002804	Nudt14	nudix (nucleoside diphosphate linked moiety X)-type motif 14	1.5	1.5	1.5	1.5	1.5	1.5	1.5	1.42859	1.11288	0.587182	0.273619	0.298835	0.239133	-0.10191	-0.359757	-0.100103	-0.204909	0.0133412	0.317973	0.711978	0.830972	0.652849	0.683269	0.489568	0.676335	0.44745	0.023879	-0.256949	-0.375659	-0.402247	-0.796252	-0.977037
chr11:5892213_5892713	chr11	5892213	5892713	501	*	Distal Intergenic	11	5896637	5898782	2146	2	17898	ENSMUST00000102921.3	6069	ENSMUSG00000020469	Myl7	myosin, light polypeptide 7, regulatory	1.5	1.5	1.5	1.5	1.5	1.5	1.5	1.5	1.5	1.5	1.31863	0.476172	-0.0282994	-0.22799	-0.22799	-0.0865401	-0.261209	0.00607413	0.00607413	0.15193	0.0788423	-0.0782997	0.108012	0.108012	0.108012	0.108012	0.0395866	-0.0588468	-0.32613	-0.32613	-0.471986	-0.471986
chr7:64392441_64392941	chr7	64392441	64392941	501	*	Promoter	7	64392607	64398782	6176	1	73724	ENSMUST00000206138.1	0	ENSMUSG00000033429	Mcee	methylmalonyl CoA epimerase	1.5	1.5	1.5	1.5	1.5	1.5	1.5	1.5	1.5	1.5	1.5	1.35661	1.28842	1.28788	1.02995	0.645807	0.0286675	-0.297986	-0.331631	-0.319684	-0.603907	-0.522658	-0.437687	-0.405707	-0.8019	-1.03086	-0.909161	-1.16086	-1.37027	-1.3416	-1.15303	-0.807884
chr2:32586795_32587295	chr2	32586795	32587295	501	*	Promoter	2	32587095	32599698	12604	1	20448	ENSMUST00000102818.10	0	ENSMUSG00000079442	St6galnac4	ST6 (alpha-N-acetyl-neuraminyl-2,3-beta-galactosyl-1,3)-N-acetylgalactosaminide alpha-2,6-sialyltransferase 4	1.5	1.5	1.5	1.5	1.5	1.5	1.5	1.5	1.45783	1.37487	1.37626	0.921351	0.707008	0.32729	0.0269754	0.264464	0.362949	-0.288986	-0.0144106	0.28904	-0.157384	-0.0968757	0.0304842	0.332048	0.11006	-0.048594	-0.278407	-0.376893	-0.0776761	-0.352251	-0.812212	-0.953407
chr2:125858816_125859316	chr2	125858816	125859316	501	*	Promoter	2	125830304	125859139	28836	2	12848	ENSMUST00000110463.7	0	ENSMUSG00000027206	Cops2	COP9 signalosome subunit 2	1.5	1.5	1.5	1.5	1.5	1.5	1.44531	1.36921	1.36786	1.0023	1.10868	1.5	1.4731	1.07629	0.887961	0.707187	0.751333	0.970002	1.06532	1.185	0.971293	0.834844	0.549657	0.740624	0.470877	0.680936	0.851244	0.830749	1.11636	0.598632	0.0961597	0.270838
chr3:89177243_89177743	chr3	89177243	89177743	501	*	Promoter	3	89177473	89182765	5293	1	24045	ENSMUST00000029684.14	0	ENSMUSG00000028049	Scamp3	secretory carrier membrane protein 3	1.5	1.5	1.5	1.5	1.5	1.5	1.19492	0.987952	1.34609	1.5	1.49073	1.05263	0.715728	0.606409	0.64142	0.291667	0.227442	0.241391	0.231893	-0.229442	-0.370411	-0.418293	-0.310542	-0.24359	-0.184304	-0.647362	-0.857326	-1.14422	-1.19846	-1.5	-1.28323	-1.0853
chr4:117914768_117915268	chr4	117914768	117915268	501	*	Promoter	4	117894486	117914999	20514	2	230673	ENSMUST00000036156.5	0	ENSMUSG00000033365	Ipo13	importin 13	1.5	1.5	1.5	1.5	1.5	1.5	1.5	1.5	1.5	1.5	1.5	1.19535	0.596151	0.579582	0.371472	0.631834	0.431491	0.541534	0.636931	0.793042	0.84442	0.499844	0.397478	0.292014	-0.409266	-0.370371	-0.324256	-0.709933	-0.913884	-1.3402	-1.5	-1.5
chr2:30545059_30545559	chr2	30545059	30545559	501	*	Distal Intergenic	2	30595040	30608943	13904	1	78617	ENSMUST00000102853.3	-49481	ENSMUSG00000047363	Cstad	CSA-conditional, T cell activation-dependent protein	1.5	1.5	1.5	1.5	1.5	1.5	1.5	1.5	1.5	1.5	1.5	1.45166	1.46589	1.05362	0.757719	0.996402	1.21045	0.926249	0.781708	0.544139	0.487634	0.146704	0.0423711	0.352179	0.628095	0.426464	0.317128	0.144341	0.107026	0.140042	0.752979	0.645692
chr17:46629842_46630342	chr17	46629842	46630342	501	*	Promoter	17	46564471	46629504	65034	2	71461	ENSMUST00000044442.9	-338	ENSMUSG00000023972	Ptk7	PTK7 protein tyrosine kinase 7	1.5	1.5	1.5	1.5	1.5	1.5	1.5	1.4584	1.15384	1.04653	0.39184	0.276126	0.186288	-0.265438	-0.40179	-0.487091	-0.770313	-0.602073	-0.455449	-0.384668	-0.177398	0.0470353	0.359014	0.297906	0.470164	0.0423073	-0.0104509	-0.156162	-0.324402	-0.450412	-0.728285	-0.539806
chr2:105126250_105126750	chr2	105126250	105126750	501	*	Promoter	2	105126529	105173612	47084	1	22431	ENSMUST00000143043.7	0	ENSMUSG00000016458	Wt1	Wilms tumor 1 homolog	1.5	1.5	1.5	1.5	1.5	1.5	1.5	1.5	1.5	1.5	1.5	1.5	1.5	1.5	1.5	1.5	1.5	0.685526	0.584239	0.179128	0.221747	-0.115443	-0.771644	-0.848095	-0.936055	-1.06513	-0.885895	-0.5467	-0.355207	-0.697616	-0.604895	-1.09239
chr3:114030207_114030707	chr3	114030207	114030707	501	*	Promoter	3	114030540	114108324	77785	1	12814	ENSMUST00000123619.7	0	ENSMUSG00000027966	Col11a1	collagen, type XI, alpha 1	1.5	1.5	1.5	1.5	1.5	1.5	1.5	1.5	1.5	1.5	1.41633	0.944855	0.762171	0.388108	0.222668	0.473804	0.0443826	-0.0232613	-0.262738	0.134134	0.0108626	-0.281912	-0.251271	-0.0859153	0.139064	0.162484	0.00815519	0.22192	0.0529915	0.237901	-0.158971	-0.0281114
chr10:128409553_128410053	chr10	128409553	128410053	501	*	Promoter	10	128401395	128409728	8334	2	69917	ENSMUST00000164199.7	0	ENSMUSG00000025374	Nabp2	nucleic acid binding protein 2	1.5	1.5	1.5	1.5	1.5	1.5	1.5	1.11399	1.34338	1.04659	1.11261	1.10806	1.36311	1.5	1.5	1.5	1.5	1.34068	1.49201	1.02845	0.728679	0.671844	0.71295	0.0417829	-0.116292	-0.644247	-0.838277	-0.785588	-0.547686	-0.91774	-0.518891	-0.0101137
chr1:37997819_37998319	chr1	37997819	37998319	501	*	Promoter	1	37998010	38055579	57570	1	226982	ENSMUST00000027252.7	0	ENSMUSG00000026083	Eif5b	eukaryotic translation initiation factor 5B	1.5	1.5	1.5	1.5	1.5	1.5	1.5	1.5	1.48519	1.17986	1.12625	0.627385	0.609513	0.782205	0.469287	0.159327	0.0154915	-0.0173077	0.115636	0.372609	0.60036	0.669094	1.03819	1.00258	0.914522	1.05726	0.808836	0.666172	0.963503	0.583694	0.614541	0.0393071
chr4:126202468_126202968	chr4	126202468	126202968	501	*	Promoter	4	126164082	126202760	38679	2	230753	ENSMUST00000080919.11	0	ENSMUSG00000043962	Thrap3	thyroid hormone receptor associated protein 3	1.5	1.5	1.5	1.5	1.5	1.5	1.5	1.5	1.5	1.5	1.5	1.5	0.970939	0.907626	0.779405	0.537816	0.888051	0.662372	0.831688	0.258954	-0.220859	-0.0410431	0.246759	0.403806	0.0849128	-0.0874869	-0.299303	-0.451103	-0.581816	-0.265715	-0.664086	-0.387995
chr11:76217320_76217820	chr11	76217320	76217820	501	*	Promoter	11	76217608	76218666	1059	1	13168	ENSMUST00000040806.4	0	ENSMUSG00000038057	Dbil5	diazepam binding inhibitor-like 5	1.5	1.5	1.5	1.5	1.5	1.5	1.5	1.5	1.5	1.5	1.5	1.5	1.2958	1.34902	1.5	1.11501	0.794761	0.624215	0.388966	0.38275	0.327941	0.561136	0.41589	0.13649	0.216285	-0.0365873	-0.146536	-0.127719	-0.366927	-0.388789	-0.406831	-0.0630979
chr4:126150291_126150791	chr4	126150291	126150791	501	*	3' UTR	4	126148532	126149865	1334	1	230752	ENSMUST00000106150.2	1759	ENSMUSG00000050212	Eva1b	eva-1 homolog B (C. elegans)	1.5	1.5	1.5	1.5	1.5	1.5	1.5	1.5	1.5	1.5	1.5	1.5	1.5	1.5	1.5	1.5	1.5	1.28096	1.43107	1.27804	1.10515	1.31386	1.41388	1.35243	0.803497	0.930799	0.673796	0.653101	0.537805	0.0334528	-0.114085	-0.170032
chr10:126978554_126979054	chr10	126978554	126979054	501	*	Promoter	10	126978717	126999969	21253	1	52468	ENSMUST00000105256.9	0	ENSMUSG00000078429	Ctdsp2	CTD (carboxy-terminal domain, RNA polymerase II, polypeptide A) small phosphatase 2	1.5	1.5	1.5	1.5	1.5	1.5	1.5	1.5	1.5	1.5	1.5	1.5	1.16471	0.853123	1.00824	0.669496	0.636598	0.440648	0.590944	0.33896	-0.11291	-0.13677	-0.0330001	0.100559	0.0104276	-0.132736	-0.188492	0.0410173	-0.00575482	0.0641016	0.118982	0.483198
chr19:10231195_10231695	chr19	10231195	10231695	501	*	Intron (ENSMUST00000088013.11/225908, intron 1 of 26)	19	10210385	10240604	30220	2	225908	ENSMUST00000189897.1	8909	ENSMUSG00000036098	Myrf	myelin regulatory factor	1.5	1.5	1.5	1.5	1.5	1.5	1.5	1.5	1.5	1.15124	0.851617	0.554689	0.19418	0.18393	-0.17242	-0.321585	-0.270605	-0.270605	-0.270605	-0.270605	-0.1273	-0.0591005	0.0701619	0.0983095	0.00305315	0.106749	0.0372655	-0.0137138	-0.0137138	0.086791	0.086791	-0.0565139
chr13:21944851_21945351	chr13	21944851	21945351	501	*	Promoter	13	21945094	21960485	15392	1	193452	ENSMUST00000176511.7	0	ENSMUSG00000006720	Zfp184	zinc finger protein 184 (Kruppel-like)	1.5	1.5	1.5	1.5	1.5	1.5	1.5	1.5	1.5	1.5	1.5	1.5	1.5	1.5	1.5	0.943918	0.400896	0.471085	0.623612	0.622577	0.567527	0.570652	0.288907	0.253042	0.241218	0.111058	0.174719	0.169248	0.522929	0.225957	-0.249643	-0.412424
chr2:116066945_116067445	chr2	116066945	116067445	501	*	Promoter	2	116067225	116085911	18687	1	108168785	ENSMUST00000152412.1	0	ENSMUSG00000086308	G630016G05Rik	RIKEN cDNA G630016G05 gene	1.5	1.5	1.5	1.5	1.5	1.5	1.5	1.5	1.5	1.5	1.5	1.46878	1.21564	0.830103	1.03681	1.5	1.38545	1.14444	0.894343	0.934374	0.872666	0.824547	0.556527	0.403888	0.28681	0.252954	-0.331634	0.0504188	-0.033381	0.0489649	0.0945468	0.382471
chr9:44708256_44708756	chr9	44708256	44708756	501	*	Promoter	9	44703573	44708427	4855	2	102693	ENSMUST00000123123.1	0	ENSMUSG00000048537	Phldb1	pleckstrin homology like domain, family B, member 1	1.5	1.5	1.5	1.5	1.5	1.5	1.5	1.5	1.5	1.5	1.5	1.5	1.5	1.45814	1.17211	0.973583	1.01382	0.702145	0.688616	0.970402	1.10603	0.927057	0.732887	0.422056	0.356574	0.484963	0.296081	-0.103384	-0.0784907	-0.358456	-0.496688	-0.706877
chr2:104590129_104590629	chr2	104590129	104590629	501	*	Promoter	2	104590523	104665429	74907	1	228410	ENSMUST00000028599.7	0	ENSMUSG00000027176	Cstf3	cleavage stimulation factor, 3' pre-RNA, subunit 3	1.5	1.5	1.5	1.5	1.5	1.5	1.5	1.5	1.5	1.5	1.5	1.49884	1.31901	0.90182	0.620142	-0.10243	0.0628803	-0.671565	-0.461265	-0.530165	-1.07195	-0.97189	-1.17056	-1.26561	-1.33299	-1.46375	-1.15194	-0.931778	-0.273477	-0.462697	-0.368759	0.0327676
chr8:71371327_71371827	chr8	71371327	71371827	501	*	Promoter	8	71371339	71373689	2351	1	77090	ENSMUST00000002469.8	0	ENSMUSG00000002396	Ocel1	occludin/ELL domain containing 1	1.5	1.5	1.5	1.5	1.5	1.5	1.5	1.46172	1.5	1.45886	1.5	1.39621	1.13679	1.21439	0.827884	0.593256	0.183669	0.456995	0.781326	0.706968	0.181994	-0.0553228	-0.233295	-0.0296857	-0.31319	-0.503262	-0.266859	-0.139893	0.013677	0.107718	0.0894671	0.46229
chr11:69995417_69995917	chr11	69995417	69995917	501	*	Promoter	11	69995777	70000009	4233	1	78246	ENSMUST00000018716.9	0	ENSMUSG00000018572	Phf23	PHD finger protein 23	1.5	1.5	1.5	1.5	1.5	1.5	1.16936	1.09296	1.5	1.5	1.5	1.5	1.5	1.5	1.5	1.30871	1.31114	1.5	1.5	1.41431	1.41138	1.0346	0.643302	0.421373	0.521491	0.137176	0.0745844	-0.101539	0.000775985	-0.187229	-0.0125109	0.0528558
chr2:26445645_26446145	chr2	26445645	26446145	501	*	Promoter	2	26445696	26459379	13684	1	100125929	ENSMUST00000133463.1	0	ENSMUSG00000086714	0610009E02Rik	RIKEN cDNA 0610009E02 gene	1.5	1.5	1.5	1.5	1.5	1.5	1.5	1.5	1.5	1.5	1.5	1.5	1.44193	1.32744	1.23998	0.612787	0.316986	0.371848	0.343587	0.05719	0.00677848	-0.190369	-0.470832	-0.412299	-0.366261	-0.326449	-0.325344	-0.389117	-0.64456	-0.393208	0.204149	0.118717
chr1:172481858_172482358	chr1	172481858	172482358	501	*	Promoter	1	172482199	172491641	9443	1	93842	ENSMUST00000135267.7	0	ENSMUSG00000037995	Igsf9	immunoglobulin superfamily, member 9	1.5	1.5	1.5	1.5	1.5	1.5	1.5	1.5	1.5	1.5	1.5	1.5	1.47515	1.21617	1.16167	0.700883	0.779034	0.440568	0.313525	0.266758	0.164152	-0.121937	-0.104221	-0.230706	0.0516932	-0.00582147	0.195788	0.159758	0.329382	0.0132074	-0.0582244	-0.0444551
chr2:172370393_172370893	chr2	172370393	172370893	501	*	Promoter	2	172356190	172370535	14346	2	20878	ENSMUST00000109140.9	0	ENSMUSG00000027496	Aurka	aurora kinase A	1.5	1.5	1.5	1.5	1.5	1.5	1.5	1.5	1.5	1.5	1.35161	1.24809	1.12169	1.5	1.15161	0.966807	0.571558	0.236282	0.350792	0.499031	0.587628	0.645252	0.360467	0.0768144	-0.343501	-0.182096	-0.180421	0.118249	-0.0144859	-0.32467	-0.88988	-1.06733
chr8:124520510_124521010	chr8	124520510	124521010	501	*	Promoter	8	124520767	124552008	31242	1	76332	ENSMUST00000034460.10	0	ENSMUSG00000031979	Cog2	component of oligomeric golgi complex 2	1.5	1.5	1.5	1.5	1.5	1.5	1.5	1.5	1.5	1.5	1.5	1.5	1.5	1.48822	1.17457	0.825716	1.02162	0.81066	0.601727	0.269623	0.220677	-0.127435	-0.0170347	-0.103858	-0.289648	-0.414557	-0.717399	-1.08004	-1.35447	-1.36841	-1.31277	-1.34371
chr17:31892718_31893218	chr17	31892718	31893218	501	*	Distal Intergenic	17	31844250	31855804	11555	2	17691	ENSMUST00000024839.5	-36914	ENSMUSG00000024042	Sik1	salt inducible kinase 1	1.5	1.5	1.5	1.5	1.5	1.5	1.40909	1.26488	1.34517	1.08614	1.00076	0.703961	0.565337	0.200253	0.639407	0.704622	0.706276	1.20645	1.5	1.42746	1.5	1.49938	1.5	1.43825	1.5	1.41573	1.15163	0.788072	0.655187	0.39026	0.251001	-0.14203
chr7:18990769_18991269	chr7	18990769	18991269	501	*	Promoter	7	18991245	19001764	10520	1	232934	ENSMUST00000059331.8	0	ENSMUSG00000048481	Mypop	Myb-related transcription factor, partner of profilin	1.5	1.5	1.5	1.5	1.5	1.5	1.5	1.5	1.5	1.5	1.5	1.5	1.4638	1.281	1.20958	1.32178	1.25961	0.944103	0.788726	0.642592	0.588757	0.0238024	0.258684	0.132011	0.192402	0.209858	0.211758	0.271033	0.170005	-0.135271	0.23617	0.301725
chr3:83055216_83055716	chr3	83055216	83055716	501	*	Promoter	3	83055522	83072355	16834	1	53317	ENSMUST00000150268.7	0	ENSMUSG00000027998	Plrg1	pleiotropic regulator 1	1.5	1.5	1.5	1.5	1.5	1.5	1.5	1.5	1.5	0.971515	0.647481	0.227132	0.442239	0.681269	0.132262	-0.222177	-0.345876	-1.12241	-0.967933	-1.07594	-0.574447	-0.812257	-0.58856	-0.428773	-0.175846	0.0851286	0.233608	0.29292	0.430057	0.335548	0.596633	0.61351
chr4:141793287_141793787	chr4	141793287	141793787	501	*	Promoter	4	141793612	141798086	4475	1	12371	ENSMUST00000128660.1	0	ENSMUSG00000028914	Casp9	caspase 9	1.5	1.5	1.5	1.5	1.5	1.5	1.5	1.5	1.5	1.5	1.5	1.5	1.5	1.5	1.27733	0.882233	0.2551	0.411691	0.192232	0.14663	0.231961	0.0416088	-0.0314473	-0.0880963	-0.438406	-0.15631	0.082125	0.418069	0.435257	0.791456	0.579744	0.126751
chr12:70347134_70347634	chr12	70347134	70347634	501	*	Promoter	12	70244533	70347350	102818	2	94090	ENSMUST00000110522.9	0	ENSMUSG00000021071	Trim9	tripartite motif-containing 9	1.5	1.5	1.5	1.5	1.5	1.5	1.5	1.5	1.5	1.5	1.5	1.5	1.5	1.26382	0.979354	0.707857	0.479761	0.459111	0.282227	0.174024	-0.0656512	0.0327266	0.184602	-0.0385132	0.160386	0.475113	0.476222	-0.00181098	-0.0400503	-0.269645	-0.511411	-0.497588
chr5:138279868_138280368	chr5	138279868	138280368	501	*	Promoter	5	138280240	138290751	10512	1	50878	ENSMUST00000160729.7	0	ENSMUSG00000036928	Stag3	stromal antigen 3	1.5	1.5	1.5	1.5	1.5	1.5	1.5	1.5	1.5	1.5	1.5	1.5	1.1752	0.982714	0.611241	0.0291297	-0.072645	-0.784316	-0.709558	-1.112	-1.11441	-1.1387	-1.27407	-1.4444	-1.33571	-1.33997	-0.83238	-0.995132	-0.77424	-0.744687	-0.619842	-0.729836
chr7:80860920_80861420	chr7	80860920	80861420	501	*	Promoter	7	80860920	80874969	14050	1	22691	ENSMUST00000132163.7	0	ENSMUSG00000038797	Zscan2	zinc finger and SCAN domain containing 2	1.5	1.5	1.5	1.5	1.5	1.5	1.37184	0.830299	0.775637	0.807385	1.184	0.960157	1.12762	1.43678	1.12166	1.19256	1.4319	1.5	1.5	1.5	1.48855	1.15757	0.971563	0.834169	0.41184	0.539994	0.659838	0.199632	-0.0189615	0.214614	0.298183	0.111678
chr8:119992195_119992695	chr8	119992195	119992695	501	*	Promoter	8	119992438	120052793	60356	1	78892	ENSMUST00000132583.7	0	ENSMUSG00000031825	Crispld2	cysteine-rich secretory protein LCCL domain containing 2	1.5	1.5	1.5	1.5	1.5	1.5	1.5	1.5	1.5	1.37117	1.32235	1.38816	1.23879	1.12755	1.0015	0.668326	0.279448	0.452333	0.0918253	0.555982	0.73693	0.709739	0.727582	0.721844	0.817429	0.635013	0.635947	0.803466	0.63058	0.649879	0.580024	0.648075
chr9:106891869_106892369	chr9	106891869	106892369	501	*	Promoter	9	106838312	106891872	53561	2	74840	ENSMUST00000159620.8	0	ENSMUSG00000032575	Manf	mesencephalic astrocyte-derived neurotrophic factor	1.5	1.5	1.5	1.5	1.5	1.5	1.5	1.5	1.5	1.2465	1.5	1.5	1.22384	1.38158	1.05609	0.84712	0.607471	0.327364	0.627257	0.537058	0.585061	0.261586	0.188149	0.169559	-0.0215065	0.141075	-0.232904	-0.500688	-0.57035	-1.06734	-1.25558	-1.46308
chr2:152396149_152396649	chr2	152396149	152396649	501	*	3' UTR	2	152393611	152398063	4453	2	20667	ENSMUST00000182625.1	1414	ENSMUSG00000051817	Sox12	SRY (sex determining region Y)-box 12	1.5	1.5	1.5	1.5	1.5	1.5	1.5	1.5	1.5	1.5	1.5	1.5	1.2741	1.4922	1.38159	0.916443	0.836012	1.03441	1.05288	0.755667	1.00902	1.16115	0.964223	0.958481	0.654589	0.528719	1.05844	1.2655	0.919345	0.404569	-0.0599736	0.0481589
chr4:3938489_3938989	chr4	3938489	3938989	501	*	Promoter	4	3938888	3943523	4636	1	66433	ENSMUST00000108386.7	0	ENSMUSG00000042198	Chchd7	coiled-coil-helix-coiled-coil-helix domain containing 7	1.5	1.5	1.5	1.5	1.5	1.5	1.5	1.5	1.47548	1.5	1.5	1.5	1.40757	1.44614	1.5	1.44861	1.14004	0.983572	1.06626	0.887269	0.790741	0.393799	0.0485145	0.162621	-0.182537	-0.21639	-0.43318	0.0129881	0.141841	0.454122	-0.161022	0.0375596
chr18:25645816_25646316	chr18	25645816	25646316	501	*	Intron (ENSMUST00000115816.2/108013, intron 2 of 12)	18	25504220	25752692	248473	2	108013	ENSMUST00000225927.1	106376	ENSMUSG00000024268	Celf4	CUGBP, Elav-like family member 4	1.5	1.5	1.5	1.5	1.5	1.5	1.5	1.5	1.5	1.5	1.5	1.5	1.31948	1.02085	0.927467	0.720952	0.52572	0.643685	0.562459	0.254934	0.254934	0.153586	-0.100577	-0.100577	-0.100577	-0.370372	-0.223462	-0.223462	-0.341426	-0.341426	-0.341426	-0.341426
chr9:64022708_64023208	chr9	64022708	64023208	501	*	Promoter	9	63953076	64022059	68984	2	17130	ENSMUST00000041029.5	-649	ENSMUSG00000036867	Smad6	SMAD family member 6	1.5	1.5	1.5	1.5	1.5	1.5	1.5	1.5	1.5	1.5	1.5	1.5	1.5	1.5	1.39104	1.1175	1.19655	1.20134	0.949925	0.606939	0.55594	0.446864	0.459195	0.60661	0.891484	0.829565	0.48997	0.537991	0.016703	0.152977	0.3709	0.113384
chr9:45138540_45139040	chr9	45138540	45139040	501	*	Promoter	9	45138395	45154152	15758	1	399548	ENSMUST00000060125.6	145	ENSMUSG00000046480	Scn4b	sodium channel, type IV, beta	1.5	1.5	1.5	1.5	1.5	1.5	1.5	1.5	1.5	1.35588	1.04296	1.37273	0.978167	0.780427	0.59694	0.703548	0.472126	0.298524	0.318918	0.0883778	0.218796	0.191488	-0.0704877	-0.016251	0.0797451	-0.25046	-0.185382	-0.237504	-0.411134	-0.220518	-0.29848	-0.425251
chr16:91729106_91729606	chr16	91729106	91729606	501	*	Promoter	16	91729281	91870210	140930	1	16443	ENSMUST00000114001.7	0	ENSMUSG00000022957	Itsn1	intersectin 1 (SH3 domain protein 1A)	1.5	1.5	1.5	1.5	1.5	1.5	1.5	1.5	1.5	1.5	1.5	1.5	1.36937	1.25457	1.10073	0.876537	0.511428	0.217501	0.106387	0.147367	0.013966	-0.108083	-0.303386	-0.57338	-0.452009	-0.566352	-0.0316752	0.00123465	0.12409	0.472064	0.122068	0.384414
chr3:96598115_96598615	chr3	96598115	96598615	501	*	Exon (ENSMUST00000058943.7/545554, exon 2 of 2)	3	96596636	96599775	3140	1	545554	ENSMUST00000058943.7	1479	ENSMUSG00000049097	Ankrd34a	ankyrin repeat domain 34A	1.5	1.5	1.5	1.5	1.5	1.5	1.5	1.5	1.5	1.5	1.5	1.5	1.5	1.5	1.33757	1.37796	1.13114	0.618743	0.815435	0.7529	0.498972	0.260541	0.367336	0.59598	0.760938	0.551949	0.358979	0.655982	0.53224	0.492591	0.618806	0.693072
chr8:120335417_120335917	chr8	120335417	120335917	501	*	Intron (ENSMUST00000127664.1/108148, intron 1 of 15)	8	120228456	120553634	325179	1	382034	ENSMUST00000180448.2	106961	ENSMUSG00000031822	Gse1	genetic suppressor element 1, coiled-coil protein	1.5	1.5	1.5	1.5	1.5	1.5	1.5	1.5	1.5	1.5	1.5	1.5	1.5	1.37277	0.931246	0.602713	0.651601	0.770406	0.539181	0.691209	0.47505	0.169215	-0.00698968	-0.19693	-0.232406	-0.17076	-0.386	-0.53697	-0.655775	-0.457149	-0.609177	-0.609177
chr12:79859599_79860099	chr12	79859599	79860099	501	*	Distal Intergenic	12	79917019	79924733	7715	2	77290	ENSMUST00000218818.1	64634	ENSMUSG00000112765	9430078K24Rik	RIKEN cDNA 9430078K24 gene	1.5	1.5	1.5	1.5	1.5	1.5	1.5	1.5	1.5	1.39012	1.5	1.39683	1.5	1.23055	1.3362	1.3435	1.34519	1.3333	0.715546	0.604455	0.545507	0.477716	0.611481	0.711359	0.907313	1.05582	1.05657	1.33868	1.26768	1.28726	1.14512	0.74394
chr2:181520185_181520685	chr2	181520185	181520685	501	*	Promoter	2	181520485	181555133	34649	1	13002	ENSMUST00000072334.11	0	ENSMUSG00000000826	Dnajc5	DnaJ heat shock protein family (Hsp40) member C5	1.5	1.5	1.5	1.5	1.5	1.5	1.5	1.5	1.5	1.28274	1.34083	1.5	1.14905	0.835352	0.662881	0.576953	0.443677	0.0135083	-0.0834147	-0.293057	-0.415973	-0.771951	-1.08299	-1.22909	-1.29842	-0.828358	-0.334534	-0.857967	-0.133872	-0.0783233	0.273917	0.763665
chr4:117095705_117096205	chr4	117095705	117096205	501	*	Promoter	4	117096075	117115383	19309	1	19207	ENSMUST00000030443.11	0	ENSMUSG00000028681	Ptch2	patched 2	1.5	1.5	1.5	1.5	1.5	1.5	1.5	1.34669	1.5	1.5	1.5	1.5	1.42326	1.5	1.5	1.5	1.5	1.5	1.5	1.5	1.41064	0.940535	0.599089	0.241065	-0.167084	-0.202905	-0.397364	-0.685553	-0.455554	-0.91762	-0.923019	-0.918333
chr11:85311032_85311532	chr11	85311032	85311532	501	*	Promoter	11	85311244	85347066	35823	1	53892	ENSMUST00000020835.15	0	ENSMUSG00000020525	Ppm1d	protein phosphatase 1D magnesium-dependent, delta isoform	1.5	1.5	1.5	1.5	1.5	1.5	1.5	1.22059	1.38764	1.5	1.43728	1.02501	0.444324	0.398421	0.55938	0.370205	0.20042	0.442187	0.535641	0.57815	0.292283	0.258349	0.203075	0.491873	0.553611	0.405057	0.406771	0.332435	0.795274	0.867761	0.800044	1.14873
chr6:65381127_65381627	chr6	65381127	65381627	501	*	Promoter	6	65381294	65458150	76857	1	243407	ENSMUST00000170608.7	0	ENSMUSG00000029917	Qrfprl	pyroglutamylated RFamide peptide receptor like	1.5	1.5	1.5	1.5	1.5	1.5	1.5	1.5	1.5	1.5	1.5	1.5	1.5	1.47334	1.48655	1.24513	0.92264	0.243647	0.372062	0.240649	0.171006	0.00115534	0.0784822	0.347882	0.685771	0.475021	0.475547	0.276314	0.100543	-0.187892	-0.140732	0.000740327
chr12:76403905_76404405	chr12	76403905	76404405	501	*	Promoter	12	76404176	76406938	2763	1	15512	ENSMUST00000080449.6	0	ENSMUSG00000059970	Hspa2	heat shock protein 2	1.5	1.5	1.5	1.5	1.5	1.5	1.5	1.5	1.5	1.5	1.5	1.5	1.5	1.5	1.31186	0.929578	0.760413	0.272572	-0.206362	-0.0642434	0.375887	0.17558	0.100914	0.0820124	-0.0831641	0.394165	0.351501	0.282786	0.00527381	0.586289	0.00798128	-0.368106
chr4:32656835_32657335	chr4	32656835	32657335	501	*	Promoter	4	32657119	32775207	118089	1	100019	ENSMUST00000071642.10	0	ENSMUSG00000058006	Mdn1	midasin AAA ATPase 1	1.5	1.5	1.5	1.5	1.5	1.5	1.5	1.15059	1.24386	1.0438	0.561067	0.340949	0.0918826	-0.0266499	-0.0468237	0.467282	0.592	0.618681	1.18604	0.845511	0.84371	1.10593	1.10281	1.18081	0.740131	0.446171	0.0815075	0.249168	0.0721416	-0.391017	-0.466867	-0.458405
chr1:75142417_75142917	chr1	75142417	75142917	501	*	Promoter	1	75142778	75147909	5132	1	227298	ENSMUST00000188873.6	0	ENSMUSG00000049339	Retreg2	reticulophagy regulator family member 2	1.5	1.5	1.5	1.5	1.5	1.5	1.5	1.5	1.5	1.5	1.48775	0.878135	1.47487	1.5	1.21176	0.970268	0.902795	0.377607	0.244994	0.0498431	0.117183	-0.0643857	-0.143345	-0.643741	-0.827911	-0.734103	-0.843458	-1.25176	-1.20653	-1.24198	-1.25173	-0.837498
chr15:55090235_55090735	chr15	55090235	55090735	501	*	Promoter	15	55076099	55090491	14393	2	72107	ENSMUST00000023059.12	0	ENSMUSG00000022422	Dscc1	DNA replication and sister chromatid cohesion 1	1.5	1.5	1.5	1.5	1.5	1.5	1.5	1.5	1.5	1.5	1.5	1.23855	0.981983	0.868689	0.815301	0.0305823	-0.428407	-0.644751	-0.353334	-0.37537	-0.488861	-0.353925	-0.357041	0.0802485	0.49625	0.558524	0.693019	0.716909	0.811767	0.577161	0.286323	0.410927
chr5:91074376_91074876	chr5	91074376	91074876	501	*	Promoter	5	91074622	91093646	19025	1	13874	ENSMUST00000031324.5	0	ENSMUSG00000029377	Ereg	epiregulin	1.5	1.5	1.5	1.5	1.5	1.5	1.5	1.5	1.5	1.5	1.5	1.5	1.5	1.5	1.5	1.5	1.5	1.5	1.5	0.907168	0.978821	0.430151	0.408598	0.463616	-0.0401886	0.00996216	-0.139013	-0.434819	-0.554864	-0.387862	-0.466948	-0.391902
chr16:29945984_29946484	chr16	29945984	29946484	501	*	Exon (ENSMUST00000181968.1/ENSMUST00000181968.1, exon 1 of 4)	16	29958493	29962307	3815	2	328657	ENSMUST00000100016.3	15823	ENSMUSG00000075286	Gm1968	predicted gene 1968	1.5	1.5	1.5	1.5	1.5	1.5	1.5	1.5	1.5	1.5	1.5	1.36724	1.5	1.26541	1.02898	0.942762	0.420572	0.253768	-0.29468	-0.183512	-0.256709	-0.306608	-0.0481351	0.206026	0.138408	0.134061	0.134811	0.257511	0.302772	0.830413	0.887499	0.964398
chr10:79988298_79988798	chr10	79988298	79988798	501	*	Promoter	10	79988584	79996062	7479	1	12798	ENSMUST00000004784.10	0	ENSMUSG00000004665	Cnn2	calponin 2	1.5	1.5	1.5	1.5	1.5	1.5	1.5	1.5	1.5	1.5	1.5	1.5	1.5	1.5	1.5	0.976258	1.02916	1.02916	0.718802	-0.120363	-0.0486673	-0.291217	-0.291217	-0.541421	-0.061565	0.163325	0.381694	0.328789	0.328789	0.251942	0.251942	0.327034
chr11:102455591_102456091	chr11	102455591	102456091	501	*	Promoter	11	102453304	102456190	2887	2	16399	ENSMUST00000134735.1	99	ENSMUSG00000034664	Itga2b	integrin alpha 2b	1.5	1.5	1.5	1.5	1.5	1.5	1.5	1.5	1.5	1.5	1.38736	1.5	1.5	1.5	1.35445	1.20848	0.811929	1.14337	0.550537	0.487286	0.550857	0.427139	-0.232203	-0.595668	-0.749112	-0.279705	-0.465257	-0.518179	-0.472887	-0.431814	-0.585572	-0.339873
chr10:81014702_81015202	chr10	81014702	81015202	501	*	Promoter	10	80948624	81014925	66302	2	14708	ENSMUST00000092285.9	0	ENSMUSG00000048240	Gng7	guanine nucleotide binding protein (G protein), gamma 7	1.5	1.5	1.5	1.5	1.5	1.5	1.5	1.5	1.5	1.5	0.998569	0.963351	0.706458	0.505659	0.471001	-0.151635	-0.194223	-0.132745	-0.441068	-0.366889	-0.13711	-0.0401892	-0.218418	-0.577807	-0.64548	-0.514494	0.0019457	-0.0196238	-0.0811025	-0.204693	0.0166074	-0.343708
chr17:48409919_48410419	chr17	48409919	48410419	501	*	Promoter	17	48410014	48417254	7241	1	106821	ENSMUST00000167180.7	0	ENSMUSG00000040771	Oard1	O-acyl-ADP-ribose deacylase 1	1.5	1.5	1.5	1.5	1.5	1.5	1.5	1.5	1.5	1.5	1.27039	0.977089	0.689531	0.915727	0.593575	0.275566	0.114177	-0.0391437	-0.0746176	0.222033	-0.023252	-0.267914	-0.0219331	-0.0815807	-0.475755	-0.00253845	-0.000699411	0.0189241	0.21642	0.246649	-0.213244	-0.440307
chr4:125127679_125128179	chr4	125127679	125128179	501	*	Promoter	4	125118423	125127840	9418	2	230738	ENSMUST00000036188.7	0	ENSMUSG00000042677	Zc3h12a	zinc finger CCCH type containing 12A	1.5	1.5	1.5	1.5	1.5	1.5	1.5	1.36779	1.25187	1.22416	1.06515	0.612702	0.565296	0.450225	0.355043	0.0150758	-0.474573	-0.973249	-1.0954	-1.02118	-0.96106	-1.06436	-1.1084	-1.2041	-1.1924	-1.46738	-1.5	-1.5	-1.3275	-1.3078	-1.19683	-1.25028
chr2:71388915_71389415	chr2	71388915	71389415	501	*	Promoter	2	71388958	71441622	52665	1	107435	ENSMUST00000112122.8	0	ENSMUSG00000027018	Hat1	histone aminotransferase 1	1.5	1.5	1.5	1.5	1.5	1.5	1.5	1.5	1.5	1.5	1.28312	1.05758	0.901086	1.10753	0.763396	0.623457	0.252845	0.413535	0.490083	-0.160978	-0.354484	-0.114555	-0.0248726	-0.0614973	-0.294473	-0.510645	-0.559017	-0.624616	-1.03327	-1.14789	-1.28206	-1.31992
chr15:101246266_101246766	chr15	101246266	101246766	501	*	Distal Intergenic	15	101254269	101274795	20527	1	15370	ENSMUST00000228985.1	-7503	ENSMUSG00000023034	Nr4a1	nuclear receptor subfamily 4, group A, member 1	1.5	1.5	1.5	1.5	1.5	1.5	1.5	1.5	1.5	1.5	1.5	1.36422	1.27565	1.22466	0.726971	0.019244	-0.540003	0.133655	-0.100693	-0.525603	-0.92567	-1.12514	-0.756295	-1.08969	-1.22739	-0.993125	-0.656551	-0.564732	-0.635896	-0.414622	-0.682242	-0.356399
chr1:64532585_64533085	chr1	64532585	64533085	501	*	Promoter	1	64532645	64597695	65051	1	12912	ENSMUST00000185594.6	0	ENSMUSG00000025958	Creb1	cAMP responsive element binding protein 1	1.5	1.5	1.5	1.5	1.5	1.5	1.5	1.5	1.5	1.5	1.5	1.5	1.22847	1.43973	1.47671	1.35446	1.14573	0.800058	0.941925	0.402942	0.307358	0.454071	0.336714	0.675287	0.229847	0.282678	0.239727	0.110353	0.198921	-0.0715493	-0.602427	-0.852466
chr1:86302934_86303434	chr1	86302934	86303434	501	*	Promoter	1	86303234	86307305	4072	1	227327	ENSMUST00000113306.3	0	ENSMUSG00000079445	B3gnt7	UDP-GlcNAc:betaGal beta-1,3-N-acetylglucosaminyltransferase 7	1.5	1.5	1.5	1.5	1.5	1.5	1.5	1.5	1.5	1.5	1.5	1.5	1.5	1.5	1.5	1.18747	0.766261	0.327611	0.28463	0.0667463	-0.134306	-0.309582	-0.482487	-0.385627	-0.891932	-0.891932	-0.672612	-0.193791	-0.0526759	-0.241605	-0.241605	-0.532636
chr2:25983184_25983684	chr2	25983184	25983684	501	*	Promoter	2	25926838	25983282	56445	2	227634	ENSMUST00000091268.10	0	ENSMUSG00000026933	Camsap1	calmodulin regulated spectrin-associated protein 1	1.5	1.5	1.5	1.5	1.5	1.5	1.5	1.5	1.5	1.5	1.5	1.5	1.5	1.47758	0.912599	1.15199	0.744449	0.395393	0.388404	0.163443	-0.25313	-0.303708	0.0152333	-0.222982	-0.0252592	-0.0933186	-0.13799	0.0300572	0.279968	0.00445329	0.689995	0.760912
chr1:36445010_36445510	chr1	36445010	36445510	501	*	Promoter	1	36422065	36445271	23207	2	214895	ENSMUST00000125304.7	0	ENSMUSG00000001143	Lman2l	lectin, mannose-binding 2-like	1.5	1.5	1.5	1.5	1.5	1.5	1.5	1.5	1.5	1.5	1.5	1.5	1.25238	1.13309	0.815079	0.728368	0.664296	0.496533	0.453508	0.87131	0.809473	0.623602	0.161534	0.124775	-0.145369	-0.213492	-0.147081	-0.520817	-0.560135	-0.658953	-0.675328	-0.72901
chr10:84917299_84917799	chr10	84917299	84917799	501	*	Promoter	10	84917616	85016447	98832	1	237422	ENSMUST00000038523.14	0	ENSMUSG00000035620	Ric8b	RIC8 guanine nucleotide exchange factor B	1.5	1.5	1.5	1.5	1.5	1.5	1.5	1.5	1.5	1.5	1.5	1.5	1.5	1.5	1.38478	1.04286	0.794714	0.375238	0.3281	0.344841	-0.0274347	-0.364804	-0.564041	-0.399234	-0.373873	-0.1047	0.0185585	-0.396855	-0.65602	-1.06699	-1.3694	-0.892482
chr10:5194557_5195057	chr10	5194557	5195057	501	*	Promoter	10	5117100	5194707	77608	2	64009	ENSMUST00000215467.1	0	ENSMUSG00000096054	Syne1	spectrin repeat containing, nuclear envelope 1	1.5	1.5	1.5	1.5	1.5	1.5	1.5	1.38899	1.5	1.5	1.22566	1.08019	0.943717	0.416002	0.339978	0.464367	0.328219	-0.404547	-0.318174	-0.430583	-0.187906	-0.00958598	0.0752548	0.0392474	0.0636176	-0.0408342	-0.151094	0.279854	0.507294	0.647209	1.23873	0.855478
chr6:29434027_29434527	chr6	29434027	29434527	501	*	Promoter	6	29433276	29461883	28608	1	68794	ENSMUST00000101617.8	751	ENSMUSG00000068699	Flnc	filamin C, gamma	1.5	1.5	1.5	1.5	1.5	1.5	1.5	1.5	1.5	1.5	1.5	1.5	1.5	1.31078	1.16741	0.975616	0.654707	0.273383	0.403245	0.289266	0.357251	0.253168	0.358265	0.290459	0.314861	0.168985	0.169945	0.116586	0.10125	-0.190435	-0.190435	-0.329763
chr10:80602638_80603138	chr10	80602638	80603138	501	*	Promoter	10	80602880	80607654	4775	1	100113398	ENSMUST00000038411.4	0	ENSMUSG00000113640	Adat3	adenosine deaminase, tRNA-specific 3	1.5	1.5	1.5	1.5	1.5	1.5	1.5	1.5	1.5	1.36055	1.20775	1.18968	0.944474	0.822121	0.97676	0.590297	0.919677	1.09502	0.725559	0.738255	0.588737	0.228373	0.541957	0.629279	0.828755	0.841601	0.487713	0.691778	0.308699	0.700225	0.430955	0.497775
chr8:95807289_95807789	chr8	95807289	95807789	501	*	Promoter	8	95719451	95807462	88012	2	234594	ENSMUST00000098473.10	0	ENSMUSG00000036550	Cnot1	CCR4-NOT transcription complex, subunit 1	1.5	1.5	1.5	1.5	1.5	1.5	1.5	1.5	1.5	1.5	1.15065	0.733598	0.46399	0.585803	0.304668	0.14426	0.210751	0.182119	0.0670021	0.274528	0.0567157	0.414637	0.409306	0.190514	-0.237944	-0.273373	-0.539049	-0.536382	-0.47519	-0.565435	-1.5	-1.42985
chr7:123084343_123084843	chr7	123084343	123084843	501	*	Intron (ENSMUST00000211170.1/233833, intron 2 of 2)	7	123123885	123162663	38779	1	233833	ENSMUST00000206458.1	-39042	ENSMUSG00000052707	Tnrc6a	trinucleotide repeat containing 6a	1.5	1.5	1.5	1.5	1.5	1.5	1.5	1.5	1.5	1.5	1.5	1.5	1.5	1.5	1.23099	1.10158	0.657093	0.467106	0.355807	0.216684	0.215249	0.0480621	0.0245103	-0.18692	-0.466009	-0.403085	-0.600067	-0.42857	-0.42857	-0.259867	-0.339759	-0.265612
chr16:72662898_72663398	chr16	72662898	72663398	501	*	Promoter	16	72663149	73046095	382947	1	19876	ENSMUST00000023600.7	0	ENSMUSG00000022883	Robo1	roundabout guidance receptor 1	1.5	1.5	1.5	1.5	1.5	1.5	1.5	1.5	1.5	1.5	1.46261	1.02754	0.053236	-0.149528	-0.738255	-0.587666	-0.496376	-0.767288	-0.999096	-0.991742	-1.34698	-1.36181	-1.32942	-0.96978	-0.67766	-0.363467	0.00743723	0.450462	0.513295	0.360937	0.754659	0.690304
chr9:74952705_74953205	chr9	74952705	74953205	501	*	Promoter	9	74952884	74955684	2801	1	235493	ENSMUST00000216809.1	0	ENSMUSG00000034858	Fam214a	family with sequence similarity 214, member A	1.5	1.5	1.5	1.5	1.5	1.5	1.5	1.48892	1.23133	0.927183	0.675376	0.264902	0.605831	1.13844	1.01832	0.909395	0.832004	0.95066	0.806569	1.17536	1.28466	1.5	1.5	1.33962	0.98762	0.682369	0.5717	0.781683	0.412762	0.654021	0.47228	0.310996
chr19:18670500_18671000	chr19	18670500	18671000	501	*	Promoter	19	18670764	18707200	36437	1	67383	ENSMUST00000025632.10	0	ENSMUSG00000024726	Carnmt1	carnosine N-methyltransferase 1	1.5	1.5	1.5	1.5	1.5	1.5	1.5	1.48757	1.5	1.32505	1.5	1.5	1.36524	1.1804	0.570874	0.337464	-0.275196	0.095512	0.172839	0.135896	0.284572	-0.0203996	0.0320405	-0.331466	-0.445452	-0.153027	-0.0965745	-0.389176	-0.033876	-0.149666	-0.277796	-0.361516
chr15:61985388_61985888	chr15	61985388	61985888	501	*	Promoter	15	61985391	61990350	4960	1	17869	ENSMUST00000022971.7	0	ENSMUSG00000022346	Myc	myelocytomatosis oncogene	1.5	1.5	1.5	1.5	1.5	1.5	1.5	1.5	1.5	1.5	1.5	1.5	1.44796	1.16177	0.710183	0.619664	0.382671	0.667965	0.653806	1.07504	1.07321	0.595379	0.539227	0.332416	0.377714	0.163654	0.220168	0.433819	0.25392	-0.039047	-0.529816	-0.521234
chr3:8717384_8717884	chr3	8717384	8717884	501	*	Distal Intergenic	3	8663359	8667256	3898	2	15213	ENSMUST00000042412.4	-50128	ENSMUSG00000040289	Hey1	hairy/enhancer-of-split related with YRPW motif 1	1.5	1.5	1.5	1.5	1.5	1.5	1.5	1.5	1.5	1.5	1.37591	0.905112	0.454264	0.407629	0.293494	0.206119	0.162992	0.141597	0.0486999	0.0352595	-0.0295919	-0.0898087	0.388134	0.634594	0.3067	0.270288	0.0498246	-0.0804286	-0.0345593	-0.379034	-0.451176	-0.656947
chr4:120252481_120252981	chr4	120252481	120252981	501	*	Distal Intergenic	4	120267079	120287349	20271	2	329934	ENSMUST00000102656.3	34368	ENSMUSG00000052135	Foxo6	forkhead box O6	1.5	1.5	1.5	1.5	1.5	1.5	1.5	1.5	1.5	1.5	1.37569	1.07334	0.643241	0.791779	0.647575	0.439539	0.217939	0.45129	0.184138	-0.229039	-0.101813	0.247127	0.356667	0.161855	-0.0171091	-0.0546655	-0.252598	-0.0802732	-0.108753	-0.0736522	-0.153929	-0.275817
chr18:65430471_65430971	chr18	65430471	65430971	501	*	Promoter	18	65430938	65477805	46868	1	240354	ENSMUST00000224056.2	0	ENSMUSG00000032688	Malt1	MALT1 paracaspase	1.5	1.5	1.5	1.5	1.5	1.5	1.5	1.5	1.5	1.5	1.5	1.5	1.33578	0.725054	0.0899095	-0.287694	-0.744936	-1.38037	-1.31907	-1.36647	-1.5	-1.26696	-1.30402	-1.13789	-0.887021	-0.409472	-0.813643	-0.561134	-0.359047	-0.302469	0.138142	0.678101
chr10:53596621_53597121	chr10	53596621	53597121	501	*	Promoter	10	53596757	53607912	11156	1	66403	ENSMUST00000219271.1	0	ENSMUSG00000019857	Asf1a	anti-silencing function 1A histone chaperone	1.5	1.5	1.5	1.5	1.5	1.5	1.5	1.5	1.5	1.39453	1.2332	1.00602	0.212475	-0.362394	-0.744994	-0.581059	-1.15937	-1.15443	-1.10386	-0.976024	-0.979085	-0.841948	-0.468304	-0.368048	0.0547401	0.952354	1.12806	1.5	1.30109	1.19255	1.06397	1.28177
chr18:10839691_10840191	chr18	10839691	10840191	501	*	Distal Intergenic	18	10798365	10817628	19264	1	225164	ENSMUST00000150000.1	41326	ENSMUSG00000024294	Mib1	mindbomb E3 ubiquitin protein ligase 1	1.5	1.5	1.5	1.5	1.5	1.5	1.5	1.5	1.5	1.5	1.39736	1.36161	0.735995	0.624796	0.624796	0.227568	-0.064722	-0.448695	-0.448695	-0.292591	-0.292591	-0.292591	-0.274118	-0.274118	-0.0350405	0.07425	0.226174	0.226174	0.104184	0.104184	-0.0519195	-0.0519195
chr3:51415718_51416218	chr3	51415718	51416218	501	*	Promoter	3	51416016	51475985	59970	1	74838	ENSMUST00000029303.12	0	ENSMUSG00000063273	Naa15	N(alpha)-acetyltransferase 15, NatA auxiliary subunit	1.5	1.5	1.5	1.5	1.5	1.5	1.5	1.5	1.5	1.38264	1.11765	1.43628	1.5	1.5	1.5	1.45802	1.04201	0.966162	1.19199	1.5	1.5	1.5	1.28051	0.823871	0.799228	0.791538	0.901205	0.943423	0.676906	0.438336	-0.597301	-0.691932
chr9:83834359_83834859	chr9	83834359	83834859	501	*	Promoter	9	83834689	83869493	34805	1	22137	ENSMUST00000188445.6	0	ENSMUSG00000038379	Ttk	Ttk protein kinase	1.5	1.5	1.5	1.5	1.5	1.5	1.5	1.2279	1.46683	1.5	1.5	1.5	1.08828	1.04151	1.09976	0.618835	0.545891	0.161714	0.441764	0.383317	0.134253	-0.447634	-0.487924	-0.600564	-0.987768	-1.43629	-1.43575	-1.22759	-0.81062	-0.578173	-0.648717	-0.634352
chr9:37054116_37054616	chr9	37054116	37054616	501	*	Intron (ENSMUST00000177218.7/208076, intron 1 of 10)	9	36892642	37083279	190638	2	208076	ENSMUST00000177080.7	28663	ENSMUSG00000035934	Pknox2	Pbx/knotted 1 homeobox 2	1.5	1.5	1.5	1.5	1.5	1.5	1.5	1.5	1.42055	1.07093	0.754895	0.815671	0.17737	-0.281318	-0.497252	-0.559476	-0.861031	-0.428776	-0.188597	0.0570236	-0.165108	-0.0249641	-0.255191	-0.13428	0.252969	0.286791	0.2135	0.176934	0.207982	0.0738156	-0.135944	0.0199929
chr16:36874891_36875391	chr16	36874891	36875391	501	*	Promoter	16	36793744	36875003	81260	2	106389	ENSMUST00000157072.7	0	ENSMUSG00000022838	Eaf2	ELL associated factor 2	1.5	1.5	1.5	1.5	1.5	1.5	1.5	1.29012	1.38522	1.18125	1.5	1.5	1.5	0.944963	0.37773	0.197989	0.387389	0.773582	0.743274	0.464189	0.396176	0.409825	0.17911	0.0733309	0.497409	0.708181	0.536268	0.751087	0.829179	0.295124	0.408048	0.830381
chr15:85205757_85206257	chr15	85205757	85206257	501	*	Promoter	15	85205949	85286535	80587	1	14114	ENSMUST00000057410.13	0	ENSMUSG00000006369	Fbln1	fibulin 1	1.5	1.5	1.5	1.5	1.5	1.5	1.5	1.5	1.5	1.5	1.5	1.5	1.5	1.5	1.5	1.5	1.48713	1.04651	0.618319	0.207372	0.0694168	-0.249393	-0.112261	0.524031	0.455	0.307396	0.444767	0.292601	0.323776	0.0826226	0.0826226	-0.069148
chr11:94474213_94474713	chr11	94474213	94474713	501	*	Promoter	11	94408406	94474198	65793	2	12291	ENSMUST00000021234.14	-15	ENSMUSG00000020866	Cacna1g	calcium channel, voltage-dependent, T type, alpha 1G subunit	1.5	1.5	1.5	1.5	1.5	1.5	1.5	1.5	1.5	1.5	1.41819	1.02319	0.649821	0.649821	-0.0850176	-0.0445416	-0.317417	-0.572606	-0.339402	-0.263723	-0.0754536	0.0431804	0.0860555	-0.169317	0.0148591	0.124696	-0.0274488	0.0949714	0.00624252	-0.390724	-0.16495	-0.214915
chr7:122969586_122970086	chr7	122969586	122970086	501	*	Promoter	7	122969058	122970050	993	2	73951	ENSMUST00000205998.1	0	NA	4930413G21Rik	RIKEN cDNA 4930413G21 gene	1.5	1.5	1.5	1.5	1.5	1.5	1.5	1.5	1.5	1.5	1.5	1.5	1.37792	1.0108	1.14501	0.995971	0.527711	0.0651026	-0.0593538	-0.132032	-0.371532	-0.21849	-0.469928	-0.841029	-0.689771	-0.574696	-0.573368	-0.479814	0.0874106	-0.107543	-0.244345	-0.109049
chr5:30913165_30913665	chr5	30913165	30913665	501	*	Promoter	5	30913402	30921277	7876	1	100952	ENSMUST00000031055.7	0	ENSMUSG00000029163	Emilin1	elastin microfibril interfacer 1	1.5	1.5	1.5	1.5	1.5	1.5	1.5	1.5	1.5	1.5	1.5	1.5	1.5	1.1571	0.954745	0.962237	1.06822	0.830851	0.585716	0.894522	0.500441	0.387325	0.580042	0.160668	0.0625936	0.368299	0.4993	0.393321	0.655367	0.590756	0.166494	0.245086
chr10:61475487_61475987	chr10	61475487	61475987	501	*	Promoter	10	61475801	61582791	106991	1	216011	ENSMUST00000049242.8	0	ENSMUSG00000037151	Lrrc20	leucine rich repeat containing 20	1.5	1.5	1.5	1.5	1.5	1.5	1.5	1.46489	1.43206	1.43689	1.44003	1.3639	1.38273	1.48359	1.5	1.5	1.5	1.44582	1.25472	1.21741	1.15455	1.08874	0.775442	0.581596	0.617524	-0.0701641	-0.228347	-0.290484	-0.140675	-0.257623	-0.274269	-0.469007
chr5:33629430_33629930	chr5	33629430	33629930	501	*	Promoter	5	33600347	33629635	29289	2	74504	ENSMUST00000065119.14	0	ENSMUSG00000037339	Fam53a	family with sequence similarity 53, member A	1.5	1.5	1.5	1.5	1.5	1.5	1.5	1.5	1.5	1.5	0.971652	0.185061	-0.15161	-0.186953	-0.243141	-0.590674	-0.45546	-0.530073	-0.7495	-0.772067	-0.470181	-0.659353	-0.392735	-0.533004	-0.501616	-0.275511	-0.0365931	-0.549623	-0.301287	-0.018996	0.0944469	-0.0687867
chr5:108629510_108630010	chr5	108629510	108630010	501	*	Promoter	5	108569414	108629739	60326	2	231580	ENSMUST00000046603.14	0	ENSMUSG00000062234	Gak	cyclin G associated kinase	1.5	1.5	1.5	1.5	1.5	1.5	1.5	1.46474	1.5	1.16009	1.3286	1.30134	1.32838	1.33466	0.943271	0.458335	-0.0349921	-0.365439	-0.0889407	-0.342082	0.0641678	0.266091	-0.354063	-0.659528	-0.882462	-0.218888	0.0613457	0.906623	1.08654	1.05233	1.48951	1.2839
chr8:95633295_95633795	chr8	95633295	95633795	501	*	Promoter	8	95633453	95645060	11608	1	78833	ENSMUST00000034094.10	0	ENSMUSG00000031669	Gins3	GINS complex subunit 3 (Psf3 homolog)	1.5	1.5	1.5	1.5	1.5	1.5	1.5	1.5	1.5	1.5	1.30494	1.3847	0.780461	0.822612	0.366817	0.105498	0.0320102	-0.323736	-0.487241	-0.00286461	-0.30943	-0.116627	-0.226774	-0.384182	-0.290947	-0.177697	0.282078	0.49179	0.410183	0.217616	0.0212322	0.223352
chr10:80742132_80742632	chr10	80742132	80742632	501	*	Promoter	10	80706956	80742264	35309	2	11776	ENSMUST00000020420.8	0	ENSMUSG00000020198	Ap3d1	adaptor-related protein complex 3, delta 1 subunit	1.5	1.5	1.5	1.5	1.5	1.5	1.5	1.5	1.5	1.5	1.39001	1.5	1.13112	1.25498	1.38521	1.12689	0.67219	0.078964	-0.0247244	-0.0977145	0.149409	0.174443	0.183067	0.144896	0.126835	-0.0601259	0.0425546	0.524543	0.752145	0.197188	0.587785	0.657783
chr7:45103577_45104077	chr7	45103577	45104077	501	*	Promoter	7	45092990	45103851	10862	2	14132	ENSMUST00000003512.8	0	ENSMUSG00000003420	Fcgrt	Fc receptor, IgG, alpha chain transporter	1.5	1.5	1.5	1.5	1.5	1.5	1.5	1.5	1.5	1.27406	1.02545	0.974793	1.16026	1.31059	1.27502	1.02649	0.887713	1.06866	1.07125	0.830995	1.12063	1.01467	0.748957	0.86945	0.798882	0.454764	0.592967	0.55603	0.582432	0.63822	0.556972	0.42486
chr17:13759994_13760494	chr17	13759994	13760494	501	*	Promoter	17	13717568	13760084	42517	2	21646	ENSMUST00000232858.1	0	ENSMUSG00000038347	Tcte2	t-complex-associated testis expressed 2	1.5	1.5	1.5	1.5	1.5	1.5	1.34152	0.783434	1.10532	1.20183	1.18132	1.03981	1.38371	1.5	1.5	1.5	1.12154	1.35799	1.48498	1.16309	0.969489	0.965519	0.77022	0.656272	0.128687	-0.0624609	-0.215688	-0.213958	-0.242816	-0.163373	0.249804	0.0266154
chr10:67979444_67979944	chr10	67979444	67979944	501	*	Promoter	10	67979570	68043868	64299	1	170799	ENSMUST00000118160.7	0	ENSMUSG00000037846	Rtkn2	rhotekin 2	1.5	1.5	1.5	1.5	1.5	1.5	1.5	1.5	1.5	1.5	1.43353	1.20491	1.05862	0.688675	0.456924	0.232039	-0.189365	-0.218577	0.0650767	0.0423782	0.0398435	-0.351244	-0.624921	-0.758578	-0.460972	-0.60983	-0.871521	-1.25519	-1.5	-1.46393	-1.5	-1.5
chr8:105254936_105255436	chr8	105254936	105255436	501	*	Promoter	8	105252638	105255153	2516	2	97440	ENSMUST00000136822.2	0	ENSMUSG00000069920	B3gnt9	UDP-GlcNAc:betaGal beta-1,3-N-acetylglucosaminyltransferase 9	1.5	1.5	1.5	1.5	1.5	1.5	1.5	1.5	1.5	1.39428	1.14504	1.00335	0.591115	0.300321	0.0816433	0.184569	0.13706	0.00661069	-0.0313816	0.19941	0.489776	0.683637	0.488074	0.353092	0.342547	0.376799	0.25309	0.216059	0.152806	0.0256477	0.208592	-0.000476914
chr4:132922459_132922959	chr4	132922459	132922959	501	*	Promoter	4	132899213	132922558	23346	2	230789	ENSMUST00000030696.10	0	ENSMUSG00000028878	Fam76a	family with sequence similarity 76, member A	1.5	1.5	1.5	1.5	1.5	1.5	1.5	1.5	1.5	1.5	1.5	1.5	1.17083	1.04331	0.984316	0.496081	0.102448	0.813742	0.524006	0.270462	0.144037	0.0451115	0.145359	0.128252	-0.0347012	-0.603524	-0.24809	-0.440273	-0.413054	-0.111825	-0.225762	-0.663404
chr8:3676243_3676743	chr8	3676243	3676743	501	*	Promoter	8	3676299	3681255	4957	1	66682	ENSMUST00000044857.3	0	ENSMUSG00000040236	Trappc5	trafficking protein particle complex 5	1.5	1.5	1.5	1.5	1.5	1.5	1.5	1.5	1.5	1.5	1.5	1.2025	0.832525	0.796969	0.636492	1.11048	1.00931	0.974017	0.848572	0.769709	0.642704	0.536468	-0.0183405	0.200942	0.280885	-0.0220357	0.0353957	-0.115454	-0.0402263	-0.150265	-0.274281	-0.200208
chr17:25861322_25861822	chr17	25861322	25861822	501	*	Promoter	17	25844771	25861383	16613	2	106618	ENSMUST00000177170.7	0	ENSMUSG00000073434	Wdr90	WD repeat domain 90	1.5	1.5	1.5	1.5	1.5	1.5	1.0434	1.08504	1.32712	1.5	1.33972	1.44501	1.46982	1.5	1.5	0.711685	1.09547	1.48582	1.5	1.33392	0.870546	1.23583	0.878896	0.796539	0.540434	0.675228	0.80128	0.537602	0.147251	-0.0517521	-0.47928	-0.472398
chr10:80798316_80798816	chr10	80798316	80798816	501	*	Promoter	10	80798732	80804007	5276	1	20222	ENSMUST00000151928.7	0	ENSMUSG00000020211	Sf3a2	splicing factor 3a, subunit 2	1.5	1.5	1.5	1.5	1.5	1.5	1.5	1.5	1.5	1.25345	0.630846	1.11886	1.04442	1.22405	1.21163	1.27849	1.05058	0.808368	0.895081	0.93897	0.511972	0.48641	0.21705	0.177732	-0.174732	0.434884	0.481779	0.419182	0.766497	0.808325	0.395938	0.406325
chr9:57075848_57076348	chr9	57075848	57076348	501	*	Promoter	9	57076376	57128364	51989	1	20466	ENSMUST00000168678.7	-28	ENSMUSG00000042557	Sin3a	transcriptional regulator, SIN3A (yeast)	1.5	1.5	1.5	1.5	1.5	1.5	1.5	1.27509	1.40644	1.33679	1.06825	1.42	1.40589	0.793331	1.13584	0.584208	0.243501	-0.0879964	-0.238165	-0.615007	-0.566951	-0.816686	-1.23041	-0.954211	-0.943391	-0.687935	0.0114249	-0.222969	-0.0166622	0.284654	0.211334	0.278638
chr8:84257062_84257562	chr8	84257062	84257562	501	*	Promoter	8	84249906	84257324	7419	2	67873	ENSMUST00000126435.7	0	ENSMUSG00000004996	Mri1	methylthioribose-1-phosphate isomerase 1	1.5	1.5	1.5	1.5	1.5	1.5	1.38451	1.33152	0.895587	1.07234	0.998775	0.962493	1.086	1.20216	0.922066	0.827709	0.503808	0.578869	0.473149	0.90145	1.0824	0.643366	0.891545	1.16391	0.94131	0.876533	0.5478	0.682617	0.545485	0.612031	0.357204	0.310921
chr11:117267284_117267784	chr11	117267284	117267784	501	*	Intron (ENSMUST00000093907.10/53860, intron 2 of 11)	11	117266246	117362313	96068	1	53860	ENSMUST00000019038.14	1038	ENSMUSG00000059248	Sept9	septin 9	1.5	1.5	1.5	1.5	1.5	1.5	1.5	1.5	1.5	1.14598	1.14748	1.41667	1.42781	1.30545	1.4546	1.10434	0.893871	0.872092	0.70663	0.719611	0.980815	1.15428	0.803405	0.545381	0.15241	0.00325423	-0.0631105	-0.31601	-0.449433	-0.341871	-0.480002	-0.737388
chr5:122421694_122422194	chr5	122421694	122422194	501	*	Promoter	5	122421693	122444912	23220	1	56317	ENSMUST00000122010.7	1	ENSMUSG00000029466	Anapc7	anaphase promoting complex subunit 7	1.5	1.5	1.5	1.5	1.5	1.5	1.5	1.5	1.47489	1.5	1.5	1.5	1.5	1.5	1.5	1.5	1.34769	1.27461	0.894691	0.937567	0.613881	0.302707	-0.253734	-0.870468	-0.743422	-0.820173	-0.974079	-1.01122	-1.30204	-1.0428	-0.993975	-1.14752
chr5:111416945_111417445	chr5	111416945	111417445	501	*	Promoter	5	111417362	111418073	712	1	433938	ENSMUST00000138784.1	0	ENSMUSG00000070576	Mn1	meningioma 1	1.5	1.5	1.5	1.5	1.5	1.5	1.5	1.5	1.5	0.943622	1.11467	0.669838	0.805289	0.784891	0.323807	0.0737768	0.0755288	0.417761	0.62318	0.699766	0.697222	0.969718	0.88808	0.752628	0.798816	0.863193	0.934777	0.780766	0.827532	0.858736	0.558076	0.44194
chr14:20640817_20641317	chr14	20640817	20641317	501	*	Promoter	14	20548912	20641063	92152	2	78787	ENSMUST00000022356.11	0	ENSMUSG00000034235	Usp54	ubiquitin specific peptidase 54	1.5	1.5	1.5	1.5	1.5	1.5	1.5	1.5	1.5	1.5	1.5	1.5	1.5	1.5	1.29197	0.877818	1.09884	0.450805	0.303506	0.280712	-0.117313	-0.367538	-0.660288	-0.647122	-0.696976	-0.621344	-0.482223	-0.677531	-0.706547	-0.705062	-0.476443	-0.339533
chr1:165281699_165282199	chr1	165281699	165282199	501	*	Distal Intergenic	1	165295789	165321797	26009	1	240888	ENSMUST00000178700.7	-13590	ENSMUSG00000040836	Gpr161	G protein-coupled receptor 161	1.5	1.5	1.5	1.5	1.5	1.5	1.5	1.5	1.5	1.5	1.5	1.5	1.18722	1.24179	0.630688	0.518595	0.260557	0.238721	0.444353	0.649419	0.355879	0.257833	0.365575	0.422496	0.296917	0.510907	0.511891	0.536613	0.665336	0.0781234	-0.351249	-0.269584
chr6:85374801_85375301	chr6	85374801	85375301	501	*	Promoter	6	85334967	85374634	39668	2	52055	ENSMUST00000204087.1	-167	ENSMUSG00000051343	Rab11fip5	RAB11 family interacting protein 5 (class I)	1.5	1.5	1.5	1.5	1.5	1.5	1.5	1.5	1.5	1.5	1.5	1.23678	0.939574	1.04164	0.753403	0.753075	0.391741	0.600746	0.552318	0.380558	0.319312	0.175369	0.341003	0.593156	0.710539	1.08866	0.664418	0.879229	0.305699	-0.216347	-0.0707328	-0.187022
chr16:87354215_87354715	chr16	87354215	87354715	501	*	Promoter	16	87354227	87368742	14516	1	67768	ENSMUST00000118310.7	0	ENSMUSG00000044442	N6amt1	N-6 adenine-specific DNA methyltransferase 1 (putative)	1.5	1.5	1.5	1.5	1.5	1.5	1.32792	1.27008	1.3366	1.09768	1.5	1.5	1.5	1.5	1.5	1.5	1.37874	1.5	1.29262	0.919537	0.975407	1.22978	0.708708	0.501322	0.448717	-0.122995	0.288474	-0.362326	-0.26139	0.0267292	0.420688	0.10406
chr13:100833182_100833682	chr13	100833182	100833682	501	*	Promoter	13	100802648	100833427	30780	2	69048	ENSMUST00000067246.5	0	ENSMUSG00000021629	Slc30a5	solute carrier family 30 (zinc transporter), member 5	1.5	1.5	1.5	1.5	1.5	1.5	1.5	1.19225	1.5	1.45745	1.33617	1.10636	1.31199	0.915147	0.688841	0.52985	1.00892	0.888581	0.908523	0.154293	0.0453039	0.275992	0.415011	0.520038	0.446742	0.326868	0.278956	0.347076	0.507547	0.795667	0.664667	0.734197
chr1:59481900_59482400	chr1	59481900	59482400	501	*	Promoter	1	59482424	59486955	4532	1	14369	ENSMUST00000114246.3	-24	ENSMUSG00000041075	Fzd7	frizzled class receptor 7	1.5	1.5	1.5	1.5	1.5	1.5	1.5	1.5	1.31954	1.10864	1.06061	1.36059	1.5	1.5	1.5	1.5	1.5	1.5	1.5	1.5	1.3892	1.23652	0.512008	0.448327	0.331784	-0.0361073	0.185948	0.108823	-0.338219	-0.628629	-0.995565	-0.858513
chr6:127330164_127330664	chr6	127330164	127330664	501	*	Distal Intergenic	6	127296186	127307967	11782	2	232386	ENSMUST00000202005.1	-22197	ENSMUSG00000107153	Gm38404	predicted gene, 38404	1.5	1.5	1.5	1.5	1.5	1.5	1.5	1.5	1.30781	1.36621	1.16845	1.08307	1.20713	0.999334	0.942483	1.04601	0.95486	1.13732	0.883143	0.86031	0.444326	0.373823	0.418331	0.326071	0.25604	-0.150746	-0.275174	-0.25042	-0.0429772	0.216978	-0.0843818	-0.2274
chr15:75981704_75982204	chr15	75981704	75982204	501	*	Promoter	15	75979872	75982442	2571	2	223648	ENSMUST00000183130.2	238	ENSMUSG00000098176	Ccdc166	coiled-coil domain containing 166	1.5	1.5	1.5	1.5	1.5	1.5	1.12884	1.18899	0.81367	0.309802	0.202928	-0.189142	-0.274165	-0.471059	-0.00703907	0.160099	0.234954	0.765924	0.996033	0.946322	1.26701	1.26301	1.5	1.5	1.5	1.5	1.5	1.03178	0.500809	0.503285	0.289626	0.0456452
chr9:64281345_64281845	chr9	64281345	64281845	501	*	Promoter	9	64281581	64290449	8869	1	66131	ENSMUST00000215031.1	0	ENSMUSG00000032397	Tipin	timeless interacting protein	1.5	1.5	1.5	1.5	1.5	1.5	1.5	1.5	1.5	1.5	1.2504	1.18647	1.25529	0.610498	0.449099	0.0682835	-0.159635	-0.37075	-0.536119	-0.523086	-0.207912	-0.243145	-0.20995	-0.165358	0.132965	-0.0761718	0.0756436	0.118664	-0.321659	-0.177841	-0.607799	-0.452063
chr13:68581904_68582404	chr13	68581904	68582404	501	*	Promoter	13	68560780	68582121	21342	2	210009	ENSMUST00000045827.4	0	ENSMUSG00000034617	Mtrr	5-methyltetrahydrofolate-homocysteine methyltransferase reductase	1.5	1.5	1.5	1.5	1.5	1.5	1.5	1.5	1.19044	0.993854	0.880451	0.459727	0.267269	0.0801026	0.161334	0.680432	0.472377	0.63861	0.146664	0.190339	0.187215	-0.0658769	-0.300602	-0.22264	-0.158807	0.08337	-0.118707	-0.157734	-0.139488	-0.0260262	-0.157241	-0.0875975
chr7:30649961_30650461	chr7	30649961	30650461	501	*	Promoter	7	30640999	30650144	9146	2	68035	ENSMUST00000108141.1	0	ENSMUSG00000036733	Rbm42	RNA binding motif protein 42	1.5	1.5	1.5	1.5	1.5	1.5	1.5	1.5	1.5	1.5	1.5	1.43481	1.41543	1.5	1.5	1.46006	1.35214	1.31658	1.18127	0.904586	0.226796	0.0698324	0.142338	0.23215	0.24305	0.102951	-0.0894646	0.00555428	-0.0612776	0.0141276	-0.110838	0.164934
chr15:9140536_9141036	chr15	9140536	9141036	501	*	Promoter	15	9140550	9202483	61934	1	320506	ENSMUST00000227556.1	0	ENSMUSG00000039704	Lmbrd2	LMBR1 domain containing 2	1.5	1.5	1.5	1.5	1.5	1.5	1.5	1.5	1.5	1.09167	1.03354	1.11437	1.23029	1.2098	0.747883	0.741957	0.675841	0.921814	0.599832	0.0965178	0.346465	0.212324	-0.140653	-0.202493	0.142939	0.494809	0.39061	0.0049515	-0.436255	-0.415844	-0.0115136	-0.256001
chr8:122576687_122577187	chr8	122576687	122577187	501	*	Promoter	8	122574637	122576890	2254	2	11821	ENSMUST00000006764.8	0	ENSMUSG00000006589	Aprt	adenine phosphoribosyl transferase	1.5	1.5	1.5	1.5	1.5	1.5	1.5	1.5	1.5	1.5	1.5	1.5	1.5	1.5	1.3735	0.668139	0.41233	0.805817	0.761404	0.477049	0.401058	0.261531	0.215862	-0.0568611	-0.189393	0.0604169	-0.0191579	-0.112702	-0.506189	-0.701407	-0.849597	-0.769763
chr4:99929484_99929984	chr4	99929484	99929984	501	*	Promoter	4	99765902	99929813	163912	2	67733	ENSMUST00000123830.7	0	ENSMUSG00000028549	Itgb3bp	integrin beta 3 binding protein (beta3-endonexin)	1.5	1.5	1.5	1.5	1.5	1.5	1.5	1.5	1.5	1.5	1.5	1.47285	1.5	1.5	1.5	1.15323	1.26322	1.00368	0.379469	0.329626	0.621953	0.695422	0.337564	0.104735	-0.189822	-0.548141	-0.777343	-0.827776	-0.461913	-0.553658	-0.921817	-1.14132
chr7:143784010_143784510	chr7	143784010	143784510	501	*	Promoter	7	143778363	143784500	6138	2	244238	ENSMUST00000054048.9	0	ENSMUSG00000048965	Mrgpre	MAS-related GPR, member E	1.5	1.5	1.5	1.5	1.5	1.5	1.5	1.5	1.44704	1.5	1.35613	1.42576	1.32807	1.20214	1.1238	0.910915	0.570953	1.26858	1.1857	0.9605	0.957943	0.706618	0.7255	0.565885	0.38526	0.476521	0.477699	0.468215	-0.229411	-0.140735	0.151299	0.0345821
chr10:120763886_120764386	chr10	120763886	120764386	501	*	Intron (ENSMUST00000219156.1/ENSMUST00000219156.1, intron 1 of 1)	10	120765732	120774481	8750	1	70874	ENSMUST00000219219.1	-1346	ENSMUSG00000044544	4921513I03Rik	RIKEN cDNA 4921513I03 gene	1.5	1.5	1.5	1.5	1.5	1.5	1.5	1.5	1.5	1.5	1.5	1.5	1.5	1.5	1.37315	0.882224	0.937148	0.483739	0.168992	0.051672	-0.103758	-0.165465	-0.261119	-0.261119	-0.0167286	-0.30193	-0.0752303	0.102054	0.0382577	0.24674	0.24674	0.406014
chr5:76140323_76140823	chr5	76140323	76140823	501	*	Promoter	5	76140700	76149755	9056	1	57357	ENSMUST00000152642.7	0	ENSMUSG00000029233	Srd5a3	steroid 5 alpha-reductase 3	1.5	1.5	1.5	1.5	1.5	1.5	1.5	1.33454	0.711703	0.399287	0.19199	0.318031	-0.20453	-0.240399	-0.646294	-0.911389	-1.15364	-1.22714	-1.06602	-0.687202	-0.751076	-0.676474	-0.536927	-0.0261205	0.0545246	0.0180509	0.212811	0.0400404	0.371714	0.786841	0.600159	0.67348
chr10:128058569_128059069	chr10	128058569	128059069	501	*	Promoter	10	128058954	128077272	18319	1	56351	ENSMUST00000052798.13	0	ENSMUSG00000071072	Ptges3	prostaglandin E synthase 3	1.5	1.5	1.5	1.5	1.5	1.5	1.5	1.5	1.5	1.5	1.48547	1.5	1.09263	0.550768	0.523704	-0.0330738	-0.129812	-0.0541262	-0.282579	-0.415238	-0.418623	-0.280367	-0.644252	-0.193527	0.0238364	-0.482227	-0.18538	0.237348	0.269094	0.0246332	-0.162182	-0.319052
chr14:118925017_118925517	chr14	118925017	118925517	501	*	Promoter	14	118876258	118925387	49130	2	66573	ENSMUST00000004055.9	0	ENSMUSG00000042156	Dzip1	DAZ interacting protein 1	1.5	1.5	1.5	1.5	1.5	1.5	1.5	1.5	1.5	1.27638	1.03284	0.968674	1.09321	1.5	1.29292	1.18095	0.692293	0.509167	0.322474	0.206498	0.419619	0.390812	0.0429556	-0.230148	-0.579835	-0.584354	-0.963708	-0.683524	-0.315389	-0.141728	-0.0265109	0.048267
chr8:83972573_83973073	chr8	83972573	83973073	501	*	Promoter	8	83972993	83996443	23451	1	18747	ENSMUST00000005606.7	0	ENSMUSG00000005469	Prkaca	protein kinase, cAMP dependent, catalytic, alpha	1.5	1.5	1.5	1.5	1.5	1.5	1.5	1.44991	1.33837	1.5	1.37992	0.932311	0.525352	0.524751	0.0196851	0.0891858	-0.452741	-0.408191	-0.270091	-0.249503	-0.72568	-0.651017	-0.412812	-0.307299	-0.549029	-0.00542166	0.272708	0.246408	0.597565	0.692959	0.671173	1.07039
chr14:60264970_60265470	chr14	60264970	60265470	501	*	Promoter	14	60265228	60302370	37143	1	219135	ENSMUST00000022563.8	0	ENSMUSG00000021987	Mtmr6	myotubularin related protein 6	1.5	1.5	1.5	1.5	1.5	1.5	1.5	1.5	1.5	1.5	1.5	1.5	1.5	1.5	0.95553	0.787198	0.558374	0.0425859	-0.10902	-0.944155	-0.946715	-1.39853	-1.47113	-1.5	-1.30083	-0.956977	-1.14071	-1.09752	-1.5	-1.5	-1.18198	-1.10987
chr18:37935298_37935798	chr18	37935298	37935798	501	*	Promoter	18	37843601	37935476	91876	2	13367	ENSMUST00000115634.7	0	ENSMUSG00000024456	Diaph1	diaphanous related formin 1	1.5	1.5	1.5	1.5	1.5	1.5	1.5	1.5	1.5	1.5	1.5	1.13686	1.32654	1.27866	0.938473	1.04057	0.893288	0.4905	0.161954	0.332636	0.505853	0.782968	0.922741	0.803689	0.524192	0.754043	0.373493	0.136696	-0.0480282	0.355765	0.333962	-0.213417
chr8:84662291_84662791	chr8	84662291	84662791	501	*	Promoter	8	84661331	84662854	1524	2	15936	ENSMUST00000060427.5	63	ENSMUSG00000053560	Ier2	immediate early response 2	1.5	1.5	1.5	1.5	1.5	1.5	1.5	1.32825	1.17578	1.0511	0.535346	0.368215	0.353956	-0.0779947	0.145153	0.0871671	0.407279	0.849847	1.27389	1.2359	1.17645	0.923249	0.744097	0.135226	0.479267	0.358687	-0.00374369	-0.390593	-0.13803	-0.339184	0.181251	0.00548132
chr11:20249200_20249700	chr11	20249200	20249700	501	*	Promoter	11	20227037	20249418	22382	2	216543	ENSMUST00000050611.13	0	ENSMUSG00000044066	Cep68	centrosomal protein 68	1.5	1.5	1.5	1.5	1.5	1.5	1.5	1.5	1.5	1.5	1.5	1.5	1.5	1.45699	1.5	1.01875	1.14882	0.833654	1.13752	1.28101	1.1578	0.905105	0.839438	0.828708	0.402047	0.657616	0.659128	0.660882	0.192446	0.268179	0.636519	0.58089
chr16:24393118_24393618	chr16	24393118	24393618	501	*	Promoter	16	24393507	24685183	291677	1	210126	ENSMUST00000231352.1	0	ENSMUSG00000033306	Lpp	LIM domain containing preferred translocation partner in lipoma	1.5	1.5	1.5	1.5	1.5	1.5	1.5	1.5	1.5	1.5	1.5	1.36403	0.862493	1.23442	1.5	1.5	1.5	1.28399	1.32239	0.816767	0.814528	0.632645	0.973254	0.598857	0.8596	0.499841	0.917635	0.805105	0.831906	0.586229	0.88646	0.687875
chr9:123020955_123021455	chr9	123020955	123021455	501	*	Promoter	9	123021418	123045019	23602	1	331046	ENSMUST00000217036.1	0	ENSMUSG00000025787	Tgm4	transglutaminase 4 (prostate)	1.5	1.5	1.5	1.5	1.5	1.5	1.5	1.5	1.5	1.5	1.46159	1.00209	1.12248	0.999913	0.793362	0.744961	0.282798	0.358727	0.31411	0.0947347	-0.0462005	0.411392	0.680967	0.483225	0.0979007	0.0900098	0.212167	0.262987	0.446239	0.0407545	-0.0357076	0.11218
chr11:86683592_86684092	chr11	86683592	86684092	501	*	Promoter	11	86683985	86692457	8473	1	217057	ENSMUST00000108021.1	0	ENSMUSG00000072582	Ptrh2	peptidyl-tRNA hydrolase 2	1.5	1.5	1.5	1.5	1.5	1.5	1.5	1.5	1.5	1.23347	1.33431	1.15443	0.789374	1.23337	1.047	0.824969	0.62535	0.595757	0.615854	0.628978	0.753156	0.240351	-0.0163183	0.159209	-0.00389984	-0.318685	-0.316654	-0.230447	-0.24503	-0.44656	-0.724909	-0.652583
chr4:46649982_46650482	chr4	46649982	46650482	501	*	Promoter	4	46604390	46650209	45820	2	381605	ENSMUST00000084621.11	0	ENSMUSG00000039813	Tbc1d2	TBC1 domain family, member 2	1.5	1.5	1.5	1.5	1.5	1.5	1.5	1.5	1.5	1.5	1.5	1.03268	1.14582	1.36074	1.18574	1.14907	0.662194	0.488175	0.28726	0.273424	0.368272	0.382247	0.621261	0.46834	0.0329987	0.235705	0.394351	0.341925	0.389144	0.513417	0.850168	0.602488
chr5:140607076_140607576	chr5	140607076	140607576	501	*	Promoter	5	140607320	140615545	8226	1	16848	ENSMUST00000031555.2	0	ENSMUSG00000029570	Lfng	LFNG O-fucosylpeptide 3-beta-N-acetylglucosaminyltransferase	1.5	1.5	1.5	1.5	1.5	1.5	1.5	1.5	1.5	1.5	1.42876	0.539286	0.121576	-0.286657	0.0735741	0.213776	-0.34945	-0.224168	-0.545608	-0.538015	-0.539895	-0.792414	-0.748601	-0.691182	-0.28698	-0.53859	-0.742094	-0.797273	-0.711918	-0.45003	-0.529222	-0.66343
chr9:21545666_21546166	chr9	21545666	21546166	501	*	Promoter	9	21546894	21589467	42574	1	59035	ENSMUST00000034703.14	-728	ENSMUSG00000032185	Carm1	coactivator-associated arginine methyltransferase 1	1.5	1.5	1.5	1.5	1.5	1.5	1.5	1.5	1.5	1.5	1.5	1.5	1.5	1.04142	1.12461	0.689217	0.501153	0.138609	0.24322	0.0168963	-0.0388275	-0.196689	-0.545892	-0.560286	-0.39537	-0.62051	-0.356726	-0.450763	0.0186437	-0.107682	0.31166	0.481247
chr13:69611329_69611829	chr13	69611329	69611829	501	*	Promoter	13	69573449	69611442	37994	2	78925	ENSMUST00000091514.5	0	ENSMUSG00000021594	Srd5a1	steroid 5 alpha-reductase 1	1.5	1.5	1.5	1.5	1.5	1.5	1.5	1.5	1.5	1.5	1.5	1.5	1.42938	0.980649	0.469723	0.081498	0.0841065	0.276696	0.0209041	-0.0938499	-0.143396	-0.443986	-0.533528	-0.512686	-0.547518	-0.53423	-0.255033	0.415882	-0.0402228	-0.206906	-0.327117	-0.132162
chr16:5013329_5013829	chr16	5013329	5013829	501	*	Promoter	16	5008730	5013517	4788	2	66049	ENSMUST00000202281.3	0	ENSMUSG00000022540	Rogdi	rogdi homolog	1.5	1.5	1.5	1.5	1.5	1.5	1.5	1.5	1.5	1.5	1.5	1.03601	0.26916	0.754371	0.450674	-0.0440502	0.505703	0.626451	0.20445	0.392012	0.599821	0.296327	0.689847	0.703145	0.359122	0.575128	0.30969	0.144498	-0.0056163	0.242175	-0.193094	-0.760147
chr16:32868065_32868565	chr16	32868065	32868565	501	*	Promoter	16	32821703	32868366	46664	2	100502698	ENSMUST00000115105.8	0	ENSMUSG00000035629	Rubcn	RUN domain and cysteine-rich domain containing, Beclin 1-interacting protein	1.5	1.5	1.5	1.5	1.5	1.5	0.730688	0.424342	0.292803	-0.288369	0.0583751	0.120812	0.789203	0.746783	0.219277	0.0501862	-0.266983	0.177083	0.166654	0.051108	0.682736	0.218885	0.42355	0.119506	0.422597	0.701788	0.582142	0.886326	0.996167	0.884554	1.24977	0.831499
chr2:167777277_167777777	chr2	167777277	167777777	501	*	Exon (ENSMUST00000139927.1/ENSMUST00000139927.1, exon 1 of 3)	2	167691181	167697801	6621	1	329562	ENSMUST00000130679.1	86096	ENSMUSG00000006462	A530013C23Rik	RIKEN cDNA A530013C23 gene	1.5	1.5	1.5	1.5	1.5	1.5	1.5	1.5	1.5	1.5	1.5	1.5	1.383	1.34692	1.21765	0.99796	0.784737	0.934288	0.677794	0.511232	0.510187	0.458036	0.523501	0.626648	0.658695	0.69346	0.849744	0.715422	0.369268	0.543846	0.677172	0.604317
chr15:88751121_88751621	chr15	88751121	88751621	501	*	Promoter	15	88751660	88784516	32857	1	223773	ENSMUST00000041297.14	-39	ENSMUSG00000034333	Zbed4	zinc finger, BED type containing 4	1.5	1.5	1.5	1.5	1.5	1.5	1.48951	1.5	1.5	1.5	1.5	1.5	1.43255	1.5	1.06386	0.841231	0.937695	0.676317	0.423727	0.725211	0.307976	0.0532638	-0.068891	0.342498	0.0997749	-0.528679	-0.385683	-0.630251	-0.328316	-0.615067	-1.13097	-0.89182
chr14:19750992_19751492	chr14	19750992	19751492	501	*	Promoter	14	19751265	19811787	60523	1	18074	ENSMUST00000022340.4	0	ENSMUSG00000021806	Nid2	nidogen 2	1.5	1.5	1.5	1.5	1.5	1.5	1.5	1.5	1.5	1.5	1.5	1.5	1.5	1.33229	1.29162	1.12227	0.59259	0.206743	0.226901	0.176687	-0.284625	-0.3717	-0.231176	-0.527098	-0.314377	-0.324885	-0.578021	-0.214691	-0.217357	-0.259282	0.110445	0.05925
chr10:80826049_80826549	chr10	80826049	80826549	501	*	Promoter	10	80826656	80829290	2635	1	18245	ENSMUST00000060987.14	-107	ENSMUSG00000035242	Oaz1	ornithine decarboxylase antizyme 1	1.5	1.5	1.5	1.5	1.5	1.5	1.5	1.5	1.5	1.5	0.841049	0.986357	0.276092	-0.0739122	0.398684	0.14587	-0.00221156	-0.215464	-0.273462	-0.477764	-0.2483	0.164974	0.0427675	0.199264	0.502505	0.28518	0.286843	0.0487548	0.080703	0.0164618	0.24781	0.0266503
chr4:126103680_126104180	chr4	126103680	126104180	501	*	Promoter	4	126103957	126141028	37072	1	74178	ENSMUST00000116286.8	0	ENSMUSG00000042608	Stk40	serine/threonine kinase 40	1.5	1.5	1.5	1.5	1.5	1.5	1.5	1.5	1.5	1.5	1.5	1.4212	1.15261	1.0994	0.815137	0.378603	0.298534	-5.89724e-05	-0.0815761	-0.0369868	0.0258388	-0.226898	-0.0069306	0.133494	0.127354	-0.0284729	-0.0862818	-0.242247	-0.639538	-0.714794	-0.687232	-0.964401
chr12:17348169_17348669	chr12	17348169	17348669	501	*	Promoter	12	17348458	17430095	81638	1	217431	ENSMUST00000046011.11	0	ENSMUSG00000061458	Nol10	nucleolar protein 10	1.5	1.5	1.5	1.5	1.5	1.5	1.5	1.5	1.5	1.5	1.5	1.5	0.929743	0.381682	0.360557	-0.0586346	-0.133731	-0.210011	-0.205484	0.229506	-0.0837688	-0.401522	-0.425926	-0.184083	-0.0987276	-0.310032	0.0740447	-0.0607076	-0.29433	-0.198315	-0.705117	-0.561878
chr4:150854877_150855377	chr4	150854877	150855377	501	*	Promoter	4	150828225	150854949	26725	2	73348	ENSMUST00000128056.1	0	ENSMUSG00000078492	1700045H11Rik	RIKEN cDNA 1700045H11 gene	1.5	1.5	1.5	1.5	1.5	1.5	1.5	1.5	1.5	1.5	1.5	1.46934	1.269	0.475809	0.288459	-0.0868071	-0.0839621	-0.634943	0.103818	0.203683	-0.0319312	0.384723	0.297675	0.552647	0.958815	1.11117	1.37617	1.5	1.38062	1.10058	0.912179	1.10477
chr3:88436639_88437139	chr3	88436639	88437139	501	*	3' UTR	3	88440879	88440951	73	2	102465611	ENSMUST00000183768.1	3812	ENSMUSG00000098655	Mir7011	microRNA 7011	1.5	1.5	1.5	1.5	1.5	1.5	1.28945	1.48514	1.5	1.5	1.5	1.5	1.5	1.5	1.5	1.5	1.5	1.5	1.49788	1.38088	1.37799	1.32566	0.634605	0.297964	0.344847	0.340287	-0.199261	-0.286388	-0.13908	0.270078	0.386315	0.0654397
chr1:135740972_135741472	chr1	135740972	135741472	501	*	Intron (ENSMUST00000097561.8/13007, intron 2 of 5)	1	135729147	135752232	23086	1	13007	ENSMUST00000027677.7	11825	ENSMUSG00000026421	Csrp1	cysteine and glycine-rich protein 1	1.5	1.5	1.5	1.5	1.5	1.5	1.5	1.5	1.5	1.34957	1.02353	1.02353	1.09403	0.979215	0.949349	0.749947	0.310199	0.310199	-0.0129602	0.064788	-0.0922025	0.0523771	0.379979	0.675367	0.741412	0.663465	0.595986	0.487215	0.487215	0.357677	0.347444	0.347444
chr13:15462911_15463411	chr13	15462911	15463411	501	*	Promoter	13	15463235	15715091	251857	1	14634	ENSMUST00000130065.7	0	ENSMUSG00000021318	Gli3	GLI-Kruppel family member GLI3	1.5	1.5	1.5	1.5	1.5	1.5	1.5	1.5	1.5	1.5	1.5	1.5	1.5	1.34076	1.38464	0.620028	0.451967	0.60217	0.681765	0.694973	0.425568	0.172606	0.0896725	0.147438	0.194359	0.0425947	0.370825	0.302111	0.0645303	0.370432	-0.0653058	-0.138479
chr15:85634509_85635009	chr15	85634509	85635009	501	*	Distal Intergenic	15	85653616	85707524	53909	1	102800312	ENSMUST00000230913.1	-18607	NA	Lncppara	long noncoding RNA near Ppara	1.5	1.5	1.5	1.5	1.5	1.5	1.22749	1.41782	1.01931	0.779384	1.08486	0.71877	0.414995	0.529562	0.454434	0.255683	-0.340771	-0.325378	-0.460636	-0.41641	-0.151568	-0.408132	-0.588781	-0.716181	-1.16894	-0.824221	-1.12133	-1.3342	-1.31572	-0.958702	-0.86911	-0.805467
chr19:47464311_47464811	chr19	47464311	47464811	501	*	Promoter	19	47260174	47464401	204228	2	14218	ENSMUST00000081619.9	0	ENSMUSG00000053617	Sh3pxd2a	SH3 and PX domains 2A	1.5	1.5	1.5	1.5	1.5	1.5	1.5	1.5	1.5	1.5	1.49699	0.911866	0.981706	0.859458	0.527082	0.534787	0.272552	0.337124	0.234983	-0.114633	-0.412948	-0.502734	-0.174444	-0.49584	-0.741527	-0.812725	-1.04139	-1.2513	-0.92014	-0.876995	-0.742898	-0.581687
chr2:30286174_30286674	chr2	30286174	30286674	501	*	Promoter	2	30284231	30286334	2104	2	227697	ENSMUST00000100219.4	0	ENSMUSG00000075419	Dolk	dolichol kinase	1.5	1.5	1.5	1.5	1.5	1.5	1.5	1.5	1.5	1.5	1.25977	1.34922	1.22191	0.828701	1.02032	0.591166	0.29023	0.45881	0.0150931	-0.813098	-0.815686	-0.777463	-1.20082	-1.18743	-1.12237	-0.791686	-0.603412	-0.872565	-1.10444	-0.666226	-0.157599	-0.0265421
chr15:84654143_84654643	chr15	84654143	84654643	501	*	Distal Intergenic	15	84669620	84703673	34054	1	109270	ENSMUST00000171460.7	-14977	ENSMUSG00000036106	Prr5	proline rich 5 (renal)	1.5	1.5	1.5	1.5	1.5	1.5	1.5	1.5	1.1394	1.26125	1.08158	0.929681	0.945373	0.416951	0.234876	0.212638	0.297033	0.593293	0.562769	0.724438	0.261546	0.209042	0.242764	0.454056	0.456098	0.38483	0.685264	0.54978	0.363865	0.400258	0.884341	1.03929
chr15:66286617_66287117	chr15	66286617	66287117	501	*	Promoter	15	65986387	66286642	300256	2	110862	ENSMUST00000070256.8	0	ENSMUSG00000056258	Kcnq3	potassium voltage-gated channel, subfamily Q, member 3	1.5	1.5	1.5	1.5	1.5	1.5	1.5	1.5	1.5	1.33949	0.335264	-0.252283	-0.366513	-0.77949	-0.698613	-0.622184	-1.08673	-1.08673	-1.12567	-1.24491	-1.24596	-0.907742	-0.766203	-0.708116	-0.578285	-0.754603	-1.05291	-1.21396	-1.21396	-0.949028	-0.949028	-0.944066
chr1:185331915_185332415	chr1	185331915	185332415	501	*	Promoter	1	185332149	185357777	25629	1	23827	ENSMUST00000027916.12	0	ENSMUSG00000026617	Bpnt1	bisphosphate 3'-nucleotidase 1	1.5	1.5	1.5	1.5	1.5	1.5	1.5	1.5	1.5	1.5	1.5	1.5	1.5	1.27338	1.17859	1.01523	0.539716	0.277416	0.232253	-0.078115	-0.268208	0.00879565	-0.0916901	-0.180395	-0.0505991	0.0683063	0.455771	0.44613	0.257771	0.615836	0.334085	0.119732
chr17:28350704_28351204	chr17	28350704	28351204	501	*	Promoter	17	28331714	28350817	19104	2	21678	ENSMUST00000156862.2	0	ENSMUSG00000002249	Tead3	TEA domain family member 3	1.5	1.5	1.5	1.5	1.5	1.5	1.5	1.5	1.5	1.5	1.5	1.5	1.30748	1.5	1.5	1.21893	0.925615	0.680376	-0.065198	-0.14031	-0.141365	-0.396923	-0.197812	-0.0960155	-0.56979	-0.641311	-0.640307	-0.461817	-0.588607	-0.588607	-0.602664	-0.523402
chr3:88492859_88493359	chr3	88492859	88493359	501	*	Promoter	3	88483206	88493312	10107	2	16905	ENSMUST00000036252.6	0	ENSMUSG00000028063	Lmna	lamin A	1.5	1.5	1.5	1.5	1.5	1.5	1.5	1.5	1.5	1.5	1.5	1.5	1.21265	0.784602	1.01335	0.826911	0.245318	0.495813	0.0525212	0.308984	0.505344	0.313323	0.239534	-0.0121759	-0.131188	-0.503692	-0.34297	0.120354	0.231495	0.288903	-0.184256	-0.0726202
chr10:62578202_62578702	chr10	62578202	62578702	501	*	Promoter	10	62538626	62578440	39815	2	72320	ENSMUST00000159704.7	0	ENSMUSG00000036955	Kif1bp	KIF1 binding protein	1.5	1.5	1.5	1.5	1.5	1.5	1.5	1.5	1.5	1.39085	1.5	1.16807	1.03095	1.08064	1.38718	0.764013	0.394844	0.13065	0.29591	0.370385	-0.0183397	-0.165404	-0.377349	-0.606533	-0.968272	-0.662906	-0.599028	-0.37956	-0.780209	-0.777681	-0.736337	-0.455423
chr13:58128721_58129221	chr13	58128721	58129221	501	*	Promoter	13	58125879	58128556	2678	2	77134	ENSMUST00000007980.6	-165	ENSMUSG00000007836	Hnrnpa0	heterogeneous nuclear ribonucleoprotein A0	1.5	1.5	1.5	1.5	1.5	1.5	1.49284	1.5	1.43421	1.5	1.5	1.5	1.5	1.34775	1.05319	0.552599	0.897768	0.885142	0.955961	0.719246	0.328397	0.380639	-0.233581	-0.322421	-0.725174	-0.84764	-0.392579	-0.509942	0.00979145	-0.238832	-0.380402	-0.244677
chr7:44305213_44305713	chr7	44305213	44305713	501	*	Intron (ENSMUST00000004587.10/20256, intron 3 of 3)	7	44302687	44306902	4216	2	20256	ENSMUST00000004587.10	1189	ENSMUSG00000004473	Clec11a	C-type lectin domain family 11, member a	1.5	1.5	1.5	1.5	1.5	1.5	1.5	1.5	1.5	1.5	1.5	1.24048	0.968884	0.764457	0.239313	0.202126	0.203921	0.124967	0.478389	-0.109323	-0.213309	-0.393437	-0.435375	-0.0309125	-0.0500298	0.125218	-0.188128	0.111621	0.00721999	-0.286062	-0.291791	-0.172671
chr7:44970357_44970857	chr7	44970357	44970857	501	*	Exon (ENSMUST00000207515.1/ENSMUST00000207515.1, exon 1 of 4)	7	44966863	44973077	6215	2	78070	ENSMUST00000211862.1	2220	ENSMUSG00000007783	Cpt1c	carnitine palmitoyltransferase 1c	1.5	1.5	1.5	1.5	1.5	1.5	1.5	1.5	1.5	1.5	1.5	1.5	1.39099	1.5	1.21671	0.587281	0.589075	1.03893	0.712934	0.662143	0.486797	0.36968	0.451694	0.314323	0.481536	0.580864	0.440041	0.282318	0.393593	0.570354	0.620373	0.194075
chr8:83875271_83875771	chr8	83875271	83875771	501	*	Distal Intergenic	8	83900105	83941954	41850	1	330814	ENSMUST00000141158.7	-24334	ENSMUSG00000013033	Adgrl1	adhesion G protein-coupled receptor L1	1.5	1.5	1.5	1.5	1.5	1.5	1.5	1.5	1.5	1.5	1.5	1.5	1.34023	1.12772	1.07115	1.0365	0.694155	0.937698	0.677763	0.335207	0.411114	0.155871	0.329026	0.292289	0.281443	0.128311	0.128606	-0.0828943	-0.215362	-0.038441	-0.122224	-0.27968
chr4:134081907_134082407	chr4	134081907	134082407	501	*	Promoter	4	134082312	134091096	8785	1	230806	ENSMUST00000153392.7	0	ENSMUSG00000012123	Crybg2	crystallin beta-gamma domain containing 2	1.5	1.5	1.5	1.5	1.5	1.5	1.5	1.5	0.765933	0.112172	0.324295	0.324295	0.121803	-0.433179	-0.658231	-0.749594	-0.697233	-0.697233	-0.42465	-0.42465	-0.498621	-0.754575	-0.681684	-0.844568	-0.882564	-0.742071	-0.891076	-1.05277	-1.05277	-1.20023	-0.90222	-1.05976
chr10:120552644_120553144	chr10	120552644	120553144	501	*	Distal Intergenic	10	120361275	120476469	115195	2	15364	ENSMUST00000159699.1	-76175	ENSMUSG00000056758	Hmga2	high mobility group AT-hook 2	1.5	1.5	1.5	1.5	1.5	1.5	1.5	1.5	1.5	1.5	1.5	1.5	1.5	1.5	1.5	1.1588	0.836895	0.761884	1.00403	0.857984	0.990897	0.668991	0.891855	0.790541	1.04482	0.97301	0.742384	0.435938	0.13743	-0.274749	0.0673652	-0.297157
chr3:95893628_95894128	chr3	95893628	95894128	501	*	Promoter	3	95893969	95898288	4320	1	226548	ENSMUST00000015894.11	0	ENSMUSG00000015750	Aph1a	aph1 homolog A, gamma secretase subunit	1.5	1.5	1.5	1.5	1.5	1.5	1.1701	0.452707	0.0304238	-0.0529709	0.278108	0.246595	0.118208	0.569534	0.372153	0.322951	0.179703	0.581535	0.586121	1.02703	1.14161	1.08871	1.09761	1.11112	0.795813	0.848995	0.784311	0.622545	0.857707	0.792609	0.176991	0.248216
chr11:102556098_102556598	chr11	102556098	102556598	501	*	Promoter	11	102475915	102556199	80285	2	237943	ENSMUST00000143842.1	0	ENSMUSG00000034621	Gpatch8	G patch domain containing 8	1.41181	1.41181	1.41181	1.41181	1.41181	1.41181	1.21955	1.0741	0.693841	0.925134	0.508896	0.725114	0.715256	0.360489	0.655784	0.606569	-0.144889	0.11213	0.320002	0.760541	0.531645	0.953078	0.813856	0.530707	0.838075	0.644851	0.708935	1.01776	1.22698	1.05762	1.04035	1.11389
chr11:116843221_116843721	chr11	116843221	116843721	501	*	Promoter	11	116837432	116843281	5850	2	107817	ENSMUST00000141735.7	0	ENSMUSG00000056962	Jmjd6	jumonji domain containing 6	1.5	1.5	1.5	1.5	1.5	1.5	1.5	1.5	1.31869	1.13154	0.777708	0.474348	0.0496809	-0.0805582	-0.395084	-0.709178	-1.0122	-1.04233	-1.5	-1.3049	-1.22749	-1.37984	-1.43322	-0.687199	-0.633669	-1.20762	-0.757773	-0.19646	0.428947	0.721765	0.7396	0.393598
chr19:47854735_47855235	chr19	47854735	47855235	501	*	Promoter	19	47854970	47864790	9821	1	14873	ENSMUST00000026050.7	0	ENSMUSG00000025068	Gsto1	glutathione S-transferase omega 1	1.5	1.5	1.5	1.5	1.5	1.5	1.5	1.5	1.5	1.5	1.5	1.5	1.47973	1.2807	0.807871	0.590088	0.448029	-0.117179	-0.19994	-0.238712	-0.00571377	-0.148491	-0.00579042	0.562611	0.438817	0.366861	0.302045	0.184123	0.44186	0.281699	0.264403	0.0398363
chr5:114667406_114667906	chr5	114667406	114667906	501	*	Downstream (1-2kb)	5	114622152	114658421	36270	2	63873	ENSMUST00000071968.8	-8985	ENSMUSG00000014158	Trpv4	transient receptor potential cation channel, subfamily V, member 4	1.5	1.5	1.5	1.5	1.5	1.5	1.5	1.5	1.5	1.44672	1.38305	1.15112	1.06387	0.941746	1.18751	1.2309	1.1265	0.58569	0.352155	0.162563	0.277414	0.163611	0.523983	0.244804	0.412738	0.183478	0.474332	0.116115	0.3886	0.23412	0.748294	0.365678
chr11:76571286_76571786	chr11	76571286	76571786	501	*	Promoter	11	76416734	76571535	154802	2	109934	ENSMUST00000072740.12	0	ENSMUSG00000017631	Abr	active BCR-related gene	1.5	1.5	1.5	1.5	1.5	1.5	1.5	1.5	1.5	1.5	1.5	1.5	1.5	1.5	1.5	1.5	1.5	1.18093	0.789616	0.936083	0.663043	0.138668	0.249482	0.0452588	0.00162134	-0.156805	-0.233488	0.00437769	0.127723	-0.00365179	-0.0816455	-0.0766449
chr9:62122417_62122917	chr9	62122417	62122917	501	*	Promoter	9	62122518	62122594	77	2	100628602	ENSMUST00000174955.1	0	ENSMUSG00000092696	Mir5133	microRNA 5133	1.5	1.5	1.5	1.5	1.5	1.5	1.5	1.5	1.5	1.5	1.5	1.5	1.21617	0.972414	0.635971	0.340646	0.0784655	-0.429829	-0.622236	-0.774477	-0.669335	-0.630649	-0.892499	-1.18351	-1.2399	-0.806805	-0.871723	-0.612693	-0.705158	-0.425181	-0.553315	-0.766977
chr9:120127398_120127898	chr9	120127398	120127898	501	*	Promoter	9	120127689	120132369	4681	1	16785	ENSMUST00000035105.6	0	ENSMUSG00000032518	Rpsa	ribosomal protein SA	1.5	1.5	1.5	1.5	1.5	1.5	1.5	1.5	1.5	1.5	1.5	1.47336	1.5	1.5	1.47666	1.2889	1.14658	0.703125	0.891802	0.970692	0.968072	0.476135	0.571392	0.229762	0.155721	0.347966	0.349659	0.0286607	-0.212245	-0.646598	-0.956305	-1.38509
chr17:35058783_35059283	chr17	35058783	35059283	501	*	Promoter	17	35059035	35062091	3057	1	51793	ENSMUST00000007255.12	0	ENSMUSG00000007039	Ddah2	dimethylarginine dimethylaminohydrolase 2	1.5	1.5	1.5	1.5	1.5	1.5	1.5	1.5	1.5	1.39906	1.4227	1.19031	0.739021	0.702256	0.848189	0.56392	0.393433	0.638284	0.483039	0.601414	0.519429	0.493001	0.635928	0.88201	0.694226	0.452008	0.700547	0.516933	0.757282	0.670826	0.43216	0.516232
chr7:19308465_19308965	chr7	19308465	19308965	501	*	Promoter	7	19304797	19309600	4804	2	14282	ENSMUST00000208446.1	635	ENSMUSG00000003545	Fosb	FBJ osteosarcoma oncogene B	1.5	1.5	1.5	1.5	1.5	1.5	1.5	1.5	1.48071	1.29522	1.04567	1.12864	0.651998	0.666417	0.32359	-0.10313	-0.497119	0.0181387	0.0401826	0.00130409	-0.190511	-0.0873453	-0.449659	-0.74101	-1.28757	-0.990759	-0.439483	-0.214891	-0.619357	-0.413321	-0.548162	-0.471538
chr10:80590135_80590635	chr10	80590135	80590635	501	*	Promoter	10	80583654	80590341	6688	2	216169	ENSMUST00000003436.11	0	ENSMUSG00000003346	Abhd17a	abhydrolase domain containing 17A	1.5	1.5	1.5	1.5	1.5	1.5	1.5	1.5	1.5	1.5	1.5	1.37551	1.1753	0.97271	0.732848	0.305997	-0.599398	-1.21229	-1.2838	-1.40268	-1.34797	-0.97002	-0.470329	-0.485026	-0.695056	-0.352629	-0.079832	-0.044308	-0.232596	-0.531602	-0.841671	-0.88556
chr2:25371977_25372477	chr2	25371977	25372477	501	*	Promoter	2	25372321	25378213	5893	1	72080	ENSMUST00000028329.12	0	ENSMUSG00000026955	Sapcd2	suppressor APC domain containing 2	1.5	1.5	1.5	1.5	1.5	1.5	1.5	1.5	1.5	1.27298	1.25171	1.17421	0.699819	1.01286	1.09457	1.10239	0.817397	0.686898	0.501033	0.382074	0.256011	0.0659365	-0.094759	0.164569	0.0903888	0.29439	0.29519	0.528401	0.995242	0.965371	0.954968	1.09185
chr5:110770532_110771032	chr5	110770532	110771032	501	*	Promoter	5	110770949	110779260	8312	1	100504049	ENSMUST00000132267.1	0	ENSMUSG00000086401	Gm15559	predicted gene 15559	1.5	1.5	1.5	1.5	1.5	1.5	1.5	1.5	1.5	1.5	1.5	1.5	1.5	1.5	1.26417	0.81157	0.279864	0.325595	0.0539319	0.0800629	-0.247918	-0.646779	-1.02618	-1.00487	-1.11875	-0.87432	-0.723323	-0.582184	-0.332943	-0.474116	-0.50177	-0.527614
chr11:29247115_29247615	chr11	29247115	29247615	501	*	Promoter	11	29221532	29247409	25878	2	216618	ENSMUST00000020754.9	0	ENSMUSG00000020462	Cfap36	cilia and flagella associated protein 36	1.5	1.5	1.5	1.5	1.5	1.5	1.5	1.5	1.5	1.5	1.5	1.5	0.921496	0.954481	1.08998	0.744224	0.470082	0.816616	0.0693105	0.144534	0.0183147	0.0326172	0.241816	0.227091	0.102676	0.207436	0.209515	0.425461	-0.00995103	0.416692	0.667561	0.678329
chr11:104550281_104550781	chr11	104550281	104550781	501	*	Promoter	11	104550663	104587215	36553	1	17896	ENSMUST00000018800.8	0	ENSMUSG00000061086	Myl4	myosin, light polypeptide 4	1.5	1.5	1.5	1.5	1.5	1.5	1.5	1.5	1.5	1.5	1.5	1.5	1.5	1.3852	1.04135	1.15698	1.37267	1.16591	0.979675	0.462198	0.349679	-0.096879	-0.1642	-0.44948	-0.352205	-0.298608	-0.992596	-1.14702	-1.02585	-0.976383	-0.504932	-0.227146
chr8:87660828_87661328	chr8	87660828	87661328	501	*	Downstream (<1kb)	8	87563853	87589424	25572	1	330820	ENSMUST00000093342.5	96975	ENSMUSG00000069971	4933402J07Rik	RIKEN cDNA 4933402J07 gene	1.5	1.5	1.5	1.5	1.5	1.5	1.5	1.5	1.5	1.5	1.43245	1.00862	0.676992	0.351924	-0.0434095	-0.268207	-0.519318	-0.519318	-0.355122	-0.47593	-0.243821	-0.259504	-0.259504	-0.296597	-0.165055	-0.165055	0.0683834	0.250938	0.250938	-0.00167328	-0.00167328	-0.233783
chr3:103171493_103171993	chr3	103171493	103171993	501	*	Promoter	3	103171655	103179152	7498	1	68183	ENSMUST00000005830.14	0	ENSMUSG00000005687	Bcas2	breast carcinoma amplified sequence 2	1.5	1.5	1.5	1.5	1.5	1.5	1.5	1.5	1.5	1.5	1.5	1.5	1.37378	1.4178	0.941164	1.08408	0.948581	0.90671	0.689725	1.2374	0.917214	0.657455	0.229206	-0.210385	-0.364828	-0.369478	-0.415201	-0.431171	-0.474987	-0.36692	-0.389331	-0.0572501
chr15:33687620_33688120	chr15	33687620	33688120	501	*	Promoter	15	33683875	33687884	4010	2	239364	ENSMUST00000042021.4	0	ENSMUSG00000038984	Tspyl5	testis-specific protein, Y-encoded-like 5	1.5	1.5	1.5	1.5	1.5	1.5	1.5	1.5	1.5	1.5	1.5	1.5	1.5	1.5	1.37528	0.795618	0.111312	-0.29302	-0.68654	-0.877396	-1.06201	-0.993856	-1.20836	-1.27211	-0.916024	-0.916024	-0.91546	-1.12909	-0.690245	-0.511539	-0.203467	-0.260568
chr3:141465191_141465691	chr3	141465191	141465691	501	*	Promoter	3	141465216	141834924	369709	1	22253	ENSMUST00000106236.8	0	ENSMUSG00000059921	Unc5c	unc-5 netrin receptor C	1.5	1.5	1.5	1.5	1.5	1.5	1.5	1.5	1.5	1.5	1.38177	1.39244	1.08791	1.13195	0.920118	0.74693	0.961971	1.46442	1.19644	0.956915	0.621632	0.832611	0.541406	0.475578	0.618291	1.03041	1.19945	1.02153	0.73506	1.10583	0.661714	0.94603
chr14:21990632_21991132	chr14	21990632	21991132	501	*	Distal Intergenic	14	21983959	21989601	5643	2	218820	ENSMUST00000043409.8	-1031	ENSMUSG00000039081	Zfp503	zinc finger protein 503	1.5	1.5	1.5	1.5	1.5	1.5	1.5	1.5	1.5	1.5	1.44327	1.49188	1.09174	0.766511	1.06033	1.10402	1.10583	0.970284	0.866319	0.866319	0.577955	0.535816	0.259018	0.29026	0.357625	0.0638031	-0.304872	-0.703573	-0.769298	-0.836937	-0.836937	-0.754661
chr4:41502879_41503379	chr4	41502879	41503379	501	*	Promoter	4	41495604	41503076	7473	2	329828	ENSMUST00000054920.4	0	ENSMUSG00000046312	Myorg	myogenesis regulating glycosidase (putative)	1.5	1.5	1.5	1.5	1.5	1.5	1.5	1.5	1.5	1.42567	1.38397	0.871443	0.741861	0.692622	0.901045	1.08878	0.838534	0.42433	0.352523	0.796723	0.522086	0.449243	0.659262	0.748039	0.517015	0.416797	0.304734	-0.00457217	-0.0195337	-0.534599	-0.978799	-0.827067
chr8:23237502_23238002	chr8	23237502	23238002	501	*	Promoter	8	23226616	23237659	11044	2	109145	ENSMUST00000033950.6	0	ENSMUSG00000031546	Gins4	GINS complex subunit 4 (Sld5 homolog)	1.5	1.5	1.5	1.5	1.5	1.5	1.5	1.5	1.5	1.5	1.35559	0.851779	0.841823	0.759773	0.670818	0.891645	0.990438	0.709775	0.447283	0.365263	0.362035	0.161035	0.601732	0.387108	-0.138879	-0.648799	-0.849733	-0.672674	-0.461365	-0.23213	0.191771	0.318307
chr7:89980472_89980972	chr7	89980472	89980972	501	*	Promoter	7	89954937	89980702	25766	2	13626	ENSMUST00000238792.1	0	ENSMUSG00000030619	Eed	embryonic ectoderm development	1.5	1.5	1.5	1.5	1.5	1.5	1.5	1.5	1.5	1.38905	1.29526	0.972775	0.767974	0.564213	0.411913	0.405793	-0.153888	-0.708971	-0.765361	-0.685921	-1.12034	-1.1116	-1.02853	-0.767887	-0.816142	-0.390297	-0.890704	-0.979739	-0.822692	-0.530897	-0.0839865	0.0803884
chr11:78550521_78551021	chr11	78550521	78551021	501	*	Promoter	11	78541817	78550777	8961	2	69071	ENSMUST00000103242.4	0	ENSMUSG00000037278	Tmem97	transmembrane protein 97	1.5	1.5	1.5	1.5	1.5	1.5	1.5	1.5	1.5	1.5	1.5	1.5	1.06198	0.86383	0.762117	0.885362	0.625529	0.461351	0.40193	0.558724	0.0424446	-0.158719	-0.247716	-0.103864	-0.251062	-0.485136	-0.588472	-1.27304	-1.19474	-1.17604	-1.19619	-1.31667
chr6:53820646_53821146	chr6	53820646	53821146	501	*	Promoter	6	53815468	53820830	5363	2	66873	ENSMUST00000127748.4	0	ENSMUSG00000043496	Tril	TLR4 interactor with leucine-rich repeats	1.5	1.5	1.5	1.5	1.5	1.5	1.5	1.5	1.5	1.42392	1.24087	1.44777	1.39702	0.790381	0.753258	0.8973	1.16008	1.5	1.36439	1.44919	1.31698	1.12998	0.838204	0.632421	0.428082	0.290702	0.225301	0.0875276	-0.375489	-0.628703	-0.713501	-1.01579
chr8:123236019_123236519	chr8	123236019	123236519	501	*	Promoter	8	123229801	123236207	6407	2	78779	ENSMUST00000211845.1	0	ENSMUSG00000033594	Spata2l	spermatogenesis associated 2-like	1.5	1.5	1.5	1.5	1.5	1.5	1.5	1.5	1.5	1.5	1.5	0.833569	1.15906	1.03296	0.779262	0.719493	0.593263	0.16102	-0.121458	-0.501921	-0.504871	-0.396953	0.0524292	-0.389343	-0.600835	-0.712065	-0.710221	-0.826035	-1.42085	-1.2194	-0.745934	-0.732092
chr11:116433718_116434218	chr11	116433718	116434218	501	*	Promoter	11	116434094	116439077	4984	1	319370	ENSMUST00000057676.6	0	ENSMUSG00000050628	Ubald2	UBA-like domain containing 2	1.5	1.5	1.5	1.5	1.5	1.5	1.5	1.5	1.4711	1.5	1.49341	0.838827	1.24361	1.23043	1.26992	0.291538	0.42688	0.346806	-0.0901286	0.101919	-0.0420953	0.372017	0.884714	0.906143	0.712409	0.549551	1.13075	0.732802	0.854492	1.13686	1.06238	1.35241
chr19:58860273_58860773	chr19	58860273	58860773	501	*	Promoter	19	58827556	58860638	33083	2	73442	ENSMUST00000236839.1	0	ENSMUSG00000025092	Hspa12a	heat shock protein 12A	1.5	1.5	1.5	1.5	1.5	1.5	1.5	1.5	1.5	1.5	1.5	1.21129	0.756481	1.02184	0.542252	0.424886	0.227426	0.0383983	0.143998	-0.203083	0.0298343	0.231872	0.506153	0.300146	-0.0826731	0.0595985	0.220071	0.108794	-0.0802638	-0.162699	-0.247589	-0.100704
chr8:72548139_72548639	chr8	72548139	72548639	501	*	Promoter	8	72494561	72548270	53710	2	70625	ENSMUST00000058534.6	0	ENSMUSG00000045248	Med26	mediator complex subunit 26	1.5	1.5	1.5	1.5	1.5	1.5	1.5	1.5	1.5	1.5	1.5	1.37486	1.5	1.5	1.40447	1.09861	1.10173	0.717389	0.326342	0.816417	0.390057	0.418483	0.381808	-0.178564	-0.801823	-1.18366	-1.27954	-1.06889	-0.993261	-1.01773	-1.26965	-1.14584
chr9:120010948_120011448	chr9	120010948	120011448	501	*	Exon (ENSMUST00000215481.1/ENSMUST00000215481.1, exon 2 of 2)	9	120013755	120023598	9844	2	22437	ENSMUST00000111635.2	12150	ENSMUSG00000079243	Xirp1	xin actin-binding repeat containing 1	1.5	1.5	1.5	1.5	1.5	1.5	1.5	1.5	1.5	1.5	1.5	1.5	1.47335	1.18767	0.505118	0.482402	0.214267	0.135923	0.089943	-0.029959	-0.535158	-0.858971	-0.612727	-0.328799	-0.196655	-0.12969	0.0627979	0.088487	0.121308	-0.296566	-0.0589005	0.612546
chr11:29692643_29693143	chr11	29692643	29693143	501	*	Promoter	11	29692947	29742916	49970	1	68585	ENSMUST00000102842.9	0	ENSMUSG00000020458	Rtn4	reticulon 4	1.5	1.5	1.5	1.5	1.5	1.5	1.33253	1.5	1.41633	1.5	1.457	0.912684	0.69742	0.325306	0.410986	0.543676	0.146135	0.250042	-0.327609	-0.225226	0.101855	-0.0370755	0.240754	0.00770629	0.672807	0.348391	0.511847	0.201146	0.0517123	-0.0142875	-0.0888846	-0.406191
chr5:24685355_24685855	chr5	24685355	24685855	501	*	Promoter	5	24685532	24710376	24845	1	53312	ENSMUST00000197407.4	0	ENSMUSG00000028954	Nub1	negative regulator of ubiquitin-like proteins 1	1.5	1.5	1.5	1.5	1.5	1.5	1.43703	1.38439	0.84323	0.749326	0.279935	0.311063	0.0497829	0.0731578	0.134772	0.30827	0.549353	0.703192	0.942056	1.38916	1.38542	1.28214	1.02402	1.05214	1.29155	1.00889	0.74092	0.638454	0.928318	0.930888	0.306621	0.0257044
chrX:94234422_94234922	chrX	94234422	94234922	501	*	Promoter	20	94234599	94238157	3559	1	236904	ENSMUST00000150999.7	0	ENSMUSG00000043929	Klhl15	kelch-like 15	1.5	1.5	1.5	1.5	1.5	1.5	1.5	1.5	1.5	1.32236	1.07049	0.831748	0.225476	0.0991232	-0.451665	0.0431888	-0.255465	-0.268304	-0.125496	0.0876658	-0.0576236	0.108913	0.143372	0.20254	0.101738	0.168725	-0.16535	0.108538	0.136176	-0.220382	-0.364342	-0.359288
chr1:134955703_134956203	chr1	134955703	134956203	501	*	Promoter	1	134754658	134955940	201283	2	329251	ENSMUST00000045665.12	0	ENSMUSG00000073557	Ppp1r12b	protein phosphatase 1, regulatory subunit 12B	1.5	1.5	1.5	1.5	1.5	1.5	1.5	1.5	1.35032	1.03808	0.400049	0.55329	0.447993	0.606658	0.493771	0.419526	0.195999	0.211777	0.216431	0.725359	0.961346	1.46565	1.5	1.5	1.26447	0.786337	0.723934	0.684145	0.85098	0.597967	0.39163	-0.131677
chr6:145745947_145746447	chr6	145745947	145746447	501	*	Promoter	6	145746748	145821079	74332	1	71323	ENSMUST00000111704.7	-301	ENSMUSG00000030259	Rassf8	Ras association (RalGDS/AF-6) domain family (N-terminal) member 8	1.5	1.5	1.5	1.5	1.5	1.5	1.5	1.5	1.5	1.5	1.5	1.48039	1.4127	1.20476	0.724511	0.137443	0.19062	0.0654852	-0.171014	0.0423581	-0.454917	-0.416102	-0.501134	-0.640847	-0.660292	-0.401325	-0.178631	0.00412199	-0.330369	-0.583439	-0.727541	-0.219342
chr16:90220381_90220881	chr16	90220381	90220881	501	*	Promoter	16	90220754	90226329	5576	1	20655	ENSMUST00000023707.10	0	ENSMUSG00000022982	Sod1	superoxide dismutase 1, soluble	1.5	1.5	1.5	1.5	1.5	1.5	1.5	1.5	1.5	1.5	1.41499	1.48982	1.37284	1.45342	1.45403	1.5	1.48107	0.598108	0.788892	0.191084	0.518583	0.900311	0.57755	0.407194	0.124096	-0.132369	-0.461649	-1.10223	-1.13243	-0.877064	-0.739765	-0.935743
chr3:153724876_153725376	chr3	153724876	153725376	501	*	Promoter	3	153198266	153725174	526909	2	20447	ENSMUST00000200397.4	0	ENSMUSG00000052544	St6galnac3	ST6 (alpha-N-acetyl-neuraminyl-2,3-beta-galactosyl-1,3)-N-acetylgalactosaminide alpha-2,6-sialyltransferase 3	1.5	1.5	1.5	1.5	1.5	1.5	1.30459	1.5	1.5	1.5	1.5	1.5	1.5	1.09996	1.24771	1.15476	1.24634	1.5	1.37777	1.42163	0.891097	1.07237	0.856207	0.902622	0.764991	0.626823	0.948625	0.546874	0.460962	0.258233	0.0925795	0.456924
chr7:127708637_127709137	chr7	127708637	127709137	501	*	Promoter	7	127661456	127708785	47330	2	12055	ENSMUST00000106282.7	0	ENSMUSG00000030814	Bcl7c	B cell CLL/lymphoma 7C	1.5	1.5	1.5	1.5	1.5	1.5	1.5	1.5	1.5	1.5	1.48293	1.46361	1.5	1.5	1.22639	0.651471	0.399151	0.267115	0.252041	0.169417	0.526997	1.02034	1.04727	1.03239	0.931234	0.730676	0.795875	0.609831	0.579552	0.836923	0.154477	-0.127442
chr16:90143671_90144171	chr16	90143671	90144171	501	*	Promoter	16	89787111	90143769	356659	2	21844	ENSMUST00000114124.8	0	ENSMUSG00000002489	Tiam1	T cell lymphoma invasion and metastasis 1	1.5	1.5	1.5	1.5	1.5	1.5	1.5	1.5	1.5	1.5	1.5	1.5	1.27098	1.14092	0.555174	0.470548	0.379776	-0.0944462	-0.355209	-0.394611	-0.263382	-0.527762	-0.0893322	0.0202313	-0.0556171	0.338955	-0.150491	0.0283276	-0.164553	0.10826	0.200404	-0.122829
chr3:89213782_89214282	chr3	89213782	89214282	501	*	Promoter	3	89209092	89213907	4816	2	17827	ENSMUST00000119222.7	0	ENSMUSG00000064068	Mtx1	metaxin 1	1.5	1.5	1.5	1.5	1.5	1.5	1.5	1.11698	1.16235	1.3979	1.30585	1.5	0.979409	0.605524	0.630469	0.249917	0.492103	0.999316	0.900318	0.893325	0.721178	0.724679	0.511015	0.740981	1.05361	0.952462	1.07376	0.878265	0.777641	0.627354	0.497296	0.448815
chr10:91171487_91171987	chr10	91171487	91171987	501	*	Promoter	10	91147571	91171582	24012	2	21917	ENSMUST00000072239.13	0	ENSMUSG00000019961	Tmpo	thymopoietin	1.5	1.5	1.5	1.5	1.5	1.5	1.5	1.5	1.5	1.5	1.5	1.44145	0.990083	0.723239	0.685824	0.436703	0.57942	0.752671	0.587655	0.525533	0.359609	-0.327766	0.104479	-0.116011	-0.600766	-0.639583	-0.271129	-0.606714	-1.04731	-1.34355	-1.5	-1.5
chr9:121760260_121760760	chr9	121760260	121760760	501	*	Promoter	9	121760033	121771742	11710	1	270210	ENSMUST00000093772.3	227	ENSMUSG00000013419	Zfp651	zinc finger protein 651	1.5	1.5	1.5	1.5	1.5	1.5	1.5	1.5	1.5	1.5	1.46793	1.5	1.05022	0.923187	0.751925	0.423593	0.114173	-0.0181066	0.222053	0.170171	0.0474377	0.0562479	0.069772	0.129257	-0.0837897	-0.0884889	0.823015	0.867912	1.0263	0.863337	0.784091	0.348635
chr8:8661068_8661568	chr8	8661068	8661568	501	*	Promoter	8	8617434	8661242	43809	2	13642	ENSMUST00000001319.14	0	ENSMUSG00000001300	Efnb2	ephrin B2	1.5	1.5	1.5	1.5	1.5	1.5	0.876358	1.20454	1.30542	0.833521	1.23806	0.519584	0.640314	0.923556	0.565135	0.335025	-0.0452548	0.680905	0.443376	0.763699	0.922458	0.658272	1.00137	1.2051	1.02631	0.958393	0.677845	0.963603	0.45566	0.474509	0.655113	0.508373
chr17:32118102_32118602	chr17	32118102	32118602	501	*	Intron (ENSMUST00000237900.1/ENSMUST00000237900.1, intron 1 of 1)	17	32078797	32107350	28554	2	435518	ENSMUST00000183934.1	-10752	ENSMUSG00000002791	Pdxk-ps	pyridoxal (pyridoxine, vitamin B6) kinase, pseudogene	1.5	1.5	1.5	1.5	1.5	1.5	1.5	1.5	1.5	1.5	1.38426	1.05108	0.526829	0.19805	0.0868802	-0.189121	-0.300714	-0.300714	-0.167143	-0.289331	-0.596288	-0.596288	-0.596288	-0.633804	-0.500761	-0.27699	-0.512282	-0.386144	-0.386144	-0.519714	-0.0851167	0.000280229
chr6:31629973_31630473	chr6	31629973	31630473	501	*	Intron (ENSMUST00000210190.1/ENSMUST00000210190.1, intron 2 of 2)	6	31658174	31666042	7869	2	434003	ENSMUST00000211746.1	35569	ENSMUSG00000084973	Gm13848	predicted gene 13848	1.5	1.5	1.5	1.5	1.5	1.5	1.5	1.5	1.5	1.10046	0.847008	0.610888	0.999418	0.594538	0.674937	0.862385	0.488604	0.793248	0.688115	0.567416	0.650149	0.471041	0.423447	0.139222	0.100428	0.0200283	-0.123958	-0.236151	-0.13347	-0.201869	-0.516694	-0.599427
chr3:87960675_87961175	chr3	87960675	87961175	501	*	Distal Intergenic	3	87952144	87952985	842	1	12904	ENSMUST00000163040.1	8531	ENSMUSG00000004885	Crabp2	cellular retinoic acid binding protein II	1.5	1.5	1.5	1.5	1.5	1.5	1.5	0.764321	0.620122	0.917101	0.753222	0.674569	0.889579	1.06601	0.911497	1.40317	1.5	1.5	1.5	1.5	0.984927	0.532646	0.702997	0.812817	0.781169	0.520207	0.175169	0.196383	0.233087	0.569933	0.432956	1.00855
chr11:86807383_86807883	chr11	86807383	86807883	501	*	Promoter	11	86768846	86807746	38901	2	67487	ENSMUST00000018569.13	0	ENSMUSG00000018425	Dhx40	DEAH (Asp-Glu-Ala-His) box polypeptide 40	1.5	1.5	1.5	1.5	1.5	1.5	1.5	1.5	1.36102	1.46264	1.5	1.44265	1.46588	1.24864	0.89466	0.229652	0.430915	0.354307	0.601605	0.645656	0.872923	0.669728	0.416845	-0.0774074	-0.150621	-0.351888	0.0650317	0.380335	0.0754694	0.0599897	-0.106375	-0.687013
chr13:55190159_55190659	chr13	55190159	55190659	501	*	Distal Intergenic	13	55209782	55315755	105974	1	18193	ENSMUST00000224973.1	-19123	ENSMUSG00000021488	Nsd1	nuclear receptor-binding SET-domain protein 1	1.5	1.5	1.5	1.5	1.5	1.5	1.5	1.45288	1.5	1.5	1.5	1.5	1.48363	1.5	0.783172	0.625205	0.103452	0.0663422	-0.114792	0.426621	0.201735	0.0976955	-0.0444759	-0.131074	-0.622497	0.296236	0.297643	0.392279	0.241726	0.0843104	-0.588476	-0.348867
chr8:123514881_123515381	chr8	123514881	123515381	501	*	Promoter	8	123505687	123515390	9704	2	72185	ENSMUST00000177240.7	9	ENSMUSG00000031970	Dbndd1	dysbindin (dystrobrevin binding protein 1) domain containing 1	1.5	1.5	1.5	1.5	1.5	1.5	1.5	1.5	1.5	1.5	1.5	1.5	1.5	1.5	1.5	1.5	1.5	1.41363	1.35665	0.830043	0.828961	0.64459	-0.00543404	-0.171898	-0.55824	-0.490764	-0.652142	-0.583118	-0.583118	-0.779228	-0.779228	-0.774138
chr19:4125561_4126061	chr19	4125561	4126061	501	*	Promoter	19	4114446	4125858	11413	2	11632	ENSMUST00000117831.7	0	ENSMUSG00000024847	Aip	aryl-hydrocarbon receptor-interacting protein	1.5	1.5	1.5	1.5	1.5	1.5	1.5	1.34947	0.813749	0.699592	0.149926	0.197116	-0.138776	-0.176182	-0.913448	-1.28858	-1.16779	-1.5	-1.31005	-0.755294	-1.31683	-1.45077	-1.44166	-1.09767	-0.917032	-0.0879146	-0.0224444	0.301385	0.650602	0.220695	0.197994	0.485909
chr9:103761683_103762183	chr9	103761683	103762183	501	*	Promoter	9	103483778	103761837	278060	2	81907	ENSMUST00000189588.6	0	ENSMUSG00000042757	Tmem108	transmembrane protein 108	1.5	1.5	1.5	1.5	1.5	1.5	1.5	1.5	1.5	1.5	1.27786	1.35054	1.29923	1.07689	1.09124	0.507581	0.300152	0.277272	0.847512	0.539215	0.682631	0.751677	0.633218	0.717808	0.922867	0.918155	0.918968	0.559668	0.200707	-0.24157	-0.62581	-0.616632
chr8:70905701_70906201	chr8	70905701	70906201	501	*	Promoter	8	70905932	70917527	11596	1	270058	ENSMUST00000019405.3	0	ENSMUSG00000019261	Map1s	microtubule-associated protein 1S	1.5	1.5	1.5	1.5	1.5	1.5	1.5	1.48624	1.41145	1.5	1.5	1.5	1.5	1.24476	1.09	1.02367	1.02612	0.952375	0.740641	0.470887	0.467621	0.264216	-0.0308	-0.0419583	0.105993	-0.155379	-0.0802912	-0.40717	0.0374379	-0.218588	-0.385126	-0.775344
chr18:34931813_34932313	chr18	34931813	34932313	501	*	Promoter	18	34902785	34932007	29223	2	225363	ENSMUST00000025218.7	0	ENSMUSG00000024360	Etf1	eukaryotic translation termination factor 1	1.5	1.5	1.5	1.5	1.5	1.5	1.5	1.5	1.5	1.5	1.5	1.35067	1.24197	0.993445	1.03875	0.694117	0.481822	-0.235839	-0.377291	-0.964896	-0.784309	-0.817507	-0.720418	-0.860469	-1.03991	-0.761614	-0.561066	-0.992612	-0.585012	-0.663033	-0.557822	-0.67345
chr12:54656341_54656841	chr12	54656341	54656841	501	*	Promoter	12	54645392	54656573	11182	2	104725	ENSMUST00000056228.7	0	ENSMUSG00000044408	Sptssa	serine palmitoyltransferase, small subunit A	1.5	1.5	1.5	1.5	1.5	1.5	1.5	1.5	1.5	1.5	1.5	1.5	1.43365	1.07051	0.126215	0.0758384	0.113491	-0.237495	-0.197512	-0.440538	-0.317528	-0.173169	-0.505802	-0.396929	-0.16997	-0.0080902	0.119052	-0.00396158	-0.0397665	-0.0933572	-0.238701	-0.28743
chr17:69417100_69417600	chr17	69417100	69417600	501	*	Promoter	17	69417402	69421632	4231	1	77533	ENSMUST00000188481.1	0	NA	C030034I22Rik	RIKEN cDNA C030034I22 gene	1.5	1.5	1.5	1.5	1.5	1.5	1.41815	1.46784	1.5	1.5	0.987869	1.08032	1.15148	1.27006	0.730798	0.633747	0.676703	0.755803	0.458875	-0.144633	-0.268002	0.065523	-0.433653	-0.79489	-0.991047	-0.97161	-1.03164	-0.698636	-0.751497	-0.781933	0.0891172	-0.181961
chr17:26507864_26508364	chr17	26507864	26508364	501	*	Promoter	17	26505591	26508472	2882	2	19252	ENSMUST00000236661.1	108	ENSMUSG00000024190	Dusp1	dual specificity phosphatase 1	1.5	1.5	1.5	1.5	1.5	1.5	1.27855	0.959579	1.21523	1.27655	1.27814	1.03066	0.962252	0.912205	0.35504	0.186739	0.308005	0.770377	1.14022	1.07768	1.07389	1.3103	1.05627	0.991467	1.01272	1.08048	1.08106	1.10238	1.36624	1.11233	1.24986	0.965669
chr8:87938834_87939334	chr8	87938834	87939334	501	*	Intron (ENSMUST00000109655.8/94187, intron 1 of 7)	8	87783316	87944052	160737	2	94187	ENSMUST00000173725.7	4718	ENSMUSG00000045333	Zfp423	zinc finger protein 423	1.5	1.5	1.5	1.5	1.5	1.5	1.5	1.00698	0.729898	1.21614	1.5	1.5	1.5	1.3133	1.25519	1.18861	1.19009	1.44025	1.5	1.5	1.16979	0.697097	1.03687	0.894253	0.727433	0.570138	0.848648	0.534177	0.284014	-0.13896	-0.363399	-0.356128
chr2:160645574_160646074	chr2	160645574	160646074	501	*	Promoter	2	160645888	160722764	76877	1	21969	ENSMUST00000109468.2	0	ENSMUSG00000070544	Top1	topoisomerase (DNA) I	1.5	1.5	1.5	1.5	1.5	1.5	1.5	1.5	1.5	1.5	1.5	1.5	1.5	1.12134	1.16677	0.25357	0.22614	-0.269595	-0.523851	-0.694921	-0.315195	-0.275424	-0.365751	-0.367354	-0.170206	-0.185016	0.155183	-0.487281	-0.272639	0.030237	0.0588933	-0.187883
chr11:102087172_102087672	chr11	102087172	102087672	501	*	Promoter	11	102080707	102088455	7749	2	50997	ENSMUST00000132687.1	783	ENSMUSG00000017314	Mpp2	membrane protein, palmitoylated 2 (MAGUK p55 subfamily member 2)	1.5	1.5	1.5	1.5	1.5	1.5	1.5	1.5	1.16286	0.83559	1.17543	1.10827	0.967102	1.43038	1.01729	1.09609	0.983815	1.44646	1.0456	1.21281	1.27156	1.28043	1.19445	0.700644	0.481136	0.476405	0.6713	0.798212	0.33557	0.266772	0.0995603	-0.233379
chr11:119022696_119023196	chr11	119022696	119023196	501	*	Promoter	11	119022962	119031270	8309	1	12416	ENSMUST00000026662.7	0	ENSMUSG00000025577	Cbx2	chromobox 2	1.5	1.5	1.5	1.5	1.5	1.5	1.26841	1.10745	0.83013	1.0168	0.58147	0.259891	0.20834	0.186844	0.201259	0.0558306	-0.0811534	-0.0356079	0.297331	0.0611999	-0.247818	0.037885	0.236694	0.0276645	0.133724	-0.0962826	0.129027	-0.137904	-0.388284	-0.832639	-0.832639	-0.589028
chr3:103020765_103021265	chr3	103020765	103021265	501	*	Promoter	3	103020664	103057804	37141	1	229663	ENSMUST00000197488.4	101	ENSMUSG00000068823	Csde1	cold shock domain containing E1, RNA binding	1.5	1.5	1.5	1.5	1.5	1.5	1.5	1.5	1.5	1.5	1.44032	1.19504	1.02485	0.539314	0.282164	0.49304	0.0700124	-0.186268	-0.243605	0.153776	0.150493	0.355666	0.179235	-0.0273871	-0.12956	-0.558984	-0.436586	-0.383485	-0.623848	-0.504569	-1.13828	-1.38122
chr1:155099431_155099931	chr1	155099431	155099931	501	*	Promoter	1	155096361	155099636	3276	2	15939	ENSMUST00000055322.5	0	ENSMUSG00000056708	Ier5	immediate early response 5	1.5	1.5	1.5	1.5	1.5	1.5	1.5	1.5	1.5	1.5	1.5	1.35931	1.47443	1.03861	0.672492	0.359499	0.404791	0.579594	0.528571	-0.0817625	-0.523596	-0.39608	-0.026436	-0.202461	-0.0684398	0.0543363	0.0557529	0.151014	-0.29353	-0.463042	0.318193	0.893237
chr12:112145696_112146196	chr12	112145696	112146196	501	*	Promoter	12	112146208	112181747	35540	1	668303	ENSMUST00000128402.2	-12	ENSMUSG00000021294	Kif26a	kinesin family member 26A	1.5	1.5	1.5	1.5	1.5	1.5	1.5	1.5	1.5	1.5	1.5	1.5	1.5	1.05503	1.26736	1.5	1.4909	0.997312	0.461701	0.778905	0.540748	0.610198	0.63002	0.556758	0.645673	0.443032	-0.0587088	0.127384	-0.0646701	0.0489906	-0.268214	-0.182144
chr13:112987455_112987955	chr13	112987455	112987955	501	*	Promoter	13	112987802	112990777	2976	1	218630	ENSMUST00000038404.5	0	ENSMUSG00000042417	Ccno	cyclin O	1.5	1.5	1.5	1.5	1.5	1.5	1.5	0.959596	1.5	1.5	1.5	1.24244	0.929259	0.595351	0.250619	0.268994	0.35187	0.572109	0.525469	0.277042	-0.141787	-0.354308	-0.319366	-0.460898	-0.37925	0.266042	0.425844	0.921093	0.727183	0.416983	0.0603642	-0.443168
chr5:101665139_101665639	chr5	101665139	101665639	501	*	Promoter	5	101658139	101664996	6858	2	18096	ENSMUST00000044125.10	-143	ENSMUSG00000035187	Nkx6-1	NK6 homeobox 1	1.5	1.5	1.5	1.5	1.5	1.5	1.5	1.45484	1.26182	1.5	1.4399	1.01795	0.984294	0.856117	0.776295	0.753243	0.468388	0.445362	0.538855	0.70644	0.347764	0.434411	0.674588	0.227041	0.0120693	-0.0564568	-0.0554191	0.450287	0.744357	0.320312	0.152726	0.386128
chr12:109417636_109418136	chr12	109417636	109418136	501	*	Distal Intergenic	12	109452823	109453782	960	1	13386	ENSMUST00000174539.1	-34687	ENSMUSG00000040856	Dlk1	delta like non-canonical Notch ligand 1	1.5	1.5	1.5	1.5	1.5	1.5	1.20877	0.925522	1.09317	0.656016	0.22419	-0.463226	-0.320173	-0.53912	-0.538717	-0.217514	-0.570236	-0.106318	-0.251123	-0.537157	-0.0975373	0.190249	0.53106	0.768643	0.983375	0.914813	0.851524	1.34941	0.885488	0.944762	1.47273	1.48534
chr6:113795181_113795681	chr6	113795181	113795681	501	*	Intron (ENSMUST00000101045.9/11941, intron 9 of 21)	6	113728062	113740743	12682	2	110379	ENSMUST00000032440.5	-54438	ENSMUSG00000030298	Sec13	SEC13 homolog, nuclear pore and COPII coat complex component	1.5	1.5	1.5	1.5	1.5	1.5	1.5	1.5	1.5	0.85182	0.822684	0.21517	-0.266338	-0.490236	-0.803112	-0.18492	0.0330183	0.100061	-0.074983	0.0927086	0.176162	0.0829408	0.297144	0.591835	0.618231	0.618231	0.0839954	-0.133943	-0.200985	-0.0871947	-0.254886	-0.338339
chr15:8443965_8444465	chr15	8443965	8444465	501	*	Promoter	15	8290617	8444463	153847	2	71175	ENSMUST00000052965.7	0	ENSMUSG00000022141	Nipbl	NIPBL cohesin loading factor	1.5	1.5	1.5	1.5	1.5	1.5	1.5	1.5	1.5	1.5	1.5	1.5	1.5	1.42579	1.01473	0.917238	0.866881	1.37945	1.5	1.3404	1.2758	0.724372	0.593465	0.587083	-0.0368539	0.0311454	-0.307975	-0.474505	-0.987076	-1.18471	-1.18471	-1.30738
chr8:107424834_107425334	chr8	107424834	107425334	501	*	Promoter	8	107412486	107425041	12556	2	67619	ENSMUST00000169311.7	0	ENSMUSG00000003848	Nob1	NIN1/RPN12 binding protein 1 homolog	1.5	1.5	1.5	1.5	1.5	1.5	1.5	1.5	1.5	1.5	1.5	1.5	1.5	1.37826	1.16206	0.709612	0.140164	-0.49095	-0.456342	0.12046	0.11666	-0.324511	-0.599206	-0.827739	-0.90443	-0.589077	-0.409566	0.0516936	0.0489123	-0.206545	-0.113377	-0.269498
chr7:127421802_127422302	chr7	127421802	127422302	501	*	Promoter	7	127418967	127422027	3061	2	69234	ENSMUST00000136123.7	0	ENSMUSG00000045251	Zfp688	zinc finger protein 688	1.5	1.5	1.5	1.5	1.5	1.5	1.5	1.25717	1.03873	0.786657	0.884452	0.901632	0.746483	0.993214	1.19224	1.0564	0.870555	0.51817	0.797457	0.498381	0.557327	0.586221	0.205831	0.348627	0.214482	0.032416	-0.0226271	0.0773547	0.269212	0.616377	0.73739	0.869805
chr2:131352714_131353214	chr2	131352714	131353214	501	*	Promoter	2	131298064	131352881	54818	2	51902	ENSMUST00000059372.10	0	ENSMUSG00000048911	Rnf24	ring finger protein 24	1.5	1.5	1.5	1.5	1.5	1.5	1.5	1.5	1.5	1.5	1.5	1.5	1.11326	0.902244	0.761957	-0.0638115	0.0812317	0.212374	0.18069	-0.666409	-0.269155	0.0188755	-0.00546746	0.0797771	-0.175497	-0.277787	0.397466	0.669134	0.758481	0.963526	1.40237	1.00916
chr15:98953297_98953797	chr15	98953297	98953797	501	*	Promoter	15	98949837	98953703	3867	2	22142	ENSMUST00000097014.6	0	ENSMUSG00000072235	Tuba1a	tubulin, alpha 1A	1.5	1.5	1.5	1.5	1.5	1.5	1.48167	1.5	1.5	1.5	1.5	1.5	1.5	1.5	1.5	1.5	1.32845	1.40797	1.37629	0.764699	0.657347	0.529034	0.260219	0.193009	0.375132	0.154572	0.087928	-0.210061	-0.355346	-0.507349	-0.154856	0.0179027
chr11:70237688_70238188	chr11	70237688	70238188	501	*	Promoter	11	70235206	70237853	2648	2	104457	ENSMUST00000108575.8	0	ENSMUSG00000020831	0610010K14Rik	RIKEN cDNA 0610010K14 gene	1.5	1.5	1.5	1.5	1.5	1.5	1.5	1.5	0.951227	0.771887	0.921003	0.797863	0.668138	0.403907	0.414955	0.136205	0.219244	0.36759	0.244636	0.698704	0.337747	0.12988	0.194428	0.0872366	-0.184407	0.282346	0.720092	0.49857	0.671341	0.414471	0.282922	0.356311
chr6:100011573_100012073	chr6	100011573	100012073	501	*	Distal Intergenic	6	100232011	100233131	1121	2	56353	ENSMUST00000203410.1	221058	ENSMUSG00000072872	Rybp	RING1 and YY1 binding protein	1.5	1.5	1.5	1.5	1.5	1.5	1.5	1.5	1.5	1.5	1.5	1.5	1.5	1.5	1.22996	1.00025	1.05098	1.13054	1.13054	1.06147	0.82273	0.559379	0.594403	0.384623	0.373432	0.409783	0.493848	0.225959	-0.238609	-0.238609	-0.406517	-0.0197583
chr1:135728943_135729443	chr1	135728943	135729443	501	*	Promoter	1	135729147	135752232	23086	1	13007	ENSMUST00000027677.7	0	ENSMUSG00000026421	Csrp1	cysteine and glycine-rich protein 1	1.5	1.5	1.5	1.5	1.5	1.5	1.5	1.5	1.5	1.5	1.38564	1.14463	1.40058	1.05619	0.637948	0.460822	0.462678	0.812245	0.953078	0.580242	0.515471	0.721474	0.718063	0.32514	-0.0288768	-0.10299	-0.0419687	0.0972569	-0.416922	-0.619167	0.00631745	0.200771
chr7:30291420_30291920	chr7	30291420	30291920	501	*	Promoter	7	30291728	30292673	946	1	76686	ENSMUST00000145253.1	0	ENSMUSG00000013921	Clip3	CAP-GLY domain containing linker protein 3	1.5	1.5	1.5	1.5	1.5	1.5	1.5	1.5	1.5	1.5	1.5	1.5	1.5	1.31456	0.902432	1.14047	0.762446	1.07055	0.937064	0.981583	0.359441	-0.257334	-0.257334	-0.0536733	-0.161804	-0.320011	-0.394419	-0.507885	-0.701231	-0.899376	-1.06751	-0.680234
chr9:105131470_105131970	chr9	105131470	105131970	501	*	Promoter	9	105129332	105131824	2493	2	75686	ENSMUST00000035179.8	0	ENSMUSG00000032565	Nudt16	nudix (nucleoside diphosphate linked moiety X)-type motif 16	1.5	1.5	1.5	1.5	1.5	1.5	1.5	1.5	1.5	1.5	1.01239	0.3634	0.144227	0.617472	0.816952	0.741435	0.694864	0.925437	0.697203	0.834932	1.17381	1.05268	1.12123	0.624633	0.626756	0.0226997	0.0241219	0.000534954	-0.363057	-0.515351	-0.785845	-0.901176
chr9:44498780_44499280	chr9	44498780	44499280	501	*	Promoter	9	44499136	44510423	11288	1	80288	ENSMUST00000074989.6	0	ENSMUSG00000063382	Bcl9l	B cell CLL/lymphoma 9-like	1.5	1.5	1.5	1.5	1.5	1.5	1.5	1.5	1.5	1.5	1.5	1.21431	0.967255	1.09059	1.17447	1.00507	0.795549	0.721061	0.524473	0.279384	0.571502	0.516875	0.592175	0.639306	0.458393	0.157761	0.0788509	-0.284076	-0.0957344	-0.0111605	-0.157738	-0.447712
chr10:61648368_61648868	chr10	61648368	61648868	501	*	Promoter	10	61648552	61674168	25617	1	67895	ENSMUST00000020286.6	0	ENSMUSG00000020089	Ppa1	pyrophosphatase (inorganic) 1	1.5	1.5	1.5	1.5	1.5	1.5	1.23748	0.864939	0.908646	0.822453	1.00278	0.851994	-0.0677037	0.175618	0.325791	-0.193434	0.277862	0.406417	0.137494	0.354738	0.287367	0.4515	0.62692	0.798776	0.898537	0.953503	0.955093	0.61931	0.685755	1.20561	1.31188	1.45254
chr9:96195910_96196410	chr9	96195910	96196410	501	*	Promoter	9	96196275	96318878	122604	1	211586	ENSMUST00000165120.8	0	ENSMUSG00000032411	Tfdp2	transcription factor Dp 2	1.5	1.5	1.5	1.5	1.5	1.5	1.5	1.5	1.38029	1.1807	0.756791	0.435702	-0.138754	-0.341328	-0.558361	-0.53989	-0.844294	-1.42019	-1.3038	-0.785468	-0.350679	-0.617587	-0.548943	-0.564057	-0.570488	-0.578779	-0.693546	-0.508305	-0.139521	-0.292018	-0.647904	-0.867961
chr15:9070924_9071424	chr15	9070924	9071424	501	*	Promoter	15	9071260	9110487	39228	1	68646	ENSMUST00000067760.10	0	ENSMUSG00000022253	Nadk2	NAD kinase 2, mitochondrial	1.5	1.5	1.5	1.5	1.5	1.5	1.30233	1.5	1.5	1.5	1.5	1.5	1.5	1.5	1.5	1.5	1.35758	1.5	1.05189	0.590406	0.0244383	0.134664	0.0946568	-0.355062	0.120988	-0.209795	-0.534365	-0.769896	-1.34961	-1.06683	-1.45539	-0.87724
chr3:37312241_37312741	chr3	37312241	37312741	501	*	Promoter	3	37312519	37404866	92348	1	14173	ENSMUST00000138710.2	0	ENSMUSG00000037225	Fgf2	fibroblast growth factor 2	1.5	1.5	1.5	1.5	1.5	1.5	1.46553	1.41186	1.5	1.5	1.5	1.5	1.5	1.5	1.4474	1.15477	1.15696	1.25939	1.12568	0.521174	0.113139	0.0969112	-0.28496	-0.157613	-0.0578149	-0.205805	-0.431275	-0.471809	-0.199179	0.0128299	-0.23286	-0.714679
chr7:44304672_44305172	chr7	44304672	44305172	501	*	Exon (ENSMUST00000004587.10/20256, exon 4 of 4)	7	44302687	44306902	4216	2	20256	ENSMUST00000004587.10	1730	ENSMUSG00000004473	Clec11a	C-type lectin domain family 11, member a	1.5	1.5	1.5	1.5	1.5	1.5	1.49447	1.27184	0.90158	0.766198	0.769556	0.450652	0.213081	0.0810178	-0.28249	-0.537516	-0.600168	-0.538432	-0.5551	-0.435061	-0.62678	-0.652012	-0.657803	-0.39063	-0.42269	-0.241118	-0.0573934	-0.215832	-0.0217795	0.0549594	0.204863	0.414883
chr5:35582711_35583211	chr5	35582711	35583211	501	*	Promoter	5	35583040	35613801	30762	1	80911	ENSMUST00000068947.13	0	ENSMUSG00000029098	Acox3	acyl-Coenzyme A oxidase 3, pristanoyl	1.5	1.5	1.5	1.5	1.5	1.5	1.5	1.5	1.5	1.4053	1.26302	1.19535	0.730671	0.527995	0.581022	0.738591	0.522922	0.528255	0.589001	0.193755	0.0455943	0.0723443	0.466402	0.459991	0.148984	0.731683	0.83758	0.715878	0.433721	0.435295	0.28849	0.370792
chr3:154596833_154597333	chr3	154596833	154597333	501	*	Promoter	3	154597144	154622167	25024	1	12972	ENSMUST00000194876.5	0	ENSMUSG00000028199	Cryz	crystallin, zeta	1.5	1.5	1.5	1.5	1.5	1.5	1.5	1.5	1.5	1.5	1.5	1.5	1.5	1.24587	1.0061	1.10887	0.962244	0.738747	0.284	-0.316747	-0.373488	-0.26321	-0.704779	-0.702166	-0.337206	-0.46421	-0.579043	-0.700755	-0.667272	-0.175515	0.178382	-0.0418014
chr4:46450567_46451067	chr4	46450567	46451067	501	*	Promoter	4	46450902	46472657	21756	1	67628	ENSMUST00000102926.4	0	ENSMUSG00000028333	Anp32b	acidic (leucine-rich) nuclear phosphoprotein 32 family, member B	1.5	1.5	1.5	1.5	1.5	1.5	1.5	1.5	1.1979	1.20476	1.44596	1.12875	1.09488	0.963622	0.806906	0.46189	0.780164	1.22641	1.18751	1.26886	0.95433	0.957887	1.21622	1.30729	0.995947	0.622261	0.849374	0.312985	-0.0191064	0.0140388	0.471705	0.680477
chr12:25095856_25096356	chr12	25095856	25096356	501	*	Promoter	12	25093801	25096092	2292	2	15902	ENSMUST00000020974.6	0	ENSMUSG00000020644	Id2	inhibitor of DNA binding 2	1.5	1.5	1.5	1.5	1.5	1.5	1.5	1.5	1.16875	1.2616	1.29859	1.27954	1.5	1.5	1.39305	1.02037	0.714477	0.382544	0.141054	0.597319	0.41543	-0.185253	-0.57268	-0.506728	-0.100337	-0.24853	0.273177	0.112389	0.306691	0.497591	0.676789	1.13182
chr7:142095162_142095662	chr7	142095162	142095662	501	*	Promoter	7	142079490	142095272	15783	2	18218	ENSMUST00000039926.9	0	ENSMUSG00000037887	Dusp8	dual specificity phosphatase 8	1.5	1.5	1.5	1.5	1.5	1.5	1.5	1.5	1.5	1.40571	1.5	1.5	1.11823	1.26489	1.40929	0.88885	0.891042	1.02	0.558961	0.257883	0.3204	0.117252	-0.000978092	0.107509	-0.196184	-0.519519	-0.150569	0.0745329	-0.219798	-0.258787	-0.26951	-0.39306
chr19:45363525_45364025	chr19	45363525	45364025	501	*	Promoter	19	45363734	45507736	144003	1	12234	ENSMUST00000223764.1	0	ENSMUSG00000025217	Btrc	beta-transducin repeat containing protein	1.5	1.5	1.5	1.5	1.5	1.5	1.30397	1.18772	1.5	1.5	1.5	1.5	1.17593	1.17529	1.1138	0.793298	0.796865	1.0285	1.24144	0.930277	0.828903	0.606409	0.515128	0.885616	0.48041	0.893345	0.639483	0.658152	1.09494	0.949515	1.19847	1.26857
chr10:80329729_80330229	chr10	80329729	80330229	501	*	Promoter	10	80329953	80336441	6489	1	70335	ENSMUST00000105354.7	0	ENSMUSG00000035504	Reep6	receptor accessory protein 6	1.5	1.5	1.5	1.5	1.5	1.5	1.5	1.5	1.5	1.5	1.32449	1.17315	0.754657	0.558149	0.286945	0.964868	0.558125	0.0999254	0.223572	-0.311189	-0.245158	0.0448725	0.103823	0.283799	-0.288776	-0.261835	-0.559554	-0.239293	-0.102429	-0.133235	0.0297903	0.290144
chr12:54203590_54204090	chr12	54203590	54204090	501	*	Promoter	12	54178981	54203860	24880	2	112407	ENSMUST00000039516.3	0	ENSMUSG00000035105	Egln3	egl-9 family hypoxia-inducible factor 3	1.5	1.5	1.5	1.5	1.5	1.5	1.5	1.5	1.46811	1.5	1.38352	1.04892	1.06532	0.460463	0.637932	0.682836	0.408451	0.0263756	0.563437	0.608184	0.162387	0.453599	0.42795	0.416627	0.733416	0.358954	0.29185	0.200483	-0.109205	-0.410782	-0.579778	-0.333707
chr19:5071811_5072311	chr19	5071811	5072311	501	*	Exon (ENSMUST00000237721.1/ENSMUST00000237721.1, exon 1 of 2)	19	5068078	5070682	2605	1	70445	ENSMUST00000070630.7	3733	ENSMUSG00000056481	Cd248	CD248 antigen, endosialin	1.5	1.5	1.5	1.5	1.5	1.5	1.5	1.5	1.5	1.5	1.5	1.44606	1.5	1.34659	1.08654	0.565789	0.249352	-0.0454975	-0.103366	-0.103366	-0.176785	-0.372836	-0.459737	-0.564847	-0.63922	-0.542559	-0.40794	-0.279671	-0.532585	-0.510954	-0.510954	-0.430204
chr6:83078104_83078604	chr6	83078104	83078604	501	*	Promoter	6	83078346	83080855	2510	1	69837	ENSMUST00000165164.8	0	ENSMUSG00000069678	Pcgf1	polycomb group ring finger 1	1.5	1.5	1.5	1.5	1.5	1.5	1.4941	1.5	1.5	1.39459	1.27426	1.5	1.36737	1.15826	0.788828	0.924611	0.792259	0.56806	0.167167	-0.0925468	0.472598	0.204049	-0.389597	-0.596362	-0.544381	-0.977165	-1.16275	-1.16899	-0.975722	-1.32584	-1.28281	-1.5
chr19:18631595_18632095	chr19	18631595	18632095	501	*	Promoter	19	18516137	18631823	115687	2	20409	ENSMUST00000236615.1	0	ENSMUSG00000024725	Ostf1	osteoclast stimulating factor 1	1.5	1.5	1.5	1.5	1.5	1.5	1.5	1.5	1.5	1.30569	1.22713	1.11804	0.576229	0.11938	0.130515	0.576508	0.502171	-0.131101	-0.53356	-0.421151	-0.0964296	-0.244406	-0.284597	-0.255802	0.0629178	0.151795	0.153547	0.715374	0.726991	0.905384	0.890726	0.412394
chr10:62602080_62602580	chr10	62602080	62602580	501	*	Promoter	10	62580251	62602281	22031	2	56200	ENSMUST00000045866.8	0	ENSMUSG00000020075	Ddx21	DEAD (Asp-Glu-Ala-Asp) box polypeptide 21	1.5	1.5	1.5	1.5	1.5	1.5	1.5	1.5	1.5	1.5	1.33965	1.18068	0.790695	0.790059	0.971222	0.7624	1.00933	0.927161	0.356312	0.430801	0.490246	0.668327	1.19443	1.05148	0.747256	0.439504	0.383995	0.367554	0.171705	0.904142	0.517306	0.401263
chr7:143068899_143069399	chr7	143068899	143069399	501	*	Promoter	7	143069249	143071093	1845	1	56844	ENSMUST00000060433.9	0	ENSMUSG00000045752	Tssc4	tumor-suppressing subchromosomal transferable fragment 4	1.5	1.5	1.5	1.5	1.5	1.5	1.35742	1.5	1.5	1.40866	1.44577	1.26899	1.18106	1.1737	0.859918	0.66567	0.259218	0.347033	0.0399624	0.138964	0.382026	0.00980191	0.180773	-0.359109	-0.541249	-0.55231	-0.284212	-0.223555	-0.682278	-0.726408	-1.36582	-1.48874
chr12:65073735_65074235	chr12	65073735	65074235	501	*	Promoter	12	65062424	65073962	11539	2	30795	ENSMUST00000221166.1	0	ENSMUSG00000020949	Fkbp3	FK506 binding protein 3	1.5	1.5	1.5	1.5	1.5	1.5	1.31927	1.12567	1.13743	1.19952	1.5	1.5	1.5	1.5	1.5	1.45641	1.35394	1.3593	1.00297	0.845414	1.0424	0.673509	0.587152	0.239459	-0.499119	-0.285158	-0.230014	-0.0468303	-0.0831521	-0.341205	-1.03773	-1.5
chr3:16182855_16183355	chr3	16182855	16183355	501	*	Promoter	3	16183212	16217037	33826	1	229096	ENSMUST00000108345.8	0	ENSMUSG00000047213	Ythdf3	YTH N6-methyladenosine RNA binding protein 3	1.5	1.5	1.5	1.5	1.5	1.5	1.5	1.5	1.5	1.35616	0.868565	0.493655	0.459668	0.918798	0.503977	0.475032	-0.013023	-0.188482	-0.274283	-0.196686	-0.0829663	-0.289658	-0.12061	0.0441337	-0.594017	-0.00249894	-0.166088	-0.0238939	0.120594	0.473981	0.39558	0.0928733
chr7:5020113_5020613	chr7	5020113	5020613	501	*	Promoter	7	5020553	5059704	39152	1	232821	ENSMUST00000208728.1	0	ENSMUSG00000035228	Ccdc106	coiled-coil domain containing 106	1.5	1.5	1.5	1.5	1.5	1.5	1.5	1.5	1.5	1.5	1.38308	0.993611	0.533372	0.186637	-0.530308	-0.856194	-1.33761	-1.5	-0.788347	-0.928921	-0.832656	-1.0394	-0.509696	-0.432162	-0.363981	-0.568762	-0.507325	-0.574278	-0.356053	-0.682574	-0.759029	-1.06985
chr1:155417133_155417633	chr1	155417133	155417633	501	*	Promoter	1	155275701	155417329	141629	2	19775	ENSMUST00000027741.11	0	ENSMUSG00000026469	Xpr1	xenotropic and polytropic retrovirus receptor 1	1.5	1.5	1.5	1.5	1.5	1.5	1.5	1.5	1.5	1.26857	0.906202	0.661426	0.378468	0.245672	-0.161839	-0.387819	-0.796733	-0.279024	-0.105561	-0.00645352	0.3945	0.252019	0.0995309	0.0013319	-0.564242	-0.0506311	-0.0493815	-0.0493815	0.017463	-0.476319	-1.27983	-1.38893
chr16:21204427_21204927	chr16	21204427	21204927	501	*	Promoter	16	21204755	21223304	18550	1	13845	ENSMUST00000006112.6	0	ENSMUSG00000005958	Ephb3	Eph receptor B3	1.5	1.5	1.5	1.5	1.5	1.5	1.5	1.5	1.5	1.5	1.5	1.5	1.41126	1.28047	1.30027	1.00304	0.69575	0.148799	0.362375	0.355235	0.0944324	0.121335	0.408552	0.393344	0.316637	-0.0720042	-0.358203	-0.42522	-0.230029	0.0538378	0.324542	0.158154
chr17:87025158_87025658	chr17	87025158	87025658	501	*	Promoter	17	86997256	87025406	28151	2	18701	ENSMUST00000024957.6	0	ENSMUSG00000024145	Pigf	phosphatidylinositol glycan anchor biosynthesis, class F	1.5	1.5	1.5	1.5	1.5	1.5	1.5	1.5	1.5	1.5	1.0886	0.894743	0.399211	0.494196	0.460626	-0.16672	-0.226614	-0.560107	-0.286173	-0.326422	-0.489851	-0.324659	-0.501339	-0.822346	-0.572747	-0.845848	-0.595678	-0.659191	-0.948367	-1.5	-1.22017	-1.04096
chr7:97696387_97696887	chr7	97696387	97696887	501	*	Promoter	7	97650010	97696543	46534	2	102641859	ENSMUST00000155074.1	0	ENSMUSG00000086993	Rsf1os2	remodeling and spacing factor 1, opposite strand 2	1.5	1.5	1.5	1.5	1.5	1.5	1.5	1.5	1.5	1.5	1.5	1.5	1.5	1.47138	0.819691	0.805952	0.420733	-0.502588	-0.418948	-0.488667	-0.418596	-0.510405	-0.278531	-0.149129	-0.343648	-0.0137159	-0.280613	-0.0516033	-0.184048	0.0554353	0.196149	0.20549
chr10:128743793_128744293	chr10	128743793	128744293	501	*	Promoter	10	128720134	128744075	23942	2	13139	ENSMUST00000026414.8	0	ENSMUSG00000025357	Dgka	diacylglycerol kinase, alpha	1.5	1.5	1.5	1.5	1.5	1.5	1.5	1.5	1.5	1.13363	0.396169	0.845186	1.40465	1.27499	1.39204	1.5	1.35209	0.968834	1.08601	1.2625	1.26139	1.36824	0.983891	0.629773	0.470465	0.155813	0.157414	-0.00703005	0.267367	0.39251	-0.129326	0.227627
chr13:3537669_3538169	chr13	3537669	3538169	501	*	Promoter	13	3538063	3567871	29809	1	14569	ENSMUST00000223396.1	0	ENSMUSG00000021218	Gdi2	guanosine diphosphate (GDP) dissociation inhibitor 2	1.5	1.5	1.5	1.5	1.5	1.5	1.5	1.5	1.5	1.5	1.5	1.5	1.41383	1.40028	0.909675	1.10329	0.596532	0.0693641	-0.228797	-0.116134	0.0222153	-0.246898	-0.0702336	0.0404475	-0.435521	-0.29109	-0.675281	-0.171795	-0.267693	-0.0153423	-0.309854	-0.368755
chr17:28952079_28952579	chr17	28952079	28952579	501	*	Promoter	17	28952258	28967161	14904	1	66989	ENSMUST00000233145.1	0	ENSMUSG00000005936	Kctd20	potassium channel tetramerisation domain containing 20	1.5	1.5	1.5	1.5	1.5	1.5	1.5	1.5	1.39124	1.5	1.33825	1.0932	1.30506	1.5	1.44777	1.21578	0.509859	0.577653	0.694867	0.694867	0.690795	0.748642	0.896886	0.890433	0.380475	0.0774	0.390352	0.169969	0.102175	-0.0513995	-0.0513995	-0.614149
chr1:16665033_16665533	chr1	16665033	16665533	501	*	Promoter	1	16665207	16678195	12989	1	70397	ENSMUST00000177501.1	0	ENSMUSG00000025940	Tmem70	transmembrane protein 70	1.5	1.5	1.5	1.5	1.5	1.5	1.18453	0.992703	1.47269	1.23459	1.5	1.5	1.48082	1.5	1.08913	1.08283	0.883954	0.748891	1.01368	0.546023	1.05294	1.21825	0.946648	0.493054	-0.00213203	0.0666304	-0.61369	-0.822175	-0.66046	-0.919094	-1.06687	-1.05263
chr17:87054915_87055415	chr17	87054915	87055415	501	*	Distal Intergenic	17	87025611	87035472	9862	1	56724	ENSMUST00000160269.1	29304	ENSMUSG00000024146	Cript	cysteine-rich PDZ-binding protein	1.5	1.5	1.5	1.5	1.5	1.5	1.5	1.5	1.5	1.5	1.5	1.5	1.5	1.5	0.987963	0.964636	1.12133	1.12133	0.863406	0.871437	0.722298	0.384318	0.335769	0.0883127	0.0770106	0.305343	-0.00657129	0.274575	0.497383	0.497383	0.250013	0.332858
chr11:57518387_57518887	chr11	57518387	57518887	501	*	Promoter	11	57518664	57533815	15152	1	216760	ENSMUST00000108849.7	0	ENSMUSG00000020522	Mfap3	microfibrillar-associated protein 3	1.5	1.5	1.5	1.5	1.5	1.5	1.5	1.5	1.5	1.5	1.5	1.44777	0.912818	0.530733	0.545344	0.278276	0.00293844	-0.0203612	-0.360379	-0.315477	-0.491399	-0.495659	-0.727451	-0.666713	-0.597928	-0.712335	-0.495237	-0.25851	-0.121157	-0.257453	-0.427035	-0.846822
chr6:6955751_6956251	chr6	6955751	6956251	501	*	Promoter	6	6956004	7042979	86976	1	71238	ENSMUST00000040826.5	0	ENSMUSG00000042505	Sdhaf3	succinate dehydrogenase complex assembly factor 3	1.5	1.5	1.5	1.5	1.5	1.5	1.14219	1.08815	1.5	1.28285	1.10531	0.792987	1.11938	1.5	1.24368	0.721436	0.313635	0.717871	1.01	0.85206	1.1628	0.834814	0.557054	0.235759	-0.516944	-0.11986	0.225302	0.410487	0.0214449	-0.383624	-0.918192	-1.15152
chr4:41760225_41760725	chr4	41760225	41760725	501	*	Promoter	4	41760454	41769474	9021	1	16157	ENSMUST00000108040.7	0	ENSMUSG00000073889	Il11ra1	interleukin 11 receptor, alpha chain 1	1.5	1.5	1.5	1.5	1.5	1.5	1.5	1.5	1.5	1.37494	1.37759	1.5	0.836226	0.78542	0.848698	0.787198	0.498838	0.461003	0.276329	0.629091	0.748412	0.541208	0.64477	0.633403	0.654976	0.616922	0.727408	0.818668	0.162075	0.414556	0.393804	0.147667
chr11:77607728_77608228	chr11	77607728	77608228	501	*	Promoter	11	77529162	77607815	78654	2	216965	ENSMUST00000058496.7	0	ENSMUSG00000017291	Taok1	TAO kinase 1	1.5	1.5	1.5	1.5	1.5	1.5	1.40033	1.5	1.45843	1.5	1.5	1.5	1.27865	0.67984	0.498586	0.891913	0.856542	0.825214	0.364803	0.526311	0.318428	0.293014	0.494612	0.508672	0.521573	0.0854456	-0.29896	-0.114818	-0.31083	0.0301507	0.00939717	0.521189
chr1:93445462_93445962	chr1	93445462	93445962	501	*	Promoter	1	93407762	93445686	37925	2	110611	ENSMUST00000042498.13	0	ENSMUSG00000034088	Hdlbp	high density lipoprotein (HDL) binding protein	1.5	1.5	1.5	1.5	1.5	1.5	1.40603	1.5	1.37785	1.04556	1.5	1.30336	0.992511	1.07524	0.844493	0.577117	0.387887	0.75386	0.404984	0.380624	0.244353	0.152384	-0.0443929	0.0646597	-0.175913	-0.340462	0.231344	0.257754	0.00766115	-0.367916	-0.378695	-0.520824
chr2:119547361_119547861	chr2	119547361	119547861	501	*	Promoter	2	119516505	119547627	31123	2	241624	ENSMUST00000060009.8	0	ENSMUSG00000048647	Exd1	exonuclease 3'-5' domain containing 1	1.5	1.5	1.5	1.5	1.5	1.5	1.5	1.27221	1.19224	1.35938	1.25119	1.42627	1.23547	0.370184	0.23888	0.23853	0.0166419	-0.0687567	-0.132212	0.0176264	-0.146207	0.0271935	-0.300297	-0.426785	-0.242456	-0.391713	-0.438974	-0.255482	-0.379029	-0.512849	-0.802981	-0.524277
chr8:69832418_69832918	chr8	69832418	69832918	501	*	Promoter	8	69832491	69872292	39802	1	80720	ENSMUST00000081503.12	0	ENSMUSG00000031860	Pbx4	pre B cell leukemia homeobox 4	1.5	1.5	1.5	1.5	1.5	1.5	1.5	1.5	1.5	1.5	1.5	1.16797	1.06395	0.438165	0.746078	0.410199	0.50413	0.148241	0.393928	0.369549	0.0506053	0.319245	0.891141	1.00028	1.36833	0.651632	0.248132	0.640456	0.861943	0.503109	0.181348	-0.216766
chr14:76505814_76506314	chr14	76505814	76506314	501	*	Promoter	14	76505098	76507002	1905	1	21807	ENSMUST00000133224.1	716	ENSMUSG00000022010	Tsc22d1	TSC22 domain family, member 1	1.5	1.5	1.5	1.5	1.5	1.5	1.45005	1.5	1.5	1.5	1.5	1.5	1.19864	1.5	1.5	1.5	1.14253	1.14253	0.918832	0.686158	0.477895	0.627228	0.253896	0.407575	-0.292577	-0.57225	-0.487155	-0.708047	-0.708047	-0.613588	-1.00576	-0.998371
chr2:144165258_144165758	chr2	144165258	144165758	501	*	Intron (ENSMUST00000211068.1/ENSMUST00000211068.1, intron 1 of 2)	2	144174315	144179086	4772	2	433481	ENSMUST00000166982.2	13328	ENSMUSG00000074758	Gm5535	predicted gene 5535	1.5	1.5	1.5	1.5	1.5	1.5	1.5	1.5	1.5	1.5	1.44872	0.777066	0.686256	0.731787	0.594968	0.518639	0.428051	0.0720382	-0.334854	-0.288249	-0.217978	-0.147505	0.0960827	0.580035	0.582181	0.499981	0.367083	0.689211	0.610339	0.589069	0.449052	0.720651
chr2:26445017_26445517	chr2	26445017	26445517	501	*	Promoter	2	26409431	26445214	35784	2	227648	ENSMUST00000114082.8	0	ENSMUSG00000026924	Sec16a	SEC16 homolog A, endoplasmic reticulum export factor	1.5	1.5	1.5	1.5	1.5	1.5	1.5	1.5	1.5	1.21813	0.935854	1.47254	1.5	1.5	1.22878	0.704708	0.634231	0.502589	0.191307	0.00765314	0.344287	0.509995	0.116736	-0.026878	0.336425	0.711502	0.712939	0.780141	0.947477	0.775448	0.563302	0.236728
chr19:43879534_43880034	chr19	43879534	43880034	501	*	Promoter	19	43846822	43879768	32947	2	71972	ENSMUST00000212592.1	0	ENSMUSG00000025195	Dnmbp	dynamin binding protein	1.5	1.5	1.5	1.5	1.5	1.5	1.5	1.5	1.5	1.5	1.5	1.46044	1.5	1.5	1.46918	1.21783	1.3066	0.823412	0.48799	0.771462	1.13826	0.792645	0.839119	0.441685	0.258785	-0.237077	-0.156408	-0.408265	-0.252821	0.161646	-0.361833	-0.721258
chr5:109556810_109557310	chr5	109556810	109557310	501	*	Promoter	5	109554715	109556473	1759	2	57914	ENSMUST00000198960.1	-337	ENSMUSG00000033467	Crlf2	cytokine receptor-like factor 2	1.5	1.5	1.5	1.5	1.5	1.5	0.982676	0.622104	0.200897	0.140383	-0.516674	-0.993706	-1.21561	-0.918973	-1.5	-1.34183	-1.25295	-0.781882	-0.584342	-0.65438	-1.03775	-0.772445	-0.243039	-0.331647	-0.483808	-0.0435512	-0.107816	-0.0538234	0.0626969	-0.0557023	0.0856547	0.407505
chr12:24831100_24831600	chr12	24831100	24831600	501	*	Promoter	12	24831609	24964397	132789	1	67216	ENSMUST00000221952.1	-9	ENSMUSG00000020646	Mboat2	membrane bound O-acyltransferase domain containing 2	1.5	1.5	1.5	1.5	1.5	1.5	1.5	1.5	1.5	1.5	1.5	1.45285	1.5	1.5	1.5	1.5	1.10235	0.519984	0.499221	0.237564	0.067376	0.00153106	0.0233144	-0.240605	0.0420375	-0.0532892	-0.0520329	-0.501106	-0.363195	-0.462297	-0.822178	-0.86782
chr3:89349794_89350294	chr3	89349794	89350294	501	*	Promoter	3	89338542	89349982	11441	2	11490	ENSMUST00000184651.7	0	ENSMUSG00000028041	Adam15	a disintegrin and metallopeptidase domain 15 (metargidin)	1.5	1.5	1.5	1.5	1.5	1.5	1.5	1.5	1.5	1.5	1.49192	1.5	1.5	1.5	1.5	1.5	1.5	1.44327	0.968797	0.898745	0.767726	0.701874	0.393837	-0.115554	-0.191702	-0.231521	-0.0135152	-0.072128	-0.072128	-0.142192	-0.312483	-0.445598
chr12:108333793_108334293	chr12	108333793	108334293	501	*	Promoter	12	108334381	108362234	27854	1	13116	ENSMUST00000021684.5	-88	ENSMUSG00000021259	Cyp46a1	cytochrome P450, family 46, subfamily a, polypeptide 1	1.5	1.5	1.5	1.5	1.5	1.5	1.5	0.936705	0.860216	1.35147	0.980707	1.04696	0.949069	1.04453	0.8586	0.205189	0.712255	0.377087	0.527991	0.606081	0.297385	0.0267793	-0.421716	-0.970533	-0.795069	-0.806202	-0.676382	-1.04998	-1.15934	-1.37351	-1.45241	-1.43548
chr7:73558274_73558774	chr7	73558274	73558774	501	*	Promoter	7	73539203	73558395	19193	2	69170	ENSMUST00000184587.3	0	ENSMUSG00000101970	1810026B05Rik	RIKEN cDNA 1810026B05 gene	1.5	1.5	1.5	1.5	1.5	1.5	1.5	1.5	1.5	0.720732	0.828318	0.578687	0.751616	0.456822	0.60251	0.284061	0.761089	0.318555	0.0748351	0.594481	0.849121	0.919779	0.677314	0.562175	0.698532	0.659594	0.89755	0.659483	0.72844	0.830198	0.497162	0.628193
chr5:33335214_33335714	chr5	33335214	33335714	501	*	Promoter	5	33335509	33373296	37788	1	59003	ENSMUST00000114449.6	0	ENSMUSG00000079562	Maea	macrophage erythroblast attacher	1.5	1.5	1.5	1.5	1.5	1.5	1.5	1.5	1.5	1.38416	1.30671	1.14658	0.677131	0.544492	0.510729	0.202878	0.112046	0.0686261	-0.199265	0.316219	0.139424	0.289161	0.64122	0.783393	1.0304	0.502333	0.56936	0.976291	0.607801	0.391124	0.608968	0.743474
chr18:38144565_38145065	chr18	38144565	38145065	501	*	Distal Intergenic	18	38188890	38203163	14274	2	75599	ENSMUST00000161701.2	58098	ENSMUSG00000051375	Pcdh1	protocadherin 1	1.5	1.5	1.5	1.5	1.5	1.5	1.5	1.5	1.5	1.5	1.40535	1.5	0.980808	0.501628	0.23932	0.0468857	-0.130745	0.00247006	-0.468996	-0.200989	0.0799157	-0.113629	-0.779525	-0.479955	-0.430362	-0.435185	-0.104031	-0.424721	-0.441585	-0.163114	-0.556452	-0.833251
chr6:71633236_71633736	chr6	71633236	71633736	501	*	Promoter	6	71589037	71632990	43954	2	104263	ENSMUST00000207023.1	-246	ENSMUSG00000053470	Kdm3a	lysine (K)-specific demethylase 3A	1.5	1.5	1.5	1.5	1.5	1.5	1.5	1.5	1.5	1.5	1.22158	0.887695	0.373278	0.162313	-0.41085	-0.590485	-0.384214	0.0875418	-0.19042	-0.481286	-0.253801	-0.230062	-0.144056	-0.407134	-0.511173	-0.166174	-0.29328	-0.154431	-0.302026	-0.38727	-0.635991	-0.626594
chr2:24934872_24935372	chr2	24934872	24935372	501	*	Promoter	2	24925352	24935163	9812	2	215705	ENSMUST00000102935.9	0	ENSMUSG00000026972	Arrdc1	arrestin domain containing 1	1.5	1.5	1.5	1.5	1.5	1.5	1.5	1.5	1.5	1.5	1.29461	0.443765	0.576733	0.672337	0.098999	-0.269577	-0.482029	-0.779595	-0.555149	-0.595661	-0.425643	-0.642021	-0.374826	-0.151916	-0.184379	-0.147454	0.297361	0.812034	0.780882	1.10508	1.08701	0.928255
chr4:137468284_137468784	chr4	137468284	137468784	501	*	Promoter	4	137468769	137570630	101862	1	15530	ENSMUST00000030547.14	0	ENSMUSG00000028763	Hspg2	perlecan (heparan sulfate proteoglycan 2)	1.5	1.5	1.5	1.5	1.5	1.5	1.5	1.5	1.5	1.5	1.5	1.5	1.5	1.5	1.5	1.5	1.5	1.30894	0.900578	0.448573	0.587755	0.444263	0.221668	0.429879	-0.161235	-0.597284	-0.879462	-0.877594	-0.592946	-0.507178	-0.0264744	-0.0857301
chr11:20631280_20631780	chr11	20631280	20631780	501	*	Promoter	11	20631979	20653021	21043	1	58172	ENSMUST00000109586.2	-199	ENSMUSG00000049800	Sertad2	SERTA domain containing 2	1.5	1.5	1.5	1.5	1.5	1.5	1.5	1.46601	1.43031	1.17623	1.1789	1.11029	0.989458	0.62915	0.716261	0.397071	0.0645764	-0.0677077	-0.0123733	0.220692	-0.138522	-0.408907	0.0358457	-0.0575604	0.0436488	-0.334832	-0.209976	-0.315929	-0.512849	-0.824778	-1.37317	-1.16898
chr19:6334775_6335275	chr19	6334775	6335275	501	*	Promoter	19	6334979	6340880	5902	1	17283	ENSMUST00000113502.9	0	ENSMUSG00000024947	Men1	multiple endocrine neoplasia 1	1.5	1.5	1.5	1.5	1.5	1.5	1.5	1.5	1.5	1.5	1.38731	1.3674	1.38398	0.4546	-0.177416	-1.01813	-1.17551	-0.75406	-0.879215	-1.1131	-1.2302	-1.06364	-0.985952	-1.17829	-1.02651	-0.658826	-0.274413	-0.527452	-0.530285	-0.20553	-0.15297	-0.137256
chr2:57114752_57115252	chr2	57114752	57115252	501	*	Promoter	2	57106830	57115038	8209	2	18227	ENSMUST00000028166.8	0	ENSMUSG00000026826	Nr4a2	nuclear receptor subfamily 4, group A, member 2	1.5	1.5	1.5	1.5	1.5	1.5	1.5	1.5	1.5	1.23897	0.79878	1.20277	0.974234	0.9435	0.904977	0.809073	0.175795	0.100105	-0.0475035	0.276175	0.201923	0.0964801	0.0348431	0.127132	0.35332	0.100286	0.0246444	0.584569	0.869781	0.930202	1.39404	1.3232
chr12:85824724_85825224	chr12	85824724	85825224	501	*	Promoter	12	85824968	86016052	191085	1	320244	ENSMUST00000176695.7	0	ENSMUSG00000012609	Ttll5	tubulin tyrosine ligase-like family, member 5	1.5	1.5	1.5	1.5	1.5	1.5	1.5	1.5	1.5	1.5	1.5	1.5	1.5	1.29401	1.10738	0.823475	0.330456	0.523804	0.226909	-0.36738	0.0371872	-0.342515	-0.42575	-0.333445	-0.218962	-0.404473	-0.261867	-0.118227	-0.641048	-0.0707564	-0.14797	-0.412108
chr17:34646926_34647426	chr17	34646926	34647426	501	*	Promoter	17	34647146	34655074	7929	1	12915	ENSMUST00000015605.14	0	ENSMUSG00000015461	Atf6b	activating transcription factor 6 beta	1.5	1.5	1.5	1.5	1.5	1.5	1.5	1.48327	1.5	1.5	1.5	1.5	1.5	1.5	1.5	1.07847	0.480954	-0.159268	-0.317853	-0.381856	-0.382968	-0.506166	-0.356757	-0.26042	-0.111937	-0.181873	0.0370823	-0.235792	0.396817	0.81476	0.614737	0.910548
chr7:126695537_126696037	chr7	126695537	126696037	501	*	Promoter	7	126695966	126696693	728	1	66162	ENSMUST00000052145.5	0	ENSMUSG00000047721	Bola2	bolA-like 2 (E. coli)	1.5	1.5	1.5	1.5	1.5	1.5	1.5	1.5	1.27566	1.33843	0.970612	0.716091	0.828392	0.693377	0.873025	0.526758	-0.27492	-0.186131	-0.430793	-0.0166198	-0.133869	0.204649	0.289031	-0.130892	-0.423755	0.104704	0.458196	0.182707	0.572346	0.674498	-0.0228055	-0.0686619
chr15:77798576_77799076	chr15	77798576	77799076	501	*	Intron (ENSMUST00000016771.12/17886, intron 3 of 40)	15	77794652	77813231	18580	2	17886	ENSMUST00000124844.7	14155	ENSMUSG00000022443	Myh9	myosin, heavy polypeptide 9, non-muscle	1.5	1.5	1.5	1.5	1.5	1.5	1.5	1.5	1.5	1.5	1.5	1.5	0.899842	0.585245	0.169334	0.101162	-0.481358	-0.350666	-0.15069	-0.15069	-0.228449	-0.15748	0.0766968	-0.327915	-0.339323	-0.302267	-0.301679	-0.171767	-0.470048	-0.625065	-0.625065	-0.396412
chr7:126884605_126885105	chr7	126884605	126885105	501	*	Promoter	7	126865678	126884703	19026	2	381921	ENSMUST00000071268.10	0	ENSMUSG00000059981	Taok2	TAO kinase 2	1.5	1.5	1.5	1.5	1.5	1.5	1.5	1.5	1.5	1.5	1.5	1.5	1.22862	1.31765	1.13077	0.85269	0.648229	0.604618	0.154453	-0.263603	-0.446991	-0.346582	-0.0939414	-0.160321	-0.293392	0.0570258	-0.0855048	-0.633299	-0.83206	-0.699357	-0.46065	-0.645639
chr7:89403261_89403761	chr7	89403261	89403761	501	*	Promoter	7	89156448	89404222	247775	2	72759	ENSMUST00000124477.7	461	ENSMUSG00000039428	Tmem135	transmembrane protein 135	1.5	1.5	1.5	1.5	1.5	1.5	1.5	1.5	0.992716	1.03429	0.104787	-0.144479	-0.411206	-0.892594	-0.83869	-1.05056	-0.63523	-0.844896	-1.02366	-0.773846	-0.774959	-0.482518	-0.935346	-0.311289	-0.386654	-0.640183	-0.869436	-0.727618	-0.502611	-0.278867	-0.363461	-0.358222
chr7:120917472_120917972	chr7	120917472	120917972	501	*	Promoter	7	120917744	120945821	28078	1	26939	ENSMUST00000207481.1	0	ENSMUSG00000030880	Polr3e	polymerase (RNA) III (DNA directed) polypeptide E	1.5	1.5	1.5	1.5	1.5	1.5	1.45407	1.5	1.5	1.5	1.5	1.5	1.5	1.5	1.5	1.5	1.25148	1.33268	1.25811	1.09107	0.616817	0.687876	0.519793	0.0136766	-0.451765	0.136241	-0.0608339	-0.476475	-0.725478	-0.2477	-0.397045	-0.447115
chr8:125569798_125570298	chr8	125569798	125570298	501	*	Promoter	8	125418076	125569808	151733	2	244668	ENSMUST00000212987.1	0	ENSMUSG00000001995	Sipa1l2	signal-induced proliferation-associated 1 like 2	1.5	1.5	1.5	1.5	1.5	1.5	1.5	1.5	1.5	1.5	1.29657	1.15162	0.938486	0.633312	0.280619	0.787406	0.375322	0.197627	0.328696	0.110886	0.177856	0.784799	0.735732	0.664357	0.426352	0.549703	0.551875	0.221851	-0.301995	-0.75718	-1.08174	-1.2942
chr14:27428525_27429025	chr14	27428525	27429025	501	*	Promoter	14	27428834	27483555	54722	1	218850	ENSMUST00000022450.5	0	ENSMUSG00000040651	Tasor	transcription activation suppressor	1.5	1.5	1.5	1.5	1.5	1.5	1.5	1.5	1.5	1.5	1.5	1.5	1.5	1.5	1.5	1.5	1.5	1.36725	0.842949	0.380018	0.437303	0.293076	0.328839	-0.223688	-0.108867	0.0145333	0.015122	-0.077574	-0.21156	0.113631	0.177332	-0.224407
chr4:120730913_120731413	chr4	120730913	120731413	501	*	Intron (ENSMUST00000030376.7/60613, intron 1 of 13)	4	120696138	120747248	51111	2	60613	ENSMUST00000030376.7	15835	ENSMUSG00000028631	Kcnq4	potassium voltage-gated channel, subfamily Q, member 4	1.5	1.5	1.5	1.5	1.5	1.5	1.5	1.5	1.5	1.5	1.5	1.5	1.21603	1.08362	1.20206	0.588556	0.0638569	0.0402908	0.0633905	-0.478406	-0.556327	-0.263427	-0.147148	-0.21858	-0.403059	-0.610566	-0.524691	-0.121377	-0.0708522	-0.0488986	0.0935093	0.177304
chr19:11965472_11965972	chr19	11965472	11965972	501	*	Promoter	19	11965941	11994112	28172	1	76303	ENSMUST00000025590.10	0	ENSMUSG00000024687	Osbp	oxysterol binding protein	1.5	1.5	1.5	1.5	1.5	1.5	1.45659	1.30349	1.05222	1.45166	1.5	1.30984	0.85159	1.32125	1.11052	1.01081	0.861533	0.823279	0.761396	0.924686	0.392844	0.354869	0.553358	0.453913	0.0323665	0.21058	0.148906	0.294879	0.447438	0.466904	0.209344	0.218797
chr1:169969024_169969524	chr1	169969024	169969524	501	*	Promoter	1	169949535	169969241	19707	2	15490	ENSMUST00000027989.12	0	ENSMUSG00000026675	Hsd17b7	hydroxysteroid (17-beta) dehydrogenase 7	1.5	1.5	1.5	1.5	1.5	1.5	1.5	1.5	1.5	1.17099	1.2484	0.995425	0.760339	0.85964	1.40905	1.19712	1.13325	0.870446	0.825679	0.665781	1.10416	0.935121	1.19815	0.974214	0.659432	0.728026	1.16965	0.822525	0.842195	0.804862	1.07921	0.948429
chr11:85832581_85833081	chr11	85832581	85833081	501	*	Promoter	11	85832551	85841948	9398	1	21385	ENSMUST00000000095.6	30	ENSMUSG00000000093	Tbx2	T-box 2	1.5	1.5	1.5	1.5	1.5	1.5	1.5	1.5	1.5	1.5	1.5	1.5	1.5	1.5	1.5	1.5	1.07751	0.817952	0.617256	0.546616	0.468605	0.888812	0.435713	0.75043	0.738985	0.738985	0.738985	0.623096	0.488902	0.575243	0.403522	0.237376
chr18:60774367_60774867	chr18	60774367	60774867	501	*	Promoter	18	60774596	60778546	3951	1	20044	ENSMUST00000025511.10	0	ENSMUSG00000024608	Rps14	ribosomal protein S14	1.5	1.5	1.5	1.5	1.5	1.5	1.5	1.5	1.47514	1.5	1.5	1.5	1.40928	0.911311	1.05813	1.10554	0.830139	0.602324	0.562716	0.669176	0.840368	-0.119359	-0.144271	-0.268125	-0.318446	-0.272769	-0.629135	-0.277133	-0.00597261	0.0277796	0.267274	0.0428366
chr13:23445679_23446179	chr13	23445679	23446179	501	*	Exon (ENSMUST00000221461.1/ENSMUST00000221461.1, exon 1 of 1)	13	23427975	23431022	3048	2	320842	ENSMUST00000141543.1	-14657	ENSMUSG00000085024	C230035I16Rik	RIKEN cDNA C230035I16 gene	1.5	1.5	1.5	1.5	1.5	1.5	1.5	1.5	1.5	1.5	1.5	1.5	1.5	1.5	1.5	1.165	0.77644	0.330357	0.371537	-0.0882083	-0.0308144	-0.131331	-0.511569	-0.668441	-0.775722	-0.880429	-0.619484	-0.334688	0.00108291	-0.262359	0.138382	0.0923359
chr10:118141389_118141889	chr10	118141389	118141889	501	*	Promoter	10	118141811	118146760	4950	1	17245	ENSMUST00000219827.1	0	ENSMUSG00000020212	Mdm1	transformed mouse 3T3 cell double minute 1	1.5	1.5	1.5	1.5	1.5	1.5	1.5	1.5	1.10909	0.891496	1.0166	0.905802	0.770374	0.272119	0.125064	-0.813647	-0.905231	-0.547948	-0.261903	-0.0617583	-0.277716	-0.236834	-0.383653	-0.145523	-0.250373	-0.454139	-0.0436926	0.0962386	0.230636	0.693768	0.357955	0.253835
chr8:23208250_23208750	chr8	23208250	23208750	501	*	Promoter	8	23171265	23208346	37082	2	102247	ENSMUST00000167004.2	0	ENSMUSG00000031545	Gpat4	glycerol-3-phosphate acyltransferase 4	1.5	1.5	1.5	1.5	1.5	1.5	1.5	1.5	1.48764	1.5	1.5	1.5	1.47609	1.42461	1.22471	1.17279	0.981209	0.851137	0.886603	0.719067	0.609125	0.263336	-0.241571	-0.111608	-0.412089	-0.852904	-0.994186	-0.403806	-0.55618	-0.656223	-0.95478	-1.17942
chr8:121125169_121125669	chr8	121125169	121125669	501	*	Intron (ENSMUST00000127664.1/108148, intron 1 of 15)	8	121127940	121130644	2705	1	14241	ENSMUST00000181609.1	-2271	ENSMUSG00000097084	Foxl1	forkhead box L1	1.5	1.5	1.5	1.5	1.5	1.5	1.5	1.5	1.5	1.5	1.4764	1.04354	0.791037	0.353266	0.214877	0.214877	-0.248065	0.0669751	0.0901281	-0.453926	-0.313653	-0.731347	-0.684363	-1.02646	-0.593014	-0.341483	-0.174169	-0.317972	-0.123185	0.093217	0.542786	0.329672
chr4:152008622_152009122	chr4	152008622	152009122	501	*	Promoter	4	152008803	152017680	8878	1	242785	ENSMUST00000097773.3	0	ENSMUSG00000073700	Klhl21	kelch-like 21	1.5	1.5	1.5	1.5	1.5	1.5	1.5	1.42092	1.04874	1.49858	1.5	1.31721	0.857896	1.02167	0.982923	0.785542	0.866413	0.505313	0.864437	1.5	1.15856	1.08239	1.38899	1.19544	1.22975	1.08635	0.754986	0.339193	0.373361	-0.165225	-0.29997	-0.434361
chr4:130036944_130037444	chr4	130036944	130037444	501	*	Intron (ENSMUST00000131846.7/ENSMUST00000131846.7, intron 2 of 6)	4	130047840	130099277	51438	1	107581	ENSMUST00000044565.14	-10396	ENSMUSG00000040690	Col16a1	collagen, type XVI, alpha 1	1.5	1.5	1.5	1.5	1.5	1.5	1.5	1.5	1.5	0.596254	1.04875	0.708243	0.440384	-0.0890731	-0.310687	-0.483889	-0.428585	-0.428585	-0.343711	-0.0928386	0.0639184	-0.550345	-0.433756	-0.131527	0.131866	0.363431	0.364022	0.443502	0.443502	0.403802	0.152929	0.438525
chr4:136021494_136021994	chr4	136021494	136021994	501	*	Promoter	4	136003368	136021763	18396	2	27224	ENSMUST00000030427.5	0	ENSMUSG00000028668	Eloa	elongin A	1.5	1.5	1.5	1.5	1.5	1.5	1.5	1.34223	1.3748	1.5	1.08913	1.30243	0.976513	1.17175	1.06534	1.5	1.5	1.43292	1.26971	1.28832	1.10988	1.09331	0.951735	0.610553	0.0205871	0.144386	0.146166	-0.159226	0.534781	0.668132	0.80969	1.00249
chr3:145923960_145924460	chr3	145923960	145924460	501	*	Promoter	3	145924262	145934356	10095	1	12042	ENSMUST00000029842.8	0	ENSMUSG00000028191	Bcl10	B cell leukemia/lymphoma 10	1.5	1.5	1.5	1.5	1.5	1.5	1.44777	1.5	1.4487	1.2952	0.691838	0.806297	0.170863	0.270344	-0.114135	-0.18402	-0.667398	-0.151114	-0.106837	-0.521936	-0.478075	-0.578732	-0.493881	-0.193672	-0.596695	-0.662782	-0.762707	-0.689019	-0.586189	-0.617971	0.162312	0.0841802
chr17:4908126_4908626	chr17	4908126	4908626	501	*	Distal Intergenic	17	4994332	5097733	103402	1	239985	ENSMUST00000124362.1	-85706	ENSMUSG00000069729	Arid1b	AT rich interactive domain 1B (SWI-like)	1.5	1.5	1.5	1.5	1.5	1.5	1.5	1.5	1.4311	0.805064	0.296651	0.363572	0.227995	0.354129	0.228043	0.191411	0.623032	0.652922	0.180383	0.155701	0.863961	0.664403	0.471735	0.6392	0.338483	0.485012	0.852635	0.769206	0.671915	1.13859	1.5	1.49988
chr18:77047067_77047567	chr18	77047067	77047567	501	*	Promoter	18	76977148	77047308	70161	2	71206	ENSMUST00000126153.7	0	ENSMUSG00000025420	Katnal2	katanin p60 subunit A-like 2	1.5	1.5	1.5	1.5	1.5	1.5	1.2086	1.33502	1.5	1.5	1.5	1.25656	0.993054	0.703252	0.962164	0.717618	0.759874	0.789764	0.436268	0.333389	0.267115	0.0570055	0.207394	0.319685	0.269278	0.118126	0.119581	0.141528	0.227335	0.437525	0.890991	1.03056
chr4:155249693_155250193	chr4	155249693	155250193	501	*	Promoter	4	155249802	155256419	6618	1	67513	ENSMUST00000126803.7	0	ENSMUSG00000073684	Faap20	Fanconi anemia core complex associated protein 20	1.5	1.5	1.5	1.5	1.5	1.5	1.23477	1.5	1.5	1.5	1.5	0.878517	0.703666	0.387473	0.0271561	-0.312926	-0.18809	0.477735	0.12087	-0.421387	-0.0661359	-0.204558	0.121073	-0.185141	0.187517	-0.0671656	-0.25607	0.147249	0.0751415	-0.188134	-0.0117201	-0.104319
chr16:91597563_91598063	chr16	91597563	91598063	501	*	Promoter	16	91574503	91597800	23298	2	77975	ENSMUST00000023686.14	0	ENSMUSG00000022964	Tmem50b	transmembrane protein 50B	1.5	1.5	1.5	1.5	1.5	1.5	1.5	1.5	1.5	1.5	1.5	1.5	1.40047	1.5	1.5	1.30255	1.17889	0.950631	1.02564	0.561045	0.76754	0.546929	0.302107	0.361261	0.334109	-0.160027	-0.00933781	0.491317	0.241312	0.0785281	-0.172476	-0.373078
chr10:80797787_80798287	chr10	80797787	80798287	501	*	Promoter	10	80798198	80804924	6727	1	20222	ENSMUST00000148665.7	0	ENSMUSG00000020211	Sf3a2	splicing factor 3a, subunit 2	1.5	1.5	1.5	1.5	1.5	1.5	1.32373	1.5	1.5	1.5	1.5	1.5	1.5	1.5	1.5	1.5	1.5	1.39725	1.17835	0.717563	0.639347	0.507721	0.209868	0.690378	0.276392	0.171447	-0.318791	-0.693649	-0.500868	-0.345928	-0.202981	-0.281094
chr5:81019480_81019980	chr5	81019480	81019980	501	*	Promoter	5	81020138	81388784	368647	1	319387	ENSMUST00000147226.7	-158	ENSMUSG00000037605	Adgrl3	adhesion G protein-coupled receptor L3	1.5	1.5	1.5	1.5	1.5	1.5	1.5	1.5	1.5	1.5	1.5	1.18681	1.2602	1.0437	0.937184	0.95144	1.04132	1.07123	1.1815	0.962688	0.600606	0.798906	1.04566	0.490811	0.413821	0.337923	0.130148	0.359616	0.161123	0.377848	0.0517932	-0.0827938
chr15:99701818_99702318	chr15	99701818	99702318	501	*	Promoter	15	99702129	99713991	11863	1	83797	ENSMUST00000023759.5	0	ENSMUSG00000023018	Smarcd1	SWI/SNF related, matrix associated, actin dependent regulator of chromatin, subfamily d, member 1	1.5	1.5	1.5	1.5	1.5	1.5	1.5	1.5	1.40312	1.34192	1.24384	0.917824	1.14049	0.333756	0.271074	0.516303	0.287659	0.15051	0.134852	-0.0329853	-0.420731	-0.232295	-0.352835	-0.861365	-0.708384	-1.04663	-1.2962	-1.32035	-0.904699	-0.808999	-0.480818	-0.0841766
chr19:59458281_59458781	chr19	59458281	59458781	501	*	Promoter	19	59458372	59465357	6986	1	13797	ENSMUST00000062216.3	0	ENSMUSG00000043969	Emx2	empty spiracles homeobox 2	1.5	1.5	1.5	1.5	1.5	1.5	1.5	1.5	1.5	1.35635	1.05849	1.10941	0.815186	0.451904	0.147412	-0.383565	-0.200352	0.115242	0.511142	0.192302	0.686593	0.601429	0.722414	0.78162	0.834589	0.564298	0.748613	0.707165	0.391571	0.411117	0.90568	0.361848
chr3:21935826_21936326	chr3	21935826	21936326	501	*	Distal Intergenic	3	22076652	22216594	139943	1	81004	ENSMUST00000193734.5	-140326	ENSMUSG00000027630	Tbl1xr1	transducin (beta)-like 1X-linked receptor 1	1.5	1.5	1.5	1.5	1.5	1.5	1.5	1.05708	1.31743	1.41224	1.5	1.42432	1.10898	1.5	1.5	1.1738	1.31369	1.29003	1.46213	1.22635	1.10388	0.768595	0.7651	1.0377	0.690206	1.08643	1.08788	0.625505	0.25424	0.409236	0.0118259	-0.331111
chr15:67176599_67177099	chr15	67176599	67177099	501	*	Promoter	15	67102875	67176830	73956	2	20442	ENSMUST00000229028.1	0	ENSMUSG00000013846	St3gal1	ST3 beta-galactoside alpha-2,3-sialyltransferase 1	1.5	1.5	1.5	1.5	1.5	1.5	1.5	1.5	1.5	1.5	1.15351	1.28935	1.01683	0.733562	0.366963	0.44192	0.181008	-0.0475537	-0.338378	-0.215591	-0.163273	-0.210925	-0.709845	-0.612795	-0.17414	-0.00691381	-0.00485374	-0.0960764	0.247305	0.431468	0.201732	0.162882
chr11:5099842_5100342	chr11	5099842	5100342	501	*	Promoter	11	5100157	5106091	5935	1	279766	ENSMUST00000109878.8	0	ENSMUSG00000034175	Rhbdd3	rhomboid domain containing 3	1.5	1.5	1.5	1.5	1.5	1.5	0.998335	0.777462	0.527591	0.12371	0.470006	0.222942	0.117417	0.341705	0.257076	0.0835005	-0.00233151	0.255597	0.311431	0.490864	0.419085	-0.121258	-0.191296	-0.0805908	-0.322765	-0.559706	-0.27255	-0.690544	-0.948473	-1.1625	-1.37761	-1.44297
chr9:66834653_66835153	chr9	66834653	66835153	501	*	Promoter	9	66814994	66834726	19733	2	68318	ENSMUST00000169282.7	0	ENSMUSG00000053040	Aph1c	aph1 homolog C, gamma secretase subunit	1.5	1.5	1.5	1.5	1.5	1.5	1.5	1.5	1.5	1.5	1.5	1.5	1.5	1.30665	1.318	0.493325	0.343306	0.259592	0.03758	-0.105576	-0.22372	-0.497306	-0.240279	-0.574963	-0.770099	-0.921561	-0.795558	-0.920086	-1.11962	-1.1018	-1.43868	-1.42283
chr5:134688712_134689212	chr5	134688712	134689212	501	*	Promoter	5	134656039	134688598	32560	2	16885	ENSMUST00000015137.9	-114	ENSMUSG00000029674	Limk1	LIM-domain containing, protein kinase	1.5	1.5	1.5	1.5	1.5	1.5	1.5	1.31938	1.06189	0.818776	0.0987261	0.0653773	0.405706	0.200841	-0.295427	-0.597843	-0.994648	-0.921016	-0.827689	-0.69333	-0.492627	-0.070372	-0.0122506	-0.181788	-0.00417636	0.303852	0.457258	0.392645	0.667726	0.370196	0.458226	0.480452
chr10:67537504_67538004	chr10	67537504	67538004	501	*	Promoter	10	67537869	67542188	4320	1	13654	ENSMUST00000048289.13	0	ENSMUSG00000037868	Egr2	early growth response 2	1.5	1.5	1.5	1.5	1.5	1.5	1.5	1.5	1.5	0.877792	1.2422	1.32959	1.01021	1.0254	0.748707	0.609123	0.498895	0.7569	0.654049	0.941435	1.01704	0.430256	0.184962	0.115924	-0.110397	0.0136851	-0.303698	-0.571043	-0.317783	-0.582177	-0.797345	-0.643766
chr1:128103069_128103569	chr1	128103069	128103569	501	*	Promoter	1	128103301	128183131	79831	1	226412	ENSMUST00000191016.6	0	ENSMUSG00000056211	R3hdm1	R3H domain containing 1	1.5	1.5	1.5	1.5	1.5	1.5	1.5	1.5	1.5	1.5	0.973531	0.639033	0.395734	0.560062	0.61436	0.590631	0.343581	0.31988	0.149876	0.233089	0.36676	0.662838	1.1044	1.18341	1.32144	1.28111	1.41852	1.46515	1.31995	0.938344	1.1866	1.32656
chr17:46160595_46161095	chr17	46160595	46161095	501	*	Promoter	17	46161032	46169368	8337	1	56055	ENSMUST00000169383.7	0	ENSMUSG00000023952	Gtpbp2	GTP binding protein 2	1.5	1.5	1.5	1.5	1.5	1.5	1.5	1.5	1.5	1.5	1.5	1.48408	1.5	1.5	1.5	1.05474	0.904607	0.518332	0.277655	-0.266835	0.0748068	0.115298	0.242472	-0.218621	-0.579688	-0.497557	-0.162436	-0.390112	-0.543037	-0.387141	0.0502682	-0.495253
chr18:56707405_56707905	chr18	56707405	56707905	501	*	Promoter	18	56707813	56753424	45612	1	16906	ENSMUST00000025486.8	0	ENSMUSG00000024590	Lmnb1	lamin B1	1.5	1.5	1.5	1.5	1.5	1.5	1.07421	1.5	1.5	1.5	1.46508	1.40882	0.793422	-0.126017	-0.0364942	-0.0222061	0.384284	0.809958	0.845564	0.237238	-0.14744	-0.308587	-0.530777	-0.825809	-0.337981	-0.404277	-0.278138	0.126429	0.296309	0.0334905	-0.116886	0.0765431
chr2:118549557_118550057	chr2	118549557	118550057	501	*	Promoter	2	118528757	118549687	20931	2	171543	ENSMUST00000090219.12	0	ENSMUSG00000040093	Bmf	BCL2 modifying factor	1.5	1.5	1.5	1.5	1.5	1.5	1.2811	0.774588	0.853124	0.540247	0.665917	0.714848	0.680182	0.704607	0.719478	0.88687	0.4714	0.210501	0.647251	0.367665	0.739973	0.278561	0.288001	0.302306	0.040544	0.0356603	0.447951	0.775083	1.06311	1.13562	1.5	1.17346
chr1:139454475_139454975	chr1	139454475	139454975	501	*	Promoter	1	139454772	139494088	39317	1	12316	ENSMUST00000200083.4	0	ENSMUSG00000033952	Aspm	abnormal spindle microtubule assembly	1.5	1.5	1.5	1.5	1.5	1.5	1.5	1.41957	1.1334	1.02074	0.660888	0.331669	0.461369	-0.187976	0.0308789	-0.280987	-0.510226	-0.871852	-0.697586	-0.689409	-0.692499	-0.668462	-0.974299	-1.2816	-0.955936	-0.964438	-0.602719	-0.141142	-0.221257	-0.237322	-0.489165	-1.00525
chr5:123171573_123172073	chr5	123171573	123172073	501	*	Promoter	5	123171872	123172911	1040	2	15445	ENSMUST00000155092.1	838	ENSMUSG00000029445	Hpd	4-hydroxyphenylpyruvic acid dioxygenase	1.5	1.5	1.5	1.5	1.5	1.5	1.5	1.5	1.5	1.5	1.5	1.5	1.5	1.5	1.1827	1.08231	0.891031	0.293101	0.28188	0.396619	0.523975	0.467894	0.0131302	0.189393	0.467124	0.258213	0.196123	-0.101819	-0.0675003	-0.281944	-0.296906	-0.160617
chr7:102210238_102210738	chr7	102210238	102210738	501	*	Promoter	7	102210335	102226385	16051	1	233575	ENSMUST00000140631.1	0	ENSMUSG00000030990	Pgap2	post-GPI attachment to proteins 2	1.5	1.5	1.5	1.5	1.5	1.5	1.5	1.5	1.5	1.5	1.5	1.5	1.48713	1.47961	1.04461	0.589656	1.07329	0.66571	0.716906	0.918862	0.54025	0.523603	0.770755	0.624781	0.0925621	-0.0127507	0.198054	-0.257618	-0.330036	-0.638355	-1.10703	-0.713984
chr5:137600542_137601042	chr5	137600542	137601042	501	*	Promoter	5	137596645	137600708	4064	2	68929	ENSMUST00000111007.7	0	ENSMUSG00000037221	Mospd3	motile sperm domain containing 3	1.5	1.5	1.5	1.5	1.5	1.5	1.5	1.5	1.46913	1.5	1.5	1.39951	1.5	1.44446	0.876228	0.604333	0.327077	0.0458523	-0.0298558	0.0462606	-0.011966	-0.693036	-0.73411	-0.448126	-0.413622	-0.289188	-0.0657503	-0.167136	-0.0808996	-0.854304	-0.670611	-0.831532
chr4:43957830_43958330	chr4	43957830	43958330	501	*	Promoter	4	43957692	43979118	21427	1	384009	ENSMUST00000107855.1	138	ENSMUSG00000028480	Glipr2	GLI pathogenesis-related 2	1.5	1.5	1.5	1.5	1.5	1.5	1.5	1.27019	1.33308	0.78559	0.269393	0.0264013	0.10117	0.125638	0.0866661	-0.0575261	-0.101891	0.0332326	0.470751	0.650765	0.799681	0.675131	1.09918	0.964555	0.645345	0.604914	0.385425	0.263965	0.880267	0.56008	0.0278069	0.176825
chr12:103388412_103388912	chr12	103388412	103388912	501	*	Promoter	12	103388682	103406339	17658	1	68149	ENSMUST00000101094.8	0	ENSMUSG00000021203	Otub2	OTU domain, ubiquitin aldehyde binding 2	1.5	1.5	1.5	1.5	1.5	1.5	1.5	1.5	1.5	1.5	1.5	1.5	1.5	1.5	1.5	1.14079	1.08886	0.322886	0.196204	0.125063	-0.270573	-0.615244	-0.579172	-1.09295	-1.17028	-1.10015	-0.519362	-0.43944	-0.214003	-0.194376	0.209063	0.618217
chr19:6992340_6992840	chr19	6992340	6992840	501	*	Promoter	19	6987911	6992503	4593	2	57431	ENSMUST00000025915.12	0	ENSMUSG00000024963	Dnajc4	DnaJ heat shock protein family (Hsp40) member C4	1.5	1.5	1.5	1.5	1.5	1.5	1.05476	1.29327	0.921667	0.305224	0.282773	-0.0470248	0.0750432	-0.254127	-0.0725074	-0.0962972	0.0441741	0.416983	-0.107014	-0.187081	-0.256287	-0.200672	-0.437065	-0.947813	-0.376007	-0.113048	-0.0420272	-0.375063	-0.747873	-0.651755	-0.428199	-0.642593
chr9:21509947_21510447	chr9	21509947	21510447	501	*	Promoter	9	21507553	21510187	2635	2	17083	ENSMUST00000213316.1	0	ENSMUSG00000032180	Tmed1	transmembrane p24 trafficking protein 1	1.5	1.5	1.5	1.5	1.5	1.5	1.33311	1.2715	1.5	1.30954	1.24208	1.07277	0.896924	1.07786	1.41585	1.34556	0.730206	1.0031	0.916923	0.885967	0.823844	0.751367	1.12113	0.996358	0.399772	-0.000472101	-0.211714	0.317196	0.539344	0.144807	-0.170255	-0.216631
chr17:29451223_29451723	chr17	29451223	29451723	501	*	Intron (ENSMUST00000234231.1/ENSMUST00000234231.1, intron 1 of 3)	17	29490753	29496112	5360	1	18712	ENSMUST00000024811.8	-39030	ENSMUSG00000024014	Pim1	proviral integration site 1	1.5	1.5	1.5	1.5	1.5	1.5	1.5	1.5	1.5	1.5	1.5	1.5	1.4352	1.19831	0.782027	0.399701	0.508389	0.111644	-0.374337	-0.611201	-0.779734	-0.690275	-0.506176	-0.0232819	-0.0232819	-0.0232819	-0.254906	-0.227992	0.195948	0.422007	0.0227689	0.19547
chr8:71464428_71464928	chr8	71464428	71464928	501	*	Promoter	8	71464959	71465747	789	1	94065	ENSMUST00000048914.7	-31	ENSMUSG00000034880	Mrpl34	mitochondrial ribosomal protein L34	1.5	1.5	1.5	1.5	1.5	1.5	1.5	1.5	1.5	1.5	1.37494	0.866335	0.622242	-0.215784	-0.363893	0.0373444	-0.0797931	-0.783306	-1.19438	-1.20168	-0.858931	-0.897247	-0.745787	-0.666513	-0.340934	-0.637078	-0.755037	-0.942357	-0.562537	-0.928043	-1.06368	-1.15163
chr7:84151889_84152389	chr7	84151889	84152389	501	*	Promoter	7	84109356	84151893	42538	2	70178	ENSMUST00000117085.1	0	ENSMUSG00000038459	Abhd17c	abhydrolase domain containing 17C	1.5	1.5	1.5	1.5	1.5	1.5	1.5	1.5	1.5	1.2434	0.422591	0.182284	0.855078	1.08721	1.06446	0.900104	0.807832	1.00634	1.15599	1.17017	1.03122	1.20574	1.20574	0.532946	0.117675	-0.213754	-0.349123	-0.422882	-0.292243	-0.783382	-1.25111	-0.802028
chr17:71615967_71616467	chr17	71615967	71616467	501	*	Promoter	17	71616215	71659031	42817	1	72515	ENSMUST00000047086.9	0	ENSMUSG00000041057	Wdr43	WD repeat domain 43	1.5	1.5	1.5	1.5	1.5	1.5	1.5	1.5	1.5	1.5	1.5	1.5	1.31539	1.5	0.751917	0.218285	-0.262657	-0.54427	-0.233843	-0.437473	-0.379628	0.322106	0.522448	0.269814	0.00726053	0.00236207	-0.385896	-0.196863	-0.110508	-0.274293	-0.869651	-0.736533
chr7:44548634_44549134	chr7	44548634	44549134	501	*	Promoter	7	44532746	44548847	16102	2	18971	ENSMUST00000049343.14	0	ENSMUSG00000038644	Pold1	polymerase (DNA directed), delta 1, catalytic subunit	1.5	1.5	1.5	1.5	1.5	1.5	1.5	1.5	1.48668	1.5	1.06679	1.16267	1.28167	1.48497	1.15118	1.17684	0.660412	0.101494	-0.132368	0.290157	0.171493	0.0321817	-0.360368	-0.158585	-0.212919	-0.943244	-1.08741	-0.898962	-0.771179	-1.36178	-1.09568	-0.753121
chr6:86371226_86371726	chr6	86371226	86371726	501	*	Promoter	6	86371304	86379328	8025	1	68011	ENSMUST00000089558.6	0	ENSMUSG00000057278	Snrpg	small nuclear ribonucleoprotein polypeptide G	1.5	1.5	1.5	1.5	1.5	1.5	1.5	1.5	1.5	1.5	1.5	1.16571	0.816109	0.862522	1.05698	0.93553	0.937442	0.655613	0.733691	0.781199	0.483384	-0.0281251	0.263337	0.223042	0.117321	0.103775	0.044319	0.278437	0.180445	-0.0419681	-0.320672	-0.0628117
chr15:58134932_58135432	chr15	58134932	58135432	501	*	Promoter	15	58094046	58135082	41037	2	70472	ENSMUST00000038194.4	0	ENSMUSG00000022360	Atad2	ATPase family, AAA domain containing 2	1.5	1.5	1.5	1.5	1.5	1.5	1.5	1.5	1.5	1.5	1.5	0.901831	0.689836	0.619078	0.00691889	-0.383774	0.0154775	-0.113186	-0.106778	0.268226	0.585497	0.310683	0.162552	0.293636	0.125363	0.471465	0.937829	0.587357	0.625627	0.760035	0.153691	0.12637
chr3:51483669_51484169	chr3	51483669	51484169	501	*	Promoter	3	51483920	51494095	10176	1	19338	ENSMUST00000195715.1	0	ENSMUSG00000027739	Rab33b	RAB33B, member RAS oncogene family	1.5	1.5	1.5	1.5	1.5	1.5	1.23173	0.869536	0.250664	0.434428	0.728524	0.316727	0.6191	0.634384	0.410754	0.70737	0.589939	0.950687	0.761817	0.845512	0.10325	-0.173007	-0.399412	-0.49429	-0.722054	-0.55366	-0.735938	-0.632543	-0.792343	-0.462551	-0.473567	-0.58533
chr9:122117032_122117532	chr9	122117032	122117532	501	*	Promoter	9	122117266	122157226	39961	1	20623	ENSMUST00000119215.8	0	ENSMUSG00000038145	Snrk	SNF related kinase	1.5	1.5	1.5	1.5	1.5	1.5	1.5	1.5	1.5	1.5	1.5	1.40054	1.34706	1.21568	1.5	1.41264	1.5	0.745879	0.750766	0.112636	0.504452	0.448081	0.669802	0.452939	0.315785	0.105793	0.29156	0.529729	0.929753	0.555119	0.555119	-0.0834936
chr1:166049072_166049572	chr1	166049072	166049572	501	*	Distal Intergenic	1	165865154	166002678	137525	2	18986	ENSMUST00000160260.8	-46394	ENSMUSG00000026565	Pou2f1	POU domain, class 2, transcription factor 1	1.5	1.5	1.5	1.5	1.5	1.5	1.5	1.5	1.5	1.5	1.5	1.17159	1.04933	0.73029	0.141456	0.309796	-0.137888	-0.137888	-0.319082	-0.446703	-0.365737	-0.552751	-0.40126	-0.549355	-0.693574	-0.693574	-0.54156	-0.601306	-0.271293	-0.271293	0.0464105	-0.121538
chr4:136143614_136144114	chr4	136143614	136144114	501	*	Promoter	4	136143864	136144716	853	1	15903	ENSMUST00000151001.1	0	ENSMUSG00000007872	Id3	inhibitor of DNA binding 3	1.5	1.5	1.5	1.5	1.5	1.5	1.35986	1.21416	1.5	1.40928	1.128	1.02497	0.573111	0.206936	0.177526	-0.0954726	0.101019	0.680229	0.67237	0.796078	0.84879	1.03875	0.507808	0.894734	1.13668	0.788188	0.848877	0.792105	0.638221	0.023149	-0.447738	-0.609312
chr4:120287577_120288077	chr4	120287577	120288077	501	*	Promoter	4	120267079	120287349	20271	2	329934	ENSMUST00000102656.3	-228	ENSMUSG00000052135	Foxo6	forkhead box O6	1.5	1.5	1.5	1.5	1.5	1.5	1.5	1.5	1.31184	0.635383	0.430422	0.177735	-0.414533	-0.407604	-0.430412	-0.133621	-0.72362	-0.00750152	0.0149544	-0.205675	-0.409117	-0.08472	-0.190897	0.0086004	-0.237393	-0.110138	-0.167094	0.3484	-0.139623	0.0172616	-0.144015	0.306309
chr7:16119633_16120133	chr7	16119633	16120133	501	*	Promoter	7	16119895	16121524	1630	1	70394	ENSMUST00000130170.1	0	ENSMUSG00000006021	Kptn	kaptin	1.5	1.5	1.5	1.5	1.5	1.5	1.43845	1.31281	0.765744	0.935946	0.913401	1.17416	1.19498	1.06216	0.943576	1.16041	0.929815	1.29091	1.2958	1.49699	1.49389	1.5	1.16265	1.0374	0.8742	0.943956	0.834995	0.810636	0.47684	0.312546	0.437809	-0.0813234
chr12:24571893_24572393	chr12	24571893	24572393	501	*	Promoter	12	24572283	24617388	45106	1	195733	ENSMUST00000085553.12	0	ENSMUSG00000020656	Grhl1	grainyhead like transcription factor 1	1.5	1.5	1.5	1.5	1.5	1.5	1.5	1.5	1.5	1.5	1.12174	0.792911	0.49091	0.445005	0.26886	0.199684	0.301794	0.730228	0.951801	0.880354	0.615382	0.724851	0.60327	-0.120035	-0.117842	-0.684199	-0.605889	-0.93263	-0.606276	-1.38323	-0.978051	-0.896745
chr10:60826895_60827395	chr10	60826895	60827395	501	*	Intron (ENSMUST00000077925.6/107449, intron 1 of 16)	10	60764577	60831382	66806	2	107449	ENSMUST00000218637.1	3987	ENSMUSG00000020099	Unc5b	unc-5 netrin receptor B	1.5	1.5	1.5	1.5	1.5	1.5	1.5	1.5	1.5	1.5	1.07764	0.930628	0.735657	0.713322	0.123632	0.443376	0.335864	0.710585	0.432924	0.478952	0.934731	0.975534	0.925766	0.730064	0.5144	0.95021	0.799648	0.682332	0.307611	0.285857	0.112021	-0.343758
chr5:107289362_107289862	chr5	107289362	107289862	501	*	Promoter	5	107106570	107289629	183060	2	21814	ENSMUST00000031224.14	0	ENSMUSG00000029287	Tgfbr3	transforming growth factor, beta receptor III	1.5	1.5	1.5	1.5	1.5	1.5	1.5	1.32754	1.5	1.5	1.5	0.911405	0.521951	0.482883	0.825777	0.773265	0.470862	0.271548	0.229799	-0.155758	-0.368794	-0.0978703	0.0199937	0.414674	0.502511	0.057303	-0.245551	0.00190953	-0.197436	0.0865751	0.412413	0.70113
chr17:33890592_33891092	chr17	33890592	33891092	501	*	Promoter	17	33875659	33890661	15003	2	100502766	ENSMUST00000173492.8	0	ENSMUSG00000079553	Kifc1	kinesin family member C1	1.5	1.5	1.5	1.5	1.5	1.5	1.5	1.5	1.5	1.5	1.5	1.5	0.994083	1.2906	1.19333	0.602232	0.0842988	0.035354	-0.511944	-0.745423	-0.628584	-0.72277	-0.842256	-0.804142	-1.03629	-1.12682	-1.12474	-1.04509	-0.823224	-0.5082	-0.644469	-0.514047
chr3:32510224_32510724	chr3	32510224	32510724	501	*	Promoter	3	32510259	32520833	10575	1	67778	ENSMUST00000193287.5	0	ENSMUSG00000027667	Zfp639	zinc finger protein 639	1.5	1.5	1.5	1.5	1.5	1.5	1.5	1.34872	1.40947	1.27728	1.3024	1.5	1.44655	1.07972	0.650104	0.265839	-0.104684	0.37647	-0.111976	-0.316517	-0.392065	-0.538351	-1.34761	-1.21612	-1.06515	-0.776887	-0.705475	-1.08069	-1.44315	-1.21595	-1.49568	-1.5
chr4:148038685_148039185	chr4	148038685	148039185	501	*	Promoter	4	148039077	148056206	17130	1	17769	ENSMUST00000097788.10	0	ENSMUSG00000029009	Mthfr	methylenetetrahydrofolate reductase	1.5	1.5	1.5	1.5	1.5	1.5	1.5	1.2595	1.43632	1.13413	1.12295	0.722566	0.599148	0.956722	1.10045	0.836988	0.384222	0.255081	0.650715	0.212714	0.519478	-0.246182	-0.144825	-0.0864987	-0.426094	-0.314973	-0.527439	-0.0794688	0.0309841	-0.308628	-0.0521841	-0.0771346
chr6:86404015_86404515	chr6	86404015	86404515	501	*	Promoter	6	86404219	86431201	26983	1	21841	ENSMUST00000095754.9	0	ENSMUSG00000071337	Tia1	cytotoxic granule-associated RNA binding protein 1	1.5	1.5	1.5	1.5	1.5	1.5	1.25639	1.28716	1.28464	1.3485	1.25196	1.45573	1.5	1.4139	1.25168	1.11387	0.849771	1.33125	1.32338	1.05596	0.995487	0.71964	0.805477	0.513036	0.718271	0.271415	0.370527	0.286129	0.320714	0.410493	0.45479	0.283894
chr11:102308939_102309439	chr11	102308939	102309439	501	*	Promoter	11	102308530	102309440	911	2	21429	ENSMUST00000174726.1	1	ENSMUSG00000020923	Ubtf	upstream binding transcription factor, RNA polymerase I	1.5	1.5	1.5	1.5	1.5	1.5	1.5	1.3791	1.00465	0.93792	0.495695	0.763424	0.837705	1.11536	1.09247	0.86364	0.599163	1.13183	1.13674	1.18452	0.95756	0.940769	0.869307	0.492217	0.631621	0.18536	-0.12168	0.0680055	0.292679	0.223037	0.204571	0.157857
chr8:61759769_61760269	chr8	61759769	61760269	501	*	Promoter	8	61511433	61760089	248657	2	72333	ENSMUST00000121493.8	0	ENSMUSG00000058056	Palld	palladin, cytoskeletal associated protein	1.5	1.5	1.5	1.5	1.5	1.5	1.5	1.5	1.5	1.39383	0.948605	0.822663	0.669028	0.456519	0.276793	0.35893	-0.387404	0.241391	-0.175325	-0.0855936	0.371381	0.443647	0.797912	0.451086	0.567808	0.667496	0.739068	0.543469	0.143673	0.536788	0.447056	0.460165
chr4:83485622_83486122	chr4	83485622	83486122	501	*	Promoter	4	83476298	83486178	9881	2	101739	ENSMUST00000130626.1	56	ENSMUSG00000028484	Psip1	PC4 and SFRS1 interacting protein 1	1.5	1.5	1.5	1.5	1.5	1.5	1.5	1.5	1.5	1.5	1.5	1.5	1.5	1.18553	1.23297	0.618047	0.573306	0.120473	-0.369313	0.34854	0.498721	0.365406	0.243339	0.562928	0.83513	0.905839	1.05855	0.682303	0.421339	0.421339	-0.296513	-0.362638
chr15:103060576_103061076	chr15	103060576	103061076	501	*	Distal Intergenic	15	103034395	103036852	2458	1	15423	ENSMUST00000100164.4	26181	ENSMUSG00000075394	Hoxc4	homeobox C4	1.5	1.5	1.5	1.5	1.5	1.5	1.5	1.5	1.49881	0.947605	1.026	0.586622	0.131931	0.298171	0.493336	0.575576	0.393733	0.393733	0.299832	0.474342	0.633405	0.49999	0.871032	0.933534	0.855499	0.883321	0.562338	0.234043	0.234043	0.234043	0.227893	-0.0186162
chr12:105336507_105337007	chr12	105336507	105337007	501	*	Promoter	12	105336594	105383932	47339	1	69952	ENSMUST00000180458.8	0	ENSMUSG00000097929	Tunar	Tcl1 upstream neural differentiation associated RNA	1.5	1.5	1.5	1.5	1.5	1.5	1.29826	1.36424	1.18416	0.804389	0.992439	1.24641	1.02935	1.19562	1.28003	1.5	1.5	1.5	1.5	1.5	1.5	1.5	1.24375	0.959631	0.554392	0.999257	0.933374	0.876289	0.675569	0.619486	0.216743	0.304097
chr2:173659416_173659916	chr2	173659416	173659916	501	*	Promoter	2	173579320	173659539	80220	2	100043911	ENSMUST00000141051.7	0	ENSMUSG00000055897	Ppp4r1l-ps	protein phosphatase 4, regulatory subunit 1-like, pseudogene	1.5	1.5	1.5	1.5	1.5	1.5	1.5	1.5	1.5	1.5	1.5	1.5	1.5	1.5	1.45995	1.08554	0.582066	0.191167	0.370917	0.419333	0.320589	0.573842	0.3899	0.19129	0.158063	0.149467	-0.0720141	-0.330569	-0.310571	-0.214281	-0.669195	-1.03889
chr19:36736533_36737033	chr19	36736533	36737033	501	*	Promoter	19	36731731	36736653	4923	2	53412	ENSMUST00000087321.3	0	ENSMUSG00000067279	Ppp1r3c	protein phosphatase 1, regulatory subunit 3C	1.5	1.5	1.5	1.5	1.5	1.5	1.5	1.13593	0.585801	0.523729	0.0739631	0.235836	0.310735	0.279332	0.265623	0.372146	-0.074537	-0.264125	-0.846423	-0.644098	-0.579456	-0.469385	-0.664982	-0.844889	-0.42409	0.0385404	-0.0187546	0.322441	0.704928	0.801984	0.790896	0.992885
chr9:107982688_107983188	chr9	107982688	107983188	501	*	Promoter	9	107983025	107984053	1029	1	74153	ENSMUST00000177071.7	0	ENSMUSG00000032596	Uba7	ubiquitin-like modifier activating enzyme 7	1.5	1.5	1.5	1.5	1.5	1.5	1.5	1.5	1.5	1.5	1.5	1.5	1.5	1.45482	1.2133	1.16052	1.05245	1.18901	1.41896	0.961175	0.799684	0.524999	0.524999	0.452226	0.523831	0.439322	0.217509	0.0995821	-0.0369723	-0.532694	-0.364111	-0.451072
chr2:28401700_28402200	chr2	28401700	28402200	501	*	Distal Intergenic	2	28446800	28450506	3707	1	241289	ENSMUST00000128199.7	-44600	ENSMUSG00000035829	Ppp1r26	protein phosphatase 1, regulatory subunit 26	1.5	1.5	1.5	1.5	1.5	1.5	1.5	1.5	1.5	1.5	1.27783	1.15154	0.868061	0.628785	0.302702	0.233093	0.0237991	0.0237991	-0.158633	-0.158633	-0.158633	-0.0018577	-0.0018577	-0.00850853	-0.00850853	-0.00850853	-0.177999	-0.295945	-0.295945	-0.0676064	-0.0676064	-0.0676064
chr16:8829784_8830284	chr16	8829784	8830284	501	*	Promoter	16	8830100	8858922	28823	1	69053	ENSMUST00000023150.6	0	ENSMUSG00000022507	1810013L24Rik	RIKEN cDNA 1810013L24 gene	1.5	1.5	1.5	1.5	1.5	1.5	1.5	1.5	1.5	1.5	1.5	1.5	1.5	1.21939	1.25437	1.02472	0.87252	0.528324	0.520407	0.198264	0.0690243	-0.0839491	-0.54232	-0.758125	-0.862846	-1.15062	-1.09362	-1.5	-1.5	-1.5	-1.5	-1.48916
chr9:45055165_45055665	chr9	45055165	45055665	501	*	Promoter	9	45055186	45077436	22251	1	319742	ENSMUST00000114664.7	0	ENSMUSG00000070305	Mpzl3	myelin protein zero-like 3	1.5	1.5	1.5	1.5	1.5	1.5	1.5	1.5	1.5	1.5	1.5	1.2052	0.971302	1.25282	1.22984	0.530615	0.532886	0.342988	0.226251	0.234536	-0.0323278	0.100846	0.189081	0.119033	0.259	-0.0758725	0.230445	0.0838509	0.135378	0.293456	0.358446	0.440333
chr1:60180161_60180661	chr1	60180161	60180661	501	*	Promoter	1	60180599	60338328	157730	1	269198	ENSMUST00000160834.7	0	ENSMUSG00000073664	Nbeal1	neurobeachin like 1	1.5	1.5	1.5	1.5	1.5	1.5	1.21291	1.40981	1.22187	1.14489	1.44747	1.5	1.20298	0.995087	0.70967	0.624949	0.693988	0.969925	0.924318	0.631312	1.07402	0.496662	0.356668	0.344947	0.400812	0.530725	0.835287	0.854621	1.32695	1.21675	1.13773	0.51952
chr1:75487549_75488049	chr1	75487549	75488049	501	*	Promoter	1	75486851	75487802	952	2	98733	ENSMUST00000154636.1	0	ENSMUSG00000026211	Obsl1	obscurin-like 1	1.5	1.5	1.5	1.5	1.5	1.5	1.5	1.5	1.5	1.5	1.5	1.4287	0.846838	1.0745	0.419688	0.0511301	-0.396332	-0.195745	-0.126991	0.204307	0.354974	0.00304055	-0.154459	-0.677765	-1.11147	-0.935521	-0.579493	-0.237702	-0.105692	-0.4681	-0.799399	-1.12047
chr8:120425092_120425592	chr8	120425092	120425592	501	*	Intron (ENSMUST00000127664.1/108148, intron 1 of 15)	8	120488447	120581390	92944	1	382034	ENSMUST00000034279.15	-62855	ENSMUSG00000031822	Gse1	genetic suppressor element 1, coiled-coil protein	1.5	1.5	1.5	1.5	1.5	1.5	1.5	1.5	1.5	1.5	1.5	1.5	1.17784	1.15537	1.03834	1.2356	1.06955	0.490134	0.0700847	-0.00188371	-0.00188371	0.237739	0.237739	0.0884785	-0.0568761	0.0656091	0.269524	0.342093	0.435239	0.435239	0.260289	0.434912
chr13:104178572_104179072	chr13	104178572	104179072	501	*	Promoter	13	104178797	104203017	24221	1	81003	ENSMUST00000022225.11	0	ENSMUSG00000021712	Trim23	tripartite motif-containing 23	1.5	1.5	1.5	1.5	1.5	1.5	1.5	1.5	1.5	1.5	1.5	1.43854	0.910526	0.552028	-0.0163051	-0.555203	-0.514044	-0.96852	-0.667081	-0.59003	-0.0955701	-0.0282172	0.0980957	-0.0821956	0.166861	0.418459	0.836496	0.689624	1.18827	1.22267	0.959875	0.66503
chr8:91069828_91070328	chr8	91069828	91070328	501	*	Promoter	8	91070057	91123844	53788	1	19651	ENSMUST00000034091.7	0	ENSMUSG00000031666	Rbl2	RB transcriptional corepressor like 2	1.5	1.5	1.5	1.5	1.5	1.5	1.00324	0.202858	-0.0511483	-0.113421	0.0728013	-0.270282	0.137707	-0.75071	-0.891745	-1.14081	-0.810158	-0.43249	0.421219	0.603621	0.732835	-0.0933669	0.121645	0.0792276	0.658486	0.809658	0.87579	1.22526	1.5	0.916002	0.834833	0.973111
chr2:164070929_164071429	chr2	164070929	164071429	501	*	Promoter	2	164053540	164071102	17563	2	67145	ENSMUST00000018466.3	0	ENSMUSG00000018322	Tomm34	translocase of outer mitochondrial membrane 34	1.5	1.5	1.5	1.5	1.5	1.5	1.5	1.5	1.5	1.26561	0.981567	0.403836	0.29651	0.311952	-0.412541	-0.514446	-0.607874	-0.89301	-0.292741	-0.420011	0.0458766	0.0551753	-0.0869889	0.0256071	-0.25809	0.108517	0.110172	-0.219599	0.317598	-0.376995	-0.388125	-0.646903
chr17:10840090_10840590	chr17	10840090	10840590	501	*	Promoter	17	10840384	11557234	716851	1	50873	ENSMUST00000066658.12	0	ENSMUSG00000023826	Prkn	parkin RBR E3 ubiquitin protein ligase	1.5	1.5	1.5	1.5	1.5	1.5	1.5	1.5	1.12959	1.48661	0.845028	0.71641	0.45881	0.321359	-0.122324	-0.662976	-0.520584	-0.437518	-0.514288	-0.258553	-0.211941	-0.170456	-0.242346	-0.621692	-0.481454	-0.756601	-0.468214	-0.276795	-0.531512	-0.287309	-0.0845918	-0.224723
chr11:69099804_69100304	chr11	69099804	69100304	501	*	Promoter	11	69100152	69101048	897	1	18626	ENSMUST00000132462.7	0	ENSMUSG00000020893	Per1	period circadian clock 1	1.5	1.5	1.5	1.5	1.5	1.5	1.5	1.5	1.5	1.33663	0.977836	1.18317	1.5	1.21874	1.2451	1.16635	0.94792	1.38048	1.14247	0.919618	1.11992	1.25252	0.792258	0.644104	0.973989	0.761846	0.388905	0.378483	0.176323	0.11998	0.108846	0.0576152
chr4:3835420_3835920	chr4	3835420	3835920	501	*	Promoter	4	3831334	3835665	4332	2	67427	ENSMUST00000138502.1	0	ENSMUSG00000028234	Rps20	ribosomal protein S20	1.5	1.5	1.5	1.5	1.5	1.5	1.5	1.5	1.5	1.13617	0.630843	1.11498	1.04318	0.906682	0.545764	0.00490129	0.260862	-0.180969	-0.461099	-0.273873	0.465687	0.188065	-0.270413	-0.338426	-0.495169	-0.190085	0.0453301	0.483914	0.782628	1.15912	0.911649	0.722107
chr12:51691816_51692316	chr12	51691816	51692316	501	*	Promoter	12	51609632	51691887	82256	2	94186	ENSMUST00000013130.14	0	ENSMUSG00000020954	Strn3	striatin, calmodulin binding protein 3	1.5	1.5	1.5	1.5	1.5	1.5	1.5	1.5	1.5	1.5	1.24574	1.36246	0.935969	0.798426	0.733689	0.627333	0.224509	0.220775	-0.535732	-0.107609	0.153882	-0.0145459	-0.0719473	0.330309	0.470641	0.35813	0.103874	0.293372	0.0487022	0.752587	0.677866	0.749095
chr6:86396892_86397392	chr6	86396892	86397392	501	*	Promoter	6	86386006	86397154	11149	2	66881	ENSMUST00000032065.14	0	ENSMUSG00000029998	Pcyox1	prenylcysteine oxidase 1	1.5	1.5	1.5	1.5	1.5	1.5	1.5	1.5	1.5	1.5	1.48245	1.15239	0.798317	1.02667	0.87998	0.775461	0.508378	0.475974	0.590449	0.483105	0.601024	0.322869	-0.213844	-0.164676	-0.142361	0.0279514	-0.560225	-0.227651	-0.243619	-0.381856	-0.459382	-0.273805
chr3:95315436_95315936	chr3	95315436	95315936	501	*	Promoter	3	95315267	95321323	6057	1	76893	ENSMUST00000154055.7	169	ENSMUSG00000015714	Cers2	ceramide synthase 2	1.5	1.5	1.5	1.5	1.5	1.5	1.5	1.39908	1.0747	0.782347	0.848937	1.21299	1.5	1.24632	1.40287	0.862631	1.31553	1.11431	0.628875	0.745498	0.548371	0.602535	0.204584	0.284982	0.614633	1.22173	1.5	1.29915	1.2177	1.30595	1.29074	1.22977
chr1:127204976_127205476	chr1	127204976	127205476	501	*	Promoter	1	127205015	127388212	183198	1	107895	ENSMUST00000189427.6	0	ENSMUSG00000036155	Mgat5	mannoside acetylglucosaminyltransferase 5	1.5	1.5	1.5	1.5	1.5	1.5	1.5	1.39029	1.28642	1.32159	1.24008	0.816003	0.83705	0.77896	0.755899	0.214866	0.301706	0.465175	0.644938	0.69236	0.45513	0.301597	0.424907	0.00997781	-0.0451069	0.0835596	0.217364	0.0905596	-0.168005	-0.306282	-0.0101843	-0.203067
chr6:24664898_24665398	chr6	24664898	24665398	501	*	Promoter	6	24613805	24665009	51205	2	73178	ENSMUST00000031695.14	0	ENSMUSG00000029684	Wasl	Wiskott-Aldrich syndrome-like (human)	1.5	1.5	1.5	1.5	1.5	1.5	1.5	1.5	1.32077	1.5	1.5	1.373	0.968313	1.03167	0.753303	0.689657	0.330688	-0.177193	-0.343784	-0.0809854	-0.0849626	0.0040585	0.0715769	0.221008	-0.108664	0.0737504	0.132971	0.364077	1.04201	0.678308	0.540706	0.721424
chr3:30995503_30996003	chr3	30995503	30996003	501	*	Promoter	3	30995747	31052959	57213	1	18759	ENSMUST00000108249.8	0	ENSMUSG00000037643	Prkci	protein kinase C, iota	1.5	1.5	1.5	1.5	1.5	1.5	1.31864	1.32518	1.43184	1.5	1.25123	1.44113	1.45347	1.5	1.5	1.42379	1.27901	1.5	1.25799	1.08685	1.02159	1.15527	1.14924	1.34689	0.812139	1.00142	1.1479	0.467709	0.394109	1.21992	0.745524	0.55257
chr5:151368500_151369000	chr5	151368500	151369000	501	*	Promoter	5	151368675	151382183	13509	1	625175	ENSMUST00000181555.3	0	ENSMUSG00000097321	1700028E10Rik	RIKEN cDNA 1700028E10 gene	1.5	1.5	1.5	1.5	1.5	1.5	1.5	1.5	1.5	1.5	1.5	1.35642	0.978231	1.03197	0.631926	0.625397	0.458762	0.40931	0.0849064	0.0617526	-0.0966464	-0.376619	-0.719492	-0.88708	-1.05068	-0.92022	-0.918119	-1.13958	-1.3827	-1.22299	-0.8293	-0.703423
chr4:129696056_129696556	chr4	129696056	129696556	501	*	Promoter	4	129691968	129696620	4653	2	230770	ENSMUST00000137640.2	64	ENSMUSG00000053730	Tmem39b	transmembrane protein 39b	1.5	1.5	1.5	1.5	1.5	1.5	1.5	1.5	1.5	1.5	1.5	1.5	1.5	1.36822	1.20494	0.96456	0.679279	-0.0374728	-0.189216	-0.0987562	-0.186802	-0.321132	-0.300339	-0.40962	-0.316349	-0.209009	-0.209009	-0.0686965	-0.331647	-0.269533	-0.359993	-0.269707
chr7:19131378_19131878	chr7	19131378	19131878	501	*	Promoter	7	19131693	19137812	6120	1	243867	ENSMUST00000165913.1	0	ENSMUSG00000050428	Fbxo46	F-box protein 46	1.5	1.5	1.5	1.5	1.5	1.5	1.5	1.5	1.5	1.5	1.5	0.970844	0.513622	0.0857955	-0.298376	-0.562123	-0.828266	-1.13809	-0.89455	-1.16463	-1.02058	-0.692168	-0.488789	-0.553656	-0.581389	-0.534643	-0.144557	-0.0692703	0.0112637	-0.431253	-0.386515	-0.514201
chr5:108669023_108669523	chr5	108669023	108669523	501	*	Promoter	5	108669106	108684552	15447	1	15932	ENSMUST00000140620.7	0	ENSMUSG00000033540	Idua	iduronidase, alpha-L	1.5	1.5	1.5	1.5	1.5	1.5	1.5	1.5	1.5	1.5	1.5	1.5	1.25043	1.5	1.46746	1.4374	0.87361	0.340257	0.989642	0.785581	0.588189	0.501277	1.04072	1.17491	0.925868	0.665675	0.229882	0.155002	0.439493	0.21847	0.54786	0.329988
chr17:24212065_24212565	chr17	24212065	24212565	501	*	Intron (ENSMUST00000148704.7/ENSMUST00000148704.7, intron 1 of 2)	17	24203848	24209531	5684	2	18209	ENSMUST00000024931.5	-2534	ENSMUSG00000117406	Ntn3	netrin 3	1.5	1.5	1.5	1.5	1.5	1.5	1.5	1.5	1.5	1.5	1.30411	1.05004	1.20004	0.788897	1.03059	0.877774	0.835819	0.265979	0.289657	0.289657	0.209787	0.364257	0.205976	0.166288	-0.0518257	0.239598	0.401664	0.185517	0.305515	0.217618	0.677372	0.597608
chr13:23761178_23761678	chr13	23761178	23761678	501	*	Promoter	13	23760692	23761230	539	2	326619	ENSMUST00000102964.3	0	ENSMUSG00000060093	H4c1	H4 clustered histone 1	1.5	1.5	1.5	1.5	1.5	1.5	1.5	1.5	1.34502	1.47344	1.15919	0.975377	0.697125	1.26246	1.21441	1.15064	0.884241	0.948718	1.14923	0.95431	0.754083	0.651146	0.259044	0.768549	0.15894	0.491603	0.606173	0.104674	-0.00829537	-0.311919	-0.443787	-0.715603
chr5:136085044_136085544	chr5	136085044	136085544	501	*	Promoter	5	136085070	136091264	6195	1	54153	ENSMUST00000125247.1	0	ENSMUSG00000004952	Rasa4	RAS p21 protein activator 4	1.5	1.5	1.5	1.5	1.5	1.5	1.33748	1.5	1.29735	1.46874	1.32003	1.5	1.5	1.34381	1.5	1.5	1.49184	1.5	1.5	1.5	1.5	1.5	1.5	1.28909	1.28909	1.01294	0.76382	0.64022	0.569873	0.180629	-0.152589	-0.147206
chr2:131210092_131210592	chr2	131210092	131210592	501	*	Promoter	2	131210370	131213002	2633	1	69596	ENSMUST00000134086.1	0	ENSMUSG00000068264	Ap5s1	adaptor-related protein 5 complex, sigma 1 subunit	1.5	1.5	1.5	1.5	1.5	1.5	1.5	1.5	1.46877	1.5	1.44745	1.5	1.5	1.4822	1.08133	0.921335	0.78348	0.528094	0.211695	0.489699	0.485969	0.657578	0.41486	0.429449	0.374205	0.282548	0.105293	0.180701	0.219558	0.451791	0.319836	0.39571
chr4:132884225_132884725	chr4	132884225	132884725	501	*	Promoter	4	132853501	132884509	31009	2	100226	ENSMUST00000030698.4	0	ENSMUSG00000028879	Stx12	syntaxin 12	1.5	1.5	1.5	1.5	1.5	1.5	1.5	1.5	1.5	1.5	1.5	1.5	1.5	1.4165	1.0542	1.13079	0.85106	0.763927	0.230529	0.278092	0.453587	0.366528	0.618368	0.522095	0.674936	0.801646	0.746336	0.538932	0.1039	0.534109	0.127886	-0.0359784
chr2:124609820_124610320	chr2	124609820	124610320	501	*	Promoter	2	124610106	124662885	52780	1	214968	ENSMUST00000132088.1	0	ENSMUSG00000027200	Sema6d	sema domain, transmembrane domain (TM), and cytoplasmic domain, (semaphorin) 6D	1.5	1.5	1.5	1.5	1.5	1.5	1.5	1.31777	1.31615	1.02861	0.855075	0.5988	0.794774	0.115891	-0.264074	-0.653125	-0.903348	-0.523815	-0.416464	-0.33573	-0.184095	-0.463186	-0.508604	-0.129283	0.307142	0.327642	0.53286	1.02294	1.0748	1.37632	0.834324	0.986064
chr4:148591111_148591611	chr4	148591111	148591611	501	*	Promoter	4	148591503	148594619	3117	1	20810	ENSMUST00000006611.8	0	ENSMUSG00000006442	Srm	spermidine synthase	1.5	1.5	1.5	1.5	1.5	1.5	1.5	1.5	1.5	1.09726	1.28513	0.719727	0.445352	0.148579	-0.0908456	0.257956	0.301228	0.579101	0.217101	0.400503	0.72326	0.569171	0.605917	1.1715	1.5	1.47386	1.20917	1.23165	1.15781	1.37306	1.00072	0.685607
chr2:178327273_178327773	chr2	178327273	178327773	501	*	Promoter	2	178327556	178331766	4211	1	74189	ENSMUST00000141272.1	0	ENSMUSG00000027525	Phactr3	phosphatase and actin regulator 3	1.5	1.5	1.5	1.5	1.5	1.5	1.4252	1.5	1.5	1.5	1.5	1.5	1.5	1.26729	1.5	1.42904	0.948329	1.48686	1.06383	0.778445	0.776378	0.64168	0.254675	0.317779	0.487536	0.172637	0.256216	0.271038	0.498184	0.728376	0.552187	0.404692
chr11:62550900_62551400	chr11	62550900	62551400	501	*	Promoter	11	62551171	62553213	2043	1	22187	ENSMUST00000019649.3	0	ENSMUSG00000019505	Ubb	ubiquitin B	1.5	1.5	1.5	1.5	1.5	1.5	1.5	1.5	1.5	1.06139	1.27947	0.867793	0.995937	0.397942	0.398366	0.475058	0.706666	0.573267	0.423671	0.0973047	-0.0928081	-0.313895	0.0162051	0.0969534	0.47373	0.494255	0.183667	-0.0743672	-0.139785	-0.056417	0.63289	0.836783
chr14:24828886_24829386	chr14	24828886	24829386	501	*	Distal Intergenic	14	25109384	25112926	3543	1	102634576	ENSMUST00000225462.1	-279998	ENSMUSG00000114288	Gm32123	predicted gene, 32123	1.5	1.5	1.5	1.5	1.5	1.5	1.5	1.5	1.5	1.44529	1.18652	1.03734	1.32447	0.781431	0.352819	0.399689	0.51873	0.51873	0.49639	0.366704	0.366704	0.50009	0.44959	0.56289	0.704098	0.618791	0.223214	0.104174	0.104174	0.0315991	0.0315991	0.0315991
chr8:120588890_120589390	chr8	120588890	120589390	501	*	Promoter	8	120578633	120588980	10348	2	272551	ENSMUST00000146526.7	0	ENSMUSG00000031821	Gins2	GINS complex subunit 2 (Psf2 homolog)	1.5	1.5	1.5	1.5	1.5	1.5	1.5	1.5	1.5	1.5	1.5	1.5	1.34998	1.5	1.19711	1.24581	0.896711	0.386411	0.407996	-0.0176865	-0.280142	-0.775695	-0.668007	-0.565512	-0.845907	-0.67907	-0.623441	-0.666664	-0.279513	-0.0768843	0.230111	0.359367
chr8:57511504_57512004	chr8	57511504	57512004	501	*	Promoter	8	57511907	57515999	4093	1	97165	ENSMUST00000067925.7	0	ENSMUSG00000054717	Hmgb2	high mobility group box 2	1.5	1.5	1.5	1.5	1.5	1.5	1.5	1.5	1.5	1.41859	1.5	1.5	1.37111	1.45711	1.30606	1.14565	0.978236	0.262472	0.502967	0.461045	0.189365	-0.375414	-0.352835	-0.570624	-0.770422	-0.519583	-0.46206	-0.505305	-0.520503	-1.08395	-1.36786	-1.07828
chr6:124662810_124663310	chr6	124662810	124663310	501	*	Promoter	6	124663027	124704370	41344	1	14792	ENSMUST00000135516.7	0	ENSMUSG00000004270	Lpcat3	lysophosphatidylcholine acyltransferase 3	1.5	1.5	1.5	1.5	1.5	1.5	1.5	1.23757	1.34479	1.5	1.5	1.5	1.5	1.5	1.40703	1.14215	0.671977	0.248294	0.221645	0.240741	-0.285362	-0.742626	-0.969888	-1.24222	-0.954936	-0.634876	-0.570813	-0.5231	-0.958493	-0.725639	-1.22335	-1.07589
chr8:124862803_124863303	chr8	124862803	124863303	501	*	Promoter	8	124863033	124890057	27025	1	14712	ENSMUST00000034466.9	0	ENSMUSG00000031985	Gnpat	glyceronephosphate O-acyltransferase	1.5	1.5	1.5	1.5	1.5	1.5	1.5	1.5	1.5	0.671819	0.806226	0.64027	0.338513	0.392548	0.590781	0.72295	0.725549	0.00683528	0.42673	0.610614	0.679633	0.036673	0.0735152	-0.199009	-0.748804	-0.688359	-1.20136	-1.5	-1.42716	-1.5	-1.5	-1.5
chr8:84846792_84847292	chr8	84846792	84847292	501	*	Promoter	8	84841850	84846934	5085	2	12317	ENSMUST00000003912.6	0	ENSMUSG00000003814	Calr	calreticulin	1.5	1.5	1.5	1.5	1.5	1.5	1.43068	1.5	1.5	1.5	1.46781	0.80386	0.544316	0.127062	0.0129747	-0.205034	-0.117646	0.349741	0.130256	-0.211235	-0.166197	-0.340084	-0.13568	-0.275199	-0.144774	-0.0641685	-0.389349	0.0655529	0.0726199	-0.0531555	-0.532304	-0.781786
chr5:124439620_124440120	chr5	124439620	124440120	501	*	Promoter	5	124439930	124462308	22379	1	67956	ENSMUST00000059580.10	0	ENSMUSG00000049327	Kmt5a	lysine methyltransferase 5A	1.5	1.5	1.5	1.5	1.5	1.5	1.5	1.5	1.5	1.5	1.5	1.5	1.5	1.5	1.5	1.5	1.5	1.2984	1.11532	0.485408	0.141512	0.0127147	-0.244783	-0.0280851	-0.132226	-0.05161	-0.162448	-0.712683	-0.380739	-0.483558	-0.229325	-0.150892
chr12:59066634_59067134	chr12	59066634	59067134	501	*	Promoter	12	59066884	59073998	7115	1	18949	ENSMUST00000021381.5	0	ENSMUSG00000020994	Pnn	pinin	1.5	1.5	1.5	1.5	1.5	1.5	1.5	1.5	1.5	1.5	1.5	1.5	1.5	1.12189	0.91624	0.739443	0.670083	0.413544	-0.198227	-0.251971	-0.198276	-0.478927	-0.762144	-0.858842	-0.524576	-0.357339	-0.355098	0.0106661	0.323132	0.290894	-0.224321	-0.205546
chr12:79986430_79986930	chr12	79986430	79986930	501	*	Distal Intergenic	12	79917845	79936264	18420	2	77290	ENSMUST00000219857.1	-50166	ENSMUSG00000112765	9430078K24Rik	RIKEN cDNA 9430078K24 gene	1.5	1.5	1.5	1.5	1.5	1.5	1.5	1.5	1.5	1.5	1.5	1.5	1.42039	1.29438	0.964347	1.13589	0.828222	0.422618	0.564785	0.49202	0.0937128	-0.183723	-0.234366	-0.0200973	0.0523876	0.0523876	-0.0305954	-0.149971	-0.149971	-0.292138	-0.145275	-0.0543817
chr8:78509106_78509606	chr8	78509106	78509606	501	*	Promoter	8	78509346	78712757	203412	1	76775	ENSMUST00000211332.1	0	ENSMUSG00000031684	Slc10a7	solute carrier family 10 (sodium/bile acid cotransporter family), member 7	1.5	1.5	1.5	1.5	1.5	1.5	1.5	1.5	1.5	1.5	1.5	1.16523	-0.153589	-0.384756	-0.294472	-0.0734375	0.0795718	-0.188016	-0.0892544	-0.0414262	-0.608401	-0.75732	-0.217043	0.570647	1.05018	0.878598	0.880841	0.87032	0.964574	0.851369	0.90583	1.42552
chr10:62946760_62947260	chr10	62946760	62947260	501	*	Promoter	10	62947026	62974185	27160	1	327762	ENSMUST00000131422.7	0	ENSMUSG00000036875	Dna2	DNA replication helicase/nuclease 2	1.5	1.5	1.5	1.5	1.5	1.5	1.08924	1.5	1.5	1.45236	1.25559	1.5	1.5	0.733871	1.10719	0.561828	0.705627	1.24678	1.09388	0.534629	0.317687	0.56814	0.60507	0.191292	0.581523	0.226097	0.302182	0.402877	0.198323	0.357652	0.504647	0.345529
chr2:180024651_180025151	chr2	180024651	180025151	501	*	Promoter	2	180024987	180035461	10475	1	241846	ENSMUST00000055485.11	0	ENSMUSG00000039108	Lsm14b	LSM family member 14B	1.5	1.5	1.5	1.5	1.5	1.5	1.31744	1.32404	1.5	1.5	1.36714	1.39776	1.5	1.16374	0.585354	0.600016	0.316034	0.182031	0.155295	0.396921	0.337282	0.258826	0.52287	0.287666	0.496513	0.34881	0.538331	0.731683	0.751968	0.985586	0.417045	0.599322
chr6:124711977_124712477	chr6	124711977	124712477	501	*	Promoter	6	124712336	124713068	733	1	12034	ENSMUST00000150847.7	0	ENSMUSG00000004264	Phb2	prohibitin 2	1.5	1.5	1.5	1.5	1.5	1.5	1.5	1.5	1.5	1.5	1.5	1.01079	0.45938	0.879731	1.20068	1.35469	1.20867	0.906637	0.994685	0.687366	0.404952	0.124227	-0.342168	-0.00020378	-0.318644	-0.358369	-0.407641	0.221101	-0.343456	-0.766428	-0.578261	-0.692342
chr10:61783753_61784253	chr10	61783753	61784253	501	*	Promoter	10	61738665	61784147	45483	2	404634	ENSMUST00000020283.4	0	ENSMUSG00000020086	Macroh2a2	macroH2A.2 histone	1.5	1.5	1.5	1.5	1.5	1.5	1.5	1.5	1.5	1.5	1.5	1.5	1.5	1.5	1.5	1.41023	1.26516	0.539889	0.184634	-0.376081	-0.453054	-0.572011	-0.644012	-0.781964	-0.505387	0.194965	-0.0840582	-0.366744	-0.24581	-0.0531872	-0.0531872	-0.0454811
chr15:38661656_38662156	chr15	38661656	38662156	501	*	Promoter	15	38661933	38692446	30514	1	66335	ENSMUST00000022904.7	0	ENSMUSG00000022295	Atp6v1c1	ATPase, H+ transporting, lysosomal V1 subunit C1	1.5	1.5	1.5	1.5	1.5	1.5	1.5	1.5	1.5	1.5	1.5	1.5	1.5	1.5	1.36054	1.33023	0.65868	0.160881	-0.128023	-0.543798	-0.607432	-0.823881	-0.865983	-0.827135	0.0148409	0.215496	-0.0184625	0.327771	-0.162554	0.31821	0.16378	-0.0933395
chr13:119791184_119791684	chr13	119791184	119791684	501	*	Promoter	13	119765188	119790889	25702	2	72465	ENSMUST00000223722.1	-295	ENSMUSG00000094870	Zfp131	zinc finger protein 131	1.5	1.5	1.5	1.5	1.5	1.5	1.5	1.5	1.5	1.5	1.5	1.5	1.5	1.5	1.5	1.5	1.24118	0.519133	0.230191	0.214892	0.14397	-0.201068	-0.30947	-0.447468	-0.660045	-0.382478	0.0616979	0.500698	0.351512	0.2629	0.180787	-0.0389272
chr11:53980116_53980616	chr11	53980116	53980616	501	*	Promoter	11	53949965	53980332	30368	2	56517	ENSMUST00000076493.10	0	ENSMUSG00000063652	Slc22a21	solute carrier family 22 (organic cation transporter), member 21	1.5	1.5	1.5	1.5	1.5	1.5	1.5	1.5	1.37295	1.16276	0.999887	0.750692	0.237287	-0.283337	-0.235097	-0.360164	-0.358207	0.0792072	0.351817	0.529142	0.869503	0.219003	0.112708	-0.0646798	0.0928553	-0.0740022	-0.227586	-0.28558	-0.49001	-0.427325	-0.140939	-0.733427
chr15:58076422_58076922	chr15	58076422	58076922	501	*	Promoter	15	58047003	58076489	29487	2	22770	ENSMUST00000110168.7	0	ENSMUSG00000022361	Zhx1	zinc fingers and homeoboxes 1	1.5	1.5	1.5	1.5	1.5	1.5	1.5	1.5	1.5	1.5	1.5	1.34147	1.23954	1.24662	1.25829	0.820147	0.338197	-0.0108218	0.252582	0.267105	0.0342022	-0.19538	0.229151	0.0890762	0.0304108	0.198131	0.0911417	0.122431	0.1761	-0.0933504	0.440918	0.36037
chr5:122849889_122850389	chr5	122849889	122850389	501	*	Promoter	5	122850048	122871291	21244	1	80751	ENSMUST00000031434.7	0	ENSMUSG00000029474	Rnf34	ring finger protein 34	1.5	1.5	1.5	1.5	1.5	1.5	1.5	1.5	1.5	1.07631	0.698924	0.710427	0.546403	0.482682	0.299781	-0.175238	-0.457067	-0.300303	0.0382926	-0.153346	0.439556	0.538342	0.720062	0.651278	0.617518	0.999233	1.19714	1.3498	1.46238	1.5	1.5	1.47147
chr18:44380257_44380757	chr18	44380257	44380757	501	*	Promoter	18	44380502	44396085	15584	1	70640	ENSMUST00000202306.1	0	ENSMUSG00000024472	Dcp2	decapping mRNA 2	1.5	1.5	1.5	1.5	1.5	1.5	1.5	1.42779	1.40516	1.33724	1.5	1.03	1.27094	1.19477	1.5	1.32896	0.551144	0.925833	1.24881	1.5	1.44658	1.5	1.13412	1.06533	0.781148	0.374267	0.253366	0.580416	0.325791	0.00925009	-0.549833	-0.867125
chr5:76183623_76184123	chr5	76183623	76184123	501	*	Promoter	5	76183880	76209245	25366	1	21982	ENSMUST00000031144.13	0	ENSMUSG00000029234	Tmem165	transmembrane protein 165	1.5	1.5	1.5	1.5	1.5	1.5	1.5	1.5	1.5	1.5	1.35398	1.5	1.09047	0.55701	0.19185	0.480617	0.113306	-0.40958	-0.310588	-0.352735	-0.356215	-0.177337	-0.642401	-0.608679	-0.748889	-0.527962	-0.66024	-0.721315	-0.803657	-0.0351279	-0.645326	-0.829488
chr13:22005941_22006441	chr13	22005941	22006441	501	*	Promoter	13	22002551	22006412	3862	2	54373	ENSMUST00000150547.2	0	ENSMUSG00000006179	Prss16	protease, serine 16 (thymus)	1.5	1.5	1.5	1.5	1.5	1.5	1.5	1.5	1.5	1.5	1.5	1.31627	1.23328	1.5	1.5	1.3174	0.918204	0.516801	0.58082	0.178678	0.0361737	-0.0093365	-0.060167	-0.376194	-0.667426	-0.708942	-0.364038	-0.111331	-0.203411	-0.201752	-0.366691	-0.434017
chr5:111893951_111894451	chr5	111893951	111894451	501	*	Distal Intergenic	5	111734303	111761725	27423	2	269683	ENSMUST00000129065.7	-132226	ENSMUSG00000085271	E130006D01Rik	RIKEN cDNA E130006D01 gene	1.5	1.5	1.5	1.5	1.5	1.5	1.5	1.5	1.5	1.5	1.5	1.5	1.24008	1.27579	0.944437	1.11667	1.31769	0.910467	0.640358	0.817952	0.489935	0.2986	0.594016	0.809139	0.226694	0.465817	0.621343	0.190634	0.190634	0.526439	0.348845	0.440101
chr2:91931268_91931768	chr2	91931268	91931768	501	*	Promoter	2	91929805	91931688	1884	2	17242	ENSMUST00000111309.7	0	ENSMUSG00000027239	Mdk	midkine	1.5	1.5	1.5	1.5	1.5	1.5	1.5	1.5	1.5	1.29014	1.48036	1.23385	1.01298	0.880155	0.634686	-0.075223	-0.231396	-0.313177	-0.289259	-0.197825	0.0530461	0.169293	0.653359	0.579396	0.531985	0.446094	0.530342	0.612419	0.624613	1.10641	1.01498	0.764106
chr11:57836697_57837197	chr11	57836697	57837197	501	*	Distal Intergenic	11	57828705	57832818	4114	2	15110	ENSMUST00000160392.8	-3879	ENSMUSG00000037335	Hand1	heart and neural crest derivatives expressed 1	1.5	1.5	1.5	1.5	1.5	1.5	1.5	1.5	1.5	1.5	1.5	1.5	1.5	1.5	1.18942	1.01052	0.961318	0.757671	0.401499	0.660626	0.660626	0.469242	0.558847	0.448363	0.271087	0.395455	0.223182	-0.060234	-0.263913	-0.406684	-0.665811	-0.119889
chr4:134510843_134511343	chr4	134510843	134511343	501	*	Promoter	4	134510999	134523927	12929	1	69885	ENSMUST00000105866.2	0	ENSMUSG00000078521	Aunip	aurora kinase A and ninein interacting protein	1.5	1.5	1.5	1.5	1.5	1.5	1.5	1.21941	1.08555	0.522979	0.769039	0.697669	-0.122236	-0.701148	-0.542674	-1.00587	-0.901411	-0.697694	-0.997589	-0.768337	-0.941397	-1.5	-1.14071	-0.88896	-0.717773	-0.659769	-0.175101	-0.509344	-0.0998804	-0.00113771	-0.481151	0.128839
chr1:51478226_51478726	chr1	51478226	51478726	501	*	Promoter	1	51465862	51478399	12538	2	109019	ENSMUST00000189542.6	0	ENSMUSG00000026107	Nabp1	nucleic acid binding protein 1	1.5	1.5	1.5	1.5	1.5	1.5	1.48124	1.3918	1.37514	1.5	1.5	1.5	1.5	1.3701	1.06548	0.651497	0.157803	-0.324089	-0.552977	-0.86137	-1.06365	-1.34634	-1.5	-1.40078	-1.5	-1.5	-1.5	-1.42084	-1.10899	-1.24899	-0.875613	-0.801865
chr15:82047357_82047857	chr15	82047357	82047857	501	*	Promoter	15	82040525	82047598	7074	2	20826	ENSMUST00000080622.8	0	ENSMUSG00000063480	Snu13	SNU13 homolog, small nuclear ribonucleoprotein (U4/U6.U5)	1.5	1.5	1.5	1.5	1.5	1.5	1.5	1.5	1.5	1.5	1.5	1.5	1.5	1.5	1.5	1.5	1.5	1.3862	0.887008	0.680654	0.352387	0.464406	0.232483	0.0323972	-0.341845	-0.659499	-0.911125	-0.714707	-0.918489	-0.485314	-0.573106	-0.481781
chr5:38220255_38220755	chr5	38220255	38220755	501	*	Promoter	5	38220470	38234306	13837	1	17089	ENSMUST00000087514.8	0	ENSMUSG00000067367	Lyar	Ly1 antibody reactive clone	1.5	1.5	1.5	1.5	1.5	1.5	1.38875	0.666451	0.496983	0.562228	0.946341	0.850945	1.28742	1.24747	1.39432	0.699299	0.701915	1.12567	1.44447	1.05018	0.988401	1.08742	1.08131	0.894459	0.873552	0.83367	0.834539	0.985845	1.19067	1.02247	1.08853	0.525757
chr2:30758346_30758846	chr2	30758346	30758846	501	*	Distal Intergenic	2	30721210	30721293	84	1	100526499	ENSMUST00000175350.1	37136	ENSMUSG00000093091	Mir3089	microRNA 3089	1.5	1.5	1.5	1.5	1.5	1.5	1.5	1.5	1.5	0.832842	0.30171	0.115816	-0.116072	-0.0908967	0.284252	-0.123749	-0.201926	-0.171013	-0.204603	-0.243812	-0.328567	0.0309689	-0.107913	-0.536176	-0.805986	-1.5	-1.5	-1.5	-1.22901	-0.853079	-0.479426	-0.0212023
chr2:155073926_155074426	chr2	155073926	155074426	501	*	Promoter	2	155065660	155074447	8788	2	269378	ENSMUST00000137242.1	21	ENSMUSG00000027597	Ahcy	S-adenosylhomocysteine hydrolase	1.40641	1.40641	1.40641	1.40641	1.40641	1.40641	1.27061	1.31744	1.12154	1.24272	0.864157	0.897685	1.1528	1.08018	0.750212	0.530612	0.447515	0.423069	0.511527	0.560315	0.442594	0.649554	0.591336	0.981555	0.498338	0.569805	0.629821	0.242432	0.386542	0.642066	0.740896	0.566166
chr19:5875049_5875549	chr19	5875049	5875549	501	*	Promoter	19	5849702	5875274	25573	2	67457	ENSMUST00000025728.12	0	ENSMUSG00000024816	Frmd8	FERM domain containing 8	1.5	1.5	1.5	1.5	1.5	1.5	1.5	1.5	1.38628	1.48425	0.940498	0.845011	0.645411	0.592114	0.277467	0.108518	0.110481	0.21872	-0.0415771	0.00554455	0.00177323	0.307222	0.243044	0.231121	0.203039	0.130269	-0.00888182	0.039226	0.149146	-0.287598	-0.29387	-0.468637
chr11:98399998_98400498	chr11	98399998	98400498	501	*	Promoter	11	98388677	98400490	11814	2	320655	ENSMUST00000090827.11	0	ENSMUSG00000038208	Pgap3	post-GPI attachment to proteins 3	1.5	1.5	1.5	1.5	1.5	1.5	1.5	1.5	1.38178	1.13184	0.764019	0.407167	0.902658	0.87065	0.277179	-0.191542	-0.46247	-0.486927	-0.387623	-0.127964	0.198722	0.0889086	0.513667	0.088775	-0.231363	-0.159185	-0.411199	-0.746066	-1.12977	-1.34761	-1.5	-1.5
chr15:44428115_44428615	chr15	44428115	44428615	501	*	Promoter	15	44428115	44437809	9695	1	223527	ENSMUST00000226336.1	0	ENSMUSG00000022338	Eny2	ENY2 transcription and export complex 2 subunit	1.5	1.5	1.5	1.5	1.5	1.5	0.897924	0.405997	0.68624	0.633046	0.116081	0.451921	0.234226	0.298467	0.104098	-0.228585	0.0907743	0.256573	0.50814	0.148407	0.372274	0.559656	0.472972	0.677557	0.129146	0.279433	0.528026	0.68418	1.0741	0.933848	0.787187	0.808259
chr1:125560343_125560843	chr1	125560343	125560843	501	*	Promoter	1	125560595	125568573	7979	1	74150	ENSMUST00000190037.6	0	ENSMUSG00000026342	Slc35f5	solute carrier family 35, member F5	1.5	1.5	1.5	1.5	1.5	1.5	1.5	1.5	1.36029	1.44989	1.07593	0.530861	-0.138472	-0.503185	-0.957892	-0.880434	-1.5	-1.5	-1.46362	-1.5	-1.45857	-1.20671	-1.33134	-1.06355	-0.898255	-1.09147	-1.33645	-0.670331	-0.581523	-0.352753	-0.253857	-0.516696
chr2:92389316_92389816	chr2	92389316	92389816	501	*	Intron (ENSMUST00000111279.8/19099, intron 2 of 11)	2	92387384	92387446	63	2	102466783	ENSMUST00000183506.1	-1870	ENSMUSG00000099093	Mir7000	microRNA 7000	1.5	1.5	1.5	1.5	1.5	1.5	1.5	1.5	1.5	1.21519	1.09555	0.746688	0.127084	0.203583	-0.163035	-0.458898	-0.714037	-0.938408	-1.01621	-1.11928	-1.26227	-1.08859	-0.8095	-0.592048	-0.256419	-0.128198	0.089168	0.329893	0.302008	0.587942	0.793941	0.726385
chr5:5514629_5515129	chr5	5514629	5515129	501	*	Promoter	5	5489537	5514912	25376	2	64945	ENSMUST00000198303.4	0	ENSMUSG00000046798	Cldn12	claudin 12	1.5	1.5	1.5	1.5	1.5	1.5	0.928555	0.676267	0.757335	0.984729	0.688851	0.872494	0.399464	0.765585	0.571062	0.261496	0.597748	1.24054	1.3768	1.39139	1.43682	1.5	1.43317	1.04763	0.92391	0.523782	0.912991	1.01917	1.22443	1.43263	0.951267	0.815563
chr5:21372475_21372975	chr5	21372475	21372975	501	*	Promoter	5	21372642	21378374	5733	1	14190	ENSMUST00000035799.5	0	ENSMUSG00000039899	Fgl2	fibrinogen-like protein 2	1.5	1.5	1.5	1.5	1.5	1.5	1.34369	0.528588	0.574907	0.283514	0.153325	0.231196	0.307719	0.501517	0.416532	0.416532	0.106187	0.310768	0.489063	0.497514	0.412514	0.717204	0.590279	0.574263	0.396202	-0.124074	-0.0347421	-0.155156	-0.359737	-0.400925	-0.6612	-0.658312
chr2:152739248_152739748	chr2	152739248	152739748	501	*	Distal Intergenic	2	152736251	152737410	1160	1	15901	ENSMUST00000109824.1	2997	ENSMUSG00000042745	Id1	inhibitor of DNA binding 1, HLH protein	1.5	1.5	1.5	1.5	1.5	1.5	1.5	1.5	1.31595	1.32321	0.762086	0.814862	1.17912	1.34915	1.39771	1.5	1.5	1.49477	1.5	1.28724	0.878905	1.37755	1.2328	0.590544	0.626164	0.458212	-0.0107551	0.0279703	-0.00462999	0.247579	0.313894	0.061765
chr14:52104110_52104610	chr14	52104110	52104610	501	*	Promoter	14	52073380	52104028	30649	2	15381	ENSMUST00000164655.1	-82	ENSMUSG00000060373	Hnrnpc	heterogeneous nuclear ribonucleoprotein C	1.5	1.5	1.5	1.5	1.5	1.5	1.5	1.5	1.5	1.5	0.990103	1.02375	0.568934	0.0867954	-0.430381	-0.380436	-0.41766	-0.769042	-1.30099	-0.400992	-0.275415	-0.0874963	-0.0954841	-0.525259	-0.288984	0.104981	-0.421797	-0.813465	-0.759433	-0.295111	-0.481962	-0.741002
chr11:102604063_102604563	chr11	102604063	102604563	501	*	Promoter	11	102604396	102608058	3663	1	57265	ENSMUST00000057893.6	0	ENSMUSG00000050288	Fzd2	frizzled class receptor 2	1.5	1.5	1.5	1.5	1.5	1.5	1.46642	1.14414	1.5	1.5	1.5	1.5	1.5	1.5	1.4387	1.1575	1.10805	1.17943	0.677906	0.258981	0.0180423	-0.193092	-0.244213	-0.383237	-0.461817	-0.629836	-0.713604	-0.517167	-0.588554	-0.153356	-0.4635	-0.460609
chr15:34837214_34837714	chr15	34837214	34837714	501	*	Promoter	15	34837355	34843407	6053	1	16539	ENSMUST00000072868.4	0	ENSMUSG00000050963	Kcns2	K+ voltage-gated channel, subfamily S, 2	1.5	1.5	1.5	1.5	1.5	1.5	1.5	1.46434	1.5	1.3981	0.694504	0.65361	0.834806	0.370194	-0.00379403	0.17808	0.0758061	0.051273	-0.146839	-0.0985976	0.39625	0.640817	1.08895	0.708826	0.687829	0.839927	0.478838	0.246775	0.0964785	0.256302	-0.155707	-0.72036
chr17:56461990_56462490	chr17	56461990	56462490	501	*	Promoter	17	56412431	56462216	49786	2	19280	ENSMUST00000086828.9	0	ENSMUSG00000013236	Ptprs	protein tyrosine phosphatase, receptor type, S	1.5	1.5	1.5	1.5	1.5	1.5	1.5	1.5	1.5	1.5	1.5	1.5	1.5	1.44306	0.632097	0.894135	0.520308	0.0221519	-0.213653	-0.45032	-0.647441	-0.627618	-0.586799	-0.983712	-1.0225	-0.937476	-0.773029	-0.545096	0.118564	0.0920902	0.286301	0.503418
chr15:34443039_34443539	chr15	34443039	34443539	501	*	Promoter	15	34440505	34443160	2656	2	19946	ENSMUST00000135417.1	0	ENSMUSG00000058600	Rpl30	ribosomal protein L30	1.5	1.5	1.5	1.5	1.5	1.5	1.49882	1.5	1.5	1.44867	1.5	1.49091	0.791875	0.653988	0.654418	-0.020129	-0.426134	-0.341498	-0.551721	-0.0680242	-0.0718095	-0.528042	-0.513497	-0.295466	-0.546457	0.00533736	-0.127823	-0.0795362	0.12473	0.360382	0.00406129	0.138051
chr13:21721904_21722404	chr13	21721904	21722404	501	*	Promoter	13	21722044	21722567	524	1	319186	ENSMUST00000224651.1	0	ENSMUSG00000114279	H2bc14	H2B clustered histone 14	1.5	1.5	1.5	1.5	1.5	1.5	1.48692	1.5	1.36926	1.49267	1.5	1.5	1.365	1.15262	0.84546	0.429165	0.345702	0.482155	0.448414	0.432989	0.351803	0.272626	0.404371	0.67316	0.438558	0.695472	0.879246	0.614568	0.303138	0.435065	0.352272	0.591003
chr7:114562433_114562933	chr7	114562433	114562933	501	*	Promoter	7	114549682	114562890	13209	2	244209	ENSMUST00000211506.1	0	ENSMUSG00000030670	Cyp2r1	cytochrome P450, family 2, subfamily r, polypeptide 1	1.5	1.5	1.5	1.5	1.5	1.5	0.918283	1.5	1.32179	1.13914	1.32977	1.34137	1.48073	1.26278	1.47482	1.14079	1.23411	1.5	1.36136	1.23158	1.08811	1.04853	0.731876	1.0392	0.903636	0.386667	0.577973	0.0531113	0.175447	0.0135581	0.00220877	0.223493
chr5:33721463_33721963	chr5	33721463	33721963	501	*	Promoter	5	33721674	33729837	8164	1	14184	ENSMUST00000201437.3	0	ENSMUSG00000054252	Fgfr3	fibroblast growth factor receptor 3	1.5	1.5	1.5	1.5	1.5	1.5	1.5	1.5	1.5	1.5	1.5	1.5	1.22242	1.18224	0.951867	0.851552	0.30465	-0.203335	-0.389953	-0.463497	0.00524373	0.185469	0.371739	0.572982	0.301029	1.01505	1.09188	1.40546	1.45601	1.5	1.5	1.22051
chr17:56303959_56304459	chr17	56303959	56304459	501	*	Promoter	17	56304313	56323486	19174	1	18140	ENSMUST00000113035.7	0	ENSMUSG00000001228	Uhrf1	ubiquitin-like, containing PHD and RING finger domains, 1	1.5	1.5	1.5	1.5	1.5	1.5	1.5	1.5	1.5	1.5	1.5	1.5	1.39976	0.977398	0.661272	0.392952	0.353131	0.217829	0.334471	0.141289	-0.272459	-0.115363	-0.173867	-0.375157	-0.534954	-0.11634	-0.180629	-0.489124	-0.850791	-0.90987	-0.53425	-0.156124
chr11:76449815_76450315	chr11	76449815	76450315	501	*	Intron (ENSMUST00000094012.10/109934, intron 15 of 21)	11	76423048	76437220	14173	2	109934	ENSMUST00000131059.1	-12595	ENSMUSG00000017631	Abr	active BCR-related gene	1.5	1.5	1.5	1.5	1.5	1.5	1.5	1.5	1.5	1.43095	1.06922	1.17641	0.954039	1.45727	1.33766	1.25736	1.43492	1.5	1.5	1.32316	1.322	1.4824	1.45526	1.1642	0.734239	0.734239	0.26442	0.0868512	0.116766	-0.0269474	-0.0269474	-0.199955
chr19:46308978_46309478	chr19	46308978	46309478	501	*	Exon (ENSMUST00000237330.1/18034, exon 13 of 22)	19	46306121	46306869	749	1	18034	ENSMUST00000235868.1	2857	ENSMUSG00000025225	Nfkb2	nuclear factor of kappa light polypeptide gene enhancer in B cells 2, p49/p100	1.5	1.5	1.5	1.5	1.5	1.5	1.5	1.5	1.15951	0.947544	0.924331	0.975023	0.848524	0.998014	0.859793	0.907308	0.372882	0.481641	0.996706	0.940846	0.859609	0.7229	0.570114	0.705318	0.707575	0.801519	0.574529	0.602345	0.614623	0.34146	-0.0711481	0.369766
chr19:41801801_41802301	chr19	41801801	41802301	501	*	Promoter	19	41766588	41802047	35460	2	71085	ENSMUST00000026150.14	0	ENSMUSG00000025154	Arhgap19	Rho GTPase activating protein 19	1.5	1.5	1.5	1.5	1.5	1.5	1.5	1.5	1.5	1.5	1.5	1.5	1.5	1.5	1.5	1.38783	1.5	1.01469	0.712542	0.054439	-0.0892405	-0.0150183	-0.338826	-0.459773	-0.753407	-0.368167	-0.176586	-0.49441	-0.016505	0.174832	0.502466	0.512332
chr2:25332344_25332844	chr2	25332344	25332844	501	*	Promoter	2	25332729	25352212	19484	1	227619	ENSMUST00000042390.4	0	ENSMUSG00000036646	Man1b1	mannosidase, alpha, class 1B, member 1	1.5	1.5	1.5	1.5	1.5	1.5	1.5	1.5	1.5	1.5	1.5	1.3698	1.03255	1.09716	1.12561	0.724331	0.46645	0.33356	0.155562	-0.0550517	0.249424	0.728697	0.842155	0.774549	0.833303	0.178133	-0.0251712	0.169186	0.130746	0.149257	0.731869	0.256667
chr12:8921759_8922259	chr12	8921759	8922259	501	*	Promoter	12	8921664	8938742	17079	1	17775	ENSMUST00000020909.3	95	ENSMUSG00000020585	Laptm4a	lysosomal-associated protein transmembrane 4A	1.5	1.5	1.5	1.5	1.5	1.5	1.01197	1.5	1.5	1.5	1.1353	1.31987	0.985083	1.14058	0.826988	0.591853	0.181834	0.247467	-0.320895	-0.344497	-0.303983	-0.710236	-0.687326	-0.756771	-0.711995	-0.799562	-0.4878	-0.333682	-0.0567199	-0.0539333	-0.411146	-0.52986
chr5:38039020_38039520	chr5	38039020	38039520	501	*	Promoter	5	38039233	38136817	97585	1	71116	ENSMUST00000031008.12	0	ENSMUSG00000029125	Stx18	syntaxin 18	1.5	1.5	1.5	1.5	1.5	1.5	1.5	1.5	1.5	1.5	1.2002	0.781868	0.580955	0.443946	-0.00706272	-0.493434	-0.582643	-0.607255	-0.448525	-0.552156	-0.251417	-0.177143	-0.286703	-0.488369	-0.597673	-0.606494	-0.812484	-0.570432	-0.616008	-0.841279	-0.505557	-0.728319
chr9:111271520_111272020	chr9	111271520	111272020	501	*	Promoter	9	111228228	111271546	43319	2	17350	ENSMUST00000135218.7	0	ENSMUSG00000032498	Mlh1	mutL homolog 1	1.5	1.5	1.5	1.5	1.5	1.5	1.5	1.5	1.5	1.5	0.978658	0.286989	0.491673	-0.0471196	0.319418	-0.114438	-0.328511	-0.961379	-1.12276	-0.995047	-1.36735	-1.3424	-1.26933	-1.5	-1.4531	-1.14335	-0.927725	-0.734905	-0.437236	-0.402013	-1.18392	-1.10667
chr4:135272741_135273241	chr4	135272741	135273241	501	*	Promoter	4	135213969	135272814	58846	2	29876	ENSMUST00000037099.8	0	ENSMUSG00000037242	Clic4	chloride intracellular channel 4 (mitochondrial)	1.5	1.5	1.5	1.5	1.5	1.5	1.5	1.5	1.5	1.5	1.5	1.5	0.992464	1.10743	0.591138	0.330863	-0.418216	-0.04558	-0.367702	-0.643106	-0.646904	-0.673751	-0.613326	-0.340074	-0.655768	-0.414512	-0.581082	-0.258835	-0.263578	-0.0271443	0.0184759	-0.228082
chr7:80339992_80340492	chr7	80339992	80340492	501	*	Promoter	7	80325295	80340219	14925	2	101869	ENSMUST00000032748.14	0	ENSMUSG00000030533	Unc45a	unc-45 myosin chaperone A	1.5	1.5	1.5	1.5	1.5	1.5	1.5	1.5	1.5	1.5	1.5	1.31678	1.02598	0.819522	0.719242	0.425551	0.153514	0.611124	0.497674	0.330754	0.0266639	-0.200746	0.523065	0.731975	0.291439	0.493071	0.304751	0.110735	-0.635552	-0.42609	-0.338095	-0.561005
chrX:112600426_112600926	chrX	112600426	112600926	501	*	Promoter	20	112600526	112626073	25548	1	245595	ENSMUST00000151972.6	0	ENSMUSG00000025529	Zfp711	zinc finger protein 711	1.5	1.5	1.5	1.5	1.5	1.5	1.5	1.5	1.5	1.5	1.5	1.5	1.5	1.5	1.02435	0.392179	0.641596	0.176063	0.385508	0.504623	0.23113	0.151705	-0.576566	-0.322551	-0.101797	0.347635	0.577136	0.579099	0.65164	0.691995	0.380617	0.390498
chr9:50603670_50604170	chr9	50603670	50604170	501	*	Promoter	9	50603910	50605320	1411	1	30057	ENSMUST00000044051.5	0	ENSMUSG00000039016	Timm8b	translocase of inner mitochondrial membrane 8B	1.5	1.5	1.5	1.5	1.5	1.5	1.5	1.5	1.5	1.5	1.5	1.17522	1.34383	1.47117	1.16305	0.923862	0.857181	0.969969	0.662819	0.341779	0.657816	0.762978	0.892367	0.580844	0.130483	0.0212092	-0.0499758	-0.312385	-0.227155	-0.389515	-0.715981	-1.14444
chr2:73892703_73893203	chr2	73892703	73893203	501	*	Promoter	2	73816509	73892639	76131	2	11909	ENSMUST00000112016.8	-64	ENSMUSG00000027104	Atf2	activating transcription factor 2	1.5	1.5	1.5	1.5	1.5	1.5	1.5	1.25322	0.928026	0.882424	0.505833	0.0802788	-0.0855269	0.109218	-0.780652	-0.887446	-0.846969	-1.5	-0.944957	-0.895794	-0.956178	-0.352085	-0.444281	-0.774362	-0.537086	0.318797	0.0820919	-0.46635	0.196831	-0.0333307	0.374663	0.334234
chr11:74724208_74724708	chr11	74724208	74724708	501	*	Promoter	11	74673949	74724335	50387	2	18472	ENSMUST00000126341.7	0	ENSMUSG00000020745	Pafah1b1	platelet-activating factor acetylhydrolase, isoform 1b, subunit 1	1.5	1.5	1.5	1.5	1.5	1.5	1.5	1.17416	0.813616	0.393224	0.347715	0.654276	0.789049	1.28608	1.06871	0.672305	0.795963	0.601209	0.938748	0.882707	1.01501	0.657468	0.252822	0.123442	-0.00803054	0.14478	0.0696718	-0.528363	-0.915072	-0.913396	-1.15426	-1.5
chr2:92006915_92007415	chr2	92006915	92007415	501	*	Intron (ENSMUST00000028663.4/26427, intron 1 of 11)	2	91982328	92024502	42175	2	26427	ENSMUST00000028663.4	17087	ENSMUSG00000027230	Creb3l1	cAMP responsive element binding protein 3-like 1	1.5	1.5	1.5	1.5	1.5	1.5	1.5	1.5	1.5	1.5	1.46005	1.11216	1.30238	0.992022	1.1454	1.1454	1.2581	1.11521	1.15822	1.38971	1.10363	1.14574	1.27178	0.994961	0.651945	0.0669198	0.470588	0.498496	0.465727	0.190586	-0.121034	-0.282275
chr1:134556772_134557272	chr1	134556772	134557272	501	*	Distal Intergenic	1	134560171	134635285	75115	1	75605	ENSMUST00000047714.13	-2899	ENSMUSG00000042207	Kdm5b	lysine (K)-specific demethylase 5B	1.5	1.5	1.5	1.5	1.5	1.5	1.5	1.5	1.45568	1.40203	0.871291	0.862786	0.997693	0.656957	0.909908	0.85567	0.65675	-0.0739604	-0.0820904	-0.0328505	-0.0995839	0.130891	-0.0659872	0.125273	-0.129183	-0.274094	-0.272769	-0.165755	0.117787	-0.0236778	-0.0427061	0.158582
chr4:43875222_43875722	chr4	43875222	43875722	501	*	Promoter	4	43875530	43944745	69216	1	53614	ENSMUST00000128463.7	0	ENSMUSG00000028476	Reck	reversion-inducing-cysteine-rich protein with kazal motifs	1.5	1.5	1.5	1.5	1.5	1.5	1.5	1.5	1.5	1.5	1.5	1.5	1.44143	1.1307	0.536293	0.157875	0.593506	0.106448	0.221484	0.154267	0.151756	0.00722663	-0.310971	-0.603358	-0.512609	-0.517691	-0.517075	-0.185893	-0.573089	-0.346987	-0.309311	-0.531979
chr3:32365486_32365986	chr3	32365486	32365986	501	*	Promoter	3	32334792	32365678	30887	2	22401	ENSMUST00000029199.10	0	ENSMUSG00000027663	Zmat3	zinc finger matrin type 3	1.5	1.5	1.5	1.5	1.5	1.5	1.5	1.5	0.992197	0.422008	0.363841	0.639888	0.481499	0.804661	0.716431	1.30203	1.10175	1.02218	1.04638	1.09396	1.3756	1.26475	0.428586	0.183768	0.0715493	0.0664653	-0.764953	-0.998478	-1.1389	-1.35066	-1.5	-1.5
chr8:25543420_25543920	chr8	25543420	25543920	501	*	Intron (ENSMUST00000155564.7/14182, intron 3 of 3)	8	25552678	25553560	883	2	102633315	ENSMUST00000140451.1	9640	ENSMUSG00000086134	Gm16159	predicted gene 16159	1.5	1.5	1.5	1.5	1.5	1.5	1.5	1.5	1.5	1.32356	0.952231	1.09402	1.24734	1.21502	1.07037	0.432413	0.598452	0.683595	0.828021	0.914705	0.914705	0.882299	0.337172	0.499653	0.320321	0.778324	0.863569	0.838363	0.341171	0.318683	-0.0216215	0.0707159
chr6:124931196_124931696	chr6	124931196	124931696	501	*	Promoter	6	124931386	124937238	5853	1	30853	ENSMUST00000204177.2	0	ENSMUSG00000030120	Mlf2	myeloid leukemia factor 2	1.5	1.5	1.5	1.5	1.5	1.5	1.5	1.5	1.5	1.5	1.41727	1.07176	0.709123	0.66873	0.645114	-0.0827184	-0.0341113	0.51532	0.39536	0.627302	0.483023	0.492558	0.530053	0.487295	0.466157	-0.119999	-0.119999	0.0762706	-0.35047	-0.0278361	-0.513479	-0.503572
chr1:3671580_3672080	chr1	3671580	3672080	501	*	Promoter	1	3214482	3671498	457017	2	497097	ENSMUST00000070533.4	-82	ENSMUSG00000051951	Xkr4	X-linked Kx blood group related 4	1.5	1.5	1.5	1.5	1.5	1.5	1.5	1.5	1.5	1.5	1.5	1.5	1.5	1.47713	1.4366	1.5	1.43179	0.872655	0.564535	0.175247	0.43195	-0.333309	-0.46124	-0.277672	-0.241781	-0.283833	-0.439595	-0.196588	-0.106885	-0.504721	-0.684561	-1.16671
chr1:15805368_15805868	chr1	15805368	15805868	501	*	Promoter	1	15805646	15844052	38407	1	21749	ENSMUST00000188371.6	0	ENSMUSG00000025925	Terf1	telomeric repeat binding factor 1	1.5	1.5	1.5	1.5	1.5	1.5	1.03383	1.14805	0.849865	1.20957	1.5	1.39629	1.12074	0.817681	0.818114	0.826696	0.347494	0.624981	0.380817	0.612937	0.426318	0.468886	-0.211255	-0.0938279	0.110361	-0.171975	0.0475173	0.0961472	0.219264	0.352065	0.465613	0.545482
chr5:149635685_149636185	chr5	149635685	149636185	501	*	Promoter	5	149614287	149636171	21885	2	15505	ENSMUST00000201452.3	0	ENSMUSG00000029657	Hsph1	heat shock 105kDa/110kDa protein 1	1.5	1.5	1.5	1.5	1.5	1.5	1.5	1.5	1.5	1.5	1.5	1.5	1.5	1.5	1.03282	0.551003	0.913188	0.587442	0.72503	0.496386	0.424395	0.22013	-0.175047	-0.247092	-0.579224	-0.622557	-0.850931	-0.748609	-0.857702	-1.33553	-1.5	-1.5
chr13:63566117_63566617	chr13	63566117	63566617	501	*	Promoter	13	63508328	63565735	57408	2	19206	ENSMUST00000021921.10	-382	ENSMUSG00000021466	Ptch1	patched 1	1.5	1.5	1.5	1.5	1.5	1.5	1.5	1.5	1.5	1.5	0.928945	0.887725	0.554305	0.198243	0.320395	0.11722	-0.266259	-0.0986424	-0.227731	-0.219207	-0.135255	0.111261	0.393223	0.321149	0.658534	0.138008	-0.0266977	-0.27843	-0.666401	-0.575906	-0.838452	-1.01259
chr5:34636903_34637403	chr5	34636903	34637403	501	*	Promoter	5	34633642	34637189	3548	2	68294	ENSMUST00000001109.10	0	ENSMUSG00000001082	Mfsd10	major facilitator superfamily domain containing 10	1.5	1.5	1.5	1.5	1.5	1.5	1.5	1.5	1.5	1.5	1.43123	1.26209	0.841161	0.614793	0.469878	0.000555634	-0.432769	-0.809849	-1.02992	-0.943079	-0.341572	-0.266929	-0.229378	0.0201007	-0.186519	0.17774	0.258909	0.297967	0.625423	0.53542	0.794496	0.74624
chr3:36552371_36552871	chr3	36552371	36552871	501	*	Promoter	3	36552606	36563271	10666	1	50911	ENSMUST00000155866.7	0	ENSMUSG00000027714	Exosc9	exosome component 9	1.5	1.5	1.5	1.5	1.5	1.5	1.5	1.43248	1.5	1.5	1.31509	1.14587	0.601712	-0.128006	-0.576063	-0.656945	-0.608243	-0.622241	-0.638618	-0.589232	-0.592764	-0.58321	-0.314659	-0.393435	-0.117595	-0.439498	-0.580325	-0.685943	-0.655812	-0.293823	-0.583538	-0.84485
chr13:21530874_21531374	chr13	21530874	21531374	501	*	Promoter	13	21513222	21531120	17899	2	93681	ENSMUST00000045228.11	0	ENSMUSG00000063894	Zkscan8	zinc finger with KRAB and SCAN domains 8	1.5	1.5	1.5	1.5	1.5	1.5	1.5	1.40996	1.15245	0.739338	1.10544	0.640818	0.0768647	-0.344379	-0.455818	-0.527562	-0.623569	-0.574532	-0.429757	-0.469455	-0.627876	-0.832394	-0.532754	-0.544823	-0.314135	-0.000787452	0.156962	0.303651	0.475432	0.566002	0.473264	0.852564
chr5:31290906_31291406	chr5	31290906	31291406	501	*	Promoter	5	31253277	31291107	37831	2	67661	ENSMUST00000041565.10	0	ENSMUSG00000038564	Ift172	intraflagellar transport 172	1.5	1.5	1.5	1.5	1.5	1.5	1.5	0.59212	0.873274	1.10317	1.10599	1.24812	0.477959	-0.327837	-0.646323	-1.5	-1.39489	-0.697706	-0.485414	-1.13193	-1.18914	-1.28672	-1.17676	-1.25178	-0.9129	-0.986557	-0.150655	-0.402303	-0.477806	0.234166	0.571764	-0.167596
chr9:108560190_108560690	chr9	108560190	108560690	501	*	Promoter	9	108560286	108565584	5299	1	23918	ENSMUST00000081111.13	0	ENSMUSG00000062867	Impdh2	inosine monophosphate dehydrogenase 2	1.5	1.5	1.5	1.5	1.5	1.5	1.5	1.5	1.5	1.5	1.5	1.5	1.5	1.14307	0.744633	0.913149	0.772056	0.16477	0.254344	0.0787367	-0.230954	-0.0597277	-0.354792	0.163888	0.0272506	0.0996192	0.212873	0.290052	0.461868	0.0315634	0.145285	0.226599
chr7:127042210_127042710	chr7	127042210	127042710	501	*	Promoter	7	127027731	127042471	14741	2	110033	ENSMUST00000032915.7	0	ENSMUSG00000030677	Kif22	kinesin family member 22	1.5	1.5	1.5	1.5	1.5	1.5	1.5	1.5	1.5	1.5	1.5	1.5	1.5	1.28576	1.19728	0.817635	0.670092	0.292636	-0.0658841	-0.227442	0.000285269	0.0582331	-0.207324	0.122939	0.353718	0.741527	0.822777	0.672043	0.702191	0.863485	0.77071	0.853484
chr4:126753270_126753770	chr4	126753270	126753770	501	*	Promoter	4	126753544	126791894	38351	1	100317	ENSMUST00000148935.7	0	ENSMUSG00000028830	AU040320	expressed sequence AU040320	1.5	1.5	1.5	1.5	1.5	1.5	1.5	1.5	1.5	1.5	1.5	1.5	1.35351	0.972743	0.867266	0.941694	1.22221	0.914365	0.437889	0.308723	0.196959	0.315111	0.493679	0.351102	0.353381	0.565571	0.420329	0.299914	0.460462	0.495938	-0.0299956	0.341957
chr7:96951277_96951777	chr7	96951277	96951777	501	*	Promoter	7	96951505	97064758	113254	1	244141	ENSMUST00000044466.11	0	ENSMUSG00000018995	Nars2	asparaginyl-tRNA synthetase 2 (mitochondrial)(putative)	1.5	1.5	1.5	1.5	1.5	1.5	1.5	1.5	1.5	1.5	0.859777	0.649678	0.534699	0.650606	0.56462	0.268839	0.54786	0.633397	0.490278	0.59591	0.659338	0.561544	-0.102141	-0.0714139	-0.34519	-0.419009	-0.301436	-0.431852	-0.146807	-0.272349	-0.407673	-0.60605
chr5:149052883_149053383	chr5	149052883	149053383	501	*	Promoter	5	149046702	149053040	6339	2	15289	ENSMUST00000085546.12	0	ENSMUSG00000066551	Hmgb1	high mobility group box 1	1.5	1.5	1.5	1.5	1.5	1.5	1.5	1.5	1.5	1.5	0.906741	0.562357	0.307641	-0.500229	-1.20797	-1.5	-1.47022	-0.867631	-1.05479	-0.821761	-0.490881	-0.570894	-0.184912	-0.424783	-0.250777	-0.469264	0.00677525	-0.123691	-0.103003	-0.674937	-0.690585	-0.86794
chr9:53247868_53248368	chr9	53247868	53248368	501	*	Promoter	9	53098635	53248053	149419	2	77591	ENSMUST00000065630.7	0	ENSMUSG00000053289	Ddx10	DEAD (Asp-Glu-Ala-Asp) box polypeptide 10	1.5	1.5	1.5	1.5	1.5	1.5	1.12134	1.1411	1.5	1.42979	1.13712	0.571455	0.964593	0.660313	-0.0559445	-0.470156	-0.314875	0.2372	-0.247858	-0.816854	-0.821418	-0.683908	-0.6692	-0.476827	-0.135734	-0.0767669	0.286821	-0.0783092	0.0759061	0.151778	0.695929	0.348913
chr6:85431693_85432193	chr6	85431693	85432193	501	*	Promoter	6	85431989	85446435	14447	1	232187	ENSMUST00000045693.7	0	ENSMUSG00000033706	Smyd5	SET and MYND domain containing 5	1.5	1.5	1.5	1.5	1.5	1.5	1.5	1.5	1.5	1.5	1.5	1.5	0.891072	1.06323	0.951425	0.727844	0.57988	0.237745	0.0944767	0.181652	0.256369	-0.235197	-0.562094	-0.562094	-0.704892	-0.306124	-0.0316012	0.36255	0.633876	0.303853	0.292379	0.448125
chr12:101958040_101958540	chr12	101958040	101958540	501	*	Promoter	12	101918901	101958246	39346	2	110616	ENSMUST00000021606.11	0	ENSMUSG00000021189	Atxn3	ataxin 3	1.5	1.5	1.5	1.5	1.5	1.5	1.5	1.5	1.5	1.5	1.5	1.5	1.5	1.3977	1.37396	1.16996	1.12359	0.718932	0.28782	0.521004	0.288925	0.188462	-0.287462	-0.417794	-0.287176	-0.633139	-0.632256	-0.434239	-0.799786	-0.9037	-1.39194	-1.38641
chrX:52987842_52988342	chrX	52987842	52988342	501	*	Promoter	20	52988137	53021659	33523	1	15452	ENSMUST00000026723.8	0	ENSMUSG00000025630	Hprt	hypoxanthine guanine phosphoribosyl transferase	1.5	1.5	1.5	1.5	1.5	1.5	1.5	1.5	1.5	1.5	0.918602	0.653797	0.543117	0.295622	-0.0239917	-0.095991	0.201001	0.471533	0.616822	0.369352	0.836134	0.641374	0.164391	-0.129866	0.434479	0.360561	0.661748	0.618242	0.585224	1.06071	0.817998	0.274623
chr11:53300249_53300749	chr11	53300249	53300749	501	*	Promoter	11	53259814	53300457	40644	2	15525	ENSMUST00000020630.7	0	ENSMUSG00000020361	Hspa4	heat shock protein 4	1.5	1.5	1.5	1.5	1.5	1.5	1.5	1.5	1.5	1.5	1.5	1.41279	1.5	1.5	1.5	1.5	1.13804	0.256621	0.327675	0.756738	0.588247	0.12647	-0.0760246	-0.639266	-0.926639	-1.39227	-1.5	-1.5	-1.39634	-1.40919	-1.06029	-1.04109
chr14:119137498_119137998	chr14	119137498	119137998	501	*	Promoter	14	119138341	119869815	731475	1	50787	ENSMUST00000065904.4	-343	ENSMUSG00000053465	Hs6st3	heparan sulfate 6-O-sulfotransferase 3	1.5	1.5	1.5	1.5	1.5	1.5	1.5	1.5	1.5	1.5	1.5	1.5	1.5	1.5	1.48697	1.43235	1.3892	0.763079	0.117637	0.126202	0.253384	0.207034	0.244751	-0.00162035	-0.0498934	0.264658	0.116031	-0.106281	0.0174727	0.458192	0.194418	-0.14647
chr7:120102087_120102587	chr7	120102087	120102587	501	*	Promoter	7	120102353	120120986	18634	1	233806	ENSMUST00000033210.12	0	ENSMUSG00000030917	Tmem159	transmembrane protein 159	1.5	1.5	1.5	1.5	1.5	1.5	1.5	1.5	1.5	1.19447	0.82445	0.751806	1.0111	0.197492	-0.139927	-0.424732	-0.302685	-0.327533	-0.761737	-0.599693	-0.520385	-0.312097	-0.624957	-0.946858	-0.607857	-0.154475	-0.0729355	0.487979	0.0981484	0.0981484	-0.319135	-0.481667
chr15:83056449_83056949	chr15	83056449	83056949	501	*	Distal Intergenic	15	82992973	83033306	40334	2	74039	ENSMUST00000231165.1	-23143	ENSMUSG00000058099	Nfam1	Nfat activating molecule with ITAM motif 1	1.5	1.5	1.5	1.5	1.5	1.5	1.5	1.5	1.06997	1.1423	0.866573	0.825154	0.846839	0.114096	-0.118952	-0.851229	-0.850088	-0.349702	-0.106737	-0.106737	-0.650591	-0.845438	-0.754212	-1.2952	-0.956183	-0.71267	-0.305752	-0.540796	-0.598062	-0.596372	-0.596372	-0.415856
chr17:68003885_68004385	chr17	68003885	68004385	501	*	Promoter	17	67842713	68004120	161408	2	268970	ENSMUST00000024840.11	0	ENSMUSG00000024043	Arhgap28	Rho GTPase activating protein 28	1.5	1.5	1.5	1.5	1.5	1.5	1.5	1.5	1.5	1.5	1.5	1.12156	1.4973	1.5	1.5	1.01289	0.768277	0.473991	0.330563	0.0828922	0.140473	-0.0233414	0.224181	-0.353109	-0.807604	-0.958505	-0.350905	-0.618855	-0.621855	-0.654838	-1.07229	-1.18192
chr1:181144031_181144531	chr1	181144031	181144531	501	*	Promoter	1	181087138	181144204	57067	2	67459	ENSMUST00000027797.8	0	ENSMUSG00000026516	Nvl	nuclear VCP-like	1.5	1.5	1.5	1.5	1.5	1.5	1.5	1.5	1.5	1.5	1.5	1.27047	1.20557	1.15137	1.19472	0.986942	0.946635	0.51969	0.703836	0.440132	0.507122	0.884552	0.983726	1.16832	1.03107	0.667741	0.605636	0.167376	0.00362485	0.0064412	0.120675	0.390025
chr15:77970563_77971063	chr15	77970563	77971063	501	*	Promoter	15	77958998	77970813	11816	2	55944	ENSMUST00000100484.5	0	ENSMUSG00000016554	Eif3d	eukaryotic translation initiation factor 3, subunit D	1.5	1.5	1.5	1.5	1.5	1.5	1.5	1.5	1.42082	1.3027	1.5	1.5	1.5	1.5	1.5	1.10349	1.5	1.22993	1.18818	1.27119	1.33167	1.04372	0.865442	0.58613	0.0417243	0.00036017	0.144559	0.341598	0.325125	-0.00144402	-0.558705	-0.479553
chr10:80807187_80807687	chr10	80807187	80807687	501	*	Exon (ENSMUST00000036016.5/11705, exon 5 of 5)	10	80805243	80807648	2406	1	11705	ENSMUST00000036016.5	1944	ENSMUSG00000035262	Amh	anti-Mullerian hormone	1.5	1.5	1.5	1.5	1.5	1.5	1.5	1.5	1.5	1.5	1.47424	0.818105	0.552092	0.420613	0.253119	0.547855	0.23284	0.0252124	-0.17573	0.00538125	0.161361	-0.122699	0.245426	-0.114969	0.0459303	0.119369	-0.423142	-0.281817	-0.489477	0.219343	0.0382319	-0.201094
chr13:55692782_55693282	chr13	55692782	55693282	501	*	Promoter	13	55693124	55703500	10377	1	78521	ENSMUST00000057844.9	0	ENSMUSG00000045767	B230219D22Rik	RIKEN cDNA B230219D22 gene	1.5	1.5	1.5	1.5	1.5	1.5	1.5	1.5	1.5	1.23572	0.861228	0.753669	0.269497	-0.154311	0.17412	-0.111289	-0.154537	-0.765392	-0.405045	-0.65314	-0.335582	0.0938681	0.32497	0.312828	0.803728	1.25203	1.5	1.19838	1.37121	1.13658	1.05011	0.881425
chr1:191575394_191575894	chr1	191575394	191575894	501	*	Promoter	1	191537356	191575521	38166	2	76843	ENSMUST00000195650.5	0	ENSMUSG00000037474	Dtl	denticleless E3 ubiquitin protein ligase	1.5	1.5	1.5	1.5	1.5	1.5	1.5	1.5	1.27115	0.969108	0.377699	0.0366278	-0.0283931	-0.00273354	0.139356	-0.540582	-0.469019	-0.719897	-0.820466	-0.800848	-0.572828	-0.48808	-0.256845	-0.351217	-0.00813083	-0.430771	0.18344	0.127505	0.251794	-0.0240324	0.735803	0.643654
chr6:86849212_86849712	chr6	86849212	86849712	501	*	Promoter	6	86849517	87003223	153707	1	269774	ENSMUST00000089519.12	0	ENSMUSG00000057230	Aak1	AP2 associated kinase 1	1.5	1.5	1.5	1.5	1.5	1.5	1.5	1.5	1.5	1.5	1.5	1.5	1.5	1.13676	0.544489	0.259311	0.464569	0.224017	0.380772	-0.0299549	-0.368157	-0.34291	-0.389688	-0.213157	0.352949	0.0844931	-0.0446467	0.454024	0.297054	0.0195409	0.0080276	-0.143777
chr13:3610945_3611445	chr13	3610945	3611445	501	*	Promoter	13	3566035	3611108	45074	2	105203	ENSMUST00000096069.4	0	ENSMUSG00000033799	Tasor2	transcription activation suppressor family member 2	1.5	1.5	1.5	1.5	1.5	1.5	1.03843	1.13005	0.599526	0.0878156	0.0695656	0.661874	0.374973	0.0834074	-0.085148	0.0845049	0.308461	0.594569	0.431231	0.166937	0.563038	0.619013	0.642218	0.349089	0.186981	0.112812	-0.00571074	0.0174308	0.178759	-0.0493449	0.185116	-0.338635
chr2:167537773_167538273	chr2	167537773	167538273	501	*	Promoter	2	167538195	167542814	4620	1	20613	ENSMUST00000052631.7	0	ENSMUSG00000042821	Snai1	snail family zinc finger 1	1.5	1.5	1.5	1.5	1.5	1.5	1.5	1.5	1.5	1.5	1.5	0.834152	0.555998	0.0455522	-0.0875472	-0.647263	-0.805299	-0.993575	-1.37027	-1.24961	-1.10144	-0.734476	-0.333722	-0.215187	0.0173682	0.261839	0.697261	0.667367	0.350917	-0.164236	-0.0496179	-0.191566
chr1:90743851_90744351	chr1	90743851	90744351	501	*	Distal Intergenic	1	90767389	90773215	5827	2	12835	ENSMUST00000150769.1	28864	ENSMUSG00000048126	Col6a3	collagen, type VI, alpha 3	1.5	1.5	1.5	1.5	1.5	1.5	1.5	1.5	1.5	1.5	1.5	1.5	1.31497	1.06632	0.832283	0.546261	0.547406	0.819203	0.819203	0.608334	0.68798	0.575937	0.365437	-0.0590238	0.0153994	0.259942	0.341829	0.105792	-0.166006	0.0712804	-0.193651	-0.268922
chr15:75909380_75909880	chr15	75909380	75909880	501	*	Promoter	15	75909735	75914535	4801	1	105734	ENSMUST00000192937.1	0	ENSMUSG00000103906	Tigd5	tigger transposable element derived 5	1.5	1.5	1.5	1.5	1.5	1.5	1.5	1.5	1.27328	1.37333	0.77324	0.426684	0.455182	0.744738	0.638542	0.322782	0.0138725	0.43539	0.78024	1.27124	1.26738	1.3686	1.1202	0.775916	0.424152	0.637787	0.849613	0.838811	0.711227	0.87601	0.560346	0.578403
chr19:7483017_7483517	chr19	7483017	7483517	501	*	Promoter	19	7425901	7483202	57302	2	20168	ENSMUST00000088169.6	0	ENSMUSG00000024758	Rtn3	reticulon 3	1.5	1.5	1.5	1.5	1.5	1.5	1.43437	0.788538	0.786865	0.562467	0.592891	-0.0238294	0.160667	-0.14562	-0.591286	-0.362319	-0.82735	-0.964931	-0.660563	-0.792565	-0.79613	-0.512815	-0.056524	-0.649	-0.759939	-0.686216	-0.754842	-0.214975	-0.194148	-0.358807	-0.37035	-0.487467
chr9:37489701_37490201	chr9	37489701	37490201	501	*	Promoter	9	37489735	37513860	24126	1	235184	ENSMUST00000209769.1	0	ENSMUSG00000042138	Msantd2	Myb/SANT-like DNA-binding domain containing 2	1.5	1.5	1.5	1.5	1.5	1.5	0.905983	1.46827	1.42058	1.5	1.42808	1.00947	0.866075	1.28848	1.5	1.3525	1.35365	1.5	1.5	1.5	1.3594	1.30031	1.29406	1.02857	0.680722	-0.0867173	-0.0863869	0.167585	0.301862	0.259863	-0.0846788	0.229991
chr1:119033711_119034211	chr1	119033711	119034211	501	*	Intron (ENSMUST00000062483.14/14633, intron 1 of 13)	1	118848460	119053339	204880	2	14633	ENSMUST00000159839.7	19128	ENSMUSG00000048402	Gli2	GLI-Kruppel family member GLI2	1.5	1.5	1.5	1.5	1.5	1.5	1.5	1.24766	1.02581	1.20328	1.39759	0.948689	0.39821	0.268423	-0.0715213	0.186433	0.188042	0.396949	0.119836	0.354929	0.434831	0.212297	0.435894	0.769814	1.11135	1.46604	1.5	1.5	1.3315	1.5	1.35955	1.1958
chr2:156312327_156312827	chr2	156312327	156312827	501	*	Promoter	2	156311846	156312747	902	2	19018	ENSMUST00000079125.7	0	ENSMUSG00000046229	Scand1	SCAN domain-containing 1	1.5	1.5	1.5	1.5	1.5	1.5	1.5	1.5	1.5	1.30291	1.08776	1.13942	1.21758	0.773741	0.585821	0.745194	0.397394	0.256259	-0.111709	-0.0634551	-0.611473	-0.433816	-0.842548	-1.22324	-0.825266	-0.523189	-0.258021	-0.837641	-1.16279	-0.668405	-0.374083	-0.374083
chr10:13090500_13091000	chr10	13090500	13091000	501	*	Promoter	10	13090691	13124860	34170	1	22634	ENSMUST00000123135.7	0	ENSMUSG00000019817	Plagl1	pleiomorphic adenoma gene-like 1	1.5	1.5	1.5	1.5	1.5	1.5	1.5	1.5	1.44658	1.32767	1.13932	0.639443	0.977651	1.24102	1.15422	1.02569	0.673927	0.81634	0.658956	0.583989	0.370428	0.395801	0.07297	-0.413709	-0.524908	-1.0563	-1.30026	-1.34291	-1.24589	-1.28795	-1.29438	-1.5
chr4:126096396_126096896	chr4	126096396	126096896	501	*	Promoter	4	126096623	126098584	1962	1	116748	ENSMUST00000055575.7	0	ENSMUSG00000050188	Lsm10	U7 snRNP-specific Sm-like protein LSM10	1.5	1.5	1.5	1.5	1.5	1.5	1.5	1.5	1.5	1.5	1.42952	1.23387	1.49525	0.842779	0.595018	-0.230641	0.136354	0.314952	-0.189236	-0.685319	-0.805933	-1.23549	-1.17402	-1.13406	-0.674437	-0.397263	-0.193854	0.409321	0.113656	0.830818	1.21374	0.636713
chr14:61556209_61556709	chr14	61556209	61556709	501	*	Promoter	14	61534305	61556758	22454	2	66674	ENSMUST00000100496.4	49	ENSMUSG00000021930	Spryd7	SPRY domain containing 7	1.5	1.5	1.5	1.5	1.5	1.5	1.5	1.5	1.5	1.5	1.5	1.5	1.5	1.2146	0.540104	0.280905	0.282917	-0.047221	0.385753	0.672418	0.526069	0.709878	0.386877	0.161884	0.337563	0.332404	0.465685	0.406052	0.0883051	-0.411272	-0.224293	-0.293435
chr1:59119865_59120365	chr1	59119865	59120365	501	*	Promoter	1	59100590	59120094	19505	2	381259	ENSMUST00000094917.9	0	ENSMUSG00000038079	Tmem237	transmembrane protein 237	1.5	1.5	1.5	1.5	1.5	1.5	1.5	1.5	1.5	1.5	1.1128	0.314108	-0.084494	-0.0356466	0.308503	-0.0944221	-0.0920545	-0.403038	-0.547598	-0.336343	-0.482701	-0.457314	-0.195982	0.0423356	-0.0110959	-0.349558	0.106021	-0.290994	-0.650065	-1.2213	-1.5	-1.21228
chr17:88066052_88066552	chr17	88066052	88066552	501	*	Promoter	17	87990859	88065291	74433	2	225055	ENSMUST00000005504.14	-761	ENSMUSG00000005371	Fbxo11	F-box protein 11	1.5	1.5	1.5	1.5	1.5	1.5	1.5	1.04015	1.12312	1.0971	1.12345	0.862048	0.77682	0.825668	0.366562	0.193449	0.194598	0.11063	0.154343	-0.141025	-0.354716	-0.44489	-0.518991	-0.84357	-0.954836	-1.42097	-1.28768	-1.14206	-1.23663	-1.5	-1.5	-1.5
chr1:111864732_111865232	chr1	111864732	111865232	501	*	Promoter	1	111858702	111864768	6067	2	319901	ENSMUST00000186365.1	0	ENSMUSG00000038702	Dsel	dermatan sulfate epimerase-like	1.5	1.5	1.5	1.5	1.5	1.5	1.5	1.5	1.5	1.5	1.13082	0.865371	0.680013	0.605582	0.0794013	-0.5729	-0.570887	-0.504046	-0.219281	-0.485009	-0.614688	-0.182534	-0.361395	0.038571	-0.237378	-0.103697	0.508777	0.845024	0.727911	0.941016	1.05613	1.1371
chr16:10447125_10447625	chr16	10447125	10447625	501	*	Promoter	16	10420557	10447362	26806	2	383103	ENSMUST00000051118.6	0	ENSMUSG00000050908	Tvp23a	trans-golgi network vesicle protein 23A	1.5	1.5	1.5	1.5	1.5	1.5	1.5	1.5	1.5	1.5	1.43496	1.06909	0.517688	0.073209	0.0889327	0.347318	0.234446	0.507568	-0.00503571	0.34058	0.081091	0.123928	0.283204	0.203381	0.232107	0.226944	0.0599314	-0.0632336	-0.336355	0.290363	-0.0552524	-0.0552524
chr17:34587054_34587554	chr17	34587054	34587554	501	*	Promoter	17	34587041	34587818	778	1	18132	ENSMUST00000156724.1	13	ENSMUSG00000015468	Notch4	notch 4	1.5	1.5	1.5	1.5	1.5	1.5	1.5	1.5	1.32981	1.5	1.13154	1.32893	0.92996	0.394094	0.462171	0.145059	-0.151277	-0.119564	-0.771041	-0.337899	-0.551784	-0.508944	-0.990526	-0.676735	-0.514588	-0.929165	-1.08724	-1.05885	-1.16208	-0.717238	-0.799676	-0.714236
chr2:127584442_127584942	chr2	127584442	127584942	501	*	Promoter	2	127575533	127584669	9137	2	72180	ENSMUST00000110368.8	0	ENSMUSG00000034800	Zfp661	zinc finger protein 661	1.5	1.5	1.5	1.5	1.5	1.5	1.5	1.5	1.5	1.5	1.26347	0.90952	0.421857	0.024436	0.115464	-0.0578262	0.213452	-0.401807	-0.535521	-0.322912	-0.050157	-0.5777	-0.449468	-0.654964	-0.676428	-0.545052	-0.613951	-0.742173	-0.775512	-1.29335	-1.37579	-1.49338
chr19:11818581_11819081	chr19	11818581	11819081	501	*	Promoter	19	11775118	11818811	43694	2	20908	ENSMUST00000075304.13	0	ENSMUSG00000041488	Stx3	syntaxin 3	1.5	1.5	1.5	1.5	1.5	1.5	1.5	1.5	1.5	1.44337	0.688662	0.99878	0.99878	0.748763	0.380342	0.659893	0.342261	0.342261	0.495233	0.0113391	0.102219	0.266032	-0.0642981	-0.0642981	0.0818924	-0.16916	-0.319258	-0.442499	-0.442499	-0.786093	-0.88011	-0.97099
chr14:45657960_45658460	chr14	45657960	45658460	501	*	Promoter	14	45657961	45658053	93	2	100628600	ENSMUST00000175426.1	0	ENSMUSG00000093167	Mir5131	microRNA 5131	1.5	1.5	1.5	1.5	1.5	1.5	1.5	1.5	1.5	1.5	1.5	1.5	1.5	1.10666	1.38274	1.13907	0.698871	0.224597	0.469956	-0.190276	-0.0412573	-0.757264	-0.961818	-0.938155	-0.762186	-1.16043	-1.5	-1.06166	-0.987753	-1.20746	-1.39009	-1.5
chr17:47174608_47175108	chr17	47174608	47175108	501	*	Intron (ENSMUST00000188947.6/224829, intron 2 of 11)	17	47141216	47318790	177575	1	224829	ENSMUST00000191153.6	33392	ENSMUSG00000064043	Trerf1	transcriptional regulating factor 1	1.5	1.5	1.5	1.5	1.5	1.5	1.5	1.5	1.5	1.5	1.45673	1.5	1.5	1.5	1.31702	1.26183	1.5	1.32938	1.24988	0.756524	1.48814	1.28068	1.18673	1.2628	0.83857	0.666634	0.434689	0.0909452	-0.0518463	-0.094026	-0.0261388	-0.264936
chr5:86065448_86065948	chr5	86065448	86065948	501	*	Promoter	5	86012024	86065583	53560	2	12617	ENSMUST00000031170.9	0	ENSMUSG00000029253	Cenpc1	centromere protein C1	1.5	1.5	1.5	1.5	1.5	1.5	1.5	1.5	1.5	1.5	1.25893	1.26334	1.01303	0.793064	0.640218	0.352681	0.19356	0.475586	0.146961	0.0785409	0.0187824	0.0284812	-0.27095	-0.760606	-0.671492	-0.327741	-0.457949	-0.488049	-0.199358	-0.284939	-0.246589	-0.345004
chr12:110591369_110591869	chr12	110591369	110591869	501	*	Promoter	12	110590512	110592700	2189	1	319786	ENSMUST00000221143.1	857	NA	B930059L03Rik	RIKEN cDNA B930059L03 gene	1.5	1.5	1.5	1.5	1.5	1.5	1.5	1.5	1.5	1.5	1.5	1.5	1.19474	1.26073	0.496162	0.73775	0.461308	0.163859	-0.21995	-0.450958	-0.656334	-0.897181	-0.493615	-0.751648	-1.04461	-0.932901	-1.22574	-1.414	-1.15001	-1.11408	-0.582322	0.0810023
chr5:113772489_113772989	chr5	113772489	113772989	501	*	Promoter	5	113742446	113772510	30065	2	53890	ENSMUST00000019118.7	0	ENSMUSG00000018974	Sart3	squamous cell carcinoma antigen recognized by T cells 3	1.5	1.5	1.5	1.5	1.5	1.5	1.5	1.5	1.5	1.5	1.5	1.31512	0.946052	0.806187	0.538293	0.364688	0.465784	0.656633	0.937765	0.804997	0.435291	0.599331	0.90352	0.747505	0.575653	0.649805	0.429125	0.58056	-0.0296035	-0.310736	-0.657042	-0.953975
chr5:122372080_122372580	chr5	122372080	122372580	501	*	Promoter	5	122372451	122382902	10452	1	68080	ENSMUST00000031420.10	0	ENSMUSG00000029464	Gpn3	GPN-loop GTPase 3	1.5	1.5	1.5	1.5	1.5	1.5	1.5	1.5	1.5	1.5	1.5	1.5	1.5	1.38914	1.18948	0.625806	0.361327	0.219699	0.30211	-0.075959	-0.348038	-0.758402	-0.847444	-0.938659	-0.915404	-1.11386	-0.730707	-0.360962	-0.269745	0.0639895	0.677975	0.636739
chr5:35525383_35525883	chr5	35525383	35525883	501	*	Promoter	5	35502218	35525698	23481	2	242939	ENSMUST00000038676.6	0	ENSMUSG00000036596	Cpz	carboxypeptidase Z	1.5	1.5	1.5	1.5	1.5	1.5	0.975262	1.19738	1.02303	0.958016	1.15308	1.2458	1.5	1.5	1.5	1.5	1.5	1.5	1.5	1.41875	1.00687	0.648222	0.243338	0.532842	0.108169	0.354422	0.218065	0.57543	0.542021	0.466763	-0.0963063	0.249473
chr1:58445300_58445800	chr1	58445300	58445800	501	*	Promoter	1	58445628	58450507	4880	1	65102	ENSMUST00000129759.1	0	ENSMUSG00000026036	Nif3l1	Ngg1 interacting factor 3-like 1 (S. pombe)	1.5	1.5	1.5	1.5	1.5	1.5	1.24731	1.43824	1.40002	0.743369	0.272289	-0.0792886	-0.2652	-0.298091	-0.907935	-0.424353	-0.923418	-1.01019	-0.856969	-1.03525	-0.893514	-0.349181	-0.189274	-0.514857	-0.629093	-0.156104	-0.275625	-0.260238	-0.318156	0.0494759	0.0336277	0.0473842
chr2:84774661_84775161	chr2	84774661	84775161	501	*	Promoter	2	84773131	84775128	1998	2	12258	ENSMUST00000131456.1	0	ENSMUSG00000023224	Serping1	serine (or cysteine) peptidase inhibitor, clade G, member 1	1.5	1.5	1.5	1.5	1.5	1.5	1.5	1.5	1.5	1.5	1.42423	1.5	1.5	1.5	1.5	1.05929	0.961801	0.422778	0.231838	0.231838	0.228907	0.468916	0.465205	0.786658	0.962901	0.63597	0.813993	0.73606	0.766662	0.766662	0.943136	0.46354
chr5:138263787_138264287	chr5	138263787	138264287	501	*	Promoter	5	138259656	138263994	4339	2	231807	ENSMUST00000048421.13	0	ENSMUSG00000036948	Map11	microtubule associated protein 11	1.5	1.5	1.5	1.5	1.5	1.5	1.5	1.5	1.5	1.5	1.5	1.20805	0.57525	0.324761	0.0643876	0.111591	0.235064	-0.178579	-0.112608	0.123467	-0.0909377	0.0474145	0.663245	0.884867	1.34616	0.877648	0.878276	0.893667	1.00667	1.20223	0.884446	0.731282
chr12:83520217_83520717	chr12	83520217	83520717	501	*	Promoter	12	83520466	83541915	21450	1	73828	ENSMUST00000021645.8	0	ENSMUSG00000021222	Dcaf4	DDB1 and CUL4 associated factor 4	1.5	1.5	1.5	1.5	1.5	1.5	1.44655	1.5	1.44075	0.861353	0.672228	0.58567	-0.013369	-0.349694	-0.571414	-1.36834	-1.5	-1.22366	-1.34578	-1.13378	-0.976188	-0.950712	-0.935811	-0.57695	-0.286679	-0.130811	0.174064	0.0961038	-0.285288	-0.748302	-0.75992	-0.749835
chr13:24281016_24281516	chr13	24281016	24281516	501	*	Promoter	13	24012659	24280795	268137	2	68732	ENSMUST00000072889.11	-221	ENSMUSG00000021338	Carmil1	capping protein regulator and myosin 1 linker 1	1.5	1.5	1.5	1.5	1.5	1.5	1.5	1.5	1.5	1.5	1.40045	1.34171	0.931806	0.569796	0.416822	0.112924	-0.240285	-0.222821	-0.540627	-0.615903	-0.406883	-0.77159	-1.0797	-0.575846	-0.058549	-0.0675596	-0.326634	-0.124402	-0.610074	-1.0731	-1.25609	-1.17484
chr8:119861885_119862385	chr8	119861885	119862385	501	*	Promoter	8	119862266	119870716	8451	1	234796	ENSMUST00000212636.1	0	ENSMUSG00000031828	Klhl36	kelch-like 36	1.5	1.5	1.5	1.5	1.5	1.5	0.941056	0.553226	0.330247	0.556193	0.318375	-0.302806	-0.359232	-0.407632	-0.235315	-0.577522	-0.675124	-0.392651	-0.409302	-0.320964	-0.545356	-0.574936	-0.482563	-0.489532	-0.543192	-0.71551	-1.01844	-1.36295	-0.925722	-0.823948	-1.17075	-1.16278
chr17:24849870_24850370	chr17	24849870	24850370	501	*	Promoter	17	24848892	24850364	1473	2	68636	ENSMUST00000049642.5	0	ENSMUSG00000045316	Fahd1	fumarylacetoacetate hydrolase domain containing 1	1.5	1.5	1.5	1.5	1.5	1.5	1.5	1.06013	1.22011	1.20352	1.02302	1.02744	0.74691	0.381861	0.12123	0.458598	0.699213	0.169433	0.502899	0.243605	0.388483	0.444999	0.355828	0.757483	0.799368	0.661311	0.715581	0.799484	1.06011	1.07905	1.11044	0.753594
chr13:23570732_23571232	chr13	23570732	23571232	501	*	Promoter	13	23570517	23571220	704	2	319166	ENSMUST00000102969.5	0	ENSMUSG00000069272	H2ac8	H2A clustered histone 8	1.5	1.5	1.5	1.5	1.5	1.5	1.5	1.5	1.5	1.5	1.5	1.5	1.5	0.925479	0.314857	-0.0033533	-0.0583502	-0.20422	-0.565469	-0.591748	-0.304678	-0.143761	0.245646	-0.0369383	0.178071	0.00573367	-0.239442	-0.154801	-0.428887	-0.428887	-0.165316	-0.446115
chr18:84685527_84686027	chr18	84685527	84686027	501	*	Promoter	18	84667465	84685702	18238	2	66054	ENSMUST00000025546.16	0	ENSMUSG00000024644	Cndp2	CNDP dipeptidase 2 (metallopeptidase M20 family)	1.5	1.5	1.5	1.5	1.5	1.5	1.5	1.5	0.851241	1.03152	1.13832	1.01165	0.141033	0.408584	0.0131789	-0.551994	-0.637565	-0.497666	-0.475246	0.154827	-0.0218844	-0.0396395	-0.0478368	-0.154063	-0.214674	-0.193341	0.148721	0.778669	1.09074	0.672911	1.26905	1.22399
chr10:82763684_82764184	chr10	82763684	82764184	501	*	Promoter	10	82748701	82764144	15444	2	18045	ENSMUST00000130911.7	0	ENSMUSG00000020248	Nfyb	nuclear transcription factor-Y beta	1.5	1.5	1.5	1.5	1.5	1.5	1.5	1.5	1.5	1.5	1.40176	1.22957	1.19276	0.536838	0.268366	0.605449	0.37717	0.464002	0.384266	0.548476	0.401382	0.0361309	0.0743572	0.000969849	0.0760671	-0.0963785	-0.173105	-0.301838	-0.568105	-0.610409	-1.03327	-0.740424
chr14:20836427_20836927	chr14	20836427	20836927	501	*	Promoter	14	20836660	20843385	6726	1	18792	ENSMUST00000022368.3	0	ENSMUSG00000021822	Plau	plasminogen activator, urokinase	1.5	1.5	1.5	1.5	1.5	1.5	1.5	1.5	1.5	1.5	1.5	1.5	0.676644	0.773479	0.320636	0.167775	0.451089	0.312377	0.0502186	-0.0558249	-0.0575209	-0.347252	-0.373842	-0.0517107	0.239068	0.719165	0.720518	0.233108	0.165085	-0.00832872	-0.0988761	-0.0112908
chr10:120553154_120553654	chr10	120553154	120553654	501	*	Distal Intergenic	10	120361275	120476469	115195	2	15364	ENSMUST00000159699.1	-76685	ENSMUSG00000056758	Hmga2	high mobility group AT-hook 2	1.5	1.5	1.5	1.5	1.5	1.5	1.5	1.5	1.49264	1.10648	1.26548	1.5	1.5	1.48146	1.36802	1.16104	1.05602	1.39202	1.41672	1.5	1.5	1.31479	1.24028	1.16008	1.07939	0.880054	0.798908	0.560614	0.224614	0.008527	-0.174828	-0.511335
chr8:120276374_120276874	chr8	120276374	120276874	501	*	Intron (ENSMUST00000127664.1/108148, intron 1 of 15)	8	120228456	120553634	325179	1	382034	ENSMUST00000180448.2	47918	ENSMUSG00000031822	Gse1	genetic suppressor element 1, coiled-coil protein	1.5	1.5	1.5	1.5	1.5	1.5	0.738027	0.885927	0.226118	0.56208	0.174292	0.44963	0.528017	0.553965	0.929006	0.949121	0.825006	1.03526	1.22184	1.5	1.38209	1.31118	1.28545	1.07773	0.913848	0.752725	0.489308	0.290831	0.624381	0.711102	0.017113	-0.335193
chr12:21373432_21373932	chr12	21373432	21373932	501	*	Promoter	12	21323509	21373593	50085	2	11491	ENSMUST00000101551.9	0	ENSMUSG00000052593	Adam17	a disintegrin and metallopeptidase domain 17	1.5	1.5	1.5	1.5	1.5	1.5	1.5	1.5	1.5	1.5	1.5	1.5	1.01515	1.15922	0.57945	0.0758383	-0.427618	-0.759657	-0.689234	-0.904928	-0.851724	-1.24818	-1.5	-1.5	-1.5	-1.47063	-1.40878	-1.25271	-0.798881	-0.97232	-0.870458	-0.68651
chr6:54039331_54039831	chr6	54039331	54039831	501	*	Promoter	6	54039554	54067798	28245	1	69993	ENSMUST00000138930.1	0	ENSMUSG00000004633	Chn2	chimerin 2	1.5	1.5	1.5	1.5	1.5	1.5	1.3464	1.24541	1.4453	1.11283	1.22863	1.28286	1.19713	1.5	1.5	1.44219	0.999386	1.14272	1.23324	0.817798	0.815647	0.6074	0.603679	0.277202	-0.238986	-0.566804	-0.566804	-0.299898	-0.443232	-0.600747	-0.612393	-0.765939
chr11:70029097_70029597	chr11	70029097	70029597	501	*	Promoter	11	70029487	70044819	15333	1	13385	ENSMUST00000231628.1	0	ENSMUSG00000020886	Dlg4	discs large MAGUK scaffold protein 4	1.5	1.5	1.5	1.5	1.5	1.5	1.5	1.5	1.5	1.5	1.48843	1.2306	0.933005	1.051	0.609584	0.701108	0.764256	0.379958	0.533646	0.583213	0.760728	0.727642	0.617663	0.38844	0.345626	0.345626	0.514753	0.451604	0.241239	0.135743	-0.287597	-0.118281
chr4:134704145_134704645	chr4	134704145	134704645	501	*	Promoter	4	134561690	134704290	142601	2	230815	ENSMUST00000038628.3	0	ENSMUSG00000037306	Man1c1	mannosidase, alpha, class 1C, member 1	1.5	1.5	1.5	1.5	1.5	1.5	1.5	1.5	1.5	1.5	1.41896	1.5	1.45502	0.753478	1.38705	1.32051	0.970191	0.637837	0.319043	0.140133	0.614109	0.839025	0.593988	0.31077	-0.0757473	-0.503574	-0.841496	-0.732108	-0.748812	-0.765891	-0.650031	-0.630541
chr3:144570186_144570686	chr3	144570186	144570686	501	*	Promoter	3	144570304	144597257	26954	1	93684	ENSMUST00000144859.3	0	ENSMUSG00000037072	Selenof	selenoprotein F	1.5	1.5	1.5	1.5	1.5	1.5	1.43073	1.19542	1.5	1.5	1.5	1.5	1.5	1.5	1.5	1.5	1.47936	1.5	1.5	1.20912	0.866663	0.314343	-0.170142	-0.41402	-0.214776	0.353436	0.209866	-0.233717	-0.0529587	-0.280978	-0.846205	-0.836086
chr8:72475061_72475561	chr8	72475061	72475561	501	*	Promoter	8	72460489	72475119	14631	2	27967	ENSMUST00000079510.5	0	ENSMUSG00000052488	Cherp	calcium homeostasis endoplasmic reticulum protein	1.5	1.5	1.5	1.5	1.5	1.5	1.5	1.5	1.5	1.34872	0.877765	0.807331	0.701767	0.556822	0.471278	-0.246649	-0.785961	-0.734747	-1.32823	-1.22077	-0.653448	-0.251764	-0.112094	0.26481	0.156546	0.417558	0.641637	0.714244	0.36125	0.55491	0.163937	-0.46482
chr4:140549997_140550497	chr4	140549997	140550497	501	*	Intron (ENSMUST00000138493.7/72754, intron 8 of 15)	4	140544314	140568381	24068	2	72754	ENSMUST00000140403.1	17884	ENSMUSG00000040964	Arhgef10l	Rho guanine nucleotide exchange factor (GEF) 10-like	1.5	1.5	1.5	1.5	1.5	1.5	1.5	1.5	1.5	1.5	1.27005	0.901842	0.908905	0.495084	0.241225	0.110491	0.349193	0.624059	0.261783	0.126747	0.126747	0.338286	0.498579	0.564361	0.381068	0.292242	0.553174	0.314472	0.0396062	0.0396062	0.216802	0.484237
chr5:111631472_111631972	chr5	111631472	111631972	501	*	Distal Intergenic	5	111582431	111604932	22502	1	330164	ENSMUST00000198458.1	49041	ENSMUSG00000052848	C130026L21Rik	RIKEN cDNA C130026L21 gene	1.5	1.5	1.5	1.5	1.5	1.5	1.5	1.5	1.5	0.939811	0.856315	0.488023	0.050812	-0.298839	-0.093385	-0.253071	-0.366689	-0.0300387	0.434807	0.8587	1.03645	0.74831	0.90864	1.02664	0.983771	0.655429	0.563785	0.825266	0.488615	0.263789	-0.160104	-0.154484
chr18:67610747_67611247	chr18	67610747	67611247	501	*	Promoter	18	67488209	67610790	122582	2	68166	ENSMUST00000115050.9	0	ENSMUSG00000024533	Spire1	spire type actin nucleation factor 1	1.5	1.5	1.5	1.5	1.5	1.5	1.30059	1.27748	1.5	1.5	1.5	1.5	1.10417	0.873071	1.23555	1.32216	0.958964	0.812584	0.702941	0.960538	0.813023	1.1963	0.87073	0.922227	0.900615	0.762071	0.602889	0.257141	0.432407	0.0258382	0.240628	0.250757
chr3:30601818_30602318	chr3	30601818	30602318	501	*	Promoter	3	30602065	30619873	17809	1	80732	ENSMUST00000192715.5	0	ENSMUSG00000037730	Mynn	myoneurin	1.5	1.5	1.5	1.5	1.5	1.5	1.5	1.5	1.5	1.5	1.1238	1.39982	1.19364	0.969502	1.24618	0.97447	0.709731	0.138203	0.204487	0.525692	0.584198	-0.00551436	0.0243518	-0.0822251	-0.221637	-0.29226	0.469079	0.0658122	0.62916	0.914553	0.699565	0.654361
chr6:38551157_38551657	chr6	38551157	38551657	501	*	Promoter	6	38551334	38605040	53707	1	192196	ENSMUST00000163047.7	0	ENSMUSG00000029823	Luc7l2	LUC7-like 2 (S. cerevisiae)	1.5	1.5	1.5	1.5	1.5	1.5	1.5	1.5	1.5	1.5	1.5	1.5	1.5	1.5	1.04455	1.23187	1.31838	1.08676	0.486596	0.333866	0.260276	-0.20322	-0.685929	-0.38172	-0.358334	-0.245984	-0.116842	-0.230919	0.252813	0.866332	1.01768	1.02975
chr8:60890097_60890597	chr8	60890097	60890597	501	*	Promoter	8	60890418	60907575	17158	1	72612	ENSMUST00000146863.1	0	ENSMUSG00000038005	Hpf1	histone PARylation factor 1	1.5	1.5	1.5	1.5	1.5	1.5	1.5	1.5	1.5	1.14332	0.745934	0.392297	0.597084	0.831649	0.207528	0.439234	0.190478	-0.418863	-0.0527332	-0.128419	0.104088	-0.187553	-0.505846	-0.579523	-1.22	-0.571115	-0.569559	-0.414965	0.0762255	0.142963	1.01034	0.782261
chr7:80232502_80233002	chr7	80232502	80233002	501	*	Promoter	7	80227147	80232813	5667	2	23991	ENSMUST00000065163.14	0	ENSMUSG00000030538	Cib1	calcium and integrin binding 1 (calmyrin)	1.5	1.5	1.5	1.5	1.5	1.5	1.09564	0.352211	0.051034	0.0343617	0.23143	-0.655384	-0.319857	-0.53606	-0.861366	-0.928065	-1.00023	-0.386321	-0.120268	0.130783	-0.162621	0.0735207	0.492515	0.516428	0.455562	0.277238	0.506512	-0.146095	-0.410208	-0.0951205	-0.685838	-0.485656
chr4:136053138_136053638	chr4	136053138	136053638	501	*	Promoter	4	136049731	136053393	3663	2	67025	ENSMUST00000102536.10	0	ENSMUSG00000059291	Rpl11	ribosomal protein L11	1.5	1.5	1.5	1.5	1.5	1.5	1.5	0.939594	1.31004	0.726033	0.779056	0.515237	0.328183	0.407209	-0.127279	-0.447038	-0.345294	0.0514209	0.874701	0.716937	0.633329	0.485246	0.614535	0.654879	0.471216	0.947114	1.16162	0.983093	0.711993	0.604878	0.915332	1.36912
chr7:127260420_127260920	chr7	127260420	127260920	501	*	Promoter	7	127256959	127260709	3751	2	66422	ENSMUST00000035276.4	0	ENSMUSG00000042462	Dctpp1	dCTP pyrophosphatase 1	1.5	1.5	1.5	1.5	1.5	1.5	1.5	1.5	1.5	1.5	1.5	1.5	1.32926	1.46421	0.869701	1.06301	0.755451	0.183236	0.00860002	-0.243355	-0.512538	-0.80428	-0.578413	-0.189643	-0.0187749	0.0936614	-0.496477	-0.857728	-0.961821	-1.45064	-1.14017	-0.986408
chr11:120231426_120231926	chr11	120231426	120231926	501	*	Promoter	11	120229802	120231585	1784	2	102640779	ENSMUST00000139014.1	0	NA	2900052L18Rik	RIKEN cDNA 2900052L18 gene	1.5	1.5	1.5	1.5	1.5	1.5	1.5	1.5	1.5	1.07425	0.229914	0.187757	0.451685	-0.0887628	-0.358427	-0.924742	-1.18837	-0.91289	-0.822047	-0.822047	-0.643946	-0.478822	-0.252921	-0.385676	-0.222142	0.0661293	0.245277	-0.201154	-0.0256126	0.140042	0.140042	0.833855
chr2:39007837_39008337	chr2	39007837	39008337	501	*	Promoter	2	39008076	39015877	7802	1	74192	ENSMUST00000112862.6	0	ENSMUSG00000026755	Arpc5l	actin related protein 2/3 complex, subunit 5-like	1.5	1.5	1.5	1.5	1.5	1.5	1.5	1.5	1.2192	1.19293	1.29527	1.10291	0.761866	0.621058	0.420064	0.147955	0.0670606	-0.319613	-0.510913	-0.079548	0.217071	0.565229	0.29393	0.393336	0.39566	0.383625	0.777056	0.287534	0.49806	0.828491	1.11002	0.825559
chr15:94403903_94404403	chr15	94403903	94404403	501	*	Promoter	15	94270163	94404258	134096	2	223838	ENSMUST00000035342.10	0	ENSMUSG00000022449	Adamts20	a disintegrin-like and metallopeptidase (reprolysin type) with thrombospondin type 1 motif, 20	1.5	1.5	1.5	1.5	1.5	1.5	1.5	1.5	1.5	1.5	1.5	1.5	1.5	1.29679	1.38585	1.39463	1.28916	0.866924	0.869946	0.482336	0.390063	0.466414	0.214722	-0.0153404	0.200836	0.359721	0.191209	-0.0481088	-0.0481088	-0.3312	-0.426002	-0.242205
chr3:95015454_95015954	chr3	95015454	95015954	501	*	Promoter	3	95011840	95015448	3609	2	78266	ENSMUST00000132195.7	-6	ENSMUSG00000019338	Zfp687	zinc finger protein 687	1.5	1.5	1.5	1.5	1.5	1.5	1.17935	1.5	1.5	1.5	1.5	1.5	0.976218	0.9682	0.237835	-0.0239855	-0.0207329	-0.16337	-0.601894	-0.834562	-0.900695	-0.82433	-0.479448	-0.198635	-0.707569	-0.373595	0.0509657	0.0441642	-0.168168	-0.285943	-0.247313	-0.514532
chr11:3913700_3914200	chr11	3913700	3914200	501	*	Promoter	11	3907021	3914664	7644	2	103710	ENSMUST00000109995.1	464	ENSMUSG00000048807	Slc35e4	solute carrier family 35, member E4	1.5	1.5	1.5	1.5	1.5	1.5	1.5	1.5	1.5	1.5	1.13805	1.14999	0.903694	0.672075	0.79926	1.11417	0.869586	0.591163	0.432085	0.405655	0.179949	0.132733	0.0200755	-0.148138	-0.230506	-0.239576	-0.433093	-0.230452	-0.132381	0.0333849	-0.137735	-0.397932
chr10:80854945_80855445	chr10	80854945	80855445	501	*	Promoter	10	80852821	80855209	2389	2	66094	ENSMUST00000220225.1	0	ENSMUSG00000035215	Lsm7	LSM7 homolog, U6 small nuclear RNA and mRNA degradation associated	1.5	1.5	1.5	1.5	1.5	1.5	1.5	1.5	1.5	1.5	1.5	1.5	0.980551	0.841043	1.08152	1.20142	0.849655	0.638353	0.400966	0.325144	0.322191	0.240531	0.0705454	0.0540009	0.032327	-0.283069	-0.0858078	0.0240321	0.0548678	-0.0903321	0.339655	0.040369
chr11:82890373_82890873	chr11	82890373	82890873	501	*	Promoter	11	82876434	82890589	14156	2	19364	ENSMUST00000146053.7	0	ENSMUSG00000018841	Rad51d	RAD51 paralog D	1.5	1.5	1.5	1.5	1.5	1.5	1.5	1.5	1.5	1.5	1.5	1.5	1.40714	1.5	1.5	1.5	1.18209	0.358222	0.346238	-0.420722	-0.355928	-0.103333	-0.252899	-0.269453	-0.700025	-0.365612	-0.918036	-0.774128	-0.605551	-0.549981	-0.0677147	-0.434919
chr4:44558011_44558511	chr4	44558011	44558511	501	*	Intron (ENSMUST00000014174.13/18507, intron 8 of 9)	4	44607491	44607568	78	2	100628590	ENSMUST00000175020.1	49057	ENSMUSG00000092761	Mir5120	microRNA 5120	1.5	1.5	1.5	1.5	1.5	1.5	1.5	1.5	1.5	1.26866	1.29955	1.16619	1.16619	0.925203	0.472821	0.826357	0.218217	0.494404	-0.0239529	0.0606701	0.0594698	-0.0644357	0.171304	0.171304	0.224994	0.514009	0.121509	0.206799	-0.0693887	0.0558422	-0.512267	-0.690827
chr5:92602769_92603269	chr5	92602769	92603269	501	*	Promoter	5	92603041	92604819	1779	1	52331	ENSMUST00000200941.1	0	ENSMUSG00000047963	Stbd1	starch binding domain 1	1.5	1.5	1.5	1.5	1.5	1.5	1.5	1.5	1.5	1.34328	1.49811	1.5	1.5	1.10838	1.01774	1.15586	0.950127	0.425641	0.528617	0.392906	0.639178	0.349667	0.511036	0.6048	0.6585	0.404738	0.0217023	-0.218193	-0.0494646	-0.0666398	-0.0666398	-0.310559
chr13:46930254_46930754	chr13	46930254	46930754	501	*	Promoter	13	46901098	46929867	28770	2	16553	ENSMUST00000224923.1	-387	ENSMUSG00000021375	Kif13a	kinesin family member 13A	1.5	1.5	1.5	1.5	1.5	1.5	1.5	1.5	1.5	1.5	1.17056	0.81245	0.892726	0.639878	0.431884	0.277875	0.126664	-0.195546	-0.570836	-0.405353	-0.699842	-0.704482	-0.85426	-0.665749	-0.319555	0.00170731	0.270432	-0.024221	-0.300604	0.290444	0.820798	1.19398
chr11:102445442_102445942	chr11	102445442	102445942	501	*	Intron (ENSMUST00000049057.4/217219, intron 1 of 7)	11	102440233	102447594	7362	2	217219	ENSMUST00000152015.1	1652	ENSMUSG00000034685	Fam171a2	family with sequence similarity 171, member A2	1.5	1.5	1.5	1.5	1.5	1.5	1.5	1.5	1.5	1.42266	1.03755	0.671737	0.190337	-0.0509238	-0.335226	-0.608311	-0.236359	-0.586149	-0.177426	-0.218144	-0.526765	-0.501041	-0.304454	-0.462085	-0.474399	-0.265202	-0.0948853	-0.450667	-0.524534	-0.482942	-0.0949067	-0.27367
chr17:33779199_33779699	chr17	33779199	33779699	501	*	Promoter	17	33777012	33779143	2132	2	57875	ENSMUST00000174872.1	-56	ENSMUSG00000002289	Angptl4	angiopoietin-like 4	1.5	1.5	1.5	1.5	1.5	1.5	1.37849	1.5	1.5	1.5	1.5	1.5	1.34028	1.30705	1.09893	0.777867	1.03497	1.08527	1.213	0.83654	1.19123	1.05813	1.1834	1.17637	1.12704	0.926137	1.44375	0.947659	1.02243	0.855077	1.03336	0.600366
chr1:176814025_176814525	chr1	176814025	176814525	501	*	Promoter	1	176733662	176814067	80406	2	545389	ENSMUST00000195717.5	0	ENSMUSG00000057335	Cep170	centrosomal protein 170	1.5	1.5	1.5	1.5	1.5	1.5	1.5	1.5	1.5	1.5	1.48573	1.5	1.5	1.35491	1.47724	1.47686	1.05362	0.664084	0.542518	0.621228	0.30765	0.185205	0.227453	0.550045	0.253905	-0.0823177	-0.0275426	0.0455356	0.156033	0.304004	0.223908	0.356359
chr10:117710514_117711014	chr10	117710514	117711014	501	*	Promoter	10	117688875	117710758	21884	2	17246	ENSMUST00000020408.15	0	ENSMUSG00000020184	Mdm2	transformed mouse 3T3 cell double minute 2	1.5	1.5	1.5	1.5	1.5	1.5	1.40236	1.47227	1.31189	1.12293	1.07602	1.30833	0.462923	0.407538	-0.335232	-0.0816547	-0.34651	0.416354	0.0515783	0.203049	0.333124	0.436122	0.679642	1.5	1.5	1.5	1.1569	0.977504	0.763075	0.763075	0.743479	0.31015
chr6:30304311_30304811	chr6	30304311	30304811	501	*	Promoter	6	30211289	30304539	93251	2	22214	ENSMUST00000102993.9	0	ENSMUSG00000039159	Ube2h	ubiquitin-conjugating enzyme E2H	1.5	1.5	1.5	1.5	1.5	1.5	1.5	1.5	1.5	1.16558	1.488	1.30693	1.02351	0.590815	0.755851	0.625349	0.734128	0.110467	-0.124777	-0.0355214	-0.115903	-0.573324	-0.621054	-1.17453	-0.996256	-0.93585	-1.09611	-0.74543	-0.56898	-0.611693	-0.62344	-0.615393
chr14:120275407_120275907	chr14	120275407	120275907	501	*	Promoter	14	120275669	120431697	156029	1	105559	ENSMUST00000088419.12	0	ENSMUSG00000022139	Mbnl2	muscleblind like splicing factor 2	1.5	1.5	1.5	1.5	1.5	1.5	1.5	1.5	1.5	1.5	1.5	1.39796	0.617086	0.912009	0.660432	0.577304	0.737293	0.71186	0.803212	1.12665	1.04623	1.10576	0.758926	1.35128	0.802304	0.262549	0.460655	0.330628	-0.0683877	-0.227354	-0.749314	-1.01079
chr16:33829374_33829874	chr16	33829374	33829874	501	*	Promoter	16	33829665	33949338	119674	1	16419	ENSMUST00000115028.10	0	ENSMUSG00000022817	Itgb5	integrin beta 5	1.5	1.5	1.5	1.5	1.5	1.5	1.5	1.5	1.5	1.46782	1.5	1.5	1.06534	1.28273	0.745065	1.2925	1.5	1.5	1.5	1.4695	1.46887	1.09989	1.29687	1.5	1.30913	1.13493	0.675883	0.312507	0.156679	-0.252862	-0.424848	-0.16701
chr1:136345899_136346399	chr1	136345899	136346399	501	*	Promoter	1	136268123	136346104	77982	2	67886	ENSMUST00000048309.11	0	ENSMUSG00000041570	Camsap2	calmodulin regulated spectrin-associated protein family, member 2	1.5	1.5	1.5	1.5	1.5	1.5	1.5	1.5	1.5	1.5	1.5	1.07144	1.21058	1.5	1.38757	0.970182	0.689092	0.330185	0.755964	0.991461	1.23857	1.2484	1.15316	0.823476	0.506398	0.175361	0.444864	0.355037	0.409595	0.234373	-0.587268	-0.427644
chr17:27555738_27556238	chr17	27555738	27556238	501	*	Promoter	17	27556497	27562846	6350	1	15361	ENSMUST00000118599.8	-259	ENSMUSG00000046711	Hmga1	high mobility group AT-hook 1	1.5	1.5	1.5	1.5	1.5	1.5	1.5	1.5	1.40984	1.5	1.25937	0.82677	0.977388	0.72377	0.367671	-0.115263	-0.321734	-0.33613	-0.552633	-0.593458	-0.742142	-0.4588	-0.786956	-0.864104	-0.646632	-0.375601	-0.55525	-0.796002	-0.369085	-0.517969	-0.61334	-0.953316
chr11:31369944_31370444	chr11	31369944	31370444	501	*	Promoter	11	31357307	31370074	12768	2	20856	ENSMUST00000020546.2	0	ENSMUSG00000020303	Stc2	stanniocalcin 2	1.5	1.5	1.5	1.5	1.5	1.5	1.5	1.36136	1.05634	1.10133	1.5	1.5	1.22532	1.08671	1.36685	1.5	1.23449	0.8155	0.299141	0.083967	0.243575	-0.325144	-0.891976	-1.19364	-1.45101	-1.11496	-1.5	-1.5	-1.5	-1.4727	-1.40385	-1.39363
chr17:33950966_33951466	chr17	33950966	33951466	501	*	Promoter	17	33949909	33951488	1580	2	54218	ENSMUST00000087543.4	22	ENSMUSG00000067370	B3galt4	UDP-Gal:betaGlcNAc beta 1,3-galactosyltransferase, polypeptide 4	1.5	1.5	1.5	1.5	1.5	1.5	1.5	1.5	1.5	1.41265	0.723204	0.841721	0.593897	-0.0378261	0.169451	0.154426	0.412288	1.0307	0.45827	0.16006	0.0858969	-0.372295	-0.48565	-0.654905	-0.250161	-0.331864	-0.330113	-0.0364624	-0.105241	-0.0815188	-0.234201	-0.379081
chr9:65586829_65587329	chr9	65586829	65587329	501	*	Promoter	9	65587160	65595964	8805	1	208084	ENSMUST00000134538.7	0	ENSMUSG00000041064	Pif1	PIF1 5'-to-3' DNA helicase	1.5	1.5	1.5	1.5	1.5	1.5	1.4253	1.07489	0.76472	0.523249	-0.139694	-0.296441	-0.289314	-0.289314	0.0122949	-0.196929	-0.244484	0.095156	0.0506496	0.235991	-0.106336	0.370141	0.317078	0.38346	0.601044	0.0606044	-0.201799	-0.461026	-0.557149	-0.70611	-0.891451	-0.891451
chr19:5001697_5002197	chr19	5001697	5002197	501	*	Distal Intergenic	19	4984355	4990316	5962	2	225872	ENSMUST00000056129.8	-11381	ENSMUSG00000045903	Npas4	neuronal PAS domain protein 4	1.5	1.5	1.5	1.5	1.5	1.5	1.5	1.5	1.5	0.830481	0.655115	0.20703	-0.234357	-0.115079	0.0796836	0.363596	-0.266713	0.0108405	0.398249	0.583713	0.412312	0.599276	0.729566	0.753595	0.981977	0.690898	0.455472	0.214436	-0.0631183	-0.401811	-0.587275	-0.409523
chr13:34652845_34653345	chr13	34652845	34653345	501	*	Promoter	13	34652923	34666774	13852	1	101056149	ENSMUST00000154345.1	0	ENSMUSG00000086786	Gm15908	predicted gene 15908	1.5	1.5	1.5	1.5	1.5	1.5	1.5	1.5	1.5	1.5	1.5	1.5	1.30064	1.06739	0.300734	-0.0343453	-0.085719	-0.530986	-0.4641	-0.3686	-0.303427	-0.445241	-0.217597	-0.0282548	-0.111203	-0.155881	-0.391347	-0.417366	-0.420442	-0.527104	-0.00436777	-0.131592
chr7:70331603_70332103	chr7	70331603	70332103	501	*	Intron (ENSMUST00000208511.1/624549, intron 1 of 3)	7	70178868	70337822	158955	2	624549	ENSMUST00000208511.1	5719	ENSMUSG00000109097	Gm29683	predicted gene, 29683	1.5	1.5	1.5	1.5	1.5	1.5	1.5	1.0493	1.31674	1.1272	0.83496	1.1473	1.03373	0.894981	0.828708	0.916131	0.532125	1.09914	1.39813	1.11571	0.62636	0.78935	0.638903	0.453329	0.2682	-0.206005	-0.0582374	0.0187108	-0.421684	-0.365787	-0.121765	0.305534
chr17:32091244_32091744	chr17	32091244	32091744	501	*	Promoter	17	32076083	32091423	15341	2	435518	ENSMUST00000159650.7	0	ENSMUSG00000002791	Pdxk-ps	pyridoxal (pyridoxine, vitamin B6) kinase, pseudogene	1.5	1.5	1.5	1.5	1.5	1.5	1.5	1.5	1.5	1.25152	1.21929	1.08524	0.858399	0.809368	0.825351	0.175148	0.12377	0.0982821	0.383478	0.56899	0.484713	0.899856	1.27692	0.781081	0.258997	0.133844	0.360189	0.564273	0.618919	0.333722	0.148211	0.153886
chr7:139212990_139213490	chr7	139212990	139213490	501	*	Promoter	7	139103638	139213307	109670	2	57740	ENSMUST00000165870.1	0	ENSMUSG00000015981	Stk32c	serine/threonine kinase 32C	1.5	1.5	1.5	1.5	1.5	1.5	1.5	1.29566	1.36051	1.13396	1.08641	1.25113	0.876781	0.595309	0.664546	0.795285	0.489133	0.447735	0.309922	0.333844	-0.227474	-0.193687	-0.570708	-0.375195	-0.328782	-0.0649698	0.0375637	0.0784525	0.517952	0.490437	0.465123	1.18366
chr6:38534570_38535070	chr6	38534570	38535070	501	*	Promoter	6	38534823	38539449	4627	1	66117	ENSMUST00000019833.4	0	ENSMUSG00000019689	Fmc1	formation of mitochondrial complex V assembly factor 1	1.5	1.5	1.5	1.5	1.5	1.5	1.5	1.41144	0.970495	1.35979	1.5	1.5	1.34025	1.5	1.16396	0.591403	0.484646	0.292152	0.801831	0.531312	-0.0506571	-0.120263	-0.705982	-0.356168	-0.251631	-0.115539	0.133669	-0.100383	-0.0271138	-0.26544	0.293886	0.234756
chr2:132884563_132885063	chr2	132884563	132885063	501	*	Distal Intergenic	2	132868305	132880891	12587	2	320974	ENSMUST00000049787.2	-3672	ENSMUSG00000043110	Lrrn4	leucine rich repeat neuronal 4	1.5	1.5	1.5	1.5	1.5	1.5	1.5	1.5	1.5	1.01057	0.426794	0.0631701	-0.35279	-0.607021	-0.846305	-0.504752	-0.852445	-1.13312	-1.05672	-0.705067	-0.442761	-0.276187	-0.32935	-0.32935	-0.32935	-0.32935	-0.670903	-0.670903	-0.816015	-0.892417	-1.24407	-1.15535
chr16:44745820_44746320	chr16	44745820	44746320	501	*	Promoter	16	44739265	44746283	7019	2	66067	ENSMUST00000161436.1	0	ENSMUSG00000022668	Gtpbp8	GTP-binding protein 8 (putative)	1.5	1.5	1.5	1.5	1.5	1.5	1.5	1.31857	1.5	1.3548	1.40831	1.5	1.5	0.820366	0.778505	0.62362	-0.120365	0.166127	0.00572512	-0.338131	-0.609776	-0.449022	-0.533415	-0.174782	-0.120749	-0.395712	-0.394342	0.0842277	0.0254173	0.462634	0.374014	0.660177
chr7:29180300_29180800	chr7	29180300	29180800	501	*	Promoter	7	29174188	29180481	6294	2	57296	ENSMUST00000209034.1	0	ENSMUSG00000030591	Psmd8	proteasome (prosome, macropain) 26S subunit, non-ATPase, 8	1.5	1.5	1.5	1.5	1.5	1.5	1.5	1.5	1.5	1.5	1.5	0.775143	0.375244	0.0539044	-0.0124583	-0.0549475	-0.361319	-1.06845	-1.36474	-1.25605	-1.38336	-1.38803	-0.815072	-1.07719	-0.548097	-0.557244	-0.620988	-0.757992	-0.716987	-0.667891	-0.807135	-1.15732
chr7:127712446_127712946	chr7	127712446	127712946	501	*	Promoter	7	127712736	127718192	5457	1	13019	ENSMUST00000047393.6	0	ENSMUSG00000042340	Ctf1	cardiotrophin 1	1.5	1.5	1.5	1.5	1.5	1.5	1.5	1.5	1.5	1.31796	1.23346	1.06694	0.624464	0.256649	0.385024	0.0922211	-0.0142709	0.198907	-0.0980614	0.254032	0.173262	0.199147	-0.0306666	0.0887568	0.164944	-0.310325	-0.147503	0.000968673	0.141265	0.343391	0.733931	0.899556
chr18:81916058_81916558	chr18	81916058	81916558	501	*	Exon (ENSMUST00000235452.1/ENSMUST00000235452.1, exon 1 of 2)	18	81992010	81992080	71	2	100628596	ENSMUST00000175295.1	75522	ENSMUSG00000093036	Mir5127	microRNA 5127	1.5	1.5	1.5	1.5	1.5	1.5	1.5	1.19784	0.962442	0.373489	0.572714	0.104392	-0.0266183	-0.161651	-0.0716944	-0.565871	-0.324132	-0.178775	-0.278861	-0.766155	-0.947333	-1.24031	-1.35181	-1.3938	-1.43721	-0.96313	-1.21213	-1.31269	-1.21366	-0.970644	-0.791194	-0.289519
chr17:25184225_25184725	chr17	25184225	25184725	501	*	Promoter	17	25184554	25187662	3109	1	214489	ENSMUST00000088307.4	0	ENSMUSG00000067722	BC003965	cDNA sequence BC003965	1.5	1.5	1.5	1.5	1.5	1.5	1.5	1.5	1.46213	1.47115	0.91578	0.651555	1.05969	0.914899	0.577598	1.02344	1.3597	0.795158	1.011	1.02624	0.718475	1.03904	1.4496	1.30266	1.19127	1.14876	0.818471	-0.235389	0.151157	0.292296	0.276177	-0.00904451
chr11:62281128_62281628	chr11	62281128	62281628	501	*	Promoter	11	62267224	62281375	14152	2	69747	ENSMUST00000072916.4	0	ENSMUSG00000014243	Zswim7	zinc finger SWIM-type containing 7	1.5	1.5	1.5	1.5	1.5	1.5	1.5	1.5	1.5	1.5	1.5	1.5	1.5	1.5	1.40783	1.02318	1.31913	1.40728	1.5	1.5	1.5	1.5	1.18347	0.630763	0.519365	0.405965	0.347518	-0.351076	-0.223752	0.00356277	-0.228628	-0.348469
chr4:155624481_155624981	chr4	155624481	155624981	501	*	Promoter	4	155608300	155624755	16456	2	100502734	ENSMUST00000137752.1	0	ENSMUSG00000086682	Gm16023	predicted gene 16023	1.5	1.5	1.5	1.5	1.5	1.5	1.5	1.5	1.5	1.5	1.5	1.5	1.5	1.20357	1.15275	0.923117	0.601671	0.143287	0.152462	-0.179205	-0.352598	-0.475845	-0.312952	-0.17331	0.226872	0.237278	0.358451	0.47785	-0.0911761	-0.629372	-0.0181081	0.00164684
chr8:121665224_121665724	chr8	121665224	121665724	501	*	Intron (ENSMUST00000127664.1/108148, intron 1 of 15)	8	121598703	121652901	54199	2	142682	ENSMUST00000046386.4	-12323	ENSMUSG00000061410	Zcchc14	zinc finger, CCHC domain containing 14	1.5	1.5	1.5	1.5	1.5	1.5	1.27058	1.46487	1.2505	1.10901	0.339772	-0.140321	0.00478783	-0.469175	-0.31005	0.032306	-0.208421	-0.062967	0.213711	0.39984	0.397657	0.483362	0.927512	0.915041	0.915041	0.558718	0.55987	0.55987	0.768281	0.936486	0.750356	0.980772
chr12:25098649_25099149	chr12	25098649	25099149	501	*	Distal Intergenic	12	25093799	25097140	3342	2	15902	ENSMUST00000221761.1	-1509	ENSMUSG00000020644	Id2	inhibitor of DNA binding 2	1.5	1.5	1.5	1.5	1.5	1.5	1.5	1.5	1.5	1.48411	0.898961	0.741546	0.822032	1.12158	0.868614	1.23715	1.37979	0.498859	0.123032	0.131847	0.386115	1.02771	1.25614	1.5	1.20816	0.916031	0.711646	0.390502	0.111951	0.44175	0.170236	-0.223169
chr7:45128714_45129214	chr7	45128714	45129214	501	*	Promoter	7	45125558	45128761	3204	2	22121	ENSMUST00000150350.8	0	ENSMUSG00000074129	Rpl13a	ribosomal protein L13A	1.5	1.5	1.5	1.5	1.5	1.5	1.5	1.5	1.32246	0.654115	-0.0169432	-0.429389	-0.400195	-0.0176377	-0.246356	-0.462448	-0.658712	-0.494171	-0.701437	0.129295	0.407482	0.655189	0.539862	0.793937	0.528463	0.926357	0.501375	0.591686	0.709856	0.592577	0.356876	0.826756
chr17:63863576_63864076	chr17	63863576	63864076	501	*	Promoter	17	63864015	64038588	174574	1	14158	ENSMUST00000232945.1	0	ENSMUSG00000000127	Fer	fer (fms/fps related) protein kinase	1.5	1.5	1.5	1.5	1.5	1.5	1.5	1.5	1.5	1.07816	1.02191	0.385511	0.510465	0.82319	0.786297	0.469947	0.324112	0.00651449	-0.320952	-0.179471	0.174792	0.255428	0.418326	0.206462	-0.287714	-0.674824	-0.672598	-0.358361	-0.35091	-0.0737565	-0.156031	-0.132972
chr2:173432273_173432773	chr2	173432273	173432773	501	*	Distal Intergenic	2	173522586	173528501	5916	1	72221	ENSMUST00000029023.3	-89813	ENSMUSG00000027518	1700021F07Rik	RIKEN cDNA 1700021F07 gene	1.5	1.5	1.5	1.5	1.5	1.5	1.5	1.5	1.5	1.5	1.5	1.5	1.21065	0.736294	0.496247	-0.0768634	-0.425665	-0.280089	-0.380327	-0.194042	-0.194042	-0.0766303	0.00676308	0.232414	0.232414	0.232414	0.413711	0.413711	0.268136	0.268136	0.261571	0.261571
chr9:65435548_65436048	chr9	65435548	65436048	501	*	Promoter	9	65435782	65453054	17273	1	69606	ENSMUST00000074792.6	0	ENSMUSG00000059183	Mtfmt	mitochondrial methionyl-tRNA formyltransferase	1.5	1.5	1.5	1.5	1.5	1.5	1.5	1.5	1.5	1.5	1.5	1.5	1.5	0.879302	0.814542	0.663713	0.714087	0.688492	0.443304	0.0511713	-0.0983525	-0.0724159	0.00352909	0.17197	0.467484	1.11864	0.431883	0.433924	0.27712	0.380653	0.284744	0.214102
chr4:135873599_135874099	chr4	135873599	135874099	501	*	Promoter	4	135870918	135873850	2933	2	52830	ENSMUST00000030436.11	0	ENSMUSG00000028675	Pnrc2	proline-rich nuclear receptor coactivator 2	1.5	1.5	1.5	1.5	1.5	1.5	1.5	1.5	1.37782	1.48039	1.30926	0.711261	0.791828	0.896269	0.525312	1.0191	0.421417	0.373946	0.684106	0.668025	0.395517	0.294586	0.457471	0.509677	0.0876339	0.172659	-0.12959	0.126066	-0.488513	-0.228976	-0.622778	-0.400036
chr15:101984169_101984669	chr15	101984169	101984669	501	*	Distal Intergenic	15	101996698	102004482	7785	2	16691	ENSMUST00000023952.9	19813	ENSMUSG00000049382	Krt8	keratin 8	1.5	1.5	1.5	1.5	1.5	1.5	1.5	1.5	1.5	1.5	1.4205	1.36067	1.22942	0.431732	0.259392	0.216767	0.11003	-0.0922729	-0.0681681	-0.331178	-0.186777	0.0982568	0.411738	0.369671	0.399004	0.223652	0.0909411	-0.151248	-0.552946	-0.781005	-0.439934	-0.57625
chr3:95133784_95134284	chr3	95133784	95134284	501	*	Promoter	3	95134088	95139518	5431	1	217779	ENSMUST00000066386.5	0	ENSMUSG00000053769	Lysmd1	LysM, putative peptidoglycan-binding, domain containing 1	1.5	1.5	1.5	1.5	1.5	1.5	1.5	1.5	1.45743	1.5	1.5	1.45366	1.5	1.44793	1.05762	1.03199	1.36304	1.21462	1.34343	1.26677	0.903701	1.00005	0.97302	0.965928	0.849545	0.443192	0.281788	-0.398198	-0.549888	-0.71866	-0.283922	-0.547161
chr17:34959150_34959650	chr17	34959150	34959650	501	*	Promoter	17	34956436	34959238	2803	2	15511	ENSMUST00000172753.1	0	ENSMUSG00000090877	Hspa1b	heat shock protein 1B	1.5	1.5	1.5	1.5	1.5	1.5	1.5	1.5	1.5	1.5	1.5	1.49724	1.14874	0.418882	0.770692	0.505705	0.466841	0.325783	0.331031	0.61005	-0.018742	0.0108567	-0.0898679	-0.433036	-0.357426	-0.58294	-0.383442	-1.06362	-0.956678	-0.845371	-1.27156	-0.879052
chr10:119239992_119240492	chr10	119239992	119240492	501	*	Promoter	10	119199255	119240055	40801	2	71902	ENSMUST00000020315.12	0	ENSMUSG00000020114	Cand1	cullin associated and neddylation disassociated 1	1.5	1.5	1.5	1.5	1.5	1.5	1.5	1.5	1.43108	1.26469	1.5	0.834069	1.07518	1.15368	1.00955	0.898495	0.493635	0.532028	0.182485	0.399662	0.225896	-0.0700344	0.207984	-0.342654	-0.296032	0.159746	0.103569	0.305948	0.321106	-0.00842135	0.251604	0.209561
chr1:133131001_133131501	chr1	133131001	133131501	501	*	Promoter	1	133131143	133139783	8641	1	108954	ENSMUST00000052529.3	0	ENSMUSG00000046062	Ppp1r15b	protein phosphatase 1, regulatory subunit 15B	1.5	1.5	1.5	1.5	1.5	1.5	1.5	1.5	1.5	1.5	1.5	1.5	1.41531	1.1937	1.1831	0.370943	-0.147585	0.194056	0.133692	0.210916	-0.0975916	-0.0654758	-0.0738189	-0.272654	-0.0805194	0.184512	0.976166	0.666226	0.450004	0.576873	0.103077	0.371612
chr4:41569376_41569876	chr4	41569376	41569876	501	*	Promoter	4	41569775	41638158	68384	1	68922	ENSMUST00000102963.9	0	ENSMUSG00000061322	Dnaic1	dynein, axonemal, intermediate chain 1	1.5	1.5	1.5	1.5	1.5	1.5	1.46755	1.42662	1.20322	0.837956	0.680409	0.497775	0.446671	0.374846	-0.0422781	-0.507514	-0.546424	-0.204519	-0.156482	-0.667917	-0.191462	-0.732831	-0.333965	-0.150124	-0.0753321	0.0227134	0.178391	0.202201	0.32066	-0.00144561	0.0559673	-0.272059
chr11:5878073_5878573	chr11	5878073	5878573	501	*	Promoter	11	5872180	5878292	6113	2	18972	ENSMUST00000102922.9	0	ENSMUSG00000020471	Pold2	polymerase (DNA directed), delta 2, regulatory subunit	1.5	1.5	1.5	1.5	1.5	1.5	1.5	1.5	1.5	1.5	1.5	1.34307	1.25583	1.21389	0.412322	0.586896	0.831057	0.132388	-0.209413	-0.253746	-0.0753325	0.0193049	0.497066	0.537982	0.575231	0.734217	0.405373	0.0833391	0.0961551	-0.0927404	0.0109336	-0.0276276
chr5:110363019_110363519	chr5	110363019	110363519	501	*	3' UTR	5	110354158	110356031	1874	1	381667	ENSMUST00000190963.1	8861	ENSMUSG00000072754	Lrcol1	leucine rich colipase-like 1	1.5	1.5	1.5	1.5	1.5	1.5	1.5	1.5	1.5	1.5	1.5	1.5	1.22673	1.31768	0.8686	1.13286	1.07681	0.79468	0.951036	0.959876	1.12063	0.826625	0.877636	0.835501	0.20743	0.20743	0.208341	0.164654	0.0187892	-0.205747	-0.478026	-0.820589
chr2:104742612_104743112	chr2	104742612	104743112	501	*	Promoter	2	104721784	104742878	21095	2	211896	ENSMUST00000028595.7	0	ENSMUSG00000027173	Depdc7	DEP domain containing 7	1.5	1.5	1.5	1.5	1.5	1.5	1.5	1.5	1.5	1.38471	0.623594	0.825469	0.448744	0.307461	-0.0133646	0.036234	0.488935	0.563561	0.719922	0.728763	0.463362	0.320657	-0.0925216	0.347505	0.441809	0.0953391	-0.0580853	-0.510786	-0.340161	-0.236422	0.113408	0.299721
chr5:142906464_142906964	chr5	142906464	142906964	501	*	Promoter	5	142903115	142906754	3640	2	11461	ENSMUST00000100497.10	0	ENSMUSG00000029580	Actb	actin, beta	1.5	1.5	1.5	1.5	1.5	1.5	1.5	1.5	1.5	1.5	1.35915	1.5	0.822295	0.954975	1.21809	0.282139	0.324308	0.233593	0.225136	0.14694	0.771735	1.14922	0.721848	0.543651	0.179114	-0.058862	-0.0570978	-0.194865	0.164445	0.102725	-0.21631	-0.903591
chr16:20716006_20716506	chr16	20716006	20716506	501	*	Promoter	16	20702964	20716117	13154	2	12724	ENSMUST00000007207.14	0	ENSMUSG00000022843	Clcn2	chloride channel, voltage-sensitive 2	1.5	1.5	1.5	1.5	1.5	1.5	1.5	1.5	1.5	1.5	1.5	1.5	1.5	1.5	1.36832	0.974783	0.976433	1.43722	0.884888	0.612705	0.493224	0.710507	0.435228	0.422712	0.138558	-0.268769	-0.10518	0.427774	0.0944835	-0.0822359	0.273775	-0.287719
chr2:180589154_180589654	chr2	180589154	180589654	501	*	Promoter	2	180589245	180595836	6592	1	72075	ENSMUST00000029087.3	0	ENSMUSG00000049401	Ogfr	opioid growth factor receptor	1.5	1.5	1.5	1.5	1.5	1.5	1.5	1.5	1.38258	1.05814	0.413732	0.801231	0.713912	0.574185	0.74082	0.571023	0.338311	0.512297	0.00804199	0.0902921	-0.258141	0.032981	-0.26624	-0.707863	-0.46063	-0.616454	-0.945606	-1.07684	-0.834794	-0.606526	-0.40803	0.0169672
chr15:83594894_83595394	chr15	83594894	83595394	501	*	Promoter	15	83575090	83595157	20068	2	223723	ENSMUST00000016901.4	0	ENSMUSG00000016757	Ttll12	tubulin tyrosine ligase-like family, member 12	1.5	1.5	1.5	1.5	1.5	1.5	1.5	1.5	1.5	1.5	1.03265	0.670267	0.977904	1.5	1.38291	0.878793	0.594345	0.682895	0.445289	0.263135	0.125029	0.329539	0.643922	0.517652	0.327436	0.620109	0.69065	0.339072	0.376214	0.333073	-0.171835	-0.231357
chr7:13054117_13054617	chr7	13054117	13054617	501	*	Promoter	7	13043149	13054341	11193	2	109889	ENSMUST00000182293.7	0	ENSMUSG00000030380	Mzf1	myeloid zinc finger 1	1.5	1.5	1.5	1.5	1.5	1.5	1.4934	1.5	1.5	1.5	1.5	1.5	1.5	1.5	1.5	1.25518	1.00248	1.2482	0.73802	0.292988	0.14919	-0.0718052	-0.223381	-0.415918	-0.401706	-0.287529	-0.426857	-0.471837	-0.501091	-0.146606	-0.0990308	-0.245129
chr12:111672101_111672601	chr12	111672101	111672601	501	*	Promoter	12	111669361	111672282	2922	2	12709	ENSMUST00000222705.1	0	ENSMUSG00000001270	Ckb	creatine kinase, brain	1.5	1.5	1.5	1.5	1.5	1.5	1.5	1.5	1.5	1.5	1.5	1.5	1.16992	1.14591	1.32178	0.746053	0.689928	0.664248	0.612211	0.348422	-0.12061	0.198556	-0.0453384	-0.232309	-0.464184	-0.509201	-0.591917	-0.50554	-0.354159	-0.700258	-0.700258	-0.697232
chr2:50296469_50296969	chr2	50296469	50296969	501	*	Promoter	2	50296810	50365000	68191	1	100502624	ENSMUST00000138528.2	0	ENSMUSG00000085862	Gm13483	predicted gene 13483	1.5	1.5	1.5	1.5	1.5	1.5	1.5	1.5	1.42078	0.959325	0.911882	0.339338	0.721012	1.14006	1.5	1.4443	1.27507	1.47025	1.08594	1.22803	1.01799	0.72287	0.831803	0.759276	0.0540311	-0.116045	-0.304363	-0.615197	-0.780986	-1.19471	-0.955646	-1.02061
chr12:76962132_76962632	chr12	76962132	76962632	501	*	Promoter	12	76937269	76962185	24917	2	17187	ENSMUST00000110395.10	0	ENSMUSG00000059436	Max	Max protein	1.5	1.5	1.5	1.5	1.5	1.5	1.5	1.5	1.5	1.5	1.5	1.5	1.5	1.5	1.5	1.40019	1.17279	0.701447	0.486574	-0.103171	-0.338313	-1.07536	-0.886296	-0.630956	-1.18352	-0.491424	-0.306253	-0.42231	-0.535762	-0.696828	-0.381213	-0.494582
chr11:84880065_84880565	chr11	84880065	84880565	501	*	Promoter	11	84880148	84911226	31079	1	66196	ENSMUST00000093969.10	0	ENSMUSG00000020527	Myo19	myosin XIX	1.5	1.5	1.5	1.5	1.5	1.5	1.38026	1.06414	1.02504	0.998333	0.872655	0.509792	0.917102	0.11607	0.101381	0.110308	-0.138166	0.379593	0.150833	0.0389206	-0.342756	-0.347457	-0.351254	-0.0783914	0.330265	0.825992	0.906411	1.49379	1.10376	1.5	1.43914	1.44486
chr14:62837326_62837826	chr14	62837326	62837826	501	*	Promoter	14	62837721	62837857	137	1	102465889	ENSMUST00000184011.1	0	ENSMUSG00000099245	Mir8098	microRNA 8098	1.5	1.5	1.5	1.5	1.5	1.5	1.26808	1.5	1.28699	1.5	1.5	0.820463	0.675825	1.00189	0.827054	1.16025	0.611659	0.522881	0.224385	-0.0890593	-0.0322336	-0.216461	0.0767149	-0.37708	-0.435809	-0.784581	-0.67089	-0.802346	-0.0905541	-0.199474	0.255849	0.275719
chr17:33718493_33718993	chr17	33718493	33718993	501	*	Promoter	17	33685692	33718670	32979	2	224703	ENSMUST00000172934.7	0	ENSMUSG00000079557	2022-03-02	membrane-associated ring finger (C3HC4) 2	1.5	1.5	1.5	1.5	1.5	1.5	1.13897	1.5	1.5	1.5	1.37751	1.5	1.5	1.5	1.36543	1.16825	0.641038	0.787296	0.675642	0.598652	0.0261183	0.167645	0.16121	-0.0494893	-0.0121382	-0.305874	-0.373167	-0.725255	-0.871513	-1.04101	-1.22817	-0.640005
chr2:119167488_119167988	chr2	119167488	119167988	501	*	Promoter	2	119167773	119172390	4618	1	320415	ENSMUST00000057454.3	0	ENSMUSG00000046814	Gchfr	GTP cyclohydrolase I feedback regulator	1.5	1.5	1.5	1.5	1.5	1.5	1.13581	0.654726	0.841937	0.530058	0.692425	0.649543	-0.0376098	0.263727	0.501083	0.44453	0.357082	0.760697	0.949694	0.63028	0.491914	0.270515	0.500299	0.56736	0.545343	0.318821	-0.101086	0.148462	-0.127354	-0.601131	-0.874264	-1.01123
chr7:98818068_98818568	chr7	98818068	98818568	501	*	Distal Intergenic	7	98835112	98846587	11476	1	22411	ENSMUST00000165122.7	-16544	ENSMUSG00000015957	Wnt11	wingless-type MMTV integration site family, member 11	1.5	1.5	1.5	1.5	1.5	1.5	1.5	1.5	1.5	1.5	1.5	1.5	1.10231	0.343686	-0.0162502	-0.179006	-0.5296	-0.5296	-0.379111	-0.379111	-0.561493	-0.475276	-0.391454	-0.164644	-0.164644	-0.255199	-0.348604	-0.348604	-0.348604	-0.254459	-0.254459	-0.158245
chr9:83146375_83146875	chr9	83146375	83146875	501	*	Promoter	9	83109948	83146470	36523	2	94353	ENSMUST00000187193.6	0	ENSMUSG00000066456	Hmgn3	high mobility group nucleosomal binding domain 3	1.5	1.5	1.5	1.5	1.5	1.5	1.5	1.5	1.5	1.5	1.21628	1.14105	0.72724	0.685152	0.968279	0.736554	0.342542	0.557298	0.251957	0.260828	-0.160925	0.297407	0.336476	0.935847	0.787848	0.947391	0.696656	0.958117	1.09945	0.878714	0.605494	0.605494
chr7:98656365_98656865	chr7	98656365	98656865	501	*	Promoter	7	98587137	98656779	69643	2	233545	ENSMUST00000205276.1	0	ENSMUSG00000035401	Emsy	EMSY, BRCA2-interacting transcriptional repressor	1.5	1.5	1.5	1.5	1.5	1.5	1.25324	0.73565	0.946946	0.779794	0.510493	-0.0907087	0.0919707	0.465192	0.134002	0.408836	0.569875	0.965556	1.02624	0.805917	0.372454	0.364944	0.644249	0.717498	0.557079	0.375529	0.377769	-0.000902172	0.106565	-0.0237004	-0.325017	-0.173037
chr1:136131121_136131621	chr1	136131121	136131621	501	*	Promoter	1	136131389	136177998	46610	1	16565	ENSMUST00000075164.10	0	ENSMUSG00000041642	Kif21b	kinesin family member 21B	1.5	1.5	1.5	1.5	1.5	1.5	0.994555	0.760911	0.447415	0.391442	0.170276	0.0590972	-0.386728	-0.24937	-0.386676	-0.121457	-0.294017	0.278563	0.825302	1.09856	0.960132	0.58328	0.238068	0.358395	0.0309202	-0.125328	-0.390547	-0.14088	-0.467331	-0.566319	-0.49672	-0.891619
chr5:129019436_129019936	chr5	129019436	129019936	501	*	Promoter	5	129020069	129024323	4255	1	19384	ENSMUST00000031383.13	-133	ENSMUSG00000029430	Ran	RAN, member RAS oncogene family	1.5	1.5	1.5	1.5	1.5	1.5	1.5	1.5	1.37656	0.968868	0.581679	0.21476	0.232947	-0.100701	-0.375198	-0.359683	-0.266983	0.0220437	0.0251193	0.0251193	0.468677	0.852673	1.08262	0.644706	0.457714	0.751151	0.604641	0.236861	-0.0353806	-0.0786344	0.7847	0.664
chr5:114443784_114444284	chr5	114443784	114444284	501	*	Promoter	5	114444269	114453150	8882	1	17855	ENSMUST00000137167.7	0	ENSMUSG00000041939	Mvk	mevalonate kinase	1.5	1.5	1.5	1.5	1.5	1.5	1.5	1.5	1.5	1.16229	1.5	1.5	1.40042	0.9578	0.926054	0.631378	0.594708	1.11314	0.964735	1.37003	1.09598	0.508536	0.560943	-0.0574474	-0.224909	-0.502635	-0.437126	-1.20397	-0.830544	-1.1617	-1.5	-1.5
chr8:106415087_106415587	chr8	106415087	106415587	501	*	Promoter	8	106415327	106426598	11272	1	22751	ENSMUST00000213045.1	0	ENSMUSG00000031907	Zfp90	zinc finger protein 90	1.5	1.5	1.5	1.5	1.5	1.5	1.5	1.5	1.5	1.46156	0.902172	0.377167	-0.187711	0.353989	0.126947	-0.0247619	-0.232324	-0.537115	-0.266165	-0.323114	-0.202609	-0.0599544	0.274202	-0.626238	-1.10644	-1.04526	-1.10674	-0.654471	-0.561007	-0.472393	-0.0230476	-0.0652987
chr3:96593958_96594458	chr3	96593958	96594458	501	*	Promoter	3	96577872	96594181	16310	2	69870	ENSMUST00000091924.9	0	ENSMUSG00000028104	Polr3gl	polymerase (RNA) III (DNA directed) polypeptide G like	1.5	1.5	1.5	1.5	1.5	1.5	1.5	1.5	1.5	1.5	1.5	1.5	1.05816	1.30941	0.8403	0.262713	0.694248	0.659645	0.326356	0.568146	0.357689	0.445266	0.169121	0.428806	-0.273148	-0.11353	0.0955584	-0.515686	-0.629314	-0.184456	-0.34775	-0.123733
chr9:106886937_106887437	chr9	106886937	106887437	501	*	Promoter	9	106880918	106887428	6511	2	109095	ENSMUST00000055843.8	0	ENSMUSG00000074102	Rbm15b	RNA binding motif protein 15B	1.5	1.5	1.5	1.5	1.5	1.5	1.5	1.5	1.5	1.5	1.5	1.26599	1.11828	0.647131	0.26143	-0.227186	-0.527751	-0.66958	-0.398562	-0.700125	-0.640474	-0.72668	-1.02687	-1.10192	-1.15684	-0.5065	0.00477286	0.388935	0.72962	0.89956	0.74516	0.328502
chr11:77848138_77848638	chr11	77848138	77848638	501	*	Promoter	11	77849451	77853454	4004	1	360013	ENSMUST00000135045.1	-813	ENSMUSG00000000631	Myo18a	myosin XVIIIA	1.5	1.5	1.5	1.5	1.5	1.5	1.5	1.5	1.5	1.5	1.5	1.5	1.25996	1.46353	0.918382	0.927323	1.25603	1.25603	1.23229	1.23229	0.886113	1.05424	0.738666	0.656689	0.319603	0.228959	-0.0363978	-0.490955	-0.490955	-0.440888	-0.440888	-0.440888
chr19:47090474_47090974	chr19	47090474	47090974	501	*	Promoter	19	47090768	47131865	41098	1	18572	ENSMUST00000072141.3	0	ENSMUSG00000025047	Pdcd11	programmed cell death 11	1.5	1.5	1.5	1.5	1.5	1.5	1.5	1.5	1.5	1.40354	1.42768	0.704213	0.545959	0.212167	-0.329667	-0.221299	-0.598753	0.126765	0.0567417	-0.145793	0.0808691	0.0105895	0.310377	0.131548	0.324332	0.315102	-0.130501	0.0741759	-0.0954334	-0.53238	-0.360676	-0.926623
chr7:15922134_15922634	chr7	15922134	15922634	501	*	Promoter	7	15917208	15922402	5195	2	20364	ENSMUST00000044355.9	0	ENSMUSG00000041571	Selenow	selenoprotein W	1.5	1.5	1.5	1.5	1.5	1.5	1.47628	1.21085	1.18694	1.26191	1.15793	1.5	1.33532	1.5	1.5	1.5	1.5	1.5	1.5	1.5	1.5	1.5	1.5	1.1202	0.214132	0.637	0.71756	0.496719	0.625011	0.140897	0.276107	-0.178734
chr11:87591830_87592330	chr11	87591830	87592330	501	*	Promoter	11	87592162	87616302	24141	1	170749	ENSMUST00000103179.9	0	ENSMUSG00000018401	Mtmr4	myotubularin related protein 4	1.5	1.5	1.5	1.5	1.5	1.5	1.5	1.5	1.5	1.5	1.46564	1.5	1.5	1.40781	1.37604	0.797297	0.627598	0.623605	0.272023	-0.0534207	-0.111363	-0.0669845	-0.0605264	-0.0162211	0.085245	0.0705825	0.0728249	0.346453	0.404308	0.481813	0.2002	-0.0119093
chr17:48409388_48409888	chr17	48409388	48409888	501	*	Promoter	17	48386885	48409765	22881	2	18044	ENSMUST00000078800.12	0	ENSMUSG00000023994	Nfya	nuclear transcription factor-Y alpha	1.5	1.5	1.5	1.5	1.5	1.5	1.5	1.5	1.5	1.5	1.16539	1.5	1.28033	1.5	1.5	1.5	0.610865	0.468914	0.0714262	0.0956009	0.0900622	0.119848	-0.257829	-0.278112	-0.767668	-0.578268	-0.628511	-0.331302	0.00967577	0.335678	0.417319	0.34094
chr16:22857585_22858085	chr16	22857585	22858085	501	*	Promoter	16	22857845	22872388	14544	1	67838	ENSMUST00000004574.13	0	ENSMUSG00000004460	Dnajb11	DnaJ heat shock protein family (Hsp40) member B11	1.5	1.5	1.5	1.5	1.5	1.5	1.5	1.5	1.5	1.40722	1.44838	1.28499	1.36477	1.36406	1.03232	1.37796	0.970554	1.03932	0.690133	0.0993734	-0.0392804	-0.512155	-0.595711	-0.424552	-0.761924	-0.116574	-0.40932	-0.385382	-0.505871	-0.533684	0.22877	0.445782
chr10:80260941_80261441	chr10	80260941	80261441	501	*	Promoter	10	80258151	80261012	2862	2	14431	ENSMUST00000105363.7	0	ENSMUSG00000020150	Gamt	guanidinoacetate methyltransferase	1.5	1.5	1.5	1.5	1.5	1.5	1.5	1.5	1.5	1.342	1.05589	0.350482	-0.0563012	-0.0804125	-0.12271	-0.389486	-0.285737	-0.773071	-0.731638	-0.914551	-0.634132	-0.515851	-0.522303	-0.104006	0.354241	0.514095	0.203656	0.873261	1.48566	1.30152	1.41997	1.06619
chr7:127841229_127841729	chr7	127841229	127841729	501	*	Promoter	7	127841764	127849019	7256	1	20909	ENSMUST00000033075.13	-35	ENSMUSG00000030805	Stx4a	syntaxin 4A (placental)	1.5	1.5	1.5	1.5	1.5	1.5	1.5	1.5	1.5	1.38664	1.5	1.08738	1.16822	1.13445	1.01829	0.291371	-0.330617	0.346818	0.12736	-0.00782328	0.248689	-0.182327	-0.0550301	-0.438677	-0.245566	-0.328341	-0.490975	-0.582042	-1.25948	-1.41039	-1.43029	-1.5
chr14:20082596_20083096	chr14	20082596	20083096	501	*	Promoter	14	20075636	20083183	7548	2	67509	ENSMUST00000059666.5	87	ENSMUSG00000045107	Saysd1	SAYSVFN motif domain containing 1	1.5	1.5	1.5	1.5	1.5	1.5	1.5	1.43431	1.5	1.28502	1.5	1.5	1.01547	0.973256	0.69489	0.52415	-0.144018	-0.178709	-0.56474	-0.739675	-0.607544	-0.497345	-0.657856	-0.869346	-0.613716	-0.718889	-0.600802	-0.263018	-0.18888	-0.0501986	-0.479713	-0.462434
chr2:84742366_84742866	chr2	84742366	84742866	501	*	3' UTR	2	84741115	84741178	64	2	387149	ENSMUST00000083550.1	-1188	ENSMUSG00000065484	Mir130a	microRNA 130a	1.5	1.5	1.5	1.5	1.5	1.5	1.5	1.2544	0.847641	0.0783878	-0.197261	-0.257579	0.0284765	-0.216879	-0.428494	-0.0828863	0.322528	0.666852	0.602513	0.876604	1.04787	1.40321	1.46876	1.02962	1.21066	0.874834	0.875998	0.613196	0.626098	0.862615	0.769799	0.859579
chr13:96542302_96542802	chr13	96542302	96542802	501	*	Promoter	13	96480690	96542485	61796	2	27015	ENSMUST00000022172.11	0	ENSMUSG00000021668	Polk	polymerase (DNA directed), kappa	1.5	1.5	1.5	1.5	1.5	1.5	1.5	1.5	1.5	1.5	1.36905	1.36015	1.22718	1.40841	0.801255	0.733116	1.20325	1.02216	1.28776	1.5	1.49429	1.42382	0.993775	1.13589	0.645351	1.08542	0.957307	0.923269	0.705008	0.369584	0.0668227	0.265605
chr8:71629112_71629612	chr8	71629112	71629612	501	*	3' UTR	8	71631047	71631106	60	2	102466799	ENSMUST00000184793.1	1494	ENSMUSG00000098976	Mir6769b	microRNA 6769b	1.5	1.5	1.5	1.5	1.5	1.5	1.5	1.5	1.0037	0.411608	0.387207	0.472271	-0.0038942	-0.0601886	-0.604688	-1.26755	-1.5	-1.01181	-1.39602	-0.817378	-0.189309	-0.261999	-0.690205	-0.946317	-1.14849	-0.914452	-0.531905	-0.885528	-0.955283	-0.850816	-0.802967	-1.07569
chr7:30422067_30422567	chr7	30422067	30422567	501	*	Promoter	7	30422406	30428745	6340	1	243910	ENSMUST00000108175.7	0	ENSMUSG00000036931	Nfkbid	nuclear factor of kappa light polypeptide gene enhancer in B cells inhibitor, delta	1.5	1.5	1.5	1.5	1.5	1.5	1.39746	1.5	1.21585	1.29105	0.899152	1.01938	1.10068	1.06687	1.08307	1.02628	1.08309	1.42764	1.5	1.44863	1.22829	1.32551	1.06851	1.02479	0.837152	0.578671	0.580058	0.553686	0.337469	0.111292	-0.24477	-0.402169
chr5:90223714_90224214	chr5	90223714	90224214	501	*	Promoter	5	90214724	90223972	9249	2	231430	ENSMUST00000118816.5	0	ENSMUSG00000035505	Cox18	cytochrome c oxidase assembly protein 18	1.5	1.5	1.5	1.5	1.5	1.5	1.5	1.5	1.5	1.5	1.5	1.37646	0.845171	0.20737	0.281399	-0.377594	-0.718599	-0.32144	-0.767721	-1.07024	-1.13356	-1.36937	-1.5	-1.48774	-1.39275	-1.5	-1.21574	-1.29011	-1.02254	-1.16251	-0.942776	-0.592836
chr6:124756642_124757142	chr6	124756642	124757142	501	*	Promoter	6	124742544	124756524	13981	2	13498	ENSMUST00000088357.11	-118	ENSMUSG00000004263	Atn1	atrophin 1	1.5	1.5	1.5	1.5	1.5	1.5	0.962135	0.297899	0.186619	0.533953	0.736556	0.996225	0.863773	1.22306	1.18067	1.4175	1.36925	1.5	1.5	1.5	1.5	1.5	1.5	1.5	1.5	1.30243	0.991355	0.859258	0.577832	0.161829	0.149889	0.164032
chr11:3289162_3289662	chr11	3289162	3289662	501	*	Promoter	11	3289167	3309083	19917	1	56218	ENSMUST00000101644.9	0	ENSMUSG00000020453	Patz1	POZ (BTB) and AT hook containing zinc finger 1	1.5	1.5	1.5	1.5	1.5	1.5	1.5	1.5	1.49179	1.34517	1.46392	1.5	1.5	1.5	1.5	1.5	1.5	1.21097	1.27191	1.5	1.35483	1.43282	0.8665	1.13302	0.847769	0.842447	0.774817	0.617186	0.733363	0.699072	0.190899	0.119573
chr4:152177910_152178410	chr4	152177910	152178410	501	*	Promoter	4	152178134	152271852	93719	1	70025	ENSMUST00000075363.9	0	ENSMUSG00000028937	Acot7	acyl-CoA thioesterase 7	1.5	1.5	1.5	1.5	1.5	1.5	1.5	1.5	1.5	1.5	1.5	1.5	1.26438	1.20213	0.731215	1.10366	1.1043	0.961956	1.18173	0.942665	1.36996	1.0722	0.50584	0.184236	0.125204	0.186616	0.0526537	0.728737	0.750285	0.579925	0.567982	-0.167771
chr10:128805200_128805700	chr10	128805200	128805700	501	*	Promoter	10	128805554	128819259	13706	1	74330	ENSMUST00000217745.1	0	ENSMUSG00000025354	Dnajc14	DnaJ heat shock protein family (Hsp40) member C14	1.5	1.5	1.5	1.5	1.5	1.5	1.5	1.5	1.5	1.5	1.5	1.5	1.5	1.5	1.1727	0.925679	0.929001	0.741477	0.54652	0.561926	0.232233	-0.0113094	-0.172046	-0.552264	-1.05919	-0.551089	-0.489776	-0.589378	-0.959824	-0.836119	-1.16288	-0.763833
chr2:122118131_122118631	chr2	122118131	122118631	501	*	Promoter	2	122053520	122118386	64867	2	214585	ENSMUST00000036450.7	0	ENSMUSG00000033396	Spg11	SPG11, spatacsin vesicle trafficking associated	1.5	1.5	1.5	1.5	1.5	1.5	1.3372	1.5	1.5	1.5	1.5	1.15185	0.854151	0.777335	0.348727	0.70564	0.406584	0.708604	0.358325	0.378687	0.532948	0.0298139	0.410525	0.442561	0.25988	0.245166	-0.361471	0.109201	-0.153297	0.0411821	0.303658	-0.0134279
chr9:44767595_44768095	chr9	44767595	44768095	501	*	Promoter	9	44741564	44767845	26282	2	213827	ENSMUST00000034607.9	0	ENSMUSG00000032096	Arcn1	archain 1	1.5	1.5	1.5	1.5	1.5	1.5	1.5	1.5	1.5	1.5	1.5	1.5	1.5	1.05432	1.23145	0.731334	0.0511476	0.332854	0.495577	0.852057	0.67809	0.594692	0.462922	-0.0397819	-0.273314	-0.0839935	-0.0828279	0.06406	-0.217647	-0.751662	-0.763614	-0.211022
chr2:154892589_154893089	chr2	154892589	154893089	501	*	Promoter	2	154871410	154892935	21526	2	67204	ENSMUST00000099173.10	0	ENSMUSG00000074656	Eif2s2	eukaryotic translation initiation factor 2, subunit 2 (beta)	1.5	1.5	1.5	1.5	1.5	1.5	1.5	1.5	1.5	1.5	1.5	1.5	1.48335	0.889029	0.532689	0.401308	0.442204	-0.0683153	-0.337582	-0.118286	0.0141369	0.0305512	-0.33692	-0.321317	-0.406556	-0.153107	0.107143	-0.107285	0.457308	0.655841	1.01918	1.1015
chr6:100704488_100704988	chr6	100704488	100704988	501	*	Promoter	6	100704734	100810913	106180	1	232313	ENSMUST00000032157.8	0	ENSMUSG00000030074	Gxylt2	glucoside xylosyltransferase 2	1.5	1.5	1.5	1.5	1.5	1.5	1.5	1.5	1.5	1.5	1.5	1.5	1.4615	1.4373	1.13508	0.461528	0.579818	0.98574	0.75554	1.13733	1.28325	0.761372	0.263442	0.116825	-0.0396295	0.287943	0.382224	0.137489	0.0895782	-0.132349	-0.598243	-0.904013
chr2:31141800_31142300	chr2	31141800	31142300	501	*	Promoter	2	31026206	31141802	115597	2	14269	ENSMUST00000073879.11	0	ENSMUSG00000075415	Fnbp1	formin binding protein 1	1.5	1.5	1.5	1.5	1.5	1.5	1.5	1.5	1.5	1.5	1.5	1.5	1.5	1.16304	1.09577	0.679644	0.681722	0.0469673	-0.19246	-0.177038	-0.301636	-0.0599392	-0.212667	-0.559358	-0.318184	-0.432973	-0.146902	-0.208492	0.159609	-0.00211691	-0.510897	-0.492186
chr8:102785173_102785673	chr8	102785173	102785673	501	*	Promoter	8	102632095	102785642	153548	2	12552	ENSMUST00000075190.4	0	ENSMUSG00000031673	Cdh11	cadherin 11	1.5	1.5	1.5	1.5	1.5	1.5	1.5	1.5	1.5	1.5	1.5	1.5	1.40459	1.26566	1.28189	1.24178	0.88915	0.604483	0.318043	0.486795	0.232671	0.276876	0.477261	0.477261	0.243615	-0.0152944	-0.109243	0.0336981	-0.113476	0.13258	-0.120281	0.142013
chr4:107178704_107179204	chr4	107178704	107179204	501	*	Promoter	4	107178726	107200506	21781	1	56374	ENSMUST00000154007.7	0	ENSMUSG00000028618	Tmem59	transmembrane protein 59	1.5	1.5	1.5	1.5	1.5	1.5	1.5	1.38206	1.40008	1.20764	1.40937	1.03178	1.40658	1.38238	1.25377	1.36866	0.978773	0.368299	0.182681	-0.225023	-0.539634	-0.683628	-0.234185	0.0773694	0.318579	-0.358004	-0.784766	-0.454402	0.104152	0.14655	0.302928	0.628687
chr9:88438715_88439215	chr9	88438715	88439215	501	*	Promoter	9	88376750	88438951	62202	2	244962	ENSMUST00000165315.7	0	ENSMUSG00000032422	Snx14	sorting nexin 14	1.5	1.5	1.5	1.5	1.5	1.5	1.03904	1.19379	0.698286	1.25178	0.85591	0.173097	-0.632734	-1.1861	-1.43965	-1.5	-1.5	-1.5	-1.5	-1.5	-1.5	-1.5	-0.948609	-0.827546	-0.415954	-0.329946	-0.186272	0.382474	0.0668036	-0.433775	-0.145557	0.0724357
chr16:17891449_17891949	chr16	17891449	17891949	501	*	Promoter	16	17835277	17891671	56395	2	13356	ENSMUST00000150068.1	0	ENSMUSG00000003166	Dgcr2	DiGeorge syndrome critical region gene 2	1.5	1.5	1.5	1.5	1.5	1.5	1.5	1.5	1.5	1.14984	1.38308	1.5	1.5	0.72648	0.822634	0.838245	0.474318	0.448413	0.200262	-0.207864	0.0183983	-0.414382	-0.361649	-0.464752	-0.345231	-0.763004	-0.625186	-0.199019	0.437441	0.542225	0.353682	0.506655
chr13:32801840_32802340	chr13	32801840	32802340	501	*	Promoter	13	32802038	32822609	20572	1	78903	ENSMUST00000021832.6	0	ENSMUSG00000021400	Wrnip1	Werner helicase interacting protein 1	1.5	1.5	1.5	1.5	1.5	1.5	1.5	1.5	1.5	1.5	1.5	1.15536	0.909619	1.35713	1.5	1.5	1.5	1.21446	0.869189	0.835454	0.273468	0.492779	0.788152	0.690027	0.456705	-0.0284539	-0.0962458	0.0598895	0.56662	0.279061	0.311383	0.397987
chr2:131262117_131262617	chr2	131262117	131262617	501	*	Promoter	2	131262495	131283437	20943	1	74450	ENSMUST00000131779.7	0	ENSMUSG00000037514	Pank2	pantothenate kinase 2	1.5	1.5	1.5	1.5	1.5	1.5	0.79275	0.52576	0.976508	0.807794	0.146442	0.295224	0.667471	0.666762	1.11032	0.957656	0.529083	1.15822	1.30242	0.630091	0.354317	0.055432	0.170536	-0.0890167	-0.22325	-0.182111	-0.11851	0.479015	0.587191	0.573792	1.5	1.5
chr6:29985153_29985653	chr6	29985153	29985653	501	*	Promoter	6	29985235	29993778	8544	1	76419	ENSMUST00000141679.2	0	NA	Smkr-ps	smal lysine rich protein 1, pseudogene	1.5	1.5	1.5	1.5	1.5	1.5	1.5	1.42009	1.37064	0.34514	0.0395081	0.0517409	-0.0637431	-0.106127	-0.55993	-0.544313	-0.425829	-0.425829	-1.09909	-1.0081	-0.825606	-0.886862	-1.00222	-0.977784	-1.06213	-0.80816	-0.955643	-0.926303	0.045902	0.505616	0.77706	0.951126
chr11:29693523_29694023	chr11	29693523	29694023	501	*	Promoter	11	29693774	29742916	49143	1	68585	ENSMUST00000102841.7	0	ENSMUSG00000020458	Rtn4	reticulon 4	1.5	1.5	1.5	1.5	1.5	1.5	1.5	1.34385	0.903605	1.04579	0.977018	0.611215	0.510424	1.29136	0.988596	0.32336	-0.0671453	-0.0930645	0.0700118	0.206501	-0.0812997	-0.379474	-0.121378	-0.333756	-0.825776	-1.16294	-1.34589	-0.90231	-0.84674	-0.734094	-0.140081	-0.298007
chr7:19093962_19094462	chr7	19093962	19094462	501	*	Promoter	7	19094594	19098549	3956	1	20475	ENSMUST00000049454.5	-132	ENSMUSG00000040841	Six5	sine oculis-related homeobox 5	1.5	1.5	1.5	1.5	1.5	1.5	1.5	1.5	1.5	1.5	1.5	1.5	1.5	1.5	1.5	1.36015	1.06039	-0.335986	-0.716916	-0.206284	-0.372203	-0.0471095	-0.28035	-0.882334	-0.640727	-0.550909	-0.981567	-1.20382	-0.552728	-0.418339	-0.819964	-0.227083
chr7:141475237_141475737	chr7	141475237	141475737	501	*	Promoter	7	141475240	141493427	18188	1	64540	ENSMUST00000026585.13	0	ENSMUSG00000025511	Tspan4	tetraspanin 4	1.5	1.5	1.5	1.5	1.5	1.5	1.22977	0.812213	0.204915	0.161478	0.100389	0.420856	-0.0996626	-0.240802	-0.333463	-0.523513	-1.14536	-0.799543	-0.555378	-0.464347	-0.558909	-0.111732	-0.609659	-0.239574	-0.16303	-0.168369	0.346408	0.772953	0.555942	0.415457	0.687032	1.26698
chr2:163397770_163398270	chr2	163397770	163398270	501	*	Promoter	2	163336242	163397949	61708	2	59091	ENSMUST00000017961.10	0	ENSMUSG00000017817	Jph2	junctophilin 2	1.5	1.5	1.5	1.5	1.5	1.5	1.5	1.5	1.5	1.5	1.5	1.5	1.5	1.5	1.03186	0.658698	0.541955	0.184589	0.234729	0.0389373	-0.721144	-0.634226	-0.853007	-0.624354	-0.473242	-0.341086	-0.341086	-0.19379	0.382201	0.358579	0.169815	0.169815
chr4:131843254_131843754	chr4	131843254	131843754	501	*	Promoter	4	131843470	131867786	24317	1	26922	ENSMUST00000030742.10	0	ENSMUSG00000028910	Mecr	mitochondrial trans-2-enoyl-CoA reductase	1.5	1.5	1.5	1.5	1.5	1.5	1.5	1.32809	1.5	1.5	1.41894	1.15072	0.603962	0.277284	0.695257	0.214715	0.27177	0.182184	-0.270532	-1.14205	-1.5	-1.5	-1.30949	-1.09692	-0.78955	-1.5	-1.16896	-0.266482	-0.326278	0.244518	0.590152	0.947141
chr19:47313657_47314157	chr19	47313657	47314157	501	*	Promoter	19	47266913	47314751	47839	2	14218	ENSMUST00000237796.1	594	ENSMUSG00000053617	Sh3pxd2a	SH3 and PX domains 2A	1.5	1.5	1.5	1.5	1.5	1.5	1.45488	1.5	1.5	1.5	1.44425	1.5	1.25862	1.11926	1.17066	1.33587	0.911108	1.12772	1.29103	1.15387	0.911259	1.03033	0.914786	0.678757	0.733717	0.688215	0.448406	0.464298	0.376632	0.0875157	0.223779	0.040994
chr10:128547474_128547974	chr10	128547474	128547974	501	*	Promoter	10	128541963	128547774	5812	2	103284	ENSMUST00000040572.9	0	ENSMUSG00000039810	Zc3h10	zinc finger CCCH type containing 10	1.5	1.5	1.5	1.5	1.5	1.5	1.5	1.5	1.5	1.5	1.5	1.07301	0.600351	0.515537	0.696116	0.198543	0.0275622	-0.338597	0.0795893	0.266663	0.37847	0.542018	0.707308	0.538784	0.362812	0.293942	0.594222	0.061885	0.475738	0.188633	0.394112	0.170175
chr3:96580117_96580617	chr3	96580117	96580617	501	*	Promoter	3	96578402	96580155	1754	2	69870	ENSMUST00000141579.1	0	ENSMUSG00000028104	Polr3gl	polymerase (RNA) III (DNA directed) polypeptide G like	1.5	1.5	1.5	1.5	1.5	1.5	1.5	1.5	1.5	1.29857	0.916174	0.731189	0.931603	1.37047	1.25353	1.14364	0.932953	0.505586	0.810255	0.860307	1.35592	1.5	1.5	1.07752	0.860568	0.522718	-0.0435117	-0.0141074	-0.360506	-0.705709	-0.894738	-1.39035
chr7:138845986_138846486	chr7	138845986	138846486	501	*	Promoter	7	138846079	138871702	25624	1	52432	ENSMUST00000128157.1	0	ENSMUSG00000041769	Ppp2r2d	protein phosphatase 2, regulatory subunit B, delta	1.5	1.5	1.5	1.5	1.5	1.5	1.5	1.5	1.5	1.41318	1.5	1.5	1.5	1.0667	0.648391	1.05014	0.49565	0.129113	0.0465018	-0.362949	-0.0453867	-0.52851	-0.893178	-0.417662	-0.00791428	-0.113812	-0.598908	-0.199532	0.293057	0.350054	0.655546	0.196586
chr5:143622195_143622695	chr5	143622195	143622695	501	*	Promoter	5	143622447	143710250	87804	1	19159	ENSMUST00000116456.9	0	ENSMUSG00000018001	Cyth3	cytohesin 3	1.5	1.5	1.5	1.5	1.5	1.5	1.5	1.5	1.5	1.5	1.5	1.21395	1.36145	1.21825	0.750845	0.644683	0.246675	0.0412786	0.156637	0.35361	0.559748	0.259463	0.71094	0.958214	0.741062	0.480958	0.781619	1.04573	1.37773	1.08871	0.506289	0.0629687
chr7:37770248_37770748	chr7	37770248	37770748	501	*	Promoter	7	37569499	37770782	201284	2	243937	ENSMUST00000176680.7	34	ENSMUSG00000043456	Zfp536	zinc finger protein 536	1.5	1.5	1.5	1.5	1.5	1.5	1.5	1.5	1.5	1.5	1.5	1.5	1.41146	0.968931	0.605162	-0.161052	-0.586527	-0.553646	-1.00667	-0.648304	-0.380994	-0.508044	-0.375104	-0.125321	-0.137933	0.138936	0.323104	0.195396	-0.2714	-0.0656729	-0.0776877	-0.344998
chr9:121403170_121403670	chr9	121403170	121403670	501	*	Promoter	9	121403478	121446797	43320	1	67095	ENSMUST00000210351.1	0	ENSMUSG00000032536	Trak1	trafficking protein, kinesin binding 1	1.5	1.5	1.5	1.5	1.5	1.5	1.5	1.5	1.5	1.5	1.43328	0.966787	1.04909	0.351733	0.33687	-0.0620174	0.00315172	0.220246	0.0699244	0.259264	0.606754	0.7766	0.799006	0.56245	0.744878	0.406474	0.407124	0.485661	0.397799	0.174659	-0.0146805	-0.173185
chr1:171503320_171503820	chr1	171503320	171503820	501	*	Promoter	1	171503478	171504750	1273	1	56009	ENSMUST00000081527.1	0	ENSMUSG00000060244	Alyref2	Aly/REF export factor 2	1.5	1.5	1.5	1.5	1.5	1.5	1.5	1.5	1.5	1.5	1.49538	1.5	1.13685	1.5	1.42644	1.41109	1.0369	0.389281	0.228595	0.115355	-0.299584	-0.00451856	-0.951968	-0.849727	-1.01189	-0.432166	-0.2992	-0.258117	0.074148	-0.325753	0.268675	0.357315
chr19:47536875_47537375	chr19	47536875	47537375	501	*	Promoter	19	47501033	47537119	36087	2	108689	ENSMUST00000049369.15	0	ENSMUSG00000042694	Stn1	STN1, CST complex subunit	1.5	1.5	1.5	1.5	1.5	1.5	1.5	1.5	1.5	1.5	1.5	1.08158	0.782026	1.26598	1.5	1.5	1.11141	1.14432	0.755148	0.487856	0.305201	0.768635	0.845841	0.717884	-0.0590639	-1.02071	-1.30526	-0.784455	-0.511059	-0.682577	0.19002	0.075265
chr15:12739795_12740295	chr15	12739795	12740295	501	*	Promoter	15	12443331	12739924	296594	2	68070	ENSMUST00000189469.6	0	ENSMUSG00000022197	Pdzd2	PDZ domain containing 2	1.5	1.5	1.5	1.5	1.5	1.5	1.5	1.5	1.5	1.36919	1.26131	1.09168	0.916525	1.1931	0.397535	0.898278	1.5	1.14785	1.09015	0.564815	0.711583	0.650071	0.78313	0.623105	0.180893	0.929564	0.805801	0.434036	0.158844	-0.344204	-0.580594	-0.640918
chr4:86857247_86857747	chr4	86857247	86857747	501	*	Promoter	4	86854660	86857412	2753	2	20104	ENSMUST00000102814.4	0	ENSMUSG00000028495	Rps6	ribosomal protein S6	1.5	1.5	1.5	1.5	1.5	1.5	1.5	1.5	1.46104	0.78358	0.585298	0.50921	0.316689	-0.328935	-0.504954	-0.998769	-1.20859	-0.916412	-0.892658	-0.877146	-0.807033	-1.17333	-0.890899	-1.33866	-0.615862	0.0356445	0.488093	0.501883	0.800966	0.562761	0.233756	0.515661
chr12:69183314_69183814	chr12	69183314	69183814	501	*	Promoter	12	69182731	69183986	1256	2	66483	ENSMUST00000110620.1	172	ENSMUSG00000049751	Rpl36al	ribosomal protein L36A-like	1.5	1.5	1.5	1.5	1.5	1.5	1.5	1.5	1.5	1.5	1.5	1.49161	1.5	1.5	1.5	1.5	1.5	1.14773	1.04579	1.01861	0.851991	0.817826	0.664179	0.157799	0.253514	-0.230777	0.12129	0.0769473	0.193964	0.322521	0.310492	0.403047
chr10:41450146_41450646	chr10	41450146	41450646	501	*	Promoter	10	41450383	41465574	15192	1	268294	ENSMUST00000080771.9	0	ENSMUSG00000019826	Zbtb24	zinc finger and BTB domain containing 24	1.5	1.5	1.5	1.5	1.5	1.5	1.29504	0.859739	0.925929	0.853381	0.784316	0.858017	0.819968	0.44517	-0.105876	-0.055535	-0.291525	-0.375423	-0.616292	-0.907424	-0.969346	-1.26879	-1.35488	-0.878611	-0.34304	0.0402988	-0.115421	-0.380399	-0.0642583	0.00271502	0.0509405	-0.255911
chr9:99629560_99630060	chr9	99629560	99630060	501	*	Promoter	9	99629578	99669256	39679	1	72507	ENSMUST00000112885.8	0	ENSMUSG00000037784	Dzip1l	DAZ interacting protein 1-like	1.5	1.5	1.5	1.5	1.5	1.5	1.45446	1.09279	1.14198	0.647967	0.0879586	-0.660807	-0.274112	-0.512372	0.0415325	0.539383	0.803006	0.374618	0.125232	0.509398	1.07581	1.07105	1.27265	0.820365	0.380447	0.456555	0.385034	0.273919	0.667629	0.961798	0.941721	0.886362
chr5:130079156_130079656	chr5	130079156	130079656	501	*	Promoter	5	130079370	130135729	56360	1	22021	ENSMUST00000040721.8	0	ENSMUSG00000034118	Tpst1	protein-tyrosine sulfotransferase 1	1.5	1.5	1.5	1.5	1.5	1.5	1.5	1.5	1.5	1.5	1.43587	1.5	1.5	1.5	1.00477	0.724699	0.888474	0.737555	0.505916	0.557109	0.481286	0.507668	0.14236	-0.00517239	-0.0493901	0.227847	0.483026	0.471764	0.437155	0.461408	0.0241853	0.111223
chrX:103981080_103981580	chrX	103981080	103981580	501	*	Promoter	20	103957163	103981284	24122	2	19820	ENSMUST00000070705.5	0	ENSMUSG00000056537	Rlim	ring finger protein, LIM domain interacting	1.5	1.5	1.5	1.5	1.5	1.5	1.3577	1.17535	0.76503	0.770857	0.2848	0.317574	0.459968	0.905687	0.601482	0.686931	0.979884	1.1777	1.09523	1.37172	0.966052	1.13259	1.10509	0.76771	0.760471	1.26258	1.33138	1.39933	1.12725	0.835855	0.906276	0.811949
chr6:134928870_134929370	chr6	134928870	134929370	501	*	Promoter	6	134929092	134956798	27707	1	381822	ENSMUST00000183867.6	0	ENSMUSG00000098318	Lockd	lncRNA downstream of Cdkn1b	1.5	1.5	1.5	1.5	1.5	1.5	1.5	1.5	1.5	1.37878	0.782798	0.519659	0.526949	0.0442138	-0.131107	-0.613509	-0.858692	-0.858692	-0.780693	-0.920072	-0.920072	-0.920072	-0.920072	-0.962866	-0.607501	-0.785886	-0.785886	-0.785886	-0.785886	-0.863885	-0.36814	-0.36814
chr1:138848506_138849006	chr1	138848506	138849006	501	*	Promoter	1	138825186	138848577	23392	2	16876	ENSMUST00000112030.8	0	ENSMUSG00000019230	Lhx9	LIM homeobox protein 9	1.5	1.5	1.5	1.5	1.5	1.5	1.5	1.5	1.38647	1.02842	0.980323	0.612707	1.195	1.2601	1.5	1.44688	1.15716	1.37453	1.05976	1.2794	1.27675	1.19276	0.873549	0.136798	-0.15159	-0.577344	-0.761201	-0.315417	-0.2837	-0.0158125	0.382415	0.609056
chr6:126535138_126535638	chr6	126535138	126535638	501	*	Promoter	6	126532551	126535412	2862	2	16493	ENSMUST00000060972.4	0	ENSMUSG00000045534	Kcna5	potassium voltage-gated channel, shaker-related subfamily, member 5	1.5	1.5	1.5	1.5	1.5	1.5	1.5	1.5	1.45714	1.04461	0.906274	0.439149	0.36761	0.333517	0.333517	0.422867	0.0303978	0.106198	0.329641	0.251647	0.414934	0.414934	0.280063	0.426799	0.23759	0.606681	0.352873	0.287615	0.211815	-0.011628	-0.201225	-0.359944
chr7:30143474_30143974	chr7	30143474	30143974	501	*	Distal Intergenic	7	30125615	30133545	7931	1	233060	ENSMUST00000156543.1	17859	ENSMUSG00000074220	Zfp382	zinc finger protein 382	1.5	1.5	1.5	1.5	1.5	1.5	1.5	1.5	1.5	1.5	1.32149	1.12934	0.659776	1.3088	1.28389	0.469597	0.0878252	-0.00212014	0.393927	0.256271	-0.170661	0.089028	-0.0436946	0.232768	-0.676477	-0.453598	0.100409	0.102486	-0.422102	-1.01606	-0.743205	-0.467133
chr7:143829833_143830333	chr7	143829833	143830333	501	*	Promoter	7	143830077	143848410	18334	1	13360	ENSMUST00000141916.7	0	ENSMUSG00000058454	Dhcr7	7-dehydrocholesterol reductase	1.5	1.5	1.5	1.5	1.5	1.5	1.5	1.5	1.5	1.5	1.5	1.39905	1.2319	1.2827	1.10649	1.06312	0.820373	1.01827	0.968832	0.909598	0.39141	0.489449	0.593356	0.216031	0.10033	-0.197268	-0.832122	-1.20431	-1.27467	-1.47638	-1.5	-1.5
chr4:11558668_11559168	chr4	11558668	11559168	501	*	Promoter	4	11558922	11593653	34732	1	623474	ENSMUST00000179498.1	0	ENSMUSG00000078773	Rad54b	RAD54 homolog B (S. cerevisiae)	1.5	1.5	1.5	1.5	1.5	1.5	1.5	1.5	1.5	1.5	1.5	1.02558	0.936947	1.01679	0.555994	0.257346	0.766445	0.311243	0.531267	0.622745	0.970182	0.672753	0.425293	0.191292	-0.0956503	0.0679748	0.453904	0.0887361	-0.379047	-0.413619	-0.772741	-0.958971
chr6:87042480_87042980	chr6	87042480	87042980	501	*	Promoter	6	87042846	87055424	12579	1	14583	ENSMUST00000113657.7	0	ENSMUSG00000029992	Gfpt1	glutamine fructose-6-phosphate transaminase 1	1.5	1.5	1.5	1.5	1.5	1.5	1.5	1.5	1.5	1.5	1.5	1.5	1.5	1.31572	1.03441	0.861868	0.960971	0.764137	0.98316	0.820419	0.694812	0.822454	0.505209	0.559302	0.735551	0.30921	-0.102052	-0.147741	-0.165016	-0.558295	0.0884968	-0.251088
chr8:72239812_72240312	chr8	72239812	72240312	501	*	Promoter	8	72240018	72257385	17368	1	11767	ENSMUST00000003117.14	0	ENSMUSG00000003033	Ap1m1	adaptor-related protein complex AP-1, mu subunit 1	1.5	1.5	1.5	1.5	1.5	1.5	1.5	1.5	1.5	1.5	1.5	1.46045	1.40844	1.5	1.28027	0.937179	0.623923	0.0107887	-0.34527	-0.341157	-0.0924191	-0.457459	-0.447071	-0.910622	-0.976137	-0.720458	-0.0537569	-0.193839	-0.13636	0.0818051	-0.275129	-0.139034
chr18:20746138_20746638	chr18	20746138	20746638	501	*	Promoter	18	20684599	20746404	61806	2	56386	ENSMUST00000070080.5	0	ENSMUSG00000056124	B4galt6	UDP-Gal:betaGlcNAc beta 1,4-galactosyltransferase, polypeptide 6	1.5	1.5	1.5	1.5	1.5	1.5	1.5	1.5	1.5	1.5	1.5	1.5	1.5	1.5	0.863532	0.72943	0.39872	0.201585	-0.108377	0.251691	0.766023	0.936581	1.10252	0.940302	0.995616	1.25162	1.08695	0.958631	0.627292	0.866625	0.506558	-0.0031947
chr12:27342570_27343070	chr12	27342570	27343070	501	*	Promoter	12	27334264	27342574	8311	2	20666	ENSMUST00000079063.6	0	ENSMUSG00000063632	Sox11	SRY (sex determining region Y)-box 11	1.5	1.5	1.5	1.5	1.5	1.5	1.5	1.5	1.5	1.5	1.5	1.5	1.5	1.5	0.984783	0.398466	0.56283	0.344819	-0.333975	-0.135993	-0.476181	-0.284475	-0.722932	-0.384646	-0.132983	0.103788	-0.0449065	-0.310885	0.127378	0.688449	0.979255	0.553702
chr9:21033155_21033655	chr9	21033155	21033655	501	*	Promoter	9	21032251	21032328	78	2	100316681	ENSMUST00000122714.1	-827	ENSMUSG00000084663	Mir1900	microRNA 1900	1.5	1.5	1.5	1.5	1.5	1.5	1.31432	1.47046	0.79209	0.524327	0.590458	1.09334	1.5	1.5	1.27269	0.686867	0.63807	0.481262	0.0284429	0.273838	0.27118	0.391048	0.52831	0.203158	0.190483	0.575297	0.94475	1.3463	1.40007	1.16732	0.653509	0.32565
chr14:63436139_63436639	chr14	63436139	63436639	501	*	Promoter	14	63436394	63465498	29105	1	219148	ENSMUST00000121288.1	0	ENSMUSG00000035095	Fam167a	family with sequence similarity 167, member A	1.35523	1.35523	1.35523	1.35523	1.35523	1.35523	0.694635	0.634027	0.110599	0.345289	0.658283	0.784846	0.933138	0.684759	0.854418	0.465281	-0.0907597	0.595474	0.870524	1.24457	1.3114	1.20836	0.477845	0.263706	0.446976	0.608999	0.514112	0.514112	0.189506	0.279461	0.262981	0.0539622
chr9:57130984_57131484	chr9	57130984	57131484	501	*	Promoter	9	57131374	57135105	3732	1	73744	ENSMUST00000162340.1	0	ENSMUSG00000032295	Man2c1	mannosidase, alpha, class 2C, member 1	1.5	1.5	1.5	1.5	1.5	1.5	1.5	1.31714	1.00181	0.465135	0.803543	0.0483049	0.0667698	-0.46798	-0.516107	-0.622851	-0.431896	-0.458033	-0.540804	-0.223688	-0.795758	-1.16364	-1.41189	-1.08482	-0.33731	0.188358	0.104167	0.0728491	-0.0872759	-0.0200258	0.028399	1.14417
chr17:56079361_56079861	chr17	56079361	56079861	501	*	Promoter	17	56079634	56100592	20959	1	15193	ENSMUST00000226053.1	0	ENSMUSG00000002833	Hdgfl2	HDGF like 2	1.5	1.5	1.5	1.5	1.5	1.5	1.5	1.00501	1.38287	1.25872	1.2617	1.5	0.992224	1.5	1.20264	0.817537	0.428534	0.238881	0.0675523	-0.224818	0.0243477	0.205162	0.325713	0.0730094	-0.0664234	0.518932	0.52106	0.589268	0.417122	0.537048	1.03858	0.870478
chr3:90509263_90509763	chr3	90509263	90509763	501	*	Promoter	3	90498956	90509450	10495	2	66511	ENSMUST00000107343.7	0	ENSMUSG00000001017	Chtop	chromatin target of PRMT1	1.5	1.5	1.5	1.5	1.5	1.5	1.22362	1.29554	1.01683	0.782003	1.0653	1.27107	0.940244	0.793376	0.466363	0.487234	0.385829	0.501547	1.06903	0.657188	0.20183	0.366504	0.0957991	-0.264629	-0.736308	-0.645726	-0.995988	-1.07705	-1.06398	-1.5	-1.5	-1.40422
chr2:180334517_180335017	chr2	180334517	180335017	501	*	Promoter	2	180325133	180334699	9567	2	14464	ENSMUST00000015771.2	0	ENSMUSG00000015627	Gata5	GATA binding protein 5	1.5	1.5	1.5	1.5	1.5	1.5	1.5	1.4551	1.48167	1.39985	1.31338	1.5	1.5	1.40309	1.09774	0.67732	0.776642	0.852708	0.769926	0.820304	1.06074	1.01197	0.825372	0.922019	0.589418	0.249365	-0.00533515	-0.563991	-0.390074	-0.121227	0.03674	-0.389023
chr14:55823291_55823791	chr14	55823291	55823791	501	*	Promoter	14	55823144	55826232	3089	1	73181	ENSMUST00000226979.1	147	ENSMUSG00000023411	Nfatc4	nuclear factor of activated T cells, cytoplasmic, calcineurin dependent 4	1.5	1.5	1.5	1.5	1.5	1.5	1.5	1.5	1.5	1.24499	0.837873	0.474999	-0.486012	-0.486012	-0.354619	-0.0936941	-0.0920142	-0.0159352	-0.0616311	-0.103569	0.0516992	-0.0424032	-0.158789	0.202822	0.35516	0.00194636	-0.207011	-0.288085	0.200163	0.511021	0.413051	0.346947
chr14:30626021_30626521	chr14	30626021	30626521	501	*	Promoter	14	30595354	30626210	30857	2	18753	ENSMUST00000112210.10	0	ENSMUSG00000021948	Prkcd	protein kinase C, delta	1.5	1.5	1.5	1.5	1.5	1.5	1.5	1.5	1.5	1.5	1.5	1.5	1.5	1.5	1.26047	0.884219	0.672087	-0.587896	-1.2567	-1.20631	-0.539622	-0.573944	-1.0735	-1.15276	-0.855668	-0.470566	-0.375277	-0.345671	-0.028076	-0.106383	-0.113091	-0.777352
chr5:93206262_93206762	chr5	93206262	93206762	501	*	Promoter	5	93181933	93206495	24563	2	12453	ENSMUST00000058550.14	0	ENSMUSG00000063015	Ccni	cyclin I	1.5	1.5	1.5	1.5	1.5	1.5	1.48742	1.5	1.13626	0.833989	1.26557	0.992708	0.640084	0.411081	0.00607135	-0.337775	-0.548629	-0.458439	-0.585469	-0.612781	-0.423033	-0.871559	-0.551351	-0.829116	-0.428444	-0.437817	-0.0390055	0.25675	0.0919773	0.263996	1.26299	1.34394
chr15:83724811_83725311	chr15	83724811	83725311	501	*	Promoter	15	83604999	83725021	120023	2	64706	ENSMUST00000144773.1	0	ENSMUSG00000016763	Scube1	signal peptide, CUB domain, EGF-like 1	1.5	1.5	1.5	1.5	1.5	1.5	1.5	1.5	1.5	1.5	1.38288	0.807175	0.961998	0.110203	-0.168751	0.468778	0.416042	0.449128	0.695503	0.294683	-0.0233863	0.301781	0.706646	0.828956	0.949666	1.14118	1.00557	1.21505	1.31003	1.07057	1.5	1.5
chr1:93343300_93343800	chr1	93343300	93343800	501	*	Promoter	1	93317828	93343465	25638	2	269224	ENSMUST00000139028.1	0	ENSMUSG00000026274	Pask	PAS domain containing serine/threonine kinase	1.5	1.5	1.5	1.5	1.5	1.5	1.47781	1.47432	1.5	1.07892	1.16477	1.17712	0.90854	0.925315	1.31855	1.14548	0.735522	0.9509	0.672371	-0.119574	0.408165	-0.0851687	0.219372	0.0584835	-0.081073	-0.443584	-0.441308	-0.187511	-0.769905	-0.902332	0.0839157	-0.0760128
chr11:75807529_75808029	chr11	75807529	75808029	501	*	Intron (ENSMUST00000127424.7/102641247, intron 2 of 4)	11	75768966	75796049	27084	2	13447	ENSMUST00000021209.7	-11480	ENSMUSG00000020848	Doc2b	double C2, beta	1.5	1.5	1.5	1.5	1.5	1.5	1.5	1.5	1.5	1.5	1.5	1.5	1.5	1.03273	0.677367	0.601509	0.721149	0.0903648	0.184359	0.10601	-0.150988	0.0410122	0.428141	0.698013	0.461725	0.718173	0.533466	0.685561	0.666719	0.373915	0.681515	0.684599
chr5:110108030_110108530	chr5	110108030	110108530	501	*	Promoter	5	110103975	110108197	4223	2	107999	ENSMUST00000077220.13	0	ENSMUSG00000033434	Gtpbp6	GTP binding protein 6 (putative)	1.5	1.5	1.5	1.5	1.5	1.5	1.5	1.5	1.5	1.5	1.5	1.5	1.46868	1.06681	0.513532	0.259357	0.0470186	-0.322144	0.218312	0.310212	0.142664	0.221655	-0.19321	-0.13983	-0.256076	-0.178825	-0.510683	-0.481049	-0.891712	-0.454668	-0.466764	-0.137265
chr3:95282782_95283282	chr3	95282782	95283282	501	*	Promoter	3	95282944	95296166	13223	1	75007	ENSMUST00000039537.13	0	ENSMUSG00000038712	Mindy1	MINDY lysine 48 deubiquitinase 1	1.5	1.5	1.5	1.5	1.5	1.5	1.00999	0.646313	1.11984	1.0379	1.24109	1.19746	0.679399	0.982971	0.865098	0.565034	0.131963	0.368691	0.61176	0.0973117	0.548348	0.174755	0.535406	0.0806034	-0.00651373	0.578325	0.966083	1.22354	1.31858	0.930628	0.83651	0.638762
chr13:23761928_23762428	chr13	23761928	23762428	501	*	Promoter	13	23761853	23762386	534	2	360198	ENSMUST00000091701.2	0	ENSMUSG00000069265	H3c1	H3 clustered histone 1	1.5	1.5	1.5	1.5	1.5	1.5	1.5	1.5	1.5	1.26186	0.593122	0.0327658	0.055614	-0.205268	-0.10809	-0.323195	-0.418091	-0.460587	-0.543495	-0.0863905	-0.169171	0.452671	0.751189	0.705863	1.06306	0.98514	1.35531	1.17046	0.899848	0.967209	0.121908	0.212955
chr17:47595695_47596195	chr17	47595695	47596195	501	*	Promoter	17	47596068	47599094	3027	1	12445	ENSMUST00000182539.7	0	ENSMUSG00000034165	Ccnd3	cyclin D3	1.5	1.5	1.5	1.5	1.5	1.5	1.5	1.5	1.5	1.5	1.5	1.5	1.32081	0.875122	0.903771	-0.0895038	0.0865934	-0.555794	-0.416339	-0.91563	-1.18335	-1.15682	-1.35763	-1.26082	-0.795442	-1.14919	-0.973509	-1.00024	-0.627715	-1.09543	-0.108376	-0.330563
chr8:122076071_122076571	chr8	122076071	122076571	501	*	Intron (ENSMUST00000127664.1/108148, intron 1 of 15)	8	122000847	122007140	6294	1	53325	ENSMUST00000173201.1	75224	ENSMUSG00000025316	Banp	BTG3 associated nuclear protein	1.5	1.5	1.5	1.5	1.5	1.5	1.5	1.5	1.5	1.5	1.5	1.4653	1.12173	0.771418	0.771418	0.51067	0.382691	0.294926	0.158227	0.158227	-0.193802	-0.106041	0.137417	0.486723	0.402848	0.402848	0.673619	0.673619	0.324353	0.171171	0.520007	0.520007
chr7:45715042_45715542	chr7	45715042	45715542	501	*	Promoter	7	45715457	45720836	5380	1	19899	ENSMUST00000210640.1	0	ENSMUSG00000059070	Rpl18	ribosomal protein L18	1.5	1.5	1.5	1.5	1.5	1.5	1.5	1.5	1.5	1.5	1.31218	1.20988	1.03355	1.09903	1.38514	1.5	1.07992	1.0374	0.928292	0.833262	0.955885	0.579091	0.63242	0.558478	0.711045	0.617807	0.54925	0.87731	0.79739	0.74766	0.461351	-0.0244624
chrX:13070511_13071011	chrX	13070511	13071011	501	*	Promoter	20	13071498	13123449	51952	1	22284	ENSMUST00000169594.8	-487	ENSMUSG00000031010	Usp9x	ubiquitin specific peptidase 9, X chromosome	1.5	1.5	1.5	1.5	1.5	1.5	1.5	1.5	1.5	1.5	1.5	1.20268	1.15495	0.791767	0.512225	0.602151	-0.0472604	-0.266017	-0.402878	-0.791622	-0.712729	-0.717523	-0.51449	-0.894204	-0.938733	-0.746817	-0.912089	-0.39772	-0.486269	-0.510149	-0.0111488	0.153304
chr8:87472486_87472986	chr8	87472486	87472986	501	*	Promoter	8	87472812	87523900	51089	1	100040294	ENSMUST00000180700.8	0	ENSMUSG00000097248	Gm2694	predicted gene 2694	1.5	1.5	1.5	1.5	1.5	1.5	1.5	1.5	1.5	1.5	1.5	1.37067	1.31188	1.07193	1.0056	1.09552	0.718434	0.0752522	-0.605866	-1.11657	-0.960872	-1.06695	-0.832773	-0.22214	-0.0150781	-0.194634	-0.193453	-0.55243	-0.837998	-0.0954468	-0.286267	-0.198617
chr5:135186933_135187433	chr5	135186933	135187433	501	*	Promoter	5	135187264	135246129	58866	1	22385	ENSMUST00000002825.5	0	ENSMUSG00000002748	Baz1b	bromodomain adjacent to zinc finger domain, 1B	1.5	1.5	1.5	1.5	1.5	1.5	1.5	1.5	1.28016	1.5	1.5	1.23385	0.902049	1.13733	1.14989	0.561551	0.340836	-0.333018	-0.290887	-0.0234294	-0.394899	-0.437146	-0.65087	-0.750181	-0.90771	-0.377062	0.00706342	0.538019	0.162256	-0.0249759	0.409246	0.353495
chr4:84545297_84545797	chr4	84545297	84545797	501	*	Promoter	4	84411154	84546290	135137	2	242509	ENSMUST00000177040.1	493	ENSMUSG00000028487	Bnc2	basonuclin 2	1.5	1.5	1.5	1.5	1.5	1.5	1.26132	1.07765	1.10431	1.18887	1.46192	1.07918	0.624818	0.989577	0.859216	0.801552	0.510969	0.660164	0.50859	0.368224	0.285285	-0.396617	0.0589574	-0.132028	-0.337368	-1.02318	-0.745384	-1.10454	-0.687566	-0.912566	-0.912566	-0.821344
chr11:54060216_54060716	chr11	54060216	54060716	501	*	Intron (ENSMUST00000018755.9/30794, intron 2 of 6)	11	54063723	54064568	846	2	30794	ENSMUST00000151948.1	3852	ENSMUSG00000020388	Pdlim4	PDZ and LIM domain 4	1.5	1.5	1.5	1.5	1.5	1.5	1.5	1.5	1.5	1.5	1.5	1.5	1.15924	0.897847	0.831477	0.696818	0.468179	0.54451	0.54451	0.502434	0.687159	0.47039	0.47039	0.47039	0.47039	0.290736	0.125375	-0.00347286	0.171048	0.171048	0.0727539	-0.111972
chr1:182908335_182908835	chr1	182908335	182908835	501	*	Exon (ENSMUST00000192563.1/ENSMUST00000192563.1, exon 1 of 1)	1	182954788	182975692	20905	1	53791	ENSMUST00000193687.5	-45953	ENSMUSG00000079164	Tlr5	toll-like receptor 5	1.5	1.5	1.5	1.5	1.5	1.5	1.38246	1.5	1.5	1.43506	1.22288	1.5	1.20945	1.18492	1.03123	0.545389	-0.23664	-0.394059	-0.369363	-0.567397	-0.509422	-0.364067	-0.709429	-0.359516	-0.59638	-0.431642	0.0716169	0.785916	1.3685	1.35074	1.15981	0.83513
chr14:70192009_70192509	chr14	70192009	70192509	501	*	Exon (ENSMUST00000227653.1/20410, exon 12 of 21)	14	70180932	70204623	23692	2	20410	ENSMUST00000227259.1	12114	ENSMUSG00000022091	Sorbs3	sorbin and SH3 domain containing 3	1.5	1.5	1.5	1.5	1.5	1.5	1.5	1.5	1.42288	1.5	1.5	1.5	1.5	1.5	1.5	1.5	1.5	1.5	1.30661	0.997274	0.493505	0.105369	0.050694	-0.329325	-0.452146	-0.714687	-0.624094	-0.475074	-0.475074	-0.57055	-0.761523	-0.570907
chr17:34587593_34588093	chr17	34587593	34588093	501	*	Promoter	17	34587041	34587818	778	1	18132	ENSMUST00000156724.1	552	ENSMUSG00000015468	Notch4	notch 4	1.5	1.5	1.5	1.5	1.5	1.5	1.5	1.5	1.5	1.5	1.2608	1.5	1.5	1.5	1.5	1.5	1.5	1.5	1.21671	1.49533	1.22375	1.39509	0.734484	0.543413	-0.0830095	-0.242322	-0.391669	-0.473045	-0.318343	-0.222307	-0.500928	-0.402782
chr11:59839567_59840067	chr11	59839567	59840067	501	*	Promoter	11	59817795	59839838	22044	2	26572	ENSMUST00000019517.9	0	ENSMUSG00000019373	Cops3	COP9 signalosome subunit 3	1.5	1.5	1.5	1.5	1.5	1.5	1.5	1.46635	1.35377	1.5	1.5	1.5	1.5	1.16989	0.954721	1.5	1.28806	1.26181	0.665375	0.619994	0.614733	0.16454	0.160663	-0.349566	-0.0895852	-0.173808	-0.48374	-1.16141	-1.00667	-0.798957	-1.10629	-1.5
chr8:71569902_71570402	chr8	71569902	71570402	501	*	Promoter	8	71570172	71579478	9307	1	26457	ENSMUST00000213100.1	0	ENSMUSG00000031808	Slc27a1	solute carrier family 27 (fatty acid transporter), member 1	1.5	1.5	1.5	1.5	1.5	1.5	1.5	1.5	1.5	1.45375	1.21629	1.08419	1.02424	0.710086	1.32384	0.910899	0.962569	0.530555	0.555272	0.798229	1.0165	1.06171	0.560163	-0.217088	0.00827098	-0.82822	-1.00309	-0.894408	-0.414164	-0.536355	-0.747165	-0.472002
chr11:101552381_101552881	chr11	101552381	101552881	501	*	Promoter	11	101552654	101581951	29298	1	17966	ENSMUST00000103098.8	0	ENSMUSG00000017119	Nbr1	NBR1, autophagy cargo receptor	1.5	1.5	1.5	1.5	1.5	1.5	1.5	1.5	1.5	1.5	1.5	1.5	1.25086	0.91059	0.62743	0.175963	-0.306809	-0.137916	-0.166767	-0.0215849	-0.407925	0.0669168	-0.158702	0.29891	0.551799	0.344426	0.473556	0.313411	-0.111555	0.0617127	-0.286283	0.117847
chr12:108211941_108212441	chr12	108211941	108212441	501	*	Intron (ENSMUST00000222310.1/668158, intron 2 of 5)	12	108199085	108202146	3062	1	12454	ENSMUST00000223363.1	12856	ENSMUSG00000021258	Ccnk	cyclin K	1.5	1.5	1.5	1.5	1.5	1.5	1.5	1.3868	1.33671	1.23887	1.5	0.891769	1.04076	0.677027	0.20491	0.25569	0.361342	0.510687	0.804487	0.896674	0.963818	0.506841	0.573512	0.358365	0.528145	0.522738	0.446854	-0.01663	0.197355	0.15324	0.291083	-0.00192028
chr10:78464738_78465238	chr10	78464738	78465238	501	*	Promoter	10	78436744	78464975	28232	2	216134	ENSMUST00000041616.14	0	ENSMUSG00000032788	Pdxk	pyridoxal (pyridoxine, vitamin B6) kinase	1.5	1.5	1.5	1.5	1.5	1.5	1.5	1.30153	1.16374	0.74779	1.22045	0.727297	0.341514	-0.584286	-0.961421	-0.994123	-1.5	-1.5	-1.09314	-1.04071	-1.45969	-1.2143	-0.825684	-0.679705	-0.558504	-0.259088	-0.379044	-0.16871	-0.005468	0.228141	0.663203	1.09814
chr7:122288807_122289307	chr7	122288807	122289307	501	*	Promoter	7	122289297	122628655	339359	1	18751	ENSMUST00000064989.11	0	ENSMUSG00000052889	Prkcb	protein kinase C, beta	1.5	1.5	1.5	1.5	1.5	1.5	1.5	1.5	1.5	1.5	1.5	1.5	1.5	1.5	1.5	1.5	1.09695	0.944665	0.721201	0.451346	0.371717	0.243347	0.188607	0.10898	-0.449347	-0.191938	-0.101236	-0.230271	-0.51641	-0.420274	-0.420274	-0.330768
chr18:50128204_50128704	chr18	50128204	50128704	501	*	Promoter	18	50128494	50142612	14119	1	15488	ENSMUST00000152388.1	0	ENSMUSG00000024507	Hsd17b4	hydroxysteroid (17-beta) dehydrogenase 4	1.5	1.5	1.5	1.5	1.5	1.5	1.5	1.5	1.5	1.40543	1.1929	0.309995	0.392322	0.842012	0.287391	-0.115483	-0.923396	-1.5	-1.5	-1.5	-1.5	-1.5	-1.28106	-1.5	-1.5	-1.18425	-1.09803	-0.58676	-0.146048	0.215545	0.754442	0.924795
chr15:80710829_80711329	chr15	80710829	80711329	501	*	Promoter	15	80711313	80941085	229773	1	213988	ENSMUST00000067689.8	0	ENSMUSG00000047888	Tnrc6b	trinucleotide repeat containing 6b	1.5	1.5	1.5	1.5	1.5	1.5	1.5	1.5	1.5	1.5	1.5	1.5	1.5	1.4627	0.776029	0.996282	0.999096	0.622636	0.382883	0.121024	0.320194	0.208266	0.104906	0.0842229	-0.0559606	0.21903	0.22181	0.4736	0.25218	-0.255855	0.293455	0.0302983
chr3:57575750_57576250	chr3	57575750	57576250	501	*	Promoter	3	57455649	57575828	120180	2	97064	ENSMUST00000029380.13	0	ENSMUSG00000027803	Wwtr1	WW domain containing transcription regulator 1	1.5	1.5	1.5	1.5	1.5	1.5	1.5	1.5	1.5	1.5	1.5	1.5	1.5	1.11935	0.896802	0.388397	0.283686	-0.161912	-0.617959	-0.95908	-1.41946	-1.47239	-1.13113	-0.865938	-0.337076	-0.0794739	0.718509	0.293722	-0.208198	-0.269684	0.00570742	0.300544
chr18:82909419_82909919	chr18	82909419	82909919	501	*	Promoter	18	82910663	82955958	45296	1	329003	ENSMUST00000235793.1	-744	ENSMUSG00000058881	Zfp516	zinc finger protein 516	1.5	1.5	1.5	1.5	1.5	1.5	1.5	1.5	1.5	1.5	1.5	1.5	1.5	1.5	1.38241	1.00408	0.678788	-0.226972	-0.415575	-0.829836	-0.921005	-0.594199	-0.692607	-0.772308	-0.694683	-0.437036	0.0674145	0.170364	-0.116038	-0.539396	-0.54614	-0.362722
chr14:54926493_54926993	chr14	54926493	54926993	501	*	Promoter	14	54916633	54926126	9494	2	13644	ENSMUST00000227037.1	-367	ENSMUSG00000022203	Efs	embryonal Fyn-associated substrate	1.5	1.5	1.5	1.5	1.5	1.5	1.5	1.5	1.5	1.5	1.5	1.15024	0.852153	0.713213	0.670076	0.53509	0.138913	0.050782	-0.1729	-0.1729	-0.264074	-0.64909	-0.988128	-0.988128	-0.958002	-0.89552	-0.743068	-0.0861681	0.0320433	0.128273	0.62876	0.533514
chr7:140941329_140941829	chr7	140941329	140941829	501	*	Promoter	7	140941391	140947656	6266	1	212974	ENSMUST00000164337.7	0	ENSMUSG00000062031	Pgghg	protein glucosylgalactosylhydroxylysine glucosidase	1.5	1.5	1.5	1.5	1.5	1.5	1.5	1.5	1.5	1.5	1.5	1.5	1.5	1.34932	1.5	1.13698	0.564892	0.538592	0.67866	-0.0250764	-0.108235	-0.0633046	-0.197302	-0.458113	-0.509215	-0.885223	-0.884566	-0.854789	-0.699748	-0.832866	-0.64819	-0.556727
chr5:149636189_149636689	chr5	149636189	149636689	501	*	Promoter	5	149616544	149636338	19795	2	15505	ENSMUST00000202361.3	0	ENSMUSG00000029657	Hsph1	heat shock 105kDa/110kDa protein 1	1.5	1.5	1.5	1.5	1.5	1.5	1.43441	1.5	1.5	1.5	1.32817	1.26576	1.06781	1.44926	1.2551	1.06369	1.22827	1.39748	0.892129	0.430153	0.483293	0.17909	-0.189996	-0.424214	-0.640936	-0.892522	-1.36722	-1.1993	-1.5	-1.5	-1.5	-1.5
chr4:43493191_43493691	chr4	43493191	43493691	501	*	Promoter	4	43493362	43495921	2560	1	622404	ENSMUST00000030181.11	0	ENSMUSG00000028461	Ccdc107	coiled-coil domain containing 107	1.5	1.5	1.5	1.5	1.5	1.5	1.5	1.5	1.32696	1.40354	1.36409	1.46114	1.49406	1.5	1.24181	0.990409	0.699001	0.608173	0.733074	0.568949	0.344583	-0.242961	-0.376985	-0.352102	-0.872073	-0.821149	-0.700799	-0.154552	0.147753	0.0844916	0.524871	0.830815
chr11:4160093_4160593	chr11	4160093	4160593	501	*	Promoter	11	4141123	4160291	19169	2	216516	ENSMUST00000093381.10	0	ENSMUSG00000051427	Ccdc157	coiled-coil domain containing 157	1.5	1.5	1.5	1.5	1.5	1.5	1.5	1.5	1.5	1.5	1.40914	1.20904	1.5	1.05996	1.0348	0.716748	0.968361	0.919568	0.530403	0.618217	0.547048	0.667753	0.861273	-0.133441	-0.313415	-0.357174	-0.0528417	-0.810862	-1.22495	-1.26916	-1.09374	-1.14969
chr17:45686115_45686615	chr17	45686115	45686615	501	*	Promoter	17	45660171	45686259	26089	2	224807	ENSMUST00000113523.8	0	ENSMUSG00000036026	Tmem63b	transmembrane protein 63b	1.5	1.5	1.5	1.5	1.5	1.5	1.34142	1.31733	1.17298	1.13848	0.645061	0.173032	0.433258	0.641352	1.08269	1.35394	1.07956	1.36627	0.982135	1.3015	1.29926	1.34422	1.12217	1.13093	1.1455	0.937596	1.09742	0.632771	0.597779	0.694109	0.869597	0.880156
chr15:83171752_83172252	chr15	83171752	83172252	501	*	Promoter	15	83153494	83172592	19099	2	109754	ENSMUST00000018186.15	340	ENSMUSG00000018042	Cyb5r3	cytochrome b5 reductase 3	1.5	1.5	1.5	1.5	1.5	1.5	1.5	1.5	1.5	1.39801	1.39983	1.36275	0.863942	1.04649	0.638758	0.612399	0.412718	0.446014	0.146881	-0.147594	0.017443	0.227143	-0.131912	-0.532215	-0.617905	-0.526672	-0.447981	-0.0847955	-0.426701	-0.375511	-0.46429	-0.374584
chr11:72266503_72267003	chr11	72266503	72267003	501	*	Promoter	11	72241989	72266659	24671	2	237831	ENSMUST00000021161.13	0	ENSMUSG00000020805	Slc13a5	solute carrier family 13 (sodium-dependent citrate transporter), member 5	1.5	1.5	1.5	1.5	1.5	1.5	1.5	1.34913	1.1066	1.5	1.5	1.5	1.5	1.5	1.3517	1.07927	1.37547	1.38154	1.5	1.4619	0.752751	0.374032	-1.71128e-05	-0.611534	-0.19639	-0.086776	-0.0851552	-0.223603	-0.445811	-0.579085	-0.670527	-0.0125623
chr18:60663915_60664415	chr18	60663915	60664415	501	*	Distal Intergenic	18	60600209	60648319	48111	2	104027	ENSMUST00000143275.2	-15596	ENSMUSG00000043079	Synpo	synaptopodin	1.5	1.5	1.5	1.5	1.5	1.5	1.5	1.42697	1.06392	0.868039	0.669897	1.03829	0.739701	0.477233	0.230196	0.416114	-0.0783164	-0.0261281	0.258844	0.777152	0.623279	0.64997	0.310363	0.542584	1.02593	1.16015	1.07022	1.28321	1.24819	0.893193	0.735263	0.745829
chr11:35120833_35121333	chr11	35120833	35121333	501	*	Promoter	11	35121224	35708507	587284	1	20564	ENSMUST00000069837.3	0	ENSMUSG00000056427	Slit3	slit guidance ligand 3	1.5	1.5	1.5	1.5	1.5	1.5	1.5	1.5	1.5	1.5	1.5	1.36682	1.23177	1.18868	1.36911	0.881183	0.882392	0.442722	0.737502	0.737502	0.464872	0.430294	0.208056	0.381429	0.0897531	-0.0906739	0.0959374	-0.153262	-0.153262	-0.448041	-0.448041	-0.448041
chrX:151046643_151047143	chrX	151046643	151047143	501	*	Promoter	20	151047170	151089521	42352	1	14163	ENSMUST00000026296.7	-27	ENSMUSG00000025265	Fgd1	FYVE, RhoGEF and PH domain containing 1	1.5	1.5	1.5	1.5	1.5	1.5	1.5	1.5	1.5	1.5	1.5	1.5	1.5	1.40854	0.850782	0.458477	0.0273237	-0.214187	-0.260235	-0.650898	-0.298963	-0.31744	-0.220712	-0.331888	0.0288614	-0.0638787	0.271921	0.421557	-0.270262	-0.173845	0.177128	0.187697
chr1:134560020_134560520	chr1	134560020	134560520	501	*	Promoter	1	134560171	134635285	75115	1	75605	ENSMUST00000047714.13	0	ENSMUSG00000042207	Kdm5b	lysine (K)-specific demethylase 5B	1.5	1.5	1.5	1.5	1.5	1.5	1.5	1.5	1.5	1.49217	1.5	1.5	1.5	1.5	1.5	1.5	1.18338	0.743666	0.969663	0.747014	0.265786	0.0480631	-0.305319	-0.454624	-0.160932	-0.239345	-0.238408	-0.158865	-0.158865	0.0825182	0.153764	0.156869
chr15:81858027_81858527	chr15	81858027	81858527	501	*	Promoter	15	81848272	81858485	10214	2	57259	ENSMUST00000050467.8	0	ENSMUSG00000048546	Tob2	transducer of ERBB2, 2	1.5	1.5	1.5	1.5	1.5	1.5	1.24012	1.31262	1.22234	0.89092	1.012	0.734835	1.06908	0.823571	0.953736	0.459365	0.220465	0.571922	0.554483	0.120078	0.276565	0.138416	-0.03425	-0.330168	-0.191547	-0.880493	-0.789513	-1.20332	-1.30279	-1.301	-1.47917	-1.5
chr2:50066084_50066584	chr2	50066084	50066584	501	*	Promoter	2	50066429	50193569	127141	1	320343	ENSMUST00000112712.9	0	ENSMUSG00000050447	Lypd6	LY6/PLAUR domain containing 6	1.5	1.5	1.5	1.5	1.5	1.5	1.5	1.5	1.5	1.5	1.5	1.5	1.5	1.5	1.5	1.24177	1.29363	1.20531	0.813264	0.502576	-0.142066	-0.368866	-0.45602	-0.205337	-0.292175	-0.576134	-0.652296	-0.348398	-0.335227	-0.13021	-0.13697	0.225623
chr17:86962806_86963306	chr17	86962806	86963306	501	*	Promoter	17	86963082	87000069	36988	1	104215	ENSMUST00000024956.14	0	ENSMUSG00000024143	Rhoq	ras homolog family member Q	1.5	1.5	1.5	1.5	1.5	1.5	1.5	1.42279	1.5	1.5	1.40184	0.907004	0.989283	0.540646	0.342818	0.0592599	0.172048	0.0837057	0.000234502	0.0927788	-0.153592	-0.291782	0.16601	-0.467136	-0.479923	-0.161919	0.248067	0.166332	0.284827	0.120072	0.107891	0.511857
chr6:34910619_34911119	chr6	34910619	34911119	501	*	Promoter	6	34880426	34910876	30451	2	101240	ENSMUST00000081214.11	0	ENSMUSG00000058486	Wdr91	WD repeat domain 91	1.5	1.5	1.5	1.5	1.5	1.5	1.5	1.5	1.5	1.5	0.884869	0.516097	-0.360956	-0.322381	-0.284014	-0.486146	-0.123201	-0.00651112	-0.312961	-0.728266	-0.586767	0.139395	0.111564	1.08848	0.88213	0.869587	0.939223	0.932138	0.711505	1.21615	1.5	1.5
chr3:138613346_138613846	chr3	138613346	138613846	501	*	Distal Intergenic	3	138550855	138553721	2867	1	13684	ENSMUST00000198252.1	62491	ENSMUSG00000028156	Eif4e	eukaryotic translation initiation factor 4E	1.5	1.5	1.5	1.5	1.5	1.5	1.5	1.5	1.5	1.48185	0.982543	0.831214	0.225879	0.327252	0.379456	-0.024814	-0.488088	-0.640925	-0.449171	-0.257277	0.172138	0.423922	0.308893	0.377622	0.218189	0.411186	0.225088	0.225088	0.0688884	-0.226121	-0.418015	-0.84743
chr15:99664689_99665189	chr15	99664689	99665189	501	*	Distal Intergenic	15	99670368	99701128	30761	1	11419	ENSMUST00000023758.8	-5179	ENSMUSG00000023017	Asic1	acid-sensing (proton-gated) ion channel 1	1.5	1.5	1.5	1.5	1.5	1.5	1.5	1.5	1.5	0.953146	0.671586	0.198722	0.206102	0.206102	-0.444955	-0.444955	-0.378895	-0.158835	-0.204923	-0.11234	0.158771	0.379822	0.157375	0.114049	0.114049	0.372471	0.468562	0.402502	0.434611	0.280358	0.268172	0.188628
chr8:25070307_25070807	chr8	25070307	25070807	501	*	Intron (ENSMUST00000064883.13/83436, intron 3 of 11)	8	25062433	25091346	28914	2	83436	ENSMUST00000125466.1	20539	ENSMUSG00000031557	Plekha2	pleckstrin homology domain-containing, family A (phosphoinositide binding specific) member 2	1.5	1.5	1.5	1.5	1.5	1.5	1.5	1.5	1.47973	1.5	1.5	1.5	1.5	1.5	1.5	1.5	1.5	1.5	1.23417	1.42614	1.5	1.45077	1.03273	1.03273	0.687475	0.268876	0.173112	-0.133167	-0.133167	-0.287455	-0.479425	-0.909008
chr7:48880816_48881316	chr7	48880816	48881316	501	*	Promoter	7	48881300	48886608	5309	1	108167326	ENSMUST00000147173.1	0	ENSMUSG00000085995	Gm2788	predicted gene 2788	1.5	1.5	1.5	1.5	1.5	1.5	1.32765	0.902849	-0.0974644	-0.243404	-0.365679	-1.32476	-1.34188	-1.5	-1.35384	-1.42344	-1.2192	-0.379806	-0.0302381	0.419599	1.06157	0.882291	1.16855	0.753134	1.06561	0.0754702	0.368915	0.530229	0.161226	0.335773	0.0961657	-0.458186
chr4:133729735_133730235	chr4	133729735	133730235	501	*	Intron (ENSMUST00000105897.9/93760, intron 1 of 19)	4	133720779	133723879	3101	2	93760	ENSMUST00000139709.2	-5856	ENSMUSG00000007880	Arid1a	AT rich interactive domain 1A (SWI-like)	1.5	1.5	1.5	1.5	1.5	1.5	1.5	1.5	1.5	1.5	1.5	1.5	1.5	1.40753	1.0054	0.812031	0.702058	0.29989	0.136957	0.229575	0.149614	-0.519283	-0.674996	-0.638508	-0.344452	-0.504597	-0.503937	-0.350612	-0.318491	-0.974837	-1.1532	-1.40692
chr12:86823814_86824314	chr12	86823814	86824314	501	*	Distal Intergenic	12	86880701	86884798	4098	2	238330	ENSMUST00000038422.7	60484	ENSMUSG00000034168	Irf2bpl	interferon regulatory factor 2 binding protein-like	1.5	1.5	1.5	1.5	1.5	1.5	1.39687	1.49628	0.540262	0.455759	0.407044	0.686468	0.568891	1.5	1.5	1.5	1.36773	1.38605	1.33259	1.5	1.16066	1.07558	1.24346	1.36681	0.964877	0.648887	0.102085	0.0751492	-0.565604	-0.800619	-0.892248	-0.469877
chr5:135835047_135835547	chr5	135835047	135835547	501	*	5' UTR	5	135818106	135874772	56667	1	58212	ENSMUST00000144211.1	16941	ENSMUSG00000039860	Srrm3	serine/arginine repetitive matrix 3	1.5	1.5	1.5	1.5	1.5	1.5	1.5	1.5	1.5	1.5	1.5	0.986025	0.926813	0.675879	0.498159	0.42162	-0.102696	-0.393164	-0.772208	-1.04343	-1.23061	-1.03689	-0.450412	-0.690503	-0.928911	-0.850988	-0.764343	-0.614389	-0.512075	-0.261004	-0.261004	0.0188089
chr9:110732547_110733047	chr9	110732547	110733047	501	*	Intron (ENSMUST00000198865.4/19228, intron 3 of 15)	9	110741861	110769147	27287	1	17897	ENSMUST00000200011.4	-8814	ENSMUSG00000059741	Myl3	myosin, light polypeptide 3	1.5	1.5	1.5	1.5	1.5	1.5	1.5	1.5	1.16555	1.40269	0.99376	1.28903	1.15366	1.00991	1.10962	0.90713	0.96195	1.18232	1.47779	1.16647	1.01221	0.857566	0.421807	0.257833	0.137802	-0.355091	-0.424196	-0.320807	-0.288653	-0.115692	-0.307887	0.129335
chr6:136804077_136804577	chr6	136804077	136804577	501	*	Promoter	6	136801553	136804415	2863	2	320332	ENSMUST00000179285.2	0	ENSMUSG00000096010	H4f16	H4 histone 16	1.5	1.5	1.5	1.5	1.5	1.5	1.5	1.5	1.38319	0.94215	0.703162	0.91115	0.523017	0.664029	0.503261	0.949123	1.2007	1.05176	1.13559	0.730783	1.1456	1.0604	0.634705	0.703584	0.673238	0.181635	-0.172405	-0.380557	-0.191236	-0.373171	-0.286644	-0.61369
chr3:87905952_87906452	chr3	87905952	87906452	501	*	Promoter	3	87906321	87916132	9812	1	15191	ENSMUST00000005017.14	0	ENSMUSG00000004897	Hdgf	heparin binding growth factor	1.5	1.5	1.5	1.5	1.5	1.5	1.39753	1.5	1.5	1.5	1.5	1.23823	0.761678	0.61314	0.12867	-0.144872	-0.358023	0.386724	0.500386	-0.177948	-0.0426068	-0.085208	-0.130923	0.0740219	0.0984914	0.0890163	0.357708	0.472379	0.0934647	0.00719648	0.128653	-0.15053
chr10:126928201_126928701	chr10	126928201	126928701	501	*	Distal Intergenic	10	126868427	126901355	32929	2	68876	ENSMUST00000026504.12	-26846	ENSMUSG00000025436	Atp23	ATP23 metallopeptidase and ATP synthase assembly factor homolog	1.5	1.5	1.5	1.5	1.5	1.5	1.5	1.5	1.34427	1.14766	0.646967	0.261199	0.710922	0.991914	0.976809	1.4841	1.42632	1.33771	1.5	1.33153	1.17708	1.42957	1.42957	1.10058	0.381224	0.296398	0.230365	0.0392761	-0.18201	-0.258907	-0.172329	-0.525487
chr15:38373758_38374258	chr15	38373758	38374258	501	*	Distal Intergenic	15	38299874	38300706	833	2	21847	ENSMUST00000228416.1	-73052	ENSMUSG00000037465	Klf10	Kruppel-like factor 10	1.5	1.5	1.5	1.5	1.5	1.5	0.994884	1.06763	0.448325	0.953011	1.34413	1.46719	1.5	1.1942	1.03929	1.17477	0.960279	0.875059	0.722275	0.970584	0.700253	0.710462	0.521724	0.371891	0.402182	0.309113	0.223946	-0.0261568	-0.0451941	-0.0205631	0.100904	-0.30477
chr2:92008259_92008759	chr2	92008259	92008759	501	*	Intron (ENSMUST00000028663.4/26427, intron 1 of 11)	2	91982328	92024502	42175	2	26427	ENSMUST00000028663.4	15743	ENSMUSG00000027230	Creb3l1	cAMP responsive element binding protein 3-like 1	1.5	1.5	1.5	1.5	1.5	1.5	1.34736	1.5	1.5	1.35101	0.70682	0.490737	0.513819	0.180806	0.0564686	0.17389	0.269129	0.24268	0.145077	0.0299507	0.0942695	0.0894331	0.114061	0.727735	1.2317	1.5	1.25443	1.22274	1.5	1.5	1.5	1.12758
chr13:111725309_111725809	chr13	111725309	111725809	501	*	Exon (ENSMUST00000132564.1/ENSMUST00000132564.1, exon 1 of 2)	13	111700785	111708326	7542	1	218613	ENSMUST00000232398.1	24524	ENSMUSG00000032727	Mier3	MIER family member 3	1.5	1.5	1.5	1.5	1.5	1.5	1.5	1.5	1.5	1.30086	0.820029	0.533587	0.221251	0.0693029	0.194496	0.311931	0.17502	-0.332762	0.0347642	-0.12139	0.218011	-0.08854	0.239662	0.0373285	0.202013	-0.171409	0.122867	0.135595	0.317289	0.32114	0.119653	-0.340487
chr18:12973993_12974493	chr18	12973993	12974493	501	*	Promoter	18	12974298	12982175	7878	1	16210	ENSMUST00000234409.1	0	ENSMUSG00000024423	Impact	impact, RWD domain protein	1.5	1.5	1.5	1.5	1.5	1.5	1.5	1.26783	1.30954	1.40648	1.5	1.35837	1.0633	1.00561	1.47414	0.954517	0.284399	0.48544	0.904207	0.439367	0.120683	-0.580543	-0.304982	-0.350804	-0.621477	-1.06712	-0.679349	-0.569789	-0.219635	-0.363042	-0.521733	-0.369698
chr18:36670042_36670542	chr18	36670042	36670542	501	*	Promoter	18	36667246	36670286	3041	2	24068	ENSMUST00000173482.7	0	ENSMUSG00000006050	Sra1	steroid receptor RNA activator 1	1.5	1.5	1.5	1.5	1.5	1.5	1.5	1.5	0.967542	0.899054	0.595502	0.324713	0.234652	0.0888059	0.532686	0.488611	0.0527578	-0.350854	-0.434692	-0.0253983	-0.272852	-0.402221	-0.126066	-0.363837	-0.266487	-0.475591	-0.612816	-0.293354	-0.0421674	0.131239	-0.596962	-0.263693
chr18:42510967_42511467	chr18	42510967	42511467	501	*	Promoter	18	42511487	42575793	64307	1	56070	ENSMUST00000237602.1	-20	ENSMUSG00000024498	Tcerg1	transcription elongation regulator 1 (CA150)	1.5	1.5	1.5	1.5	1.5	1.5	1.5	1.46425	1.30632	1.5	1.5	1.5	1.5	1.21368	0.527804	0.441264	0.442965	0.696318	0.982769	0.910656	0.907208	0.453134	0.558732	0.165011	0.0474264	-0.255015	-0.182277	0.182947	-0.259085	-0.0849386	-0.310308	-0.605759
chr1:162548318_162548818	chr1	162548318	162548818	501	*	Promoter	1	162532127	162548551	16425	2	71449	ENSMUST00000028017.15	0	ENSMUSG00000026694	Eef1aknmt	EEF1A lysine and N-terminal methyltransferase	1.5	1.5	1.5	1.5	1.5	1.5	1.08423	0.0458181	-0.310339	-0.548196	-1.30757	-1.5	-1.29728	-0.63678	-1.43328	-1.49148	-1.3438	-0.990642	-0.533015	-0.404966	-0.698973	-0.304032	0.0396449	-0.0314838	-0.284473	0.118569	0.119991	-0.0885974	-0.188545	0.413535	1.09111	1.39906
chr9:54764513_54765013	chr9	54764513	54765013	501	*	Promoter	9	54764748	54773110	8363	1	12903	ENSMUST00000034830.8	0	ENSMUSG00000032291	Crabp1	cellular retinoic acid binding protein I	1.5	1.5	1.5	1.5	1.5	1.5	1.5	1.5	1.5	1.23303	1.2653	1.22113	1.05113	0.600114	1.22901	0.834451	1.0851	0.999695	0.77429	1.5	1.5	1.5	1.47404	1.21126	1.05103	0.422134	0.422484	0.452485	0.301769	0.39874	-0.331155	-0.603588
chr6:146502018_146502518	chr6	146502018	146502518	501	*	Promoter	6	146108299	146502178	393880	2	16439	ENSMUST00000079573.12	0	ENSMUSG00000030287	Itpr2	inositol 1,4,5-triphosphate receptor 2	1.5	1.5	1.5	1.5	1.5	1.5	1.5	1.5	1.5	1.5	1.5	1.5	1.5	1.5	1.15643	1.45193	0.958185	0.736883	0.274754	0.101688	-0.0985678	0.0231007	0.0144643	-0.105597	-0.327156	-0.24888	-0.493921	-0.22445	-0.0787844	-0.233932	-0.333316	-0.629281
chr11:99230498_99230998	chr11	99230498	99230998	501	*	Promoter	11	99209047	99231017	21971	2	57376	ENSMUST00000103133.3	19	ENSMUSG00000037935	Smarce1	SWI/SNF related, matrix associated, actin dependent regulator of chromatin, subfamily e, member 1	1.5	1.5	1.5	1.5	1.5	1.5	1.5	1.5	1.5	1.5	1.5	1.5	0.953943	0.807804	0.782438	0.873428	0.974219	0.82044	0.982176	0.736798	0.812245	0.857932	0.857932	0.616706	0.655238	0.160819	-0.00640823	-0.168215	-0.457161	-0.568182	-0.74755	-0.81462
chr11:69098654_69099154	chr11	69098654	69099154	501	*	Promoter	11	69098948	69109960	11013	1	18626	ENSMUST00000021271.13	0	ENSMUSG00000020893	Per1	period circadian clock 1	1.5	1.5	1.5	1.5	1.5	1.5	0.91442	0.526026	0.475404	0.417703	0.624539	0.731478	0.341993	-0.0429302	0.0555537	0.0647663	0.160305	0.694606	1.11441	1.20756	1.06486	1.06001	0.750713	0.28244	0.221838	0.0346748	-0.0507885	-0.305654	-0.366801	-0.417168	0.320631	0.407786
chr18:31634801_31635301	chr18	31634801	31635301	501	*	Promoter	18	31635085	31647275	12191	1	269003	ENSMUST00000234846.1	0	ENSMUSG00000024260	Sap130	Sin3A associated protein	1.5	1.5	1.5	1.5	1.5	1.5	1.30747	1.38346	0.968305	0.817692	0.687926	0.563335	0.532726	0.313997	0.0892894	0.200988	-0.313708	-0.092166	0.0137036	-0.00297355	0.454206	0.759705	0.594615	0.395567	-0.270704	-0.541981	-0.855419	-0.32407	0.374063	-0.35917	-0.448685	-0.961446
chr16:20692994_20693494	chr16	20692994	20693494	501	*	Promoter	16	20693241	20699309	6069	1	78408	ENSMUST00000149543.8	0	ENSMUSG00000050821	Fam131a	family with sequence similarity 131, member A	1.5	1.5	1.5	1.5	1.5	1.5	1.5	1.45742	1.5	1.5	1.5	1.5	1.29696	0.551854	0.254499	0.227917	0.23005	-0.497059	-0.401691	-0.112437	-0.0369255	-0.141607	0.203682	0.091646	0.625712	0.495342	0.649272	0.809301	0.332616	0.0355312	-0.406294	-0.393611
chr13:55329822_55330322	chr13	55329822	55330322	501	*	Promoter	13	55325487	55329823	4337	2	17121	ENSMUST00000225561.1	0	ENSMUSG00000021485	Mxd3	Max dimerization protein 3	1.5	1.5	1.5	1.5	1.5	1.5	1.5	1.28826	1.49896	1.27987	1.30477	0.604358	0.214166	1.30341	1.5	1.39	0.898824	1.37573	1.5	1.0446	0.970114	0.598537	1.12549	1.39943	0.464964	0.178407	0.339686	0.443688	0.0987412	-0.196594	-0.036077	-0.350004
chr7:143389105_143389605	chr7	143389105	143389605	501	*	Intron (ENSMUST00000009689.10/16535, intron 15 of 15)	7	143322775	143330650	7876	2	71153	ENSMUST00000188294.1	-58455	ENSMUSG00000101360	4933417O13Rik	RIKEN cDNA 4933417O13 gene	1.5	1.5	1.5	1.5	1.5	1.5	1.5	1.5	1.02858	0.959854	0.655262	0.753272	0.452129	0.408682	0.461282	-0.0307266	-0.0300702	0.121027	0.0965402	0.147736	-0.100566	-0.150127	-0.578113	-0.238329	-0.261065	0.23891	0.513598	0.383112	0.232015	0.623711	0.616897	0.529175
chr7:127824066_127824566	chr7	127824066	127824566	501	*	Promoter	7	127824294	127849019	24726	1	20909	ENSMUST00000152310.7	0	ENSMUSG00000030805	Stx4a	syntaxin 4A (placental)	1.5	1.5	1.5	1.5	1.5	1.5	1.5	1.5	1.5	1.5	1.5	1.25352	1.25352	1.01033	0.761112	0.624704	0.466354	0.688107	0.843547	0.843547	0.843547	0.932601	0.758483	0.758483	0.309459	0.569869	0.310965	0.0023996	-0.0873481	-0.242788	-0.242788	-0.242788
chr19:5731485_5731985	chr19	5731485	5731985	501	*	Promoter	19	5728088	5731713	3626	2	17826	ENSMUST00000160852.7	0	ENSMUSG00000024939	Fam89b	family with sequence similarity 89, member B	1.5	1.5	1.5	1.5	1.5	1.5	1.5	1.26542	1.225	1.46365	1.33375	1.34629	1.3733	0.582707	0.184673	-0.313895	-0.13518	-0.0435357	0.445874	0.399932	-0.110287	-0.258158	-0.522528	-0.779427	-0.656815	-1.00251	-0.663807	-0.690937	-1.09407	-1.5	-1.5	-1.5
chr15:89429271_89429771	chr15	89429271	89429771	501	*	Promoter	15	89416405	89429696	13292	2	100134861	ENSMUST00000052315.12	0	ENSMUSG00000116461	Gm44502	predicted readthrough transcript (NMD candidate), 44502	1.5	1.5	1.5	1.5	1.5	1.5	1.5	1.5	1.36617	1.5	1.39877	1.26506	0.94193	1.29809	0.907865	0.653888	0.418805	-0.045487	-0.198828	0.612321	0.789883	0.561175	0.258942	0.0411892	-0.251483	0.422014	0.361247	0.527715	0.524507	0.389998	-0.188334	-0.286626
chr12:79089399_79089899	chr12	79089399	79089899	501	*	Promoter	12	79080664	79089651	8988	2	110417	ENSMUST00000072154.8	0	ENSMUSG00000021120	Pigh	phosphatidylinositol glycan anchor biosynthesis, class H	1.5	1.5	1.5	1.5	1.5	1.5	1.5	1.5	1.5	1.5	1.5	1.23886	1.5	1.49057	1.07897	1.21515	1.26746	0.765105	0.367584	-0.0134172	-0.308545	-0.281611	-0.4385	-0.711472	-0.347543	-0.159786	-0.0766509	-0.0745318	0.109949	0.674594	0.0790899	-0.0828567
chr7:110221453_110221953	chr7	110221453	110221953	501	*	Promoter	7	110221711	110283506	61796	1	20947	ENSMUST00000033325.8	0	ENSMUSG00000031015	Swap70	SWA-70 protein	1.5	1.5	1.5	1.5	1.5	1.5	1.5	1.5	1.5	1.5	1.5	1.42815	0.982124	1.37975	1.4261	1.26473	1.0378	0.494246	0.627388	0.345436	0.217408	0.279633	0.477882	0.402841	-0.140344	-0.331472	-0.115559	-0.113439	0.622558	-0.0834645	-0.10023	-0.217481
chr7:127244196_127244696	chr7	127244196	127244696	501	*	Promoter	7	127244274	127254803	10530	1	244216	ENSMUST00000052509.5	0	ENSMUSG00000054716	Zfp771	zinc finger protein 771	1.5	1.5	1.5	1.5	1.5	1.5	1.5	1.35163	0.962693	1.34138	1.5	1.456	0.938978	0.792499	0.995728	0.773546	1.21922	0.881576	0.827694	0.986201	0.914284	0.470063	0.480648	0.467681	0.565454	0.377888	0.0871099	-0.419717	0.131684	0.306573	0.286067	0.502992
chr7:98309296_98309796	chr7	98309296	98309796	501	*	Promoter	7	98206389	98309538	103150	2	66190	ENSMUST00000033020.13	0	ENSMUSG00000030760	Acer3	alkaline ceramidase 3	1.5	1.5	1.5	1.5	1.5	1.5	1.5	1.5	1.19898	1.46053	1.41143	0.880569	0.963573	0.971298	0.960299	1.35413	0.742305	0.446094	0.416874	0.809263	0.803735	0.971244	1.16953	0.765237	0.651147	0.211537	0.0166581	0.312058	0.50736	0.911508	0.752073	0.42602
chr15:86034121_86034621	chr15	86034121	86034621	501	*	Promoter	15	85898929	86033777	134849	2	12614	ENSMUST00000016172.8	-344	ENSMUSG00000016028	Celsr1	cadherin, EGF LAG seven-pass G-type receptor 1	1.5	1.5	1.5	1.5	1.5	1.5	1.5	1.5	1.5	1.5	1.5	1.5	1.03758	0.897053	0.33404	-0.262217	-0.0232196	-0.177389	-0.368152	-0.480133	-0.190892	-0.419774	-0.352245	-0.51739	-0.414638	0.0787146	0.07966	-0.626653	-0.44206	-0.617366	-0.393541	-0.594438
chr7:135716248_135716748	chr7	135716248	135716748	501	*	Promoter	7	135689784	135716361	26578	2	17345	ENSMUST00000033310.8	0	ENSMUSG00000031004	Mki67	antigen identified by monoclonal antibody Ki 67	1.5	1.5	1.5	1.5	1.5	1.5	1.5	1.5	1.5	1.5	1.39172	1.21832	1.00145	0.497669	0.29802	0.563495	0.513818	0.291859	0.454044	0.180785	-0.176819	-0.306809	-0.463829	-0.548512	-0.770728	-1.0369	-1.17478	-1.18629	-0.410334	-0.302732	-0.302732	-0.203245
chr17:24209155_24209655	chr17	24209155	24209655	501	*	Promoter	17	24203848	24209531	5684	2	18209	ENSMUST00000024931.5	0	ENSMUSG00000117406	Ntn3	netrin 3	1.5	1.5	1.5	1.5	1.5	1.5	1.5	1.5	1.20162	0.591747	0.481467	0.597531	0.295967	0.27109	0.617146	0.508504	0.107705	-0.114263	0.492291	0.716607	0.903943	0.914213	1.04547	1.48501	1.2448	0.898749	0.81306	0.746418	0.77881	0.925706	0.559037	0.56496
chr9:21724053_21724553	chr9	21724053	21724553	501	*	Promoter	9	21723641	21738532	14892	1	16835	ENSMUST00000214359.1	412	ENSMUSG00000032193	Ldlr	low density lipoprotein receptor	1.5	1.5	1.5	1.5	1.5	1.5	1.5	1.5	1.09196	1.5	1.5	1.14559	0.974899	0.830073	0.48771	0.125859	-0.0426623	-0.448261	-1.10989	-0.981228	-1.04644	-0.984174	-1.10261	-1.25337	-0.997116	-1.0763	-1.30997	-1.24055	-0.705382	-0.0960686	0.154231	0.174791
chr14:50930896_50931396	chr14	50930896	50931396	501	*	Promoter	14	50931082	50950665	19584	1	18950	ENSMUST00000226871.1	0	ENSMUSG00000115338	Pnp	purine-nucleoside phosphorylase	1.5	1.5	1.5	1.5	1.5	1.5	1.5	1.5	1.5	1.17611	1.14288	1.44987	1.15587	0.941347	0.383359	0.144298	-0.0242706	-0.320721	-0.312233	-0.4926	-0.307451	-0.560457	-0.807857	-0.742934	-1.07855	-0.743771	-0.293843	-0.0388816	0.236768	0.413267	1.23562	1.13136
chr3:130180458_130180958	chr3	130180458	130180958	501	*	Promoter	3	130180891	130551024	370134	1	77018	ENSMUST00000143830.2	0	ENSMUSG00000058897	Col25a1	collagen, type XXV, alpha 1	1.5	1.5	1.5	1.5	1.5	1.5	1.24395	1.5	1.5	1.5	1.5	1.5	1.5	1.5	1.15547	0.640353	0.480491	0.453853	0.204142	-0.6157	-0.758977	-1.2226	-1.27261	-1.5	-0.846457	-0.249947	-0.417874	-0.646287	-0.931891	-1.1784	-1.5	-1.35785
chr5:36796489_36796989	chr5	36796489	36796989	501	*	Promoter	5	36794867	36796772	1906	2	67568	ENSMUST00000068795.3	0	ENSMUSG00000055302	Mrfap1	Morf4 family associated protein 1	1.5	1.5	1.5	1.5	1.5	1.5	1.5	1.5	1.5	1.5	1.25627	0.983742	0.371999	0.328422	-0.486134	-0.512809	-0.953589	-1.26903	-1.24291	-0.830996	-0.908595	-0.713101	-0.117888	-0.0484321	-0.071236	0.776829	0.856463	0.908886	0.905671	1.04381	0.123849	0.0564836
chr7:67645011_67645511	chr7	67645011	67645511	501	*	Promoter	7	67513410	67645231	131822	2	67867	ENSMUST00000053950.9	0	ENSMUSG00000030556	Lrrc28	leucine rich repeat containing 28	1.5	1.5	1.5	1.5	1.5	1.5	1.5	1.43648	1.17835	0.620209	0.203097	0.40305	0.5304	-0.199252	-0.532686	-0.772121	-0.975677	-1.0115	-1.1653	-1.39347	-1.33719	-1.20676	-1.3411	-1.5	-1.23857	-0.714605	-0.712435	-1.01327	-0.606297	-0.641665	-0.102593	-0.142673
chr9:108263564_108264064	chr9	108263564	108264064	501	*	Promoter	9	108204634	108263958	59325	2	13138	ENSMUST00000191899.5	0	ENSMUSG00000039952	Dag1	dystroglycan 1	1.5	1.5	1.5	1.5	1.5	1.5	1.5	1.49078	1.5	1.5	1.5	1.5	1.5	1.5	1.33334	1.5	1.5	1.12106	1.5	1.5	1.36705	0.75873	0.624357	0.729126	0.454184	0.187436	0.0492535	0.110786	0.230631	0.16652	0.261771	0.628569
chr2:153032176_153032676	chr2	153032176	153032676	501	*	Promoter	2	153031852	153055775	23924	1	228787	ENSMUST00000037235.6	324	ENSMUSG00000042631	Xkr7	X-linked Kx blood group related 7	1.5	1.5	1.5	1.5	1.5	1.5	1.16618	1.01673	1.29061	1.29061	0.790847	0.0721914	-0.485007	-0.509939	-0.013893	-0.519786	-0.928	-0.705503	-0.702318	-0.976196	-0.788443	-0.592823	-0.750199	-0.409184	-0.35273	-0.712918	-0.712251	-0.231614	-0.19915	-0.365798	-0.178585	-0.266625
chr17:27907475_27907975	chr17	27907475	27907975	501	*	Promoter	17	27901128	27907724	6597	2	68776	ENSMUST00000025057.4	0	ENSMUSG00000024218	Taf11	TATA-box binding protein associated factor 11	1.5	1.5	1.5	1.5	1.5	1.5	1.18142	1.14356	0.389565	0.242045	-0.177104	0.0804062	-0.24379	0.212557	0.24173	0.526457	0.402379	0.643491	0.509684	1.30857	1.45894	1.40527	1.04166	0.823183	0.706982	0.895332	0.392483	0.603119	0.599901	0.353168	-0.0905285	-0.0759335
chr2:157058577_157059077	chr2	157058577	157059077	501	*	Intron (ENSMUST00000069098.6/320706, intron 2 of 14)	2	157037050	157040239	3190	2	320706	ENSMUST00000133571.1	-18338	ENSMUSG00000055485	Soga1	suppressor of glucose, autophagy associated 1	1.5	1.5	1.5	1.5	1.5	1.5	1.5	1.5	1.5	1.29285	1.07717	0.798973	0.557626	0.41674	0.349276	0.399345	0.18304	0.473471	0.476656	0.57657	0.405892	0.266101	0.262163	0.181341	0.136054	0.331238	0.579685	0.609873	0.451903	0.15355	0.0536362	0.148446
chr3:115887880_115888380	chr3	115887880	115888380	501	*	Promoter	3	115881581	115888094	6514	2	68161	ENSMUST00000188260.6	0	ENSMUSG00000054426	A930005H10Rik	RIKEN cDNA A930005H10 gene	1.5	1.5	1.5	1.5	1.5	1.5	1.5	1.5	1.5	1.5	1.47868	1.5	1.5	1.5	1.08598	0.845833	0.749168	0.555682	0.0915945	0.382136	0.307356	0.545193	0.475195	0.00795685	-0.0289874	-0.0385453	0.187695	-0.000597706	-0.496817	-0.471973	-0.265739	-0.178137
chr4:129406386_129406886	chr4	129406386	129406886	501	*	Distal Intergenic	4	129353628	129378116	24489	2	73680	ENSMUST00000030610.2	-28270	ENSMUSG00000028807	Zbtb8a	zinc finger and BTB domain containing 8a	1.5	1.5	1.5	1.5	1.5	1.5	1.5	1.5	1.43514	1.11812	0.846137	0.367866	0.821547	0.555778	0.584959	0.38946	0.0518166	0.342324	-0.350575	-0.43043	-0.431692	-0.257559	-0.159641	-0.378179	-0.0142937	-0.0238524	-0.0231859	0.128291	0.0928354	0.45989	0.265769	0.271708
chr4:152107913_152108413	chr4	152107913	152108413	501	*	Promoter	4	152107729	152108209	481	1	269608	ENSMUST00000142412.1	184	ENSMUSG00000039713	Plekhg5	pleckstrin homology domain containing, family G (with RhoGef domain) member 5	1.5	1.5	1.5	1.5	1.5	1.5	1.5	1.5	1.5	1.3551	0.957761	0.456857	0.154394	-0.202539	-0.564871	-1.16285	-1.5	-1.5	-1.5	-1.5	-1.11384	-0.96699	-0.572264	-0.450419	-0.393923	-0.257962	-0.446294	-0.577352	0.104391	0.358113	0.35127	-0.058109
chr6:125081740_125082240	chr6	125081740	125082240	501	*	Exon (ENSMUST00000088292.6/381810, exon 2 of 2)	6	125071277	125082472	11196	1	381810	ENSMUST00000171989.2	10463	ENSMUSG00000067714	Lpar5	lysophosphatidic acid receptor 5	1.5	1.5	1.5	1.5	1.5	1.5	1.5	1.5	1.45209	1.34159	1.00543	1.01803	0.409509	0.264138	-0.22245	-0.3608	-0.358655	-1.09	-1.5	-1.3918	-1.5	-1.5	-1.5	-1.28426	-1.20542	-1.36754	-0.714766	-0.662223	-0.216533	-0.0416153	-0.0622111	-0.0514988
chr11:117969812_117970312	chr11	117969812	117970312	501	*	Promoter	11	117966079	117969186	3108	2	12702	ENSMUST00000054002.3	-626	ENSMUSG00000053113	Socs3	suppressor of cytokine signaling 3	1.5	1.5	1.5	1.5	1.5	1.5	1.5	1.5	1.5	1.5	1.5	1.5	1.5	1.02983	1.32371	0.430699	0.0666738	-0.411536	-0.481677	-0.683331	-0.863004	-0.938186	-1.03816	-0.968524	-1.19166	-1.02606	-1.38365	-0.859594	-0.756084	-1.30762	-0.993631	-0.642567
chr10:61679973_61680473	chr10	61679973	61680473	501	*	Promoter	10	61680299	61689818	9520	1	20224	ENSMUST00000220372.1	0	ENSMUSG00000020088	Sar1a	secretion associated Ras related GTPase 1A	1.5	1.5	1.5	1.5	1.5	1.5	1.5	1.5	1.5	1.5	1.3706	0.782681	0.691793	0.18581	0.224696	0.00144306	-0.417191	-0.599031	-0.74148	-0.802226	-1.03072	-0.396121	0.0807773	0.0345215	0.299132	-0.0208473	-0.0875773	0.0758169	-0.477248	-0.774845	-0.86763	-1.10945
chr12:104751159_104751659	chr12	104751159	104751659	501	*	Promoter	12	104687742	104751952	64211	2	192119	ENSMUST00000041987.6	293	ENSMUSG00000041415	Dicer1	dicer 1, ribonuclease type III	1.5	1.5	1.5	1.5	1.5	1.5	1.5	1.5	1.5	1.5	1.5	1.5	1.5	1.39727	1.35343	0.846389	0.184479	-0.109501	0.25644	0.35026	0.17921	0.144136	0.197289	0.0313558	0.329227	0.392723	0.393391	0.393391	0.374151	0.582037	0.569689	0.38151
chr5:123133334_123133834	chr5	123133334	123133834	501	*	Promoter	5	123118178	123132692	14515	2	23912	ENSMUST00000031401.5	-642	ENSMUSG00000029449	Rhof	ras homolog family member F (in filopodia)	1.5	1.5	1.5	1.5	1.5	1.5	1.5	1.5	1.5	1.5	1.49186	1.10188	0.798911	0.838022	0.370007	-0.228455	-0.0971763	-0.391207	-0.161955	-0.571421	-0.573703	-0.0976916	-0.0976916	0.024358	-0.457893	-0.457893	-0.268576	-0.116783	0.101029	0.125927	0.0257781	0.11684
chr13:55536444_55536944	chr13	55536444	55536944	501	*	Promoter	13	55530410	55536658	6249	2	72935	ENSMUST00000021956.8	0	ENSMUSG00000021494	Ddx41	DEAD (Asp-Glu-Ala-Asp) box polypeptide 41	1.5	1.5	1.5	1.5	1.5	1.5	1.5	1.5	1.5	1.5	1.5	1.5	1.5	1.5	0.848407	0.864519	0.58582	0.942337	0.54048	0.861826	0.175078	-0.410292	-0.00828363	-0.266755	-0.354859	-0.09287	-0.414785	-0.151831	-0.698884	-0.523023	-0.911213	-0.339942
chr8:83874743_83875243	chr8	83874743	83875243	501	*	Distal Intergenic	8	83900105	83941954	41850	1	330814	ENSMUST00000141158.7	-24862	ENSMUSG00000013033	Adgrl1	adhesion G protein-coupled receptor L1	1.5	1.5	1.5	1.5	1.5	1.5	1.5	1.5	1.5	1.5	1.49747	1.30702	1.5	1.38688	1.48393	1.0539	1.18524	1.26304	1.12346	1.17604	1.40959	1.47598	1.20997	1.16471	0.915068	0.567238	0.485759	0.63762	0.692647	0.668292	0.21924	0.0768799
chr1:183369365_183369865	chr1	183369365	183369865	501	*	Promoter	1	183356346	183369553	13208	2	338366	ENSMUST00000194543.2	0	ENSMUSG00000056050	Mia3	melanoma inhibitory activity 3	1.5	1.5	1.5	1.5	1.5	1.5	1.5	1.5	1.07492	0.457294	0.969389	0.982012	0.951179	0.803863	1.30139	0.793986	0.517379	0.235012	0.740009	0.679208	0.677407	0.368888	0.680154	0.47965	0.690849	0.970655	1.5	1.5	1.0444	1.00892	1.06879	0.988128
chr15:82938224_82938724	chr15	82938224	82938724	501	*	Intron (ENSMUST00000229547.1/21411, intron 1 of 1)	15	82959218	82959296	79	2	100526477	ENSMUST00000175010.1	20572	ENSMUSG00000092751	Mir3080	microRNA 3080	1.5	1.5	1.5	1.5	1.5	1.5	1.5	1.5	1.5	1.5	1.5	1.5	1.5	1.17553	0.924633	0.325083	0.447393	0.447393	0.0569956	-0.239429	-0.419374	-0.437958	-0.267867	-0.533156	-0.533156	-0.154112	-0.342939	-0.0711378	0.299038	0.617108	0.516865	0.788042
chr11:58954750_58955250	chr11	58954750	58955250	501	*	Promoter	11	58954685	58973098	18414	1	56631	ENSMUST00000047697.11	65	ENSMUSG00000036964	Trim17	tripartite motif-containing 17	1.5	1.5	1.5	1.5	1.5	1.5	1.5	1.5	1.5	1.5	1.14741	1.18109	1.20829	1.5	1.5	1.30339	0.480437	0.182305	0.0835432	0.286338	0.147826	0.270599	0.242343	0.166803	-0.639571	-0.987719	-1.06507	-1.09239	-1.5	-1.5	-1.5	-1.5
chr1:37864908_37865408	chr1	37864908	37865408	501	*	Promoter	1	37754776	37865079	110304	2	211484	ENSMUST00000041815.14	0	ENSMUSG00000060771	Tsga10	testis specific 10	1.5	1.5	1.5	1.5	1.5	1.5	1.5	1.5	1.5	1.5	1.5	1.13856	1.09217	1.43462	1.48756	1.23178	0.67417	-0.176922	-0.483125	-0.604259	-0.279952	-0.415711	-0.199363	-0.766558	-1.25984	-1.13142	-0.693804	-0.766816	-0.0995784	0.532184	-0.0502554	-0.301825
chr5:113180027_113180527	chr5	113180027	113180527	501	*	Intron (ENSMUST00000211733.1/243219, intron 5 of 12)	5	113086323	113163351	77029	2	243219	ENSMUST00000050125.8	-16676	ENSMUSG00000051339	2900026A02Rik	RIKEN cDNA 2900026A02 gene	1.5	1.5	1.5	1.5	1.5	1.5	1.46035	1.15649	1.5	1.5	1.48869	1.31421	1.14248	0.993481	0.669186	0.806334	0.808054	0.960295	0.656188	0.308911	0.394344	0.440071	0.938741	0.893433	0.501124	0.564725	0.478508	0.395508	0.820998	0.995371	1.13589	1.22897
chr12:80259081_80259581	chr12	80259081	80259581	501	*	Promoter	12	80196949	80258784	61836	2	109711	ENSMUST00000220351.1	-297	ENSMUSG00000015143	Actn1	actinin, alpha 1	1.5	1.5	1.5	1.5	1.5	1.5	1.4251	1.5	1.5	1.5	1.5	1.5	1.40654	1.5	1.5	1.397	1.5	1.49262	0.963862	0.984941	0.674258	0.367365	-0.144849	-0.266029	-0.419984	-0.851706	-0.407108	-0.135127	-0.184698	0.0235581	-0.525843	-0.517369
chr13:56582106_56582606	chr13	56582106	56582606	501	*	Distal Intergenic	13	56609523	56639562	30040	1	21810	ENSMUST00000225600.1	-26917	ENSMUSG00000035493	Tgfbi	transforming growth factor, beta induced	1.5	1.5	1.5	1.5	1.5	1.5	1.5	1.5	1.26562	0.757605	0.759454	-0.127349	-0.601627	-1.3911	-1.5	-1.5	-1.5	-1.5	-1.5	-1.44243	-0.79137	-0.854651	-0.605751	-0.454945	-0.0896839	0.304583	0.227211	0.83883	1.02465	1.12262	1.2844	1.23217
chr11:72689720_72690220	chr11	72689720	72690220	501	*	Promoter	11	72690006	72725180	35175	1	11736	ENSMUST00000150172.7	0	ENSMUSG00000020790	Ankfy1	ankyrin repeat and FYVE domain containing 1	1.5	1.5	1.5	1.5	1.5	1.5	1.38722	1.5	1.5	1.40382	1.21958	1.2563	1.18643	0.839453	0.940541	0.51945	0.433828	0.853865	-0.0631415	0.0308556	-0.254138	-0.208401	-0.956758	-1.5	-1.01378	-1.185	-1.02244	-0.856617	-0.698792	-0.486952	-0.206527	0.220503
chr6:72512664_72513164	chr6	72512664	72513164	501	*	Distal Intergenic	6	72544391	72562983	18593	1	12332	ENSMUST00000071044.12	-31227	ENSMUSG00000056737	Capg	capping protein (actin filament), gelsolin-like	1.5	1.5	1.5	1.5	1.5	1.5	1.5	1.5	1.5	0.756904	0.813056	0.629934	0.894658	1.20518	0.790495	0.594213	0.376983	0.63322	0.0858011	0.0950319	0.469126	0.0806843	-0.0947805	-0.353645	-0.6095	-0.51671	-0.346029	-0.315712	-0.541317	-0.172791	-0.269065	-0.636486
chr15:82127643_82128143	chr15	82127643	82128143	501	*	Promoter	15	82127922	82142203	14282	1	76457	ENSMUST00000089174.5	0	ENSMUSG00000068114	Ccdc134	coiled-coil domain containing 134	1.5	1.5	1.5	1.5	1.5	1.5	1.5	1.5	1.5	1.5	1.32969	1.29198	0.703906	0.157511	-0.104703	0.065759	0.475052	-0.46499	-0.241171	-0.698477	-0.617889	-0.0958521	-0.201176	-0.401975	-0.432732	-0.989052	-0.705433	-0.662497	-0.995133	-1.07165	-1.4102	-1.03143
chr7:139086135_139086635	chr7	139086135	139086635	501	*	Promoter	7	139086028	139101783	15756	1	26757	ENSMUST00000122844.7	107	ENSMUSG00000025478	Dpysl4	dihydropyrimidinase-like 4	1.5	1.5	1.5	1.5	1.5	1.5	1.5	1.5	1.48782	1.49381	1.38278	0.902485	0.916186	0.881132	0.978347	1.49227	1.32084	1.32084	1.27403	1.24606	1.08959	0.949171	0.97224	0.891054	0.769307	0.683372	0.128293	0.218385	0.696027	0.907958	0.726858	0.369085
chr13:17694771_17695271	chr13	17694771	17695271	501	*	Promoter	13	17695192	17697256	2065	1	66308	ENSMUST00000221480.1	0	ENSMUSG00000012429	Mplkip	M-phase specific PLK1 intereacting protein	1.5	1.5	1.5	1.5	1.5	1.5	1.42846	1.48649	1.37193	1.41307	0.995948	1.08418	0.634772	0.841654	0.27688	0.690987	0.743709	0.485067	0.0806145	0.135175	0.260565	0.0260552	-0.0688775	0.240377	0.35016	1.02669	0.667544	1.06718	1.5	1.34823	1.20783	1.46438
chr2:27676003_27676503	chr2	27676003	27676503	501	*	Promoter	2	27676440	27741898	65459	1	20181	ENSMUST00000129514.7	0	ENSMUSG00000015846	Rxra	retinoid X receptor alpha	1.5	1.5	1.5	1.5	1.5	1.5	1.34736	1.24333	1.24333	1.5	1.5	1.5	1.5	1.15071	0.993759	1.23931	0.558134	0.978428	0.510292	0.879532	0.801512	0.998066	0.660757	0.616743	0.616743	0.522447	0.0101532	-0.152939	-0.317055	-0.317055	-0.498188	-0.934503
chr3:94953899_94954399	chr3	94953899	94954399	501	*	Promoter	3	94954075	94959496	5422	1	53970	ENSMUST00000107260.8	0	ENSMUSG00000005774	Rfx5	regulatory factor X, 5 (influences HLA class II expression)	1.5	1.5	1.5	1.5	1.5	1.5	1.5	1.5	1.07715	1.19626	1.04754	1.46056	1.03433	0.886739	0.68567	0.167623	0.170155	-0.0885094	-0.0454591	-0.125671	0.0773577	-0.153204	-0.666714	-0.496409	-0.519338	-0.00863856	0.478527	0.189737	-0.0935678	-0.760132	-0.767004	-1.3842
chr9:20651743_20652243	chr9	20651743	20652243	501	*	Promoter	9	20652095	20666584	14490	1	23988	ENSMUST00000034689.7	0	ENSMUSG00000032171	Pin1	protein (peptidyl-prolyl cis/trans isomerase) NIMA-interacting 1	1.5	1.5	1.5	1.5	1.5	1.5	1.33638	1.17233	1.4767	1.18662	1.12139	0.831255	0.26099	0.202589	0.146325	0.516122	0.398024	0.710946	0.201548	0.0822571	-0.112654	-0.652459	-0.832304	-1.01834	-0.649709	-0.76679	-1.24811	-1.5	-1.5	-1.38218	-1.34875	-1.07663
[truncated: 5,814 more rows]
[truncated: 68 more columns]

## Sheet: Intergenic regions
Supplementary Table S4. List of peaks with differential accessibility along the Sertoli cell differentiation pseudotime (intergenic regions only).
[truncated: 683 more rows]
[truncated: 68 more columns]
