# Supplementary material for: The single-cell chromatin landscape in gonadal cell lineage specification
Source: BMC Genomics. 2024 May 13;25:464. doi: 10.1186/s12864-024-10376-1 (PMC11092170; doi:10.1186/s12864-024-10376-1)
Supplement: Supplementary file 6 — Supplementary Material 6 [file 12864_2024_10376_MOESM6_ESM.xlsx]

## Sheet: Sheet1
Supplementary Table S5. List of peak-to-gene links identified in germ cells.
idxATAC	idxRNA	Correlation	FDR	VarQATAC	VarQRNA	peak	gene	cluster	seqnames	start	end
18	3	0.613137	2.51023e-51	0.846282	0.86232	chr1:4544033-4544533	Mrpl15	6	chr1	4785726	4785727
19	3	0.520417	7.20711e-35	0.796086	0.86232	chr1:4571537-4572037	Mrpl15	7	chr1	4785726	4785727
21	3	0.744733	6.25387e-87	0.277079	0.86232	chr1:4611886-4612386	Mrpl15	7	chr1	4785726	4785727
23	3	0.653734	2.05754e-60	0.588149	0.86232	chr1:4631420-4631920	Mrpl15	6	chr1	4785726	4785727
29	3	0.644418	3.34003e-58	0.888569	0.86232	chr1:4802492-4802992	Mrpl15	6	chr1	4785726	4785727
40	3	0.52989	2.52954e-36	0.317415	0.86232	chr1:5019848-5020348	Mrpl15	6	chr1	4785726	4785727
41	3	0.506205	9.01963e-33	0.415321	0.86232	chr1:5020490-5020990	Mrpl15	6	chr1	4785726	4785727
43	3	0.624136	1.17395e-53	0.597444	0.86232	chr1:5023322-5023822	Mrpl15	6	chr1	4785726	4785727
23	5	0.549794	1.56276e-39	0.588149	0.823772	chr1:4631420-4631920	Tcea1	6	chr1	4857694	4857695
34	7	0.550818	1.05527e-39	0.955776	0.887756	chr1:4857501-4858001	Atp6v1h	1	chr1	5083086	5083087
35	7	0.532004	1.182e-36	0.727776	0.887756	chr1:4858110-4858610	Atp6v1h	1	chr1	5083086	5083087
58	10	0.555009	2.07813e-40	0.320454	0.869423	chr1:6026789-6027289	Rb1cc1	3	chr1	6214662	6214663
59	10	0.66639	1.5494e-63	0.65059	0.869423	chr1:6150822-6151322	Rb1cc1	3	chr1	6214662	6214663
67	10	0.528075	4.84336e-36	0.691209	0.869423	chr1:6441304-6441804	Rb1cc1	1	chr1	6214662	6214663
70	13	0.555939	1.44214e-40	0.678414	0.787774	chr1:6916599-6917099	Pcmtd1	4	chr1	7088920	7088921
78	13	0.674017	1.68904e-65	0.964252	0.787774	chr1:7271623-7272123	Pcmtd1	3	chr1	7088920	7088921
79	13	0.70334	1.30338e-73	0.35872	0.787774	chr1:7287403-7287903	Pcmtd1	4	chr1	7088920	7088921
107	15	0.502746	2.82031e-32	0.687768	0.922054	chr1:9547827-9548327	Rrs1	3	chr1	9545408	9545409
112	17	0.677019	2.76961e-66	0.973159	0.303041	chr1:9700439-9700939	2610203C22Rik	2	chr1	9631092	9631093
107	18	0.623819	1.3754e-53	0.687768	0.263886	chr1:9547827-9548327	Vxn	3	chr1	9601267	9601268
117	20	0.527829	5.28667e-36	0.856009	0.894008	chr1:9797688-9798188	Vcpip1	2	chr1	9748382	9748383
123	20	0.560094	2.7983e-41	0.990914	0.894008	chr1:9943886-9944386	Vcpip1	2	chr1	9748382	9748383
124	20	0.634642	5.70945e-56	0.945826	0.894008	chr1:9967037-9967537	Vcpip1	1	chr1	9748382	9748383
125	20	0.641262	1.78861e-57	0.864707	0.894008	chr1:9967697-9968197	Vcpip1	1	chr1	9748382	9748383
123	22	0.663258	9.49015e-63	0.990914	0.374674	chr1:9943886-9944386	Mcmdc2	2	chr1	9908638	9908639
117	24	0.55566	1.6092e-40	0.856009	0.60669	chr1:9797688-9798188	Tcf24	2	chr1	9967485	9967486
123	24	0.659905	6.40926e-62	0.990914	0.60669	chr1:9943886-9944386	Tcf24	2	chr1	9967485	9967486
124	24	0.724094	5.54884e-80	0.945826	0.60669	chr1:9967037-9967537	Tcf24	1	chr1	9967485	9967486
125	24	0.625388	6.30008e-54	0.864707	0.60669	chr1:9967697-9968197	Tcf24	1	chr1	9967485	9967486
117	26	0.604761	1.30091e-49	0.856009	0.795969	chr1:9797688-9798188	Cops5	2	chr1	10038159	10038160
123	26	0.626026	4.57936e-54	0.990914	0.795969	chr1:9943886-9944386	Cops5	2	chr1	10038159	10038160
124	26	0.510553	2.10614e-33	0.945826	0.795969	chr1:9967037-9967537	Cops5	1	chr1	10038159	10038160
118	27	0.527131	6.78038e-36	0.779984	0.793541	chr1:9798221-9798721	Cspp1	3	chr1	10038218	10038219
158	31	0.587049	3.77163e-46	0.92822	0.52929	chr1:12865005-12865505	Sulf1	3	chr1	12692430	12692431
173	32	0.571834	2.40473e-43	0.726361	0.554119	chr1:13076239-13076739	Slco5a1	7	chr1	12991135	12991136
184	32	0.50842	4.31218e-33	0.963269	0.554119	chr1:13125498-13125998	Slco5a1	6	chr1	12991135	12991136
160	33	0.692373	1.83757e-70	0.972608	0.855946	chr1:12990864-12991364	Prdm14	6	chr1	13127163	13127164
163	33	0.747703	5.53666e-88	0.777556	0.855946	chr1:12997091-12997591	Prdm14	6	chr1	13127163	13127164
164	33	0.522639	3.3152e-35	0.456	0.855946	chr1:12997631-12998131	Prdm14	6	chr1	13127163	13127164
172	33	0.553727	3.42755e-40	0.443711	0.855946	chr1:13074503-13075003	Prdm14	7	chr1	13127163	13127164
173	33	0.704287	6.86978e-74	0.726361	0.855946	chr1:13076239-13076739	Prdm14	7	chr1	13127163	13127164
182	33	0.713974	8.31967e-77	0.814124	0.855946	chr1:13111771-13112271	Prdm14	6	chr1	13127163	13127164
184	33	0.749279	1.49514e-88	0.963269	0.855946	chr1:13125498-13125998	Prdm14	6	chr1	13127163	13127164
185	33	0.55058	1.15613e-39	0.624538	0.855946	chr1:13126259-13126759	Prdm14	6	chr1	13127163	13127164
186	33	0.727874	3.30913e-81	0.976495	0.855946	chr1:13126933-13127433	Prdm14	6	chr1	13127163	13127164
187	33	0.517378	2.0605e-34	0.502756	0.855946	chr1:13127909-13128409	Prdm14	6	chr1	13127163	13127164
192	33	0.634787	5.29758e-56	0.404016	0.855946	chr1:13314388-13314888	Prdm14	6	chr1	13127163	13127164
192	34	0.525294	1.30148e-35	0.404016	0.794816	chr1:13314388-13314888	Ncoa2	6	chr1	13374083	13374084
212	36	0.610174	1.02958e-50	0.904463	0.844351	chr1:13660343-13660843	Lactb2	7	chr1	13660509	13660510
234	41	0.51815	1.58029e-34	0.559908	0.918048	chr1:15891926-15892426	Terf1	2	chr1	15805646	15805647
232	42	0.515867	3.4632e-34	0.926701	0.330055	chr1:15806078-15806578	Sbspon	1	chr1	15892722	15892723
236	44	0.537637	1.51166e-37	0.679918	0.768591	chr1:16092922-16093422	Rdh10	1	chr1	16105882	16105883
238	44	0.519099	1.13773e-34	0.901618	0.768591	chr1:16104765-16105265	Rdh10	2	chr1	16105882	16105883
244	45	0.602104	4.44633e-49	0.266727	0.784132	chr1:16214963-16215463	Rpl7	3	chr1	16104433	16104434
251	46	0.552985	4.57173e-40	0.897745	0.627815	chr1:16656687-16657187	Stau2	2	chr1	16519302	16519303
250	47	0.556312	1.24625e-40	0.962911	0.279852	chr1:16619137-16619637	Ube2w	6	chr1	16619338	16619339
282	60	0.568439	9.72833e-43	0.49355	0.322649	chr1:20867346-20867846	Paqr8	6	chr1	20890622	20890623
283	63	0.524917	1.48666e-35	0.800956	0.440296	chr1:20890318-20890818	Tram2	7	chr1	21079225	21079226
295	66	0.552711	5.0826e-40	0.335245	0.877618	chr1:21272124-21272624	Khdc1a	4	chr1	21349677	21349678
292	67	0.550784	1.06919e-39	0.339996	0.543253	chr1:21256308-21256808	Khdc1c	6	chr1	21368331	21368332
316	73	0.60706	4.45538e-50	0.7891	0.831846	chr1:23935047-23935547	Sdhaf4	6	chr1	24005640	24005641
366	85	0.55376	3.38319e-40	0.751117	0.590785	chr1:33556128-33556628	Rab23	6	chr1	33719896	33719897
386	88	0.70491	4.50727e-74	0.308612	0.353488	chr1:33974819-33975319	Gm15455	3	chr1	33838914	33838915
399	88	0.504966	1.35826e-32	0.496619	0.353488	chr1:34074805-34075305	Gm15455	3	chr1	33838914	33838915
397	90	0.566265	2.3536e-42	0.792868	0.928003	chr1:34073594-34074094	Dst	4	chr1	33908225	33908226
422	92	0.577353	2.40529e-44	0.967469	0.90791	chr1:34439481-34439981	Ccdc115	2	chr1	34439672	34439673
422	93	0.70312	1.50715e-73	0.967469	0.282462	chr1:34439481-34439981	Ptpn18	2	chr1	34459746	34459747
417	94	0.790457	5.01643e-105	0.976764	0.593881	chr1:34432774-34433274	Cfc1	7	chr1	34535648	34535649
430	94	0.635063	4.58811e-56	0.409125	0.593881	chr1:34519214-34519714	Cfc1	6	chr1	34535648	34535649
431	94	0.773275	9.85758e-98	0.962762	0.593881	chr1:34536726-34537226	Cfc1	7	chr1	34535648	34535649
435	97	0.520127	7.97655e-35	0.58094	0.395071	chr1:34677891-34678391	Plekhb2	1	chr1	34849959	34849960
440	97	0.726221	1.14108e-80	0.418524	0.395071	chr1:34750261-34750761	Plekhb2	1	chr1	34849959	34849960
464	98	0.597268	4.03699e-48	0.785808	0.580769	chr1:36010749-36011249	Hs6st1	4	chr1	36068400	36068401
501	98	0.626365	3.86386e-54	0.366391	0.580769	chr1:36316072-36316572	Hs6st1	4	chr1	36068400	36068401
503	99	0.581964	3.39772e-45	0.99078	0.594609	chr1:36368929-36369429	Uggt1	1	chr1	36244302	36244303
504	99	0.595818	7.7626e-48	0.426835	0.594609	chr1:36369440-36369940	Uggt1	1	chr1	36244302	36244303
512	99	0.664408	4.88667e-63	0.984747	0.594609	chr1:36471791-36472291	Uggt1	1	chr1	36244302	36244303
503	102	0.625157	7.07077e-54	0.99078	0.76847	chr1:36368929-36369429	Kansl3	1	chr1	36369181	36369182
504	102	0.565167	3.6706e-42	0.426835	0.76847	chr1:36369440-36369940	Kansl3	1	chr1	36369181	36369182
512	102	0.787266	1.2727e-103	0.984747	0.76847	chr1:36471791-36472291	Kansl3	1	chr1	36369181	36369182
516	102	0.528368	4.36219e-36	0.905014	0.76847	chr1:36511584-36512084	Kansl3	2	chr1	36369181	36369182
517	102	0.580305	6.89736e-45	0.753173	0.76847	chr1:36512479-36512979	Kansl3	1	chr1	36369181	36369182
524	102	0.505841	1.01741e-32	0.979445	0.76847	chr1:36547015-36547515	Kansl3	2	chr1	36369181	36369182
525	102	0.513831	6.93553e-34	0.336883	0.76847	chr1:36547569-36548069	Kansl3	1	chr1	36369181	36369182
491	103	0.505847	1.01532e-32	0.878024	0.350392	chr1:36269144-36269644	Lman2l	3	chr1	36445271	36445272
498	104	0.676307	4.26144e-66	0.273981	0.620106	chr1:36313521-36314021	Cnnm4	2	chr1	36471597	36471598
512	104	0.579645	9.1278e-45	0.984747	0.620106	chr1:36471791-36472291	Cnnm4	1	chr1	36471597	36471598
519	104	0.582531	2.66364e-45	0.271345	0.620106	chr1:36525025-36525525	Cnnm4	2	chr1	36471597	36471598
547	104	0.671708	6.7272e-65	0.995248	0.620106	chr1:36691153-36691653	Cnnm4	2	chr1	36471597	36471598
512	105	0.57695	2.84826e-44	0.984747	0.56025	chr1:36471791-36472291	Cnnm3	1	chr1	36511876	36511877
517	105	0.536512	2.28631e-37	0.753173	0.56025	chr1:36512479-36512979	Cnnm3	1	chr1	36511876	36511877
503	108	0.647666	5.78828e-59	0.99078	0.384994	chr1:36368929-36369429	Sema4c	1	chr1	36558381	36558382
504	108	0.645304	2.07436e-58	0.426835	0.384994	chr1:36369440-36369940	Sema4c	1	chr1	36558381	36558382
512	108	0.655669	7.00871e-61	0.984747	0.384994	chr1:36471791-36472291	Sema4c	1	chr1	36558381	36558382
517	108	0.518417	1.44084e-34	0.753173	0.384994	chr1:36512479-36512979	Sema4c	1	chr1	36558381	36558382
512	110	0.596247	6.39979e-48	0.984747	0.925211	chr1:36471791-36472291	Cox5b	1	chr1	36691487	36691488
547	110	0.753898	3.05099e-90	0.995248	0.925211	chr1:36691153-36691653	Cox5b	2	chr1	36691487	36691488
565	110	0.743678	1.47235e-86	0.997334	0.925211	chr1:36939410-36939910	Cox5b	1	chr1	36691487	36691488
529	111	0.687796	3.45274e-69	0.907293	0.841802	chr1:36557044-36557544	Actr1b	3	chr1	36709925	36709926
533	111	0.573691	1.11359e-43	0.832936	0.841802	chr1:36579816-36580316	Actr1b	4	chr1	36709925	36709926
557	111	0.503154	2.46756e-32	0.617701	0.841802	chr1:36784539-36785039	Actr1b	3	chr1	36709925	36709926
559	111	0.563332	7.68544e-42	0.305931	0.841802	chr1:36786279-36786779	Actr1b	4	chr1	36709925	36709926
560	111	0.557479	7.87721e-41	0.322241	0.841802	chr1:36830646-36831146	Actr1b	4	chr1	36709925	36709926
577	116	0.648353	3.98727e-59	0.600483	0.757785	chr1:37419347-37419847	Inpp4a	3	chr1	37299838	37299839
580	116	0.620654	6.58106e-53	0.364231	0.757785	chr1:37479854-37480354	Inpp4a	3	chr1	37299838	37299839
584	116	0.659726	7.09401e-62	0.776245	0.757785	chr1:37510020-37510520	Inpp4a	3	chr1	37299838	37299839
577	117	0.566031	2.58901e-42	0.600483	0.829782	chr1:37419347-37419847	Coa5	3	chr1	37430103	37430104
584	117	0.698101	4.34432e-72	0.776245	0.829782	chr1:37510020-37510520	Coa5	3	chr1	37430103	37430104
588	117	0.609169	1.65251e-50	0.3984	0.829782	chr1:37606684-37607184	Coa5	3	chr1	37430103	37430104
577	119	0.641059	1.99076e-57	0.600483	0.611668	chr1:37419347-37419847	Mgat4a	3	chr1	37541016	37541017
580	119	0.559429	3.64282e-41	0.364231	0.611668	chr1:37479854-37480354	Mgat4a	3	chr1	37541016	37541017
584	119	0.774117	4.4754e-98	0.776245	0.611668	chr1:37510020-37510520	Mgat4a	3	chr1	37541016	37541017
588	119	0.661795	2.19037e-62	0.3984	0.611668	chr1:37606684-37607184	Mgat4a	3	chr1	37541016	37541017
591	119	0.533441	7.01974e-37	0.365795	0.611668	chr1:37631181-37631681	Mgat4a	3	chr1	37541016	37541017
580	120	0.674888	1.00203e-65	0.364231	0.598434	chr1:37479854-37480354	2010300C02Rik	3	chr1	37719811	37719812
582	120	0.63327	1.15943e-55	0.319948	0.598434	chr1:37492811-37493311	2010300C02Rik	4	chr1	37719811	37719812
584	120	0.843821	6.44209e-133	0.776245	0.598434	chr1:37510020-37510520	2010300C02Rik	3	chr1	37719811	37719812
588	120	0.548751	2.3282e-39	0.3984	0.598434	chr1:37606684-37607184	2010300C02Rik	3	chr1	37719811	37719812
590	120	0.50104	4.92296e-32	0.464326	0.598434	chr1:37623906-37624406	2010300C02Rik	3	chr1	37719811	37719812
591	120	0.698498	3.33723e-72	0.365795	0.598434	chr1:37631181-37631681	2010300C02Rik	3	chr1	37719811	37719812
605	125	0.554462	2.57178e-40	0.707594	0.795301	chr1:37871956-37872456	Txndc9	3	chr1	37997250	37997251
617	126	0.569758	5.66271e-43	0.856292	0.858799	chr1:38218114-38218614	Eif5b	1	chr1	37998010	37998011
617	127	0.55099	9.87713e-40	0.856292	0.759667	chr1:38218114-38218614	Rev1	1	chr1	38129662	38129663
618	127	0.501513	4.21921e-32	0.699193	0.759667	chr1:38239446-38239946	Rev1	1	chr1	38129662	38129663
628	128	0.771329	5.98801e-97	0.906667	0.944394	chr1:38589478-38589978	Aff3	3	chr1	38664955	38664956
632	128	0.651692	6.38549e-60	0.749791	0.944394	chr1:38766937-38767437	Aff3	3	chr1	38664955	38664956
634	128	0.577795	1.99625e-44	0.418032	0.944394	chr1:38780400-38780900	Aff3	3	chr1	38664955	38664956
641	129	0.592418	3.55399e-47	0.975721	0.883688	chr1:38987406-38987906	Lonrf2	2	chr1	38821215	38821216
652	133	0.528574	4.05306e-36	0.709441	0.665513	chr1:39194212-39194712	Rpl31	3	chr1	39367851	39367852
662	133	0.522685	3.26206e-35	0.438811	0.665513	chr1:39527349-39527849	Rpl31	3	chr1	39367851	39367852
663	134	0.619836	9.84395e-53	0.928176	0.432769	chr1:39535396-39535896	Tbc1d8	2	chr1	39478747	39478748
681	138	0.586934	3.96457e-46	0.898668	0.60414	chr1:39701095-39701595	Rfx8	5	chr1	39720989	39720990
676	141	0.644204	3.7441e-58	0.772492	0.67638	chr1:39678930-39679430	Map4k4	6	chr1	39900913	39900914
688	141	0.664936	3.60113e-63	0.712226	0.67638	chr1:39840802-39841302	Map4k4	7	chr1	39900913	39900914
725	152	0.518765	1.27786e-34	0.979996	0.684757	chr1:42851447-42851947	Mrps9	1	chr1	42851233	42851234
725	154	0.502791	2.77938e-32	0.979996	0.619984	chr1:42851447-42851947	Tgfbrap1	1	chr1	43098622	43098623
725	155	0.595416	9.29977e-48	0.979996	0.614824	chr1:42851447-42851947	AI597479	1	chr1	43098710	43098711
743	156	0.50343	2.25361e-32	0.70314	0.388211	chr1:43168248-43168748	Fhl2	6	chr1	43196761	43196762
745	157	0.660962	3.51948e-62	0.938051	0.622473	chr1:43445250-43445750	Nck2	4	chr1	43445751	43445752
761	161	0.597599	3.47708e-48	0.967871	0.995447	chr1:43933718-43934218	Tex30	1	chr1	44102388	44102389
771	161	0.554306	2.73423e-40	0.988858	0.995447	chr1:44147690-44148190	Tex30	2	chr1	44102388	44102389
761	162	0.513634	7.41654e-34	0.967871	0.746616	chr1:43933718-43934218	Bivm	1	chr1	44119162	44119163
771	162	0.567988	1.16911e-42	0.988858	0.746616	chr1:44147690-44148190	Bivm	2	chr1	44119162	44119163
778	165	0.644181	3.7898e-58	0.542332	0.554726	chr1:45165760-45166260	Col3a1	4	chr1	45311538	45311539
818	176	0.633084	1.27558e-55	0.280922	0.792812	chr1:51758557-51759057	Myo1b	7	chr1	51915978	51915979
821	176	0.708146	4.88097e-75	0.908812	0.792812	chr1:51879299-51879799	Myo1b	6	chr1	51915978	51915979
828	176	0.529498	2.91128e-36	0.316611	0.792812	chr1:52008752-52009252	Myo1b	6	chr1	51915978	51915979
836	180	0.536303	2.46823e-37	0.446229	0.883871	chr1:52431757-52432257	Nab1	3	chr1	52500448	52500449
843	183	0.530902	1.75786e-36	0.539383	0.571481	chr1:52727141-52727641	Inpp1	2	chr1	52817688	52817689
845	183	0.542948	2.09823e-38	0.992806	0.571481	chr1:52844767-52845267	Inpp1	7	chr1	52817688	52817689
850	184	0.584845	9.81579e-46	0.533052	0.411704	chr1:52964570-52965070	Hibch	7	chr1	52845038	52845039
848	185	0.620379	7.53684e-53	0.988948	0.927275	chr1:52952966-52953466	1700019D03Rik	6	chr1	52963260	52963261
847	186	0.500985	5.0122e-32	0.725155	0.77363	chr1:52952408-52952908	1700019A02Rik	3	chr1	53187617	53187618
851	189	0.543411	1.76403e-38	0.969301	0.510654	chr1:53296766-53297266	Osgepl1	2	chr1	53313624	53313625
880	198	0.552102	6.43391e-40	0.810385	0.686214	chr1:55131249-55131749	Sf3b1	2	chr1	55027478	55027479
879	200	0.551113	9.41918e-40	0.664427	0.893523	chr1:55102706-55103206	Hspd1	7	chr1	55087932	55087933
883	200	0.620333	7.70953e-53	0.625283	0.893523	chr1:55235054-55235554	Hspd1	5	chr1	55087932	55087933
878	201	0.716106	1.83083e-77	0.524219	0.987616	chr1:55091776-55092276	Hspe1	3	chr1	55088148	55088149
881	201	0.565963	2.66071e-42	0.524875	0.987616	chr1:55161888-55162388	Hspe1	3	chr1	55088148	55088149
880	202	0.519247	1.08122e-34	0.810385	0.692042	chr1:55131249-55131749	Mob4	2	chr1	55131245	55131246
878	204	0.812127	2.51504e-115	0.524219	0.56796	chr1:55091776-55092276	Mars2	3	chr1	55237177	55237178
881	204	0.597606	3.46686e-48	0.524875	0.56796	chr1:55161888-55162388	Mars2	3	chr1	55237177	55237178
888	204	0.535676	3.10641e-37	0.447733	0.56796	chr1:55381552-55382052	Mars2	3	chr1	55237177	55237178
890	205	0.769057	4.82241e-96	0.971089	0.576216	chr1:55405615-55406115	Boll	1	chr1	55363469	55363470
890	206	0.514599	5.33692e-34	0.971089	0.38293	chr1:55405615-55406115	Plcl1	1	chr1	55405946	55405947
909	212	0.560807	2.10875e-41	0.705449	0.596066	chr1:57775334-57775834	Spats2l	4	chr1	57774861	57774862
910	212	0.545455	8.15951e-39	0.539844	0.596066	chr1:57890324-57890824	Spats2l	6	chr1	57774861	57774862
910	214	0.712252	2.80503e-76	0.539844	0.953803	chr1:57890324-57890824	Sgo2a	6	chr1	57985340	57985341
916	214	0.827396	2.37695e-123	0.84095	0.953803	chr1:57989425-57989925	Sgo2a	6	chr1	57985340	57985341
919	214	0.573211	1.36071e-43	0.750983	0.953803	chr1:58029707-58030207	Sgo2a	6	chr1	57985340	57985341
920	214	0.500104	6.67532e-32	0.373019	0.953803	chr1:58030490-58030990	Sgo2a	7	chr1	57985340	57985341
923	214	0.55247	5.57872e-40	0.6285	0.953803	chr1:58195464-58195964	Sgo2a	6	chr1	57985340	57985341
930	220	0.568726	8.64958e-43	0.759146	0.802404	chr1:58424636-58425136	Clk1	6	chr1	58424088	58424089
926	221	0.612877	2.84251e-51	0.962926	0.639167	chr1:58392832-58393332	Ppil3	1	chr1	58445486	58445487
926	223	0.664709	4.10947e-63	0.962926	0.663874	chr1:58392832-58393332	Orc2	1	chr1	58505109	58505110
926	224	0.551181	9.1752e-40	0.962926	0.794573	chr1:58392832-58393332	Fam126b	1	chr1	58586333	58586334
930	225	0.561123	1.85972e-41	0.759146	0.826929	chr1:58424636-58425136	Ndufb3	6	chr1	58586397	58586398
939	228	0.616411	5.22499e-52	0.976227	0.374734	chr1:58973230-58973730	Casp8	2	chr1	58795374	58795375
939	230	0.576689	3.17812e-44	0.976227	0.935956	chr1:58973230-58973730	Stradb	2	chr1	58973571	58973572
945	231	0.548925	2.17906e-39	0.439317	0.76416	chr1:59247520-59248020	Tmem237	6	chr1	59120382	59120383
939	232	0.579367	1.02644e-44	0.976227	0.34936	chr1:58973230-58973730	Mpp4	2	chr1	59163389	59163390
944	232	0.585971	6.03482e-46	0.858883	0.34936	chr1:59237084-59237584	Mpp4	1	chr1	59163389	59163390
946	234	0.52209	4.01746e-35	0.556393	0.317793	chr1:59256783-59257283	Cdk15	6	chr1	59256907	59256908
950	235	0.670581	1.31341e-64	0.953363	0.83652	chr1:59376022-59376522	Fzd7	6	chr1	59482147	59482148
956	235	0.523176	2.74544e-35	0.794119	0.83652	chr1:59448868-59449368	Fzd7	6	chr1	59482147	59482148
967	235	0.57715	2.61961e-44	0.674541	0.83652	chr1:59487575-59488075	Fzd7	5	chr1	59482147	59482148
974	235	0.516857	2.46518e-34	0.457445	0.83652	chr1:59584578-59585078	Fzd7	5	chr1	59482147	59482148
985	235	0.52375	2.24435e-35	0.715622	0.83652	chr1:59728642-59729142	Fzd7	5	chr1	59482147	59482148
964	236	0.726331	1.05091e-80	0.9567	0.795423	chr1:59482818-59483318	Gm973	3	chr1	59516264	59516265
956	238	0.61153	5.40176e-51	0.794119	0.963759	chr1:59448868-59449368	Nop58	6	chr1	59685006	59685007
961	238	0.637634	1.20608e-56	0.494757	0.963759	chr1:59473090-59473590	Nop58	6	chr1	59685006	59685007
967	238	0.541209	4.02066e-38	0.674541	0.963759	chr1:59487575-59488075	Nop58	5	chr1	59685006	59685007
976	238	0.553096	4.37939e-40	0.34655	0.963759	chr1:59606447-59606947	Nop58	4	chr1	59685006	59685007
989	239	0.635632	3.4204e-56	0.979132	0.89067	chr1:59912684-59913184	Bmpr2	2	chr1	59764279	59764280
990	239	0.536216	2.54861e-37	0.629588	0.89067	chr1:59913564-59914064	Bmpr2	1	chr1	59764279	59764280
989	240	0.637702	1.16403e-56	0.979132	0.875311	chr1:59912684-59913184	Fam117b	2	chr1	59913006	59913007
990	240	0.592888	2.88522e-47	0.629588	0.875311	chr1:59913564-59914064	Fam117b	1	chr1	59913006	59913007
993	240	0.583139	2.04774e-45	0.92898	0.875311	chr1:60042599-60043099	Fam117b	1	chr1	59913006	59913007
995	240	0.601344	6.31335e-49	0.956774	0.875311	chr1:60097992-60098492	Fam117b	2	chr1	59913006	59913007
989	241	0.547074	4.41159e-39	0.979132	0.294725	chr1:59912684-59913184	Ica1l	2	chr1	60043122	60043123
990	241	0.516888	2.43861e-34	0.629588	0.294725	chr1:59913564-59914064	Ica1l	1	chr1	60043122	60043123
1000	245	0.60785	3.07922e-50	0.744668	0.716749	chr1:60432368-60432868	Cyp20a1	6	chr1	60343300	60343301
998	246	0.594034	1.72782e-47	0.934417	0.853457	chr1:60409147-60409647	Abi2	2	chr1	60409619	60409620
1010	248	0.502407	3.15155e-32	0.884652	0.732775	chr1:61639152-61639652	Pard3b	1	chr1	61638824	61638825
1037	252	0.553477	3.77802e-40	0.29823	0.944212	chr1:63140025-63140525	Ndufs1	1	chr1	63176822	63176823
1038	252	0.641928	1.25815e-57	0.994489	0.944212	chr1:63176551-63177051	Ndufs1	1	chr1	63176822	63176823
1039	252	0.504418	1.62798e-32	0.904239	0.944212	chr1:63177108-63177608	Ndufs1	1	chr1	63176822	63176823
1026	253	0.595923	7.40403e-48	0.491852	0.658107	chr1:62929441-62929941	Eef1b2	3	chr1	63176831	63176832
1037	254	0.520132	7.96085e-35	0.29823	0.712681	chr1:63140025-63140525	Zdbf2	1	chr1	63200358	63200359
1038	254	0.52615	9.61293e-36	0.994489	0.712681	chr1:63176551-63177051	Zdbf2	1	chr1	63200358	63200359
1067	259	0.550123	1.37742e-39	0.897358	0.625569	chr1:64617555-64618055	Creb1	2	chr1	64532804	64532805
1069	259	0.548237	2.83221e-39	0.952395	0.625569	chr1:64690560-64691060	Creb1	2	chr1	64532804	64532805
1067	261	0.580742	5.72883e-45	0.897358	0.705882	chr1:64617555-64618055	2810408I11Rik	2	chr1	64690659	64690660
1083	269	0.534706	4.42987e-37	0.278822	0.314636	chr1:65073093-65073593	Cryga	1	chr1	65103363	65103364
1089	269	0.515347	4.13599e-34	0.66127	0.314636	chr1:65311240-65311740	Cryga	3	chr1	65103363	65103364
1088	271	0.531942	1.20894e-36	0.980487	0.945304	chr1:65186404-65186904	Pikfyve	1	chr1	65186683	65186684
1093	273	0.640281	3.00726e-57	0.939496	0.418503	chr1:66174758-66175258	Map2	2	chr1	66175329	66175330
1099	279	0.546603	5.27624e-39	0.965071	0.637346	chr1:66817499-66817999	Lancl1	1	chr1	67038872	67038873
1126	286	0.625526	5.87879e-54	0.833189	0.924786	chr1:71673378-71673878	Atic	6	chr1	71557156	71557157
1127	287	0.76326	8.91541e-94	0.40062	0.942998	chr1:71741120-71741620	Fn1	4	chr1	71653234	71653235
1127	288	0.597193	4.17754e-48	0.40062	0.327202	chr1:71741120-71741620	Apol7d	4	chr1	71652837	71652838
1128	288	0.543774	1.54e-38	0.696273	0.327202	chr1:71812277-71812777	Apol7d	3	chr1	71652837	71652838
1142	290	0.572758	1.64016e-43	0.872944	0.67814	chr1:72254528-72255028	Mreg	7	chr1	72212307	72212308
1146	298	0.542311	2.66262e-38	0.897685	0.937352	chr1:72536899-72537399	Rpl37a	3	chr1	72711260	72711261
1147	298	0.69265	1.53399e-70	0.765744	0.937352	chr1:72547920-72548420	Rpl37a	3	chr1	72711260	72711261
1155	298	0.704997	4.2507e-74	0.52845	0.937352	chr1:72764494-72764994	Rpl37a	3	chr1	72711260	72711261
1158	298	0.544316	1.25529e-38	0.341203	0.937352	chr1:72865751-72866251	Rpl37a	3	chr1	72711260	72711261
1188	304	0.701098	5.88964e-73	0.977121	0.555029	chr1:74277532-74278032	Tns1	5	chr1	74124449	74124450
1206	304	0.626716	3.2422e-54	0.851659	0.555029	chr1:74344229-74344729	Tns1	5	chr1	74124449	74124450
1207	304	0.545691	7.45693e-39	0.501147	0.555029	chr1:74352082-74352582	Tns1	5	chr1	74124449	74124450
1176	308	0.571085	3.28004e-43	0.461198	0.989134	chr1:74106140-74106640	Aamp	4	chr1	74284738	74284739
1195	308	0.514957	4.72465e-34	0.306706	0.989134	chr1:74285193-74285693	Aamp	3	chr1	74284738	74284739
1203	308	0.531058	1.66155e-36	0.952768	0.989134	chr1:74332348-74332848	Aamp	4	chr1	74284738	74284739
1206	308	0.625646	5.53729e-54	0.851659	0.989134	chr1:74344229-74344729	Aamp	5	chr1	74284738	74284739
1212	308	0.711368	5.19714e-76	0.810921	0.989134	chr1:74368102-74368602	Aamp	4	chr1	74284738	74284739
1217	308	0.62426	1.10463e-53	0.643321	0.989134	chr1:74389637-74390137	Aamp	3	chr1	74284738	74284739
1223	308	0.611592	5.24337e-51	0.565241	0.989134	chr1:74414850-74415350	Aamp	4	chr1	74284738	74284739
1224	308	0.573713	1.10336e-43	0.650441	0.989134	chr1:74415412-74415912	Aamp	4	chr1	74284738	74284739
1182	309	0.585498	7.41021e-46	0.725468	0.574334	chr1:74204894-74205394	Pnkd	6	chr1	74285034	74285035
1186	309	0.63013	5.78375e-55	0.510918	0.574334	chr1:74256706-74257206	Pnkd	6	chr1	74285034	74285035
1188	309	0.618926	1.53636e-52	0.977121	0.574334	chr1:74277532-74278032	Pnkd	5	chr1	74285034	74285035
1189	309	0.670169	1.6817e-64	0.565851	0.574334	chr1:74278051-74278551	Pnkd	6	chr1	74285034	74285035
1194	310	0.555224	1.91008e-40	0.997974	0.478844	chr1:74284506-74285006	Tmbim1	2	chr1	74304336	74304337
1212	311	0.657127	3.09178e-61	0.810921	0.40102	chr1:74368102-74368602	Catip	4	chr1	74362108	74362109
1217	311	0.561923	1.35181e-41	0.643321	0.40102	chr1:74389637-74390137	Catip	3	chr1	74362108	74362109
1223	311	0.533822	6.11238e-37	0.565241	0.40102	chr1:74414850-74415350	Catip	4	chr1	74362108	74362109
1183	312	0.642876	7.61036e-58	0.254513	0.694166	chr1:74206495-74206995	Slc11a1	6	chr1	74375203	74375204
1186	312	0.61709	3.76226e-52	0.510918	0.694166	chr1:74256706-74257206	Slc11a1	6	chr1	74375203	74375204
1188	312	0.576626	3.26474e-44	0.977121	0.694166	chr1:74277532-74278032	Slc11a1	5	chr1	74375203	74375204
1189	312	0.588846	1.71973e-46	0.565851	0.694166	chr1:74278051-74278551	Slc11a1	6	chr1	74375203	74375204
1202	312	0.64643	1.12946e-58	0.286478	0.694166	chr1:74312479-74312979	Slc11a1	6	chr1	74375203	74375204
1205	312	0.50484	1.41616e-32	0.300033	0.694166	chr1:74337893-74338393	Slc11a1	6	chr1	74375203	74375204
1206	312	0.773175	1.07602e-97	0.851659	0.694166	chr1:74344229-74344729	Slc11a1	5	chr1	74375203	74375204
1203	313	0.558192	5.94962e-41	0.952768	0.718691	chr1:74332348-74332848	Ctdsp1	4	chr1	74391609	74391610
1206	313	0.65587	6.26483e-61	0.851659	0.718691	chr1:74344229-74344729	Ctdsp1	5	chr1	74391609	74391610
1212	313	0.643414	5.7072e-58	0.810921	0.718691	chr1:74368102-74368602	Ctdsp1	4	chr1	74391609	74391610
1217	313	0.554666	2.37563e-40	0.643321	0.718691	chr1:74389637-74390137	Ctdsp1	3	chr1	74391609	74391610
1224	313	0.609236	1.60119e-50	0.650441	0.718691	chr1:74415412-74415912	Ctdsp1	4	chr1	74391609	74391610
1182	314	0.660815	3.82749e-62	0.725468	0.267772	chr1:74204894-74205394	Vil1	6	chr1	74409384	74409385
1202	314	0.70514	3.85148e-74	0.286478	0.267772	chr1:74312479-74312979	Vil1	6	chr1	74409384	74409385
1205	314	0.529147	3.30264e-36	0.300033	0.267772	chr1:74337893-74338393	Vil1	6	chr1	74409384	74409385
1220	315	0.687001	5.72623e-69	0.954719	0.884174	chr1:74392004-74392504	Usp37	1	chr1	74544286	74544287
1221	315	0.567927	1.1987e-42	0.916036	0.884174	chr1:74397180-74397680	Usp37	2	chr1	74544286	74544287
1240	315	0.51025	2.33186e-33	0.665187	0.884174	chr1:74773067-74773567	Usp37	2	chr1	74544286	74544287
1220	318	0.684271	3.18653e-68	0.954719	0.829843	chr1:74392004-74392504	Zfp142	1	chr1	74588036	74588037
1221	318	0.511639	1.46021e-33	0.916036	0.829843	chr1:74397180-74397680	Zfp142	2	chr1	74588036	74588037
1240	318	0.504378	1.64991e-32	0.665187	0.829843	chr1:74773067-74773567	Zfp142	2	chr1	74588036	74588037
1242	318	0.599987	1.17588e-48	0.715056	0.829843	chr1:74784398-74784898	Zfp142	1	chr1	74588036	74588037
1220	319	0.702837	1.83023e-73	0.954719	0.569052	chr1:74392004-74392504	Bcs1l	1	chr1	74588289	74588290
1240	319	0.506064	9.44854e-33	0.665187	0.569052	chr1:74773067-74773567	Bcs1l	2	chr1	74588289	74588290
1242	319	0.539453	7.72587e-38	0.715056	0.569052	chr1:74784398-74784898	Bcs1l	1	chr1	74588289	74588290
1212	320	0.586526	4.73556e-46	0.810921	0.531294	chr1:74368102-74368602	Rnf25	4	chr1	74601397	74601398
1217	320	0.52402	2.04068e-35	0.643321	0.531294	chr1:74389637-74390137	Rnf25	3	chr1	74601397	74601398
1223	320	0.518696	1.3082e-34	0.565241	0.531294	chr1:74414850-74415350	Rnf25	4	chr1	74601397	74601398
1224	320	0.618392	1.99673e-52	0.650441	0.531294	chr1:74415412-74415912	Rnf25	4	chr1	74601397	74601398
1212	321	0.564729	4.38349e-42	0.810921	0.418685	chr1:74368102-74368602	Stk36	4	chr1	74601455	74601456
1217	321	0.525797	1.08912e-35	0.643321	0.418685	chr1:74389637-74390137	Stk36	3	chr1	74601455	74601456
1242	322	0.52777	5.39834e-36	0.715056	0.549991	chr1:74784398-74784898	Ttll4	1	chr1	74661754	74661755
1242	325	0.511188	1.69921e-33	0.715056	0.4613	chr1:74784398-74784898	Wnt6	1	chr1	74771892	74771893
1266	329	0.667887	6.45955e-64	0.691328	0.726886	chr1:74951538-74952038	Nhej1	1	chr1	75125226	75125227
1276	329	0.523405	2.53398e-35	0.966069	0.726886	chr1:75180105-75180605	Nhej1	1	chr1	75125226	75125227
1278	329	0.616101	6.06623e-52	0.94885	0.726886	chr1:75191835-75192335	Nhej1	1	chr1	75125226	75125227
1281	329	0.633236	1.17941e-55	0.959902	0.726886	chr1:75210617-75211117	Nhej1	1	chr1	75125226	75125227
1293	329	0.58312	2.06523e-45	0.98369	0.726886	chr1:75317400-75317900	Nhej1	2	chr1	75125226	75125227
1297	329	0.53617	2.59159e-37	0.381271	0.726886	chr1:75369982-75370482	Nhej1	1	chr1	75125226	75125227
1281	331	0.620996	5.56567e-53	0.959902	0.695077	chr1:75210617-75211117	Cnppd1	1	chr1	75142697	75142698
1266	332	0.505982	9.7105e-33	0.691328	0.81157	chr1:74951538-74952038	Retreg2	1	chr1	75142786	75142787
1305	333	0.519351	1.04318e-34	0.703199	0.470285	chr1:75398616-75399116	Zfand2b	7	chr1	75168646	75168647
1266	336	0.632755	1.5095e-55	0.691328	0.615067	chr1:74951538-74952038	Ankzf1	1	chr1	75192160	75192161
1278	336	0.510963	1.83409e-33	0.94885	0.615067	chr1:75191835-75192335	Ankzf1	1	chr1	75192160	75192161
1299	336	0.510282	2.30689e-33	0.642293	0.615067	chr1:75375494-75375994	Ankzf1	2	chr1	75192160	75192161
1301	336	0.546862	4.78178e-39	0.63215	0.615067	chr1:75382425-75382925	Ankzf1	1	chr1	75192160	75192161
1278	338	0.50711	6.67566e-33	0.94885	0.637528	chr1:75191835-75192335	Stk16	1	chr1	75210829	75210830
1269	339	0.519318	1.05513e-34	0.963358	0.621866	chr1:75124750-75125250	Tuba4a	2	chr1	75219294	75219295
1293	339	0.537673	1.49157e-37	0.98369	0.621866	chr1:75317400-75317900	Tuba4a	2	chr1	75219294	75219295
1299	339	0.502166	3.40899e-32	0.642293	0.621866	chr1:75375494-75375994	Tuba4a	2	chr1	75219294	75219295
1315	339	0.573119	1.41275e-43	0.25998	0.621866	chr1:75450315-75450815	Tuba4a	2	chr1	75219294	75219295
1317	339	0.538425	1.13053e-37	0.736162	0.621866	chr1:75458469-75458969	Tuba4a	7	chr1	75219294	75219295
1270	340	0.549874	1.51565e-39	0.292079	0.49997	chr1:75132398-75132898	Dnajb2	3	chr1	75236423	75236424
1276	340	0.636985	1.6923e-56	0.966069	0.49997	chr1:75180105-75180605	Dnajb2	1	chr1	75236423	75236424
1279	340	0.601671	5.43208e-49	0.801373	0.49997	chr1:75192367-75192867	Dnajb2	3	chr1	75236423	75236424
1281	340	0.50901	3.53941e-33	0.959902	0.49997	chr1:75210617-75211117	Dnajb2	1	chr1	75236423	75236424
1298	340	0.519783	8.9846e-35	0.364186	0.49997	chr1:75374729-75375229	Dnajb2	1	chr1	75236423	75236424
1269	343	0.503338	2.32275e-32	0.963358	0.922843	chr1:75124750-75125250	Dnpep	2	chr1	75317637	75317638
1271	343	0.541246	3.96573e-38	0.834947	0.922843	chr1:75141421-75141921	Dnpep	2	chr1	75317637	75317638
1293	343	0.602141	4.36977e-49	0.98369	0.922843	chr1:75317400-75317900	Dnpep	2	chr1	75317637	75317638
1299	343	0.504001	1.8673e-32	0.642293	0.922843	chr1:75375494-75375994	Dnpep	2	chr1	75317637	75317638
1301	343	0.510689	2.01134e-33	0.63215	0.922843	chr1:75382425-75382925	Dnpep	1	chr1	75317637	75317638
1303	343	0.536329	2.44567e-37	0.815405	0.922843	chr1:75388260-75388760	Dnpep	2	chr1	75317637	75317638
1315	343	0.591922	4.42553e-47	0.25998	0.922843	chr1:75450315-75450815	Dnpep	2	chr1	75317637	75317638
1303	344	0.582382	2.83826e-45	0.815405	0.570631	chr1:75388260-75388760	Des	2	chr1	75360292	75360293
1315	344	0.664319	5.14793e-63	0.25998	0.570631	chr1:75450315-75450815	Des	2	chr1	75360292	75360293
1271	346	0.527318	6.34212e-36	0.834947	0.389729	chr1:75141421-75141921	Speg	2	chr1	75375297	75375298
1278	346	0.610473	8.92917e-51	0.94885	0.389729	chr1:75191835-75192335	Speg	1	chr1	75375297	75375298
1281	346	0.504695	1.48581e-32	0.959902	0.389729	chr1:75210617-75211117	Speg	1	chr1	75375297	75375298
1293	346	0.671133	9.46871e-65	0.98369	0.389729	chr1:75317400-75317900	Speg	2	chr1	75375297	75375298
1299	346	0.568985	7.77826e-43	0.642293	0.389729	chr1:75375494-75375994	Speg	2	chr1	75375297	75375298
1301	346	0.572593	1.75653e-43	0.63215	0.389729	chr1:75382425-75382925	Speg	1	chr1	75375297	75375298
1303	346	0.546013	6.60152e-39	0.815405	0.389729	chr1:75388260-75388760	Speg	2	chr1	75375297	75375298
1315	346	0.58201	3.33083e-45	0.25998	0.389729	chr1:75450315-75450815	Speg	2	chr1	75375297	75375298
1320	346	0.641797	1.34909e-57	0.996663	0.389729	chr1:75479338-75479838	Speg	1	chr1	75375297	75375298
1329	346	0.659566	7.77555e-62	0.829883	0.389729	chr1:75546169-75546669	Speg	1	chr1	75375297	75375298
1315	347	0.503344	2.31822e-32	0.25998	0.71948	chr1:75450315-75450815	Gmppa	2	chr1	75435943	75435944
1293	349	0.693742	7.54187e-71	0.98369	0.571359	chr1:75317400-75317900	Tmem198	2	chr1	75479532	75479533
1297	349	0.534026	5.6748e-37	0.381271	0.571359	chr1:75369982-75370482	Tmem198	1	chr1	75479532	75479533
1299	349	0.541674	3.38185e-38	0.642293	0.571359	chr1:75375494-75375994	Tmem198	2	chr1	75479532	75479533
1301	349	0.596589	5.48314e-48	0.63215	0.571359	chr1:75382425-75382925	Tmem198	1	chr1	75479532	75479533
1320	349	0.640771	2.31785e-57	0.996663	0.571359	chr1:75479338-75479838	Tmem198	1	chr1	75479532	75479533
1329	349	0.638733	6.77972e-57	0.829883	0.571359	chr1:75546169-75546669	Tmem198	1	chr1	75479532	75479533
1332	349	0.697082	8.51223e-72	0.534408	0.571359	chr1:75653537-75654037	Tmem198	2	chr1	75479532	75479533
1315	350	0.516187	3.10485e-34	0.25998	0.517271	chr1:75450315-75450815	Chpf	2	chr1	75479471	75479472
1317	350	0.558652	4.95799e-41	0.736162	0.517271	chr1:75458469-75458969	Chpf	7	chr1	75479471	75479472
1293	351	0.534615	4.58149e-37	0.98369	0.374613	chr1:75317400-75317900	Obsl1	2	chr1	75506452	75506453
1320	352	0.540835	4.61945e-38	0.996663	0.408608	chr1:75479338-75479838	Inha	1	chr1	75507077	75507078
1331	353	0.552178	6.24679e-40	0.78624	0.523766	chr1:75559443-75559943	Stk11ip	3	chr1	75521529	75521530
1293	354	0.529381	3.03628e-36	0.98369	0.279488	chr1:75317400-75317900	Slc4a3	2	chr1	75546266	75546267
1301	354	0.501586	4.11971e-32	0.63215	0.279488	chr1:75382425-75382925	Slc4a3	1	chr1	75546266	75546267
1320	354	0.537522	1.57698e-37	0.996663	0.279488	chr1:75479338-75479838	Slc4a3	1	chr1	75546266	75546267
1329	354	0.537039	1.88434e-37	0.829883	0.279488	chr1:75546169-75546669	Slc4a3	1	chr1	75546266	75546267
1332	354	0.507253	6.36607e-33	0.534408	0.279488	chr1:75653537-75654037	Slc4a3	2	chr1	75546266	75546267
1344	355	0.598236	2.60777e-48	0.502026	0.653676	chr1:77515584-77516084	Epha4	7	chr1	77515088	77515089
1380	365	0.540351	5.52916e-38	0.858198	0.908396	chr1:79760855-79761355	Wdfy1	4	chr1	79761769	79761770
1381	365	0.668584	4.288e-64	0.743223	0.908396	chr1:79761492-79761992	Wdfy1	3	chr1	79761769	79761770
1380	366	0.548795	2.28896e-39	0.858198	0.824319	chr1:79760855-79761355	Mrpl44	4	chr1	79776018	79776019
1442	391	0.581613	3.94891e-45	0.572107	0.809142	chr1:85751387-85751887	Itm2c	6	chr1	85894510	85894511
1455	391	0.612404	3.56007e-51	0.262169	0.809142	chr1:85908304-85908804	Itm2c	6	chr1	85894510	85894511
1456	391	0.7156	2.61745e-77	0.802893	0.809142	chr1:85914407-85914907	Itm2c	7	chr1	85894510	85894511
1469	393	0.516571	2.71944e-34	0.924988	0.347113	chr1:86064414-86064914	2810459M11Rik	2	chr1	86045863	86045864
1486	397	0.587351	3.30664e-46	0.895019	0.799369	chr1:86294494-86294994	B3gnt7	7	chr1	86303221	86303222
1487	397	0.755511	7.70495e-91	0.998704	0.799369	chr1:86303098-86303598	B3gnt7	2	chr1	86303221	86303222
1490	397	0.56198	1.32129e-41	0.759071	0.799369	chr1:86310663-86311163	B3gnt7	7	chr1	86303221	86303222
1528	397	0.52907	3.39449e-36	0.969584	0.799369	chr1:86503973-86504473	B3gnt7	2	chr1	86303221	86303222
1537	397	0.52052	6.95428e-35	0.990825	0.799369	chr1:86526245-86526745	B3gnt7	2	chr1	86303221	86303222
1471	398	0.547891	3.2318e-39	0.758043	0.943605	chr1:86144158-86144658	Ncl	4	chr1	86359455	86359456
1518	398	0.549649	1.65142e-39	0.519468	0.943605	chr1:86481392-86481892	Ncl	5	chr1	86359455	86359456
1524	398	0.526789	7.65865e-36	0.525113	0.943605	chr1:86500947-86501447	Ncl	4	chr1	86359455	86359456
1487	399	0.505317	1.2094e-32	0.998704	0.839374	chr1:86303098-86303598	Ptma	2	chr1	86526736	86526737
1496	400	0.588333	2.15155e-46	0.832862	0.943301	chr1:86358570-86359070	Pde6d	1	chr1	86582501	86582502
1497	400	0.654594	1.27649e-60	0.995159	0.943301	chr1:86359189-86359689	Pde6d	1	chr1	86582501	86582502
1508	400	0.524727	1.59018e-35	0.813975	0.943301	chr1:86442004-86442504	Pde6d	1	chr1	86582501	86582502
1513	400	0.587331	3.33524e-46	0.841203	0.943301	chr1:86467333-86467833	Pde6d	2	chr1	86582501	86582502
1519	400	0.601267	6.53669e-49	0.979177	0.943301	chr1:86487192-86487692	Pde6d	2	chr1	86582501	86582502
1528	400	0.645498	1.86756e-58	0.969584	0.943301	chr1:86503973-86504473	Pde6d	2	chr1	86582501	86582502
1534	400	0.538999	9.14246e-38	0.95673	0.943301	chr1:86524606-86525106	Pde6d	1	chr1	86582501	86582502
1535	400	0.588404	2.08588e-46	0.864484	0.943301	chr1:86525178-86525678	Pde6d	2	chr1	86582501	86582502
1537	400	0.680865	2.62589e-67	0.990825	0.943301	chr1:86526245-86526745	Pde6d	2	chr1	86582501	86582502
1550	400	0.594885	1.1798e-47	0.971595	0.943301	chr1:86703536-86704036	Pde6d	1	chr1	86582501	86582502
1549	401	0.630055	6.00596e-55	0.983392	0.563285	chr1:86670276-86670776	Cops7b	3	chr1	86587100	86587101
1549	402	0.679631	5.6088e-67	0.983392	0.394706	chr1:86670276-86670776	Nppc	3	chr1	86670573	86670574
1518	403	0.560098	2.79373e-41	0.519468	0.424027	chr1:86481392-86481892	Dis3l2	5	chr1	86703804	86703805
1520	403	0.566273	2.34621e-42	0.592186	0.424027	chr1:86491422-86491922	Dis3l2	6	chr1	86703804	86703805
1526	403	0.55582	1.51107e-40	0.735477	0.424027	chr1:86502352-86502852	Dis3l2	6	chr1	86703804	86703805
1531	403	0.603913	1.92875e-49	0.890416	0.424027	chr1:86509365-86509865	Dis3l2	6	chr1	86703804	86703805
1563	408	0.588608	1.90876e-46	0.774651	0.909913	chr1:87155631-87156131	Eif4e2	1	chr1	87213914	87213915
1578	412	0.531557	1.38912e-36	0.865839	0.262308	chr1:87264632-87265132	Snorc	3	chr1	87470264	87470265
1598	412	0.768889	5.61522e-96	0.425569	0.262308	chr1:87696340-87696840	Snorc	3	chr1	87470264	87470265
1587	413	0.601778	5.16919e-49	0.882656	0.449706	chr1:87509438-87509938	Ngef	2	chr1	87573870	87573871
1599	413	0.550205	1.335e-39	0.922158	0.449706	chr1:87755694-87756194	Ngef	2	chr1	87573870	87573871
1595	415	0.572415	1.89045e-43	0.597563	0.584654	chr1:87637370-87637870	Inpp5d	6	chr1	87620312	87620313
1597	415	0.615644	7.56473e-52	0.256271	0.584654	chr1:87659232-87659732	Inpp5d	6	chr1	87620312	87620313
1598	417	0.814041	2.79196e-116	0.425569	0.477266	chr1:87696340-87696840	Sag	3	chr1	87803680	87803681
1606	417	0.557231	8.68881e-41	0.672873	0.477266	chr1:88008041-88008541	Sag	3	chr1	87803680	87803681
1599	418	0.543041	2.02661e-38	0.922158	0.521459	chr1:87755694-87756194	Dgkd	2	chr1	87853287	87853288
1674	426	0.563535	7.08616e-42	0.440405	0.762945	chr1:89922855-89923355	Gbx2	2	chr1	89931176	89931177
1692	426	0.566209	2.40721e-42	0.902735	0.762945	chr1:90153240-90153740	Gbx2	2	chr1	89931176	89931177
1688	428	0.592298	3.74803e-47	0.461481	0.266375	chr1:89974468-89974968	Ackr3	3	chr1	90203980	90203981
1719	431	0.576381	3.61829e-44	0.312098	0.45608	chr1:91037839-91038339	Mlph	4	chr1	90915100	90915101
1721	431	0.590633	7.83537e-47	0.962852	0.45608	chr1:91043202-91043702	Mlph	6	chr1	90915100	90915101
1722	431	0.580366	6.72384e-45	0.660778	0.45608	chr1:91043957-91044457	Mlph	4	chr1	90915100	90915101
1724	431	0.578246	1.6499e-44	0.728208	0.45608	chr1:91053454-91053954	Mlph	4	chr1	90915100	90915101
1730	431	0.590764	7.39488e-47	0.288638	0.45608	chr1:91130387-91130887	Mlph	4	chr1	90915100	90915101
1715	433	0.584455	1.16166e-45	0.465965	0.76161	chr1:90999047-90999547	Lrrfip1	4	chr1	90998727	90998728
1719	433	0.566721	1.95677e-42	0.312098	0.76161	chr1:91037839-91038339	Lrrfip1	4	chr1	90998727	90998728
1721	433	0.54957	1.70184e-39	0.962852	0.76161	chr1:91043202-91043702	Lrrfip1	6	chr1	90998727	90998728
1722	433	0.666746	1.25909e-63	0.660778	0.76161	chr1:91043957-91044457	Lrrfip1	4	chr1	90998727	90998728
1724	433	0.502167	3.40831e-32	0.728208	0.76161	chr1:91053454-91053954	Lrrfip1	4	chr1	90998727	90998728
1730	433	0.56036	2.51847e-41	0.288638	0.76161	chr1:91130387-91130887	Lrrfip1	4	chr1	90998727	90998728
1732	436	0.694989	3.35552e-71	0.992567	0.84593	chr1:91144777-91145277	Ube2f	1	chr1	91250319	91250320
1737	436	0.508467	4.24579e-33	0.273758	0.84593	chr1:91250579-91251079	Ube2f	1	chr1	91250319	91250320
1742	436	0.50985	2.66788e-33	0.583726	0.84593	chr1:91344375-91344875	Ube2f	1	chr1	91250319	91250320
1752	436	0.55764	7.3934e-41	0.937411	0.84593	chr1:91398587-91399087	Ube2f	1	chr1	91250319	91250320
1754	436	0.694272	5.34768e-71	0.927893	0.84593	chr1:91412531-91413031	Ube2f	1	chr1	91250319	91250320
1760	436	0.836039	2.8784e-128	0.99863	0.84593	chr1:91459288-91459788	Ube2f	2	chr1	91250319	91250320
1760	437	0.563834	6.28509e-42	0.99863	0.302859	chr1:91459288-91459788	Scly	2	chr1	91298338	91298339
1769	437	0.537575	1.54625e-37	0.990765	0.302859	chr1:91540186-91540686	Scly	2	chr1	91298338	91298339
1737	441	0.526835	7.53513e-36	0.273758	0.880653	chr1:91250579-91251079	Hes6	1	chr1	91413222	91413223
1742	441	0.523351	2.58247e-35	0.583726	0.880653	chr1:91344375-91344875	Hes6	1	chr1	91413222	91413223
1752	441	0.590229	9.36894e-47	0.937411	0.880653	chr1:91398587-91399087	Hes6	1	chr1	91413222	91413223
1754	441	0.722902	1.33569e-79	0.927893	0.880653	chr1:91412531-91413031	Hes6	1	chr1	91413222	91413223
1760	441	0.777473	1.86794e-99	0.99863	0.880653	chr1:91459288-91459788	Hes6	2	chr1	91413222	91413223
1768	441	0.573407	1.25333e-43	0.493938	0.880653	chr1:91539542-91540042	Hes6	1	chr1	91413222	91413223
1769	441	0.634543	6.00813e-56	0.990765	0.880653	chr1:91540186-91540686	Hes6	2	chr1	91413222	91413223
1754	444	0.694232	5.48697e-71	0.927893	0.793298	chr1:91412531-91413031	Asb1	1	chr1	91540565	91540566
1760	444	0.762259	2.16606e-93	0.99863	0.793298	chr1:91459288-91459788	Asb1	2	chr1	91540565	91540566
1768	444	0.551377	8.50501e-40	0.493938	0.793298	chr1:91539542-91540042	Asb1	1	chr1	91540565	91540566
1769	444	0.676132	4.73422e-66	0.990765	0.793298	chr1:91540186-91540686	Asb1	2	chr1	91540565	91540566
1822	448	0.544368	1.23094e-38	0.859554	0.922419	chr1:92831488-92831988	Cops9	1	chr1	92641985	92641986
1823	448	0.530745	1.85963e-36	0.856575	0.922419	chr1:92832003-92832503	Cops9	1	chr1	92641985	92641986
1822	449	0.660525	4.51211e-62	0.859554	0.585079	chr1:92831488-92831988	Gpc1	1	chr1	92831686	92831687
1823	449	0.577396	2.36293e-44	0.856575	0.585079	chr1:92832003-92832503	Gpc1	1	chr1	92831686	92831687
1821	455	0.563278	7.85276e-42	0.284274	0.313118	chr1:92827026-92827526	9430060I03Rik	3	chr1	92950590	92950591
1826	455	0.614076	1.6044e-51	0.353045	0.313118	chr1:92841422-92841922	9430060I03Rik	3	chr1	92950590	92950591
1851	460	0.583296	1.91381e-45	0.823299	0.361986	chr1:93236061-93236561	Sned1	2	chr1	93235897	93235898
1851	462	0.525261	1.31695e-35	0.823299	0.6799	chr1:93236061-93236561	Pask	2	chr1	93343465	93343466
1861	463	0.549079	2.05337e-39	0.937277	0.807928	chr1:93478736-93479236	Ppp1r7	2	chr1	93343645	93343646
1865	467	0.738469	9.53212e-85	0.980026	0.560554	chr1:93512295-93512795	Farp2	1	chr1	93512104	93512105
1859	468	0.502223	3.34578e-32	0.798558	0.974018	chr1:93445486-93445986	Stk25	2	chr1	93635727	93635728
1865	468	0.765791	9.27454e-95	0.980026	0.974018	chr1:93512295-93512795	Stk25	1	chr1	93635727	93635728
1870	468	0.504192	1.75417e-32	0.90549	0.974018	chr1:93635562-93636062	Stk25	1	chr1	93635727	93635728
1874	469	0.690633	5.64025e-70	0.56612	0.488921	chr1:93680054-93680554	Bok	5	chr1	93685575	93685576
1874	470	0.603152	2.74135e-49	0.56612	0.799247	chr1:93680054-93680554	Thap4	5	chr1	93754838	93754839
1880	470	0.546231	6.07725e-39	0.339445	0.799247	chr1:93734559-93735059	Thap4	6	chr1	93754838	93754839
1867	473	0.510223	2.35357e-33	0.465607	0.715595	chr1:93607581-93608081	Ing5	7	chr1	93803965	93803966
1879	473	0.619527	1.14524e-52	0.424452	0.715595	chr1:93727193-93727693	Ing5	6	chr1	93803965	93803966
1908	480	0.625008	7.61908e-54	0.951755	0.681904	chr1:97661662-97662162	Ppip5k2	1	chr1	97770092	97770093
1916	482	0.501601	4.09924e-32	0.934983	0.346506	chr1:98095493-98095993	Pam	1	chr1	98095632	98095633
1938	487	0.613956	1.69792e-51	0.991793	0.34335	chr1:105663458-105663958	Pign	1	chr1	105663676	105663677
1938	488	0.601991	4.6862e-49	0.991793	0.919323	chr1:105663458-105663958	Relch	1	chr1	105663861	105663862
1948	491	0.661487	2.61016e-62	0.963388	0.764827	chr1:105991124-105991624	Phlpp1	1	chr1	106171869	106171870
2004	501	0.510889	1.8801e-33	0.466933	0.95356	chr1:118311806-118312306	Tsn	4	chr1	118311132	118311133
2044	508	0.622343	2.85984e-53	0.313885	0.808171	chr1:119293901-119294401	Ralb	7	chr1	119504782	119504783
2049	508	0.612846	2.88434e-51	0.294298	0.808171	chr1:119329686-119330186	Ralb	7	chr1	119504782	119504783
2050	508	0.525225	1.33339e-35	0.42691	0.808171	chr1:119348256-119348756	Ralb	6	chr1	119504782	119504783
2051	508	0.541328	3.846e-38	0.455627	0.808171	chr1:119348765-119349265	Ralb	6	chr1	119504782	119504783
2053	508	0.500168	6.53585e-32	0.48999	0.808171	chr1:119388670-119389170	Ralb	6	chr1	119504782	119504783
2075	508	0.733711	3.88029e-83	0.636291	0.808171	chr1:119634677-119635177	Ralb	6	chr1	119504782	119504783
2058	511	0.527614	5.70579e-36	0.743029	0.869787	chr1:119420643-119421143	Epb41l5	2	chr1	119649000	119649001
2071	511	0.527711	5.51197e-36	0.995114	0.869787	chr1:119526147-119526647	Epb41l5	1	chr1	119649000	119649001
2077	511	0.500546	5.77936e-32	0.963686	0.869787	chr1:119648735-119649235	Epb41l5	1	chr1	119649000	119649001
2079	511	0.701502	4.50004e-73	0.996946	0.869787	chr1:119837273-119837773	Epb41l5	1	chr1	119649000	119649001
2079	512	0.537014	1.90157e-37	0.996946	0.623627	chr1:119837273-119837773	Ptpn4	1	chr1	119837071	119837072
2092	513	0.523018	2.90336e-35	0.972116	0.465246	chr1:120120853-120121353	Tmem177	2	chr1	119913168	119913169
2087	516	0.614952	1.05407e-51	0.962881	0.570206	chr1:120073581-120074081	Tmem37	2	chr1	120073780	120073781
2087	517	0.754956	1.23555e-90	0.962881	0.981181	chr1:120073581-120074081	Dbi	2	chr1	120121096	120121097
2090	517	0.526816	7.58469e-36	0.441686	0.981181	chr1:120111944-120112444	Dbi	7	chr1	120121096	120121097
2092	517	0.679118	7.6814e-67	0.972116	0.981181	chr1:120120853-120121353	Dbi	2	chr1	120121096	120121097
2086	518	0.585318	8.00377e-46	0.642785	0.667031	chr1:120033001-120033501	3110009E18Rik	6	chr1	120121187	120121188
2100	518	0.568087	1.12302e-42	0.687411	0.667031	chr1:120342369-120342869	3110009E18Rik	5	chr1	120121187	120121188
2122	525	0.592392	3.59615e-47	0.360254	0.996783	chr1:121551531-121552031	Ddx18	4	chr1	121567980	121567981
2135	528	0.616999	3.92948e-52	0.444307	0.920537	chr1:125370736-125371236	Slc35f5	1	chr1	125561016	125561017
2136	528	0.569027	7.64702e-43	0.721357	0.920537	chr1:125434691-125435191	Slc35f5	1	chr1	125561016	125561017
2138	528	0.787011	1.637e-103	0.977553	0.920537	chr1:125560350-125560850	Slc35f5	1	chr1	125561016	125561017
2139	528	0.529506	2.90286e-36	0.827187	0.920537	chr1:125561024-125561524	Slc35f5	1	chr1	125561016	125561017
2145	530	0.691073	4.25173e-70	0.955464	0.479815	chr1:125912078-125912578	Lypd1	6	chr1	125912928	125912929
2152	532	0.576454	3.50876e-44	0.780773	0.661992	chr1:127206260-127206760	Mgat5	5	chr1	127204986	127204987
2172	535	0.545681	7.48462e-39	0.807063	0.769502	chr1:127701035-127701535	Ccnt2	3	chr1	127774164	127774165
2182	539	0.556525	1.14649e-40	0.936666	0.912463	chr1:128244565-128245065	Ubxn4	1	chr1	128244181	128244182
2186	539	0.551607	7.78636e-40	0.967365	0.912463	chr1:128359424-128359924	Ubxn4	1	chr1	128244181	128244182
2190	543	0.514806	4.97322e-34	0.321199	0.637225	chr1:128417660-128418160	Cxcr4	6	chr1	128592299	128592300
2191	543	0.528869	3.6465e-36	0.802461	0.637225	chr1:128472426-128472926	Cxcr4	6	chr1	128592299	128592300
2195	543	0.676821	3.12177e-66	0.9403	0.637225	chr1:128593037-128593537	Cxcr4	6	chr1	128592299	128592300
2210	546	0.505268	1.22944e-32	0.866674	0.457294	chr1:130878069-130878569	Yod1	3	chr1	130717327	130717328
2222	551	0.551716	7.46503e-40	0.635978	0.561161	chr1:131198518-131199018	Mapkapk2	5	chr1	131097843	131097844
2223	551	0.516055	3.24778e-34	0.642517	0.561161	chr1:131199142-131199642	Mapkapk2	6	chr1	131097843	131097844
2226	551	0.501923	3.6909e-32	0.375089	0.561161	chr1:131233115-131233615	Mapkapk2	5	chr1	131097843	131097844
2213	552	0.574739	7.19908e-44	0.501802	0.763977	chr1:131084467-131084967	Dyrk3	5	chr1	131138234	131138235
2222	552	0.657316	2.77626e-61	0.635978	0.763977	chr1:131198518-131199018	Dyrk3	5	chr1	131138234	131138235
2223	552	0.595372	9.48324e-48	0.642517	0.763977	chr1:131199142-131199642	Dyrk3	6	chr1	131138234	131138235
2226	552	0.566101	2.51503e-42	0.375089	0.763977	chr1:131233115-131233615	Dyrk3	5	chr1	131138234	131138235
2211	553	0.652404	4.30758e-60	0.879841	0.707218	chr1:131003274-131003774	Eif2d	6	chr1	131153207	131153208
2218	553	0.668579	4.2999e-64	0.338552	0.707218	chr1:131149486-131149986	Eif2d	7	chr1	131153207	131153208
2220	553	0.630206	5.56163e-55	0.853551	0.707218	chr1:131160895-131161395	Eif2d	6	chr1	131153207	131153208
2213	554	0.659267	9.20641e-62	0.501802	0.686882	chr1:131084467-131084967	Rassf5	5	chr1	131245178	131245179
2222	554	0.649444	2.20077e-59	0.635978	0.686882	chr1:131198518-131199018	Rassf5	5	chr1	131245178	131245179
2223	554	0.604422	1.52223e-49	0.642517	0.686882	chr1:131199142-131199642	Rassf5	6	chr1	131245178	131245179
2226	554	0.544738	1.0703e-38	0.375089	0.686882	chr1:131233115-131233615	Rassf5	5	chr1	131245178	131245179
2234	556	0.742418	4.07171e-86	0.994325	0.940387	chr1:131526427-131526927	Srgap2	1	chr1	131527361	131527362
2235	556	0.681337	1.9645e-67	0.992597	0.940387	chr1:131527114-131527614	Srgap2	1	chr1	131527361	131527362
2236	556	0.562764	9.65055e-42	0.953646	0.940387	chr1:131527624-131528124	Srgap2	2	chr1	131527361	131527362
2234	557	0.769044	4.87588e-96	0.994325	0.920476	chr1:131526427-131526927	Fam72a	1	chr1	131527903	131527904
2235	557	0.765578	1.12471e-94	0.992597	0.920476	chr1:131527114-131527614	Fam72a	1	chr1	131527903	131527904
2236	557	0.60312	2.78065e-49	0.953646	0.920476	chr1:131527624-131528124	Fam72a	2	chr1	131527903	131527904
2245	564	0.567154	1.64273e-42	0.874345	0.462332	chr1:131797310-131797810	Elk4	3	chr1	132007605	132007606
2275	564	0.672844	3.41585e-65	0.805038	0.462332	chr1:132200682-132201182	Elk4	4	chr1	132007605	132007606
2279	564	0.520239	7.66982e-35	0.295624	0.462332	chr1:132233546-132234046	Elk4	4	chr1	132007605	132007606
2286	567	0.504833	1.41954e-32	0.967737	0.404601	chr1:132315811-132316311	Klhdc8a	1	chr1	132298626	132298627
2292	571	0.500961	5.05084e-32	0.699863	0.649487	chr1:132410012-132410512	Rbbp5	3	chr1	132477367	132477368
2303	573	0.58526	8.20873e-46	0.369787	0.507619	chr1:132609009-132609509	Nfasc	4	chr1	132741797	132741798
2306	573	0.65476	1.16565e-60	0.435489	0.507619	chr1:132733820-132734320	Nfasc	3	chr1	132741797	132741798
2313	573	0.510393	2.22169e-33	0.603983	0.507619	chr1:132833872-132834372	Nfasc	4	chr1	132741797	132741798
2328	574	0.546483	5.52018e-39	0.389612	0.314393	chr1:133033208-133033708	Lrrn2	7	chr1	132880355	132880356
2332	574	0.577752	2.03203e-44	0.768649	0.314393	chr1:133049820-133050320	Lrrn2	6	chr1	132880355	132880356
2339	574	0.627468	2.22401e-54	0.391534	0.314393	chr1:133080331-133080831	Lrrn2	6	chr1	132880355	132880356
2340	574	0.508928	3.63703e-33	0.928027	0.314393	chr1:133087316-133087816	Lrrn2	6	chr1	132880355	132880356
2311	576	0.565416	3.31832e-42	0.750506	0.570995	chr1:132800148-132800648	Pik3c2b	6	chr1	133046012	133046013
2322	576	0.514909	4.8025e-34	0.560653	0.570995	chr1:132917946-132918446	Pik3c2b	6	chr1	133046012	133046013
2332	576	0.623102	1.96497e-53	0.768649	0.570995	chr1:133049820-133050320	Pik3c2b	6	chr1	133046012	133046013
2338	576	0.521089	5.70376e-35	0.687694	0.570995	chr1:133079739-133080239	Pik3c2b	5	chr1	133046012	133046013
2339	576	0.655989	5.86103e-61	0.391534	0.570995	chr1:133080331-133080831	Pik3c2b	6	chr1	133046012	133046013
2340	576	0.660926	3.59135e-62	0.928027	0.570995	chr1:133087316-133087816	Pik3c2b	6	chr1	133046012	133046013
2344	581	0.590831	7.18158e-47	0.537551	0.662357	chr1:133131752-133132252	Etnk2	1	chr1	133363572	133363573
2389	582	0.511323	1.62418e-33	0.770391	0.565349	chr1:133491893-133492393	Sox13	6	chr1	133424212	133424213
2365	583	0.568482	9.55759e-43	0.587986	0.888181	chr1:133379587-133380087	Snrpe	6	chr1	133610280	133610281
2366	583	0.717488	6.82065e-78	0.337583	0.888181	chr1:133380102-133380602	Snrpe	4	chr1	133610280	133610281
2368	583	0.634629	5.74847e-56	0.319828	0.888181	chr1:133383021-133383521	Snrpe	6	chr1	133610280	133610281
2369	583	0.568356	1.00587e-42	0.645481	0.888181	chr1:133385430-133385930	Snrpe	6	chr1	133610280	133610281
2372	583	0.606777	5.08701e-50	0.336377	0.888181	chr1:133388202-133388702	Snrpe	6	chr1	133610280	133610281
2375	583	0.622942	2.12646e-53	0.938111	0.888181	chr1:133397433-133397933	Snrpe	5	chr1	133610280	133610281
2391	583	0.511848	1.36074e-33	0.991778	0.888181	chr1:133493178-133493678	Snrpe	7	chr1	133610280	133610281
2398	583	0.537099	1.84352e-37	0.768679	0.888181	chr1:133670076-133670576	Snrpe	6	chr1	133610280	133610281
2406	583	0.578686	1.37029e-44	0.415768	0.888181	chr1:133762828-133763328	Snrpe	6	chr1	133610280	133610281
2409	584	0.607085	4.40333e-50	0.77693	0.268561	chr1:133825519-133826019	Zc3h11a	4	chr1	133661399	133661400
2409	586	0.588096	2.38479e-46	0.77693	0.912159	chr1:133825519-133826019	Atp2b4	4	chr1	133800754	133800755
2422	586	0.574371	8.39375e-44	0.763361	0.912159	chr1:133908597-133909097	Atp2b4	4	chr1	133800754	133800755
2424	586	0.529158	3.28917e-36	0.407993	0.912159	chr1:133917929-133918429	Atp2b4	4	chr1	133800754	133800755
2415	587	0.58268	2.49657e-45	0.754171	0.275603	chr1:133860346-133860846	Optc	4	chr1	133907999	133908000
2415	590	0.590879	7.03126e-47	0.754171	0.747101	chr1:133860346-133860846	Btg2	4	chr1	134079155	134079156
2422	590	0.572338	1.95136e-43	0.763361	0.747101	chr1:133908597-133909097	Btg2	4	chr1	134079155	134079156
2431	590	0.606797	5.04252e-50	0.908142	0.747101	chr1:134067107-134067607	Btg2	3	chr1	134079155	134079156
2444	590	0.721161	4.77525e-79	0.573299	0.747101	chr1:134217096-134217596	Btg2	4	chr1	134079155	134079156
2454	590	0.670895	1.09168e-64	0.72867	0.747101	chr1:134328865-134329365	Btg2	3	chr1	134079155	134079156
2431	592	0.624296	1.08486e-53	0.908142	0.418382	chr1:134067107-134067607	Chil1	3	chr1	134182404	134182405
2448	594	0.518948	1.19918e-34	0.283201	0.411158	chr1:134289505-134290005	Adora1	5	chr1	134235457	134235458
2453	594	0.623637	1.50593e-53	0.381867	0.411158	chr1:134325166-134325666	Adora1	6	chr1	134235457	134235458
2428	595	0.508264	4.5433e-33	0.96802	0.415286	chr1:134060829-134061329	Myog	2	chr1	134290004	134290005
2451	595	0.557766	7.03694e-41	0.844822	0.415286	chr1:134298689-134299189	Myog	2	chr1	134290004	134290005
2467	595	0.585228	8.32411e-46	0.991957	0.415286	chr1:134494408-134494908	Myog	2	chr1	134290004	134290005
2451	596	0.512174	1.2189e-33	0.844822	0.428277	chr1:134298689-134299189	Ppfia4	2	chr1	134332928	134332929
2475	596	0.661789	2.19776e-62	0.671845	0.428277	chr1:134561125-134561625	Ppfia4	1	chr1	134332928	134332929
2444	597	0.662798	1.23455e-62	0.573299	0.891459	chr1:134217096-134217596	Tmem183a	4	chr1	134361999	134362000
2454	597	0.593715	1.99248e-47	0.72867	0.891459	chr1:134328865-134329365	Tmem183a	3	chr1	134361999	134362000
2470	597	0.610113	1.05935e-50	0.453631	0.891459	chr1:134518536-134519036	Tmem183a	3	chr1	134361999	134362000
2441	598	0.505203	1.25569e-32	0.746902	0.742852	chr1:134188818-134189318	Cyb5r1	6	chr1	134405990	134405991
2444	598	0.586058	5.80906e-46	0.573299	0.742852	chr1:134217096-134217596	Cyb5r1	4	chr1	134405990	134405991
2453	598	0.614771	1.14963e-51	0.381867	0.742852	chr1:134325166-134325666	Cyb5r1	6	chr1	134405990	134405991
2459	602	0.522945	2.97893e-35	0.959679	0.966733	chr1:134361755-134362255	Kdm5b	1	chr1	134560178	134560179
2471	602	0.520173	7.84868e-35	0.757328	0.966733	chr1:134556136-134556636	Kdm5b	1	chr1	134560178	134560179
2475	602	0.567411	1.47964e-42	0.671845	0.966733	chr1:134561125-134561625	Kdm5b	1	chr1	134560178	134560179
2480	602	0.559505	3.53569e-41	0.75992	0.966733	chr1:134709023-134709523	Kdm5b	1	chr1	134560178	134560179
2484	604	0.544541	1.15275e-38	0.967395	0.806775	chr1:134955694-134956194	Ppp1r12b	2	chr1	134955940	134955941
2485	604	0.722547	1.7279e-79	0.99784	0.806775	chr1:134962302-134962802	Ppp1r12b	2	chr1	134955940	134955941
2486	604	0.68881	1.80794e-69	0.956536	0.806775	chr1:134987572-134988072	Ppp1r12b	1	chr1	134955940	134955941
2501	604	0.690746	5.24702e-70	0.764553	0.806775	chr1:135161001-135161501	Ppp1r12b	1	chr1	134955940	134955941
2484	605	0.625764	5.21738e-54	0.967395	0.99745	chr1:134955694-134956194	Ube2t	2	chr1	134962565	134962566
2485	605	0.781117	5.58058e-101	0.99784	0.99745	chr1:134962302-134962802	Ube2t	2	chr1	134962565	134962566
2486	605	0.678766	9.54831e-67	0.956536	0.99745	chr1:134987572-134988072	Ube2t	1	chr1	134962565	134962566
2501	605	0.690061	8.12355e-70	0.764553	0.99745	chr1:135161001-135161501	Ube2t	1	chr1	134962565	134962566
2484	606	0.522991	2.9315e-35	0.967395	0.284162	chr1:134955694-134956194	Lgr6	2	chr1	135105276	135105277
2485	606	0.545569	7.81037e-39	0.99784	0.284162	chr1:134962302-134962802	Lgr6	2	chr1	135105276	135105277
2486	606	0.51498	4.68951e-34	0.956536	0.284162	chr1:134987572-134988072	Lgr6	1	chr1	135105276	135105277
2519	606	0.544	1.41381e-38	0.982915	0.284162	chr1:135283319-135283819	Lgr6	1	chr1	135105276	135105277
2508	609	0.528809	3.72571e-36	0.983347	0.429005	chr1:135198949-135199449	Arl8a	7	chr1	135146834	135146835
2493	610	0.686232	9.27884e-69	0.470091	0.445213	chr1:135108616-135109116	Elf3	6	chr1	135258472	135258473
2508	610	0.538955	9.29216e-38	0.983347	0.445213	chr1:135198949-135199449	Elf3	7	chr1	135258472	135258473
2514	610	0.505245	1.23851e-32	0.590071	0.445213	chr1:135251229-135251729	Elf3	7	chr1	135258472	135258473
2515	610	0.731774	1.72093e-82	0.519066	0.445213	chr1:135255218-135255718	Elf3	7	chr1	135258472	135258473
2528	610	0.58714	3.62503e-46	0.630467	0.445213	chr1:135507861-135508361	Elf3	6	chr1	135258472	135258473
2517	611	0.519632	9.4644e-35	0.777094	0.502762	chr1:135258308-135258808	Rnpep	2	chr1	135284084	135284085
2519	611	0.527042	6.99875e-36	0.982915	0.502762	chr1:135283319-135283819	Rnpep	1	chr1	135284084	135284085
2520	611	0.630594	4.56532e-55	0.989856	0.502762	chr1:135283830-135284330	Rnpep	2	chr1	135284084	135284085
2493	612	0.697946	4.81091e-72	0.470091	0.946519	chr1:135108616-135109116	Timm17a	6	chr1	135313737	135313738
2503	612	0.528729	3.83361e-36	0.292094	0.946519	chr1:135171985-135172485	Timm17a	7	chr1	135313737	135313738
2508	612	0.516635	2.66019e-34	0.983347	0.946519	chr1:135198949-135199449	Timm17a	7	chr1	135313737	135313738
2514	612	0.559805	3.1371e-41	0.590071	0.946519	chr1:135251229-135251729	Timm17a	7	chr1	135313737	135313738
2515	612	0.643296	6.07822e-58	0.519066	0.946519	chr1:135255218-135255718	Timm17a	7	chr1	135313737	135313738
2528	612	0.656126	5.43289e-61	0.630467	0.946519	chr1:135507861-135508361	Timm17a	6	chr1	135313737	135313738
2533	612	0.517839	1.75862e-34	0.552922	0.946519	chr1:135550896-135551396	Timm17a	6	chr1	135313737	135313738
2534	612	0.745641	3.00377e-87	0.720344	0.946519	chr1:135560809-135561309	Timm17a	6	chr1	135313737	135313738
2501	614	0.746693	1.26589e-87	0.764553	0.451587	chr1:135161001-135161501	Shisa4	1	chr1	135375063	135375064
2519	614	0.737173	2.63272e-84	0.982915	0.451587	chr1:135283319-135283819	Shisa4	1	chr1	135375063	135375064
2534	615	0.628307	1.4563e-54	0.720344	0.784557	chr1:135560809-135561309	Ipo9	6	chr1	135430491	135430492
2543	615	0.642867	7.64531e-58	0.703959	0.784557	chr1:135632085-135632585	Ipo9	6	chr1	135430491	135430492
2549	615	0.5679	1.21194e-42	0.792987	0.784557	chr1:135668253-135668753	Ipo9	6	chr1	135430491	135430492
2528	616	0.720609	7.15752e-79	0.630467	0.778972	chr1:135507861-135508361	Nav1	6	chr1	135607295	135607296
2533	616	0.644746	2.80322e-58	0.552922	0.778972	chr1:135550896-135551396	Nav1	6	chr1	135607295	135607296
2534	616	0.798503	1.05665e-108	0.720344	0.778972	chr1:135560809-135561309	Nav1	6	chr1	135607295	135607296
2541	616	0.500774	5.36864e-32	0.753813	0.778972	chr1:135615875-135616375	Nav1	6	chr1	135607295	135607296
2542	616	0.736076	6.20875e-84	0.723814	0.778972	chr1:135631566-135632066	Nav1	6	chr1	135607295	135607296
2543	616	0.773723	6.47667e-98	0.703959	0.778972	chr1:135632085-135632585	Nav1	6	chr1	135607295	135607296
2545	616	0.721922	2.73935e-79	0.533365	0.778972	chr1:135637647-135638147	Nav1	6	chr1	135607295	135607296
2546	616	0.643163	6.52724e-58	0.602151	0.778972	chr1:135659702-135660202	Nav1	5	chr1	135607295	135607296
2548	616	0.549274	1.9054e-39	0.320111	0.778972	chr1:135665458-135665958	Nav1	5	chr1	135607295	135607296
2549	616	0.792834	4.21953e-106	0.792987	0.778972	chr1:135668253-135668753	Nav1	6	chr1	135607295	135607296
2550	616	0.503871	1.94873e-32	0.703527	0.778972	chr1:135670331-135670831	Nav1	6	chr1	135607295	135607296
2555	616	0.622176	3.10644e-53	0.688826	0.778972	chr1:135698334-135698834	Nav1	5	chr1	135607295	135607296
2560	616	0.655107	9.59476e-61	0.299586	0.778972	chr1:135731723-135732223	Nav1	6	chr1	135607295	135607296
2561	616	0.717651	6.07291e-78	0.45235	0.778972	chr1:135735227-135735727	Nav1	6	chr1	135607295	135607296
2562	616	0.633056	1.29371e-55	0.861296	0.778972	chr1:135752874-135753374	Nav1	6	chr1	135607295	135607296
2528	617	0.544516	1.16391e-38	0.630467	0.698658	chr1:135507861-135508361	Csrp1	6	chr1	135729197	135729198
2542	617	0.553886	3.21974e-40	0.723814	0.698658	chr1:135631566-135632066	Csrp1	6	chr1	135729197	135729198
2543	617	0.640938	2.12256e-57	0.703959	0.698658	chr1:135632085-135632585	Csrp1	6	chr1	135729197	135729198
2545	617	0.664519	4.58404e-63	0.533365	0.698658	chr1:135637647-135638147	Csrp1	6	chr1	135729197	135729198
2549	617	0.757368	1.55575e-91	0.792987	0.698658	chr1:135668253-135668753	Csrp1	6	chr1	135729197	135729198
2550	617	0.602281	4.09771e-49	0.703527	0.698658	chr1:135670331-135670831	Csrp1	6	chr1	135729197	135729198
2561	617	0.608429	2.34405e-50	0.45235	0.698658	chr1:135735227-135735727	Csrp1	6	chr1	135729197	135729198
2534	618	0.555197	1.93006e-40	0.720344	0.714381	chr1:135560809-135561309	Phlda3	6	chr1	135766085	135766086
2542	618	0.516272	3.01536e-34	0.723814	0.714381	chr1:135631566-135632066	Phlda3	6	chr1	135766085	135766086
2543	618	0.607537	3.56383e-50	0.703959	0.714381	chr1:135632085-135632585	Phlda3	6	chr1	135766085	135766086
2545	618	0.560254	2.62596e-41	0.533365	0.714381	chr1:135637647-135638147	Phlda3	6	chr1	135766085	135766086
2549	618	0.527172	6.68138e-36	0.792987	0.714381	chr1:135668253-135668753	Phlda3	6	chr1	135766085	135766086
2571	622	0.677404	2.19226e-66	0.691254	0.373277	chr1:135818451-135818951	Pkp1	1	chr1	135919207	135919208
2585	622	0.609157	1.66162e-50	0.995546	0.373277	chr1:136131120-136131620	Pkp1	2	chr1	135919207	135919208
2567	624	0.637049	1.63686e-56	0.611222	0.566503	chr1:135807367-135807867	Tmem9	2	chr1	136008219	136008220
2571	624	0.544534	1.15612e-38	0.691254	0.566503	chr1:135818451-135818951	Tmem9	1	chr1	136008219	136008220
2585	624	0.67943	6.34451e-67	0.995546	0.566503	chr1:136131120-136131620	Tmem9	2	chr1	136008219	136008220
2585	626	0.713432	1.22223e-76	0.995546	0.59291	chr1:136131120-136131620	Kif21b	2	chr1	136131401	136131402
2597	626	0.569075	7.49771e-43	0.42901	0.59291	chr1:136216145-136216645	Kif21b	2	chr1	136131401	136131402
2605	626	0.563765	6.46089e-42	0.797888	0.59291	chr1:136345336-136345836	Kif21b	1	chr1	136131401	136131402
2604	627	0.540086	6.10406e-38	0.265536	0.39756	chr1:136298145-136298645	Inava	5	chr1	136234280	136234281
2603	630	0.615686	7.41106e-52	0.976883	0.322953	chr1:136260366-136260866	9230116N13Rik	1	chr1	136415519	136415520
2621	631	0.554619	2.4198e-40	0.480934	0.541796	chr1:136677219-136677719	Kif14	6	chr1	136467848	136467849
2623	631	0.673223	2.72214e-65	0.790664	0.541796	chr1:136695909-136696409	Kif14	6	chr1	136467848	136467849
2623	633	0.732573	9.3427e-83	0.790664	0.588235	chr1:136695909-136696409	Gm19705	6	chr1	136683396	136683397
2624	633	0.505246	1.23825e-32	0.788578	0.588235	chr1:136707400-136707900	Gm19705	6	chr1	136683396	136683397
2633	633	0.514232	6.0489e-34	0.403763	0.588235	chr1:136839155-136839655	Gm19705	6	chr1	136683396	136683397
2632	634	0.52224	3.81123e-35	0.446809	0.780732	chr1:136789118-136789618	Nr5a2	4	chr1	136960448	136960449
2633	634	0.582391	2.82843e-45	0.403763	0.780732	chr1:136839155-136839655	Nr5a2	6	chr1	136960448	136960449
2637	634	0.547916	3.20135e-39	0.304859	0.780732	chr1:136952142-136952642	Nr5a2	6	chr1	136960448	136960449
2640	634	0.502995	2.60028e-32	0.872274	0.780732	chr1:136957425-136957925	Nr5a2	5	chr1	136960448	136960449
2660	638	0.596799	4.99148e-48	0.940807	0.761064	chr1:138963145-138963645	2310009B15Rik	2	chr1	138856854	138856855
2685	645	0.610412	9.19425e-51	0.879752	0.716263	chr1:143555401-143555901	Cdc73	6	chr1	143702893	143702894
2689	645	0.519049	1.1578e-34	0.587345	0.716263	chr1:143731702-143732202	Cdc73	5	chr1	143702893	143702894
2690	645	0.690678	5.48214e-70	0.557525	0.716263	chr1:143733904-143734404	Cdc73	5	chr1	143702893	143702894
2693	645	0.595572	8.67173e-48	0.265416	0.716263	chr1:143745830-143746330	Cdc73	5	chr1	143702893	143702894
2685	647	0.575776	4.66684e-44	0.879752	0.990166	chr1:143555401-143555901	Glrx2	6	chr1	143739349	143739350
2689	647	0.549276	1.90358e-39	0.587345	0.990166	chr1:143731702-143732202	Glrx2	5	chr1	143739349	143739350
2690	647	0.568556	9.27276e-43	0.557525	0.990166	chr1:143733904-143734404	Glrx2	5	chr1	143739349	143739350
2693	647	0.50934	3.16686e-33	0.265416	0.990166	chr1:143745830-143746330	Glrx2	5	chr1	143739349	143739350
2698	647	0.630231	5.49447e-55	0.876996	0.990166	chr1:143813871-143814371	Glrx2	3	chr1	143739349	143739350
2727	658	0.690343	6.78729e-70	0.985298	0.977964	chr1:151344127-151344627	Swt1	1	chr1	151428435	151428436
2731	658	0.65552	7.62061e-61	0.941209	0.977964	chr1:151500015-151500515	Swt1	1	chr1	151428435	151428436
2732	658	0.502297	3.26552e-32	0.910406	0.977964	chr1:151500796-151501296	Swt1	2	chr1	151428435	151428436
2727	659	0.532723	9.11748e-37	0.985298	0.536636	chr1:151344127-151344627	Trmt1l	1	chr1	151428648	151428649
2736	659	0.523743	2.24992e-35	0.875551	0.536636	chr1:151571177-151571677	Trmt1l	2	chr1	151428648	151428649
2758	665	0.676447	3.91766e-66	0.830002	0.575973	chr1:152573022-152573522	Tsen15	6	chr1	152386682	152386683
2765	667	0.638111	9.38809e-57	0.709381	0.54216	chr1:152807707-152808207	Rgl1	3	chr1	152625111	152625112
2765	668	0.596796	4.99685e-48	0.709381	0.943726	chr1:152807707-152808207	Arpc5	3	chr1	152766542	152766543
2759	669	0.57947	9.82511e-45	0.382805	0.414557	chr1:152573875-152574375	Ncf2	6	chr1	152800153	152800154
2761	670	0.526106	9.76098e-36	0.979385	0.78917	chr1:152766105-152766605	Smg7	1	chr1	152902646	152902647
2766	671	0.622236	3.01623e-53	0.714758	0.448309	chr1:152809662-152810162	Nmnat2	6	chr1	152955101	152955102
2779	671	0.631504	2.86934e-55	0.798007	0.448309	chr1:153071490-153071990	Nmnat2	4	chr1	152955101	152955102
2783	671	0.513766	7.0911e-34	0.824416	0.448309	chr1:153092151-153092651	Nmnat2	6	chr1	152955101	152955102
2784	671	0.673671	2.07954e-65	0.920952	0.448309	chr1:153096001-153096501	Nmnat2	6	chr1	152955101	152955102
2807	675	0.576981	2.81039e-44	0.421518	0.775511	chr1:153493279-153493779	Dhx9	6	chr1	153487660	153487661
2807	678	0.642112	1.1409e-57	0.421518	0.540339	chr1:153493279-153493779	Rgs16	6	chr1	153740353	153740354
2817	678	0.55391	3.19078e-40	0.584753	0.540339	chr1:153677581-153678081	Rgs16	6	chr1	153740353	153740354
2819	678	0.607364	3.86302e-50	0.391608	0.540339	chr1:153733186-153733686	Rgs16	4	chr1	153740353	153740354
2816	680	0.598235	2.60824e-48	0.403837	0.857585	chr1:153665074-153665574	Glul	7	chr1	153899929	153899930
2828	680	0.631935	2.30034e-55	0.959738	0.857585	chr1:153899586-153900086	Glul	2	chr1	153899929	153899930
2833	680	0.516143	3.15067e-34	0.438379	0.857585	chr1:154118013-154118513	Glul	7	chr1	153899929	153899930
2869	686	0.718989	2.30485e-78	0.903599	0.805561	chr1:155244179-155244679	Xpr1	1	chr1	155417444	155417445
2882	688	0.512137	1.23434e-33	0.70168	0.884842	chr1:155742695-155743195	Acbd6	1	chr1	155558120	155558121
2887	690	0.536817	2.04365e-37	0.980949	0.57057	chr1:155812660-155813160	Qsox1	1	chr1	155812899	155812900
2891	692	0.562509	1.06933e-41	0.972429	0.565046	chr1:156035865-156036365	Tor1aip1	2	chr1	156036480	156036481
2897	693	0.60236	3.95079e-49	0.971833	0.568263	chr1:156076306-156076806	Tor1aip2	4	chr1	156035664	156035665
2894	695	0.641614	1.48556e-57	0.264061	0.985795	chr1:156061766-156062266	Tdrd5	4	chr1	156303606	156303607
2896	695	0.576313	3.72266e-44	0.740244	0.985795	chr1:156073231-156073731	Tdrd5	3	chr1	156303606	156303607
2897	695	0.730258	5.47869e-82	0.971833	0.985795	chr1:156076306-156076806	Tdrd5	4	chr1	156303606	156303607
2900	695	0.639344	4.92194e-57	0.369965	0.985795	chr1:156082577-156083077	Tdrd5	4	chr1	156303606	156303607
2921	695	0.650435	1.27937e-59	0.881643	0.985795	chr1:156523681-156524181	Tdrd5	3	chr1	156303606	156303607
2922	695	0.532773	8.95335e-37	0.491122	0.985795	chr1:156532455-156532955	Tdrd5	4	chr1	156303606	156303607
2894	696	0.528344	4.40013e-36	0.264061	0.304316	chr1:156061766-156062266	Nphs2	4	chr1	156310719	156310720
2897	696	0.528319	4.44057e-36	0.971833	0.304316	chr1:156076306-156076806	Nphs2	4	chr1	156310719	156310720
2900	696	0.559056	4.2226e-41	0.369965	0.304316	chr1:156082577-156083077	Nphs2	4	chr1	156310719	156310720
2909	697	0.521778	4.48075e-35	0.786627	0.256055	chr1:156310626-156311126	Axdnd1	2	chr1	156420428	156420429
2911	697	0.552831	4.85143e-40	0.958979	0.256055	chr1:156420901-156421401	Axdnd1	1	chr1	156420428	156420429
2917	698	0.588759	1.78615e-46	0.420013	0.757907	chr1:156512862-156513362	Soat1	5	chr1	156474328	156474329
2933	698	0.525246	1.32378e-35	0.34439	0.757907	chr1:156656140-156656640	Soat1	5	chr1	156474328	156474329
2937	698	0.531477	1.43003e-36	0.602523	0.757907	chr1:156660897-156661397	Soat1	5	chr1	156474328	156474329
2942	698	0.6387	6.90057e-57	0.821944	0.757907	chr1:156674126-156674626	Soat1	4	chr1	156474328	156474329
2920	699	0.520958	5.97084e-35	0.7535	0.917259	chr1:156522079-156522579	Abl2	4	chr1	156558787	156558788
2937	699	0.564897	4.09481e-42	0.602523	0.917259	chr1:156660897-156661397	Abl2	5	chr1	156558787	156558788
2942	699	0.648284	4.14078e-59	0.821944	0.917259	chr1:156674126-156674626	Abl2	4	chr1	156558787	156558788
2917	700	0.589971	1.04938e-46	0.420013	0.629394	chr1:156512862-156513362	Tor3a	5	chr1	156674339	156674340
2932	700	0.684414	2.9177e-68	0.816969	0.629394	chr1:156654922-156655422	Tor3a	6	chr1	156674339	156674340
2933	700	0.643328	5.97718e-58	0.34439	0.629394	chr1:156656140-156656640	Tor3a	5	chr1	156674339	156674340
2935	700	0.605409	9.63626e-50	0.526811	0.629394	chr1:156657780-156658280	Tor3a	6	chr1	156674339	156674340
2937	700	0.509057	3.48311e-33	0.602523	0.629394	chr1:156660897-156661397	Tor3a	5	chr1	156674339	156674340
2942	700	0.614392	1.37956e-51	0.821944	0.629394	chr1:156674126-156674626	Tor3a	4	chr1	156674339	156674340
2944	701	0.548306	2.75952e-39	0.859301	0.645602	chr1:156718328-156718828	Fam20b	2	chr1	156718910	156718911
2944	702	0.51415	6.22198e-34	0.859301	0.902143	chr1:156718328-156718828	Ralgps2	2	chr1	156939626	156939627
2974	706	0.577276	2.48455e-44	0.454391	0.938202	chr1:157449445-157449945	2810025M15Rik	4	chr1	157412352	157412353
2976	706	0.571895	2.34373e-43	0.38559	0.938202	chr1:157458818-157459318	2810025M15Rik	4	chr1	157412352	157412353
2978	706	0.543658	1.60821e-38	0.652139	0.938202	chr1:157560536-157561036	2810025M15Rik	3	chr1	157412352	157412353
2986	709	0.564681	4.46994e-42	0.263182	0.333151	chr1:158331908-158332408	Brinp2	1	chr1	158356260	158356261
2999	713	0.544566	1.14225e-38	0.763093	0.627269	chr1:160044332-160044832	4930523C07Rik	2	chr1	160044380	160044381
3001	713	0.579652	9.10137e-45	0.990705	0.627269	chr1:160212752-160213252	4930523C07Rik	2	chr1	160044380	160044381
3013	717	0.723173	1.09353e-79	0.987816	0.808839	chr1:161034732-161035232	Rabgap1l	1	chr1	160792938	160792939
3015	721	0.627629	2.05147e-54	0.485552	0.991865	chr1:161039775-161040275	Gas5	6	chr1	161035166	161035167
3021	723	0.633978	8.04914e-56	0.964311	0.743459	chr1:161170650-161171150	Cenpl	2	chr1	161070767	161070768
3015	725	0.604935	1.20001e-49	0.485552	0.493717	chr1:161039775-161040275	Ankrd45	6	chr1	161142712	161142713
3020	725	0.557477	7.88192e-41	0.425048	0.493717	chr1:161160187-161160687	Ankrd45	6	chr1	161142712	161142713
3023	727	0.563556	7.02598e-42	0.396851	0.974504	chr1:161195938-161196438	Prdx6	6	chr1	161251210	161251211
3028	729	0.587652	2.89811e-46	0.809119	0.953621	chr1:161876187-161876687	Suco	1	chr1	161876661	161876662
3029	729	0.634176	7.2638e-56	0.990616	0.953621	chr1:161876721-161877221	Suco	2	chr1	161876661	161876662
3039	733	0.551156	9.26674e-40	0.988561	0.449888	chr1:162548339-162548839	Vamp4	2	chr1	162570723	162570724
3045	733	0.616671	4.60685e-52	0.978968	0.449888	chr1:162740317-162740817	Vamp4	1	chr1	162570723	162570724
3064	753	0.544681	1.09349e-38	0.357513	0.869119	chr1:164460318-164460818	Atp1b1	1	chr1	164458355	164458356
3075	758	0.65835	1.54736e-61	0.990839	0.45353	chr1:165236721-165237221	Gpr161	2	chr1	165295766	165295767
3081	759	0.522848	3.08091e-35	0.927654	0.941176	chr1:165459549-165460049	Dcaf6	1	chr1	165460463	165460464
3082	759	0.61082	7.57474e-51	0.943175	0.941176	chr1:165460212-165460712	Dcaf6	1	chr1	165460463	165460464
3083	759	0.515661	3.71521e-34	0.966739	0.941176	chr1:165460733-165461233	Dcaf6	1	chr1	165460463	165460464
3082	760	0.549587	1.69086e-39	0.943175	0.94494	chr1:165460212-165460712	Mpc2	1	chr1	165461208	165461209
3092	760	0.547149	4.28651e-39	0.956074	0.94494	chr1:165634383-165634883	Mpc2	2	chr1	165461208	165461209
3087	762	0.594343	1.50423e-47	0.468199	0.833242	chr1:165594980-165595480	Mpzl1	4	chr1	165634541	165634542
3099	762	0.529601	2.80634e-36	0.593929	0.833242	chr1:165678983-165679483	Mpzl1	6	chr1	165634541	165634542
3090	763	0.608087	2.7542e-50	0.372736	0.570388	chr1:165629284-165629784	Rcsd1	5	chr1	165708094	165708095
3091	763	0.539903	6.53531e-38	0.389999	0.570388	chr1:165629949-165630449	Rcsd1	7	chr1	165708094	165708095
3104	763	0.620662	6.5554e-53	0.516176	0.570388	chr1:165716239-165716739	Rcsd1	5	chr1	165708094	165708095
3116	768	0.638058	9.6537e-57	0.97794	0.998179	chr1:166002557-166003057	Mael	1	chr1	166238744	166238745
3126	768	0.726865	7.04066e-81	0.955285	0.998179	chr1:166238506-166239006	Mael	1	chr1	166238744	166238745
3129	768	0.642831	7.79014e-58	0.743104	0.998179	chr1:166308848-166309348	Mael	1	chr1	166238744	166238745
3131	768	0.735242	1.18362e-83	0.983615	0.998179	chr1:166378814-166379314	Mael	1	chr1	166238744	166238745
3132	768	0.719071	2.17772e-78	0.879126	0.998179	chr1:166379328-166379828	Mael	1	chr1	166238744	166238745
3136	768	0.648701	3.29914e-59	0.837837	0.998179	chr1:166409623-166410123	Mael	1	chr1	166238744	166238745
3126	769	0.538419	1.13297e-37	0.955285	0.254538	chr1:166238506-166239006	Ildr2	1	chr1	166254139	166254140
3143	774	0.508602	4.05904e-33	0.456193	0.953682	chr1:167223896-167224396	Uck2	5	chr1	167285127	167285128
3149	774	0.59587	7.5827e-48	0.623108	0.953682	chr1:167270348-167270848	Uck2	6	chr1	167285127	167285128
3154	774	0.772262	2.52115e-97	0.841173	0.953682	chr1:167289816-167290316	Uck2	6	chr1	167285127	167285128
3155	774	0.530175	2.2833e-36	0.407576	0.953682	chr1:167292364-167292864	Uck2	5	chr1	167285127	167285128
3161	774	0.522979	2.94297e-35	0.594271	0.953682	chr1:167374313-167374813	Uck2	4	chr1	167285127	167285128
3165	774	0.546479	5.52876e-39	0.603566	0.953682	chr1:167446503-167447003	Uck2	4	chr1	167285127	167285128
3151	777	0.774887	2.16516e-98	0.974931	0.745219	chr1:167283735-167284235	Mgst3	1	chr1	167393797	167393798
3206	798	0.637442	1.33195e-56	0.550703	0.372488	chr1:170850764-170851264	Fcgr3	3	chr1	171059403	171059404
3210	798	0.533197	7.67315e-37	0.768261	0.372488	chr1:170907605-170908105	Fcgr3	3	chr1	171059403	171059404
3212	798	0.554972	2.10861e-40	0.342752	0.372488	chr1:170998095-170998595	Fcgr3	4	chr1	171059403	171059404
3221	798	0.512793	9.87427e-34	0.662134	0.372488	chr1:171196040-171196540	Fcgr3	3	chr1	171059403	171059404
3244	801	0.613729	1.89304e-51	0.436279	0.340254	chr1:171370059-171370559	Mpz	3	chr1	171150713	171150714
3212	802	0.608188	2.62633e-50	0.342752	0.484126	chr1:170998095-170998595	Pcp4l1	4	chr1	171197035	171197036
3221	802	0.549542	1.72018e-39	0.662134	0.484126	chr1:171196040-171196540	Pcp4l1	3	chr1	171197035	171197036
3256	802	0.534311	5.11507e-37	0.731664	0.484126	chr1:171419360-171419860	Pcp4l1	4	chr1	171197035	171197036
3244	808	0.569948	5.24254e-43	0.436279	0.457901	chr1:171370059-171370559	B4galt3	3	chr1	171270328	171270329
3247	810	0.586855	4.10496e-46	0.73159	0.540824	chr1:171380131-171380631	Usp21	5	chr1	171287961	171287962
3249	810	0.535082	3.86216e-37	0.603819	0.540824	chr1:171387139-171387639	Usp21	4	chr1	171287961	171287962
3256	810	0.544998	9.70348e-39	0.731664	0.540824	chr1:171419360-171419860	Usp21	4	chr1	171287961	171287962
3259	810	0.511089	1.75703e-33	0.273862	0.540824	chr1:171442992-171443492	Usp21	4	chr1	171287961	171287962
3215	812	0.502631	2.92823e-32	0.326248	0.697687	chr1:171125918-171126418	Dedd	4	chr1	171329145	171329146
3243	812	0.526538	8.3756e-36	0.658633	0.697687	chr1:171361331-171361831	Dedd	5	chr1	171329145	171329146
3247	812	0.525853	1.06758e-35	0.73159	0.697687	chr1:171380131-171380631	Dedd	5	chr1	171329145	171329146
3249	812	0.508567	4.10645e-33	0.603819	0.697687	chr1:171387139-171387639	Dedd	4	chr1	171329145	171329146
3256	812	0.615442	8.3361e-52	0.731664	0.697687	chr1:171419360-171419860	Dedd	4	chr1	171329145	171329146
3221	813	0.571595	2.65468e-43	0.662134	0.782493	chr1:171196040-171196540	Pfdn2	3	chr1	171345699	171345700
3251	815	0.507105	6.6864e-33	0.989693	0.421113	chr1:171411033-171411533	Klhdc9	2	chr1	171360798	171360799
3244	816	0.529183	3.26014e-36	0.436279	0.403934	chr1:171370059-171370559	Nectin4	3	chr1	171370173	171370174
3253	817	0.512689	1.02326e-33	0.565792	0.37783	chr1:171416785-171417285	Arhgap30	4	chr1	171388960	171388961
3256	817	0.683894	4.02514e-68	0.731664	0.37783	chr1:171419360-171419860	Arhgap30	4	chr1	171388960	171388961
3249	818	0.52607	9.88835e-36	0.603819	0.943969	chr1:171387139-171387639	Usf1	4	chr1	171411313	171411314
3256	818	0.703138	1.4897e-73	0.731664	0.943969	chr1:171419360-171419860	Usf1	4	chr1	171411313	171411314
3259	818	0.501941	3.66951e-32	0.273862	0.943969	chr1:171442992-171443492	Usf1	4	chr1	171411313	171411314
3256	819	0.654287	1.51347e-60	0.731664	0.528865	chr1:171419360-171419860	Tstd1	4	chr1	171419033	171419034
3244	820	0.587886	2.61489e-46	0.436279	0.641595	chr1:171370059-171370559	Gm26641	3	chr1	171437318	171437319
3255	820	0.56679	1.90353e-42	0.63775	0.641595	chr1:171418807-171419307	Gm26641	3	chr1	171437318	171437319
3256	820	0.5167	2.60138e-34	0.731664	0.641595	chr1:171419360-171419860	Gm26641	4	chr1	171437318	171437319
3221	821	0.506713	7.61691e-33	0.662134	0.914102	chr1:171196040-171196540	F11r	3	chr1	171437561	171437562
3256	821	0.571484	2.77942e-43	0.731664	0.914102	chr1:171419360-171419860	F11r	4	chr1	171437561	171437562
3241	822	0.505993	9.67446e-33	0.318011	0.477994	chr1:171356389-171356889	Alyref2	3	chr1	171503478	171503479
3269	827	0.546298	5.92386e-39	0.811279	0.645177	chr1:172053819-172054319	Vangl2	3	chr1	172028045	172028046
3279	827	0.576272	3.78794e-44	0.627636	0.645177	chr1:172217134-172217634	Vangl2	3	chr1	172028045	172028046
3269	831	0.69142	3.39895e-70	0.811279	0.849693	chr1:172053819-172054319	Pex19	3	chr1	172126755	172126756
3279	831	0.510589	2.08049e-33	0.627636	0.849693	chr1:172217134-172217634	Pex19	3	chr1	172126755	172126756
3287	831	0.779189	3.60139e-100	0.341263	0.849693	chr1:172318413-172318913	Pex19	3	chr1	172126755	172126756
3292	831	0.606512	5.7613e-50	0.414949	0.849693	chr1:172364720-172365220	Pex19	3	chr1	172126755	172126756
3269	832	0.582746	2.42734e-45	0.811279	0.692466	chr1:172053819-172054319	Dcaf8	3	chr1	172148015	172148016
3279	832	0.545072	9.43412e-39	0.627636	0.692466	chr1:172217134-172217634	Dcaf8	3	chr1	172148015	172148016
3287	832	0.77188	3.58038e-97	0.341263	0.692466	chr1:172318413-172318913	Dcaf8	3	chr1	172148015	172148016
3292	832	0.646134	1.3263e-58	0.414949	0.692466	chr1:172364720-172365220	Dcaf8	3	chr1	172148015	172148016
3269	833	0.514758	5.05604e-34	0.811279	0.425727	chr1:172053819-172054319	Pea15a	3	chr1	172206781	172206782
3269	835	0.544885	1.01274e-38	0.811279	0.693316	chr1:172053819-172054319	Igsf8	3	chr1	172261632	172261633
3279	835	0.563728	6.5593e-42	0.627636	0.693316	chr1:172217134-172217634	Igsf8	3	chr1	172261632	172261633
3287	835	0.73676	3.63554e-84	0.341263	0.693316	chr1:172318413-172318913	Igsf8	3	chr1	172261632	172261633
3279	836	0.584942	9.40876e-46	0.627636	0.468706	chr1:172217134-172217634	Atp1a2	3	chr1	172298064	172298065
3281	836	0.600173	1.08011e-48	0.276677	0.468706	chr1:172297816-172298316	Atp1a2	4	chr1	172298064	172298065
3282	836	0.566292	2.32821e-42	0.513927	0.468706	chr1:172300798-172301298	Atp1a2	4	chr1	172298064	172298065
3287	836	0.679479	6.1595e-67	0.341263	0.468706	chr1:172318413-172318913	Atp1a2	3	chr1	172298064	172298065
3291	836	0.5187	1.30654e-34	0.893172	0.468706	chr1:172340830-172341330	Atp1a2	3	chr1	172298064	172298065
3292	836	0.560456	2.42436e-41	0.414949	0.468706	chr1:172364720-172365220	Atp1a2	3	chr1	172298064	172298065
3308	836	0.567335	1.52593e-42	0.642189	0.468706	chr1:172510531-172511031	Atp1a2	3	chr1	172298064	172298065
3287	840	0.74523	4.19259e-87	0.341263	0.29436	chr1:172318413-172318913	Slamf9	3	chr1	172475360	172475361
3292	840	0.519236	1.08527e-34	0.414949	0.29436	chr1:172364720-172365220	Slamf9	3	chr1	172475360	172475361
3285	841	0.52436	1.81112e-35	0.297992	0.344382	chr1:172314975-172315475	Igsf9	6	chr1	172482213	172482214
3309	841	0.534879	4.1598e-37	0.47587	0.344382	chr1:172512938-172513438	Igsf9	6	chr1	172482213	172482214
3287	842	0.640885	2.18318e-57	0.341263	0.616645	chr1:172318413-172318913	Tagln2	3	chr1	172500246	172500247
3292	842	0.549678	1.6335e-39	0.414949	0.616645	chr1:172364720-172365220	Tagln2	3	chr1	172500246	172500247
3308	842	0.533603	6.61944e-37	0.642189	0.616645	chr1:172510531-172511031	Tagln2	3	chr1	172500246	172500247
3340	858	0.502334	3.22726e-32	0.967916	0.955321	chr1:175625363-175625863	Fh1	2	chr1	175625635	175625636
3342	859	0.54502	9.62412e-39	0.989186	0.640928	chr1:175692507-175693007	Opn3	2	chr1	175692632	175692633
3347	861	0.551666	7.61026e-40	0.25636	0.902689	chr1:175936126-175936626	Exo1	7	chr1	175880778	175880779
3356	864	0.518042	1.64084e-34	0.986133	0.844048	chr1:176813975-176814475	Cep170	2	chr1	176807124	176807125
3365	867	0.513374	8.10432e-34	0.981813	0.656832	chr1:177258685-177259185	Zbtb18	1	chr1	177442407	177442408
3369	867	0.525024	1.43155e-35	0.862995	0.656832	chr1:177441356-177441856	Zbtb18	2	chr1	177442407	177442408
3397	870	0.594001	1.7529e-47	0.974976	0.620591	chr1:178406240-178406740	Desi2	2	chr1	178187417	178187418
3397	873	0.623179	1.89163e-53	0.974976	0.861349	chr1:178406240-178406740	Efcab2	2	chr1	178405881	178405882
3402	873	0.502714	2.85026e-32	0.434998	0.861349	chr1:178528965-178529465	Efcab2	1	chr1	178405881	178405882
3420	875	0.504584	1.54129e-32	0.889716	0.68069	chr1:179668032-179668532	Smyd3	1	chr1	179518003	179518004
3422	879	0.520209	7.75008e-35	0.259697	0.835124	chr1:179708195-179708695	Ahctf1	7	chr1	179804015	179804016
3435	881	0.549277	1.90343e-39	0.993982	0.598616	chr1:180195779-180196279	Coq8a	1	chr1	180196020	180196021
3449	882	0.598047	2.83995e-48	0.690122	0.512111	chr1:180365108-180365608	Psen2	6	chr1	180256300	180256301
3452	882	0.52745	6.05045e-36	0.653137	0.512111	chr1:180422112-180422612	Psen2	6	chr1	180256300	180256301
3456	882	0.65754	2.44965e-61	0.389404	0.512111	chr1:180444269-180444769	Psen2	6	chr1	180256300	180256301
3450	884	0.525856	1.06674e-35	0.981351	0.308748	chr1:180387356-180387856	Stum	7	chr1	180483504	180483505
3456	885	0.571748	2.49193e-43	0.389404	0.937231	chr1:180444269-180444769	Parp1	6	chr1	180568975	180568976
3458	885	0.723662	7.622e-80	0.564228	0.937231	chr1:180483385-180483885	Parp1	5	chr1	180568975	180568976
3467	885	0.575376	5.5221e-44	0.612429	0.937231	chr1:180606912-180607412	Parp1	5	chr1	180568975	180568976
3469	885	0.681279	2.03724e-67	0.743833	0.937231	chr1:180641776-180642276	Parp1	5	chr1	180568975	180568976
3472	885	0.51777	1.80096e-34	0.863114	0.937231	chr1:180697192-180697692	Parp1	5	chr1	180568975	180568976
3477	885	0.633052	1.29623e-55	0.923111	0.937231	chr1:180768381-180768881	Parp1	5	chr1	180568975	180568976
3480	885	0.596694	5.23026e-48	0.392815	0.937231	chr1:180793551-180794051	Parp1	5	chr1	180568975	180568976
3465	886	0.590712	7.56751e-47	0.970761	0.728404	chr1:180568672-180569172	Lin9	1	chr1	180641150	180641151
3483	886	0.572351	1.94142e-43	0.97161	0.728404	chr1:180813300-180813800	Lin9	1	chr1	180641150	180641151
3488	886	0.668228	5.29116e-64	0.978908	0.728404	chr1:180850650-180851150	Lin9	2	chr1	180641150	180641151
3483	888	0.63798	1.00598e-56	0.97161	0.748255	chr1:180813300-180813800	Acbd3	1	chr1	180726043	180726044
3488	888	0.632783	1.48846e-55	0.978908	0.748255	chr1:180850650-180851150	Acbd3	2	chr1	180726043	180726044
3477	889	0.514669	5.21119e-34	0.923111	0.944151	chr1:180768381-180768881	H3f3a	5	chr1	180813605	180813606
3491	889	0.58	7.84795e-45	0.815509	0.944151	chr1:180874041-180874541	H3f3a	4	chr1	180813605	180813606
3495	889	0.507231	6.41312e-33	0.400739	0.944151	chr1:180885431-180885931	H3f3a	5	chr1	180813605	180813606
3497	889	0.694535	4.51019e-71	0.999985	0.944151	chr1:180888503-180889003	H3f3a	4	chr1	180813605	180813606
3498	889	0.625118	7.20709e-54	0.809551	0.944151	chr1:180889895-180890395	H3f3a	4	chr1	180813605	180813606
3503	889	0.627004	2.80737e-54	0.592946	0.944151	chr1:180902916-180903416	H3f3a	4	chr1	180813605	180813606
3505	889	0.522121	3.97513e-35	0.946929	0.944151	chr1:180906182-180906682	H3f3a	4	chr1	180813605	180813606
3510	889	0.529975	2.45407e-36	0.50426	0.944151	chr1:180921529-180922029	H3f3a	4	chr1	180813605	180813606
3512	889	0.652885	3.29656e-60	0.99574	0.944151	chr1:180924781-180925281	H3f3a	6	chr1	180813605	180813606
3513	889	0.607551	3.53977e-50	0.845329	0.944151	chr1:180925959-180926459	H3f3a	5	chr1	180813605	180813606
3514	889	0.559083	4.17733e-41	0.968631	0.944151	chr1:180933572-180934072	H3f3a	4	chr1	180813605	180813606
3515	889	0.596017	7.09629e-48	0.84013	0.944151	chr1:180934083-180934583	H3f3a	5	chr1	180813605	180813606
3519	889	0.538422	1.13169e-37	0.893157	0.944151	chr1:180942505-180943005	H3f3a	4	chr1	180813605	180813606
3523	889	0.559807	3.135e-41	0.675286	0.944151	chr1:180972515-180973015	H3f3a	5	chr1	180813605	180813606
3529	889	0.582622	2.56074e-45	0.769215	0.944151	chr1:181017224-181017724	H3f3a	6	chr1	180813605	180813606
3469	890	0.502387	3.17226e-32	0.743833	0.842955	chr1:180641776-180642276	Sde2	5	chr1	180851151	180851152
3471	890	0.60267	3.42234e-49	0.890282	0.842955	chr1:180696554-180697054	Sde2	6	chr1	180851151	180851152
3477	890	0.579086	1.15629e-44	0.923111	0.842955	chr1:180768381-180768881	Sde2	5	chr1	180851151	180851152
3487	890	0.503264	2.37984e-32	0.436234	0.842955	chr1:180848541-180849041	Sde2	5	chr1	180851151	180851152
3491	890	0.513215	8.55563e-34	0.815509	0.842955	chr1:180874041-180874541	Sde2	4	chr1	180851151	180851152
3493	890	0.645718	1.65846e-58	0.509592	0.842955	chr1:180878003-180878503	Sde2	4	chr1	180851151	180851152
3495	890	0.644515	3.17131e-58	0.400739	0.842955	chr1:180885431-180885931	Sde2	5	chr1	180851151	180851152
3497	890	0.714569	5.45553e-77	0.999985	0.842955	chr1:180888503-180889003	Sde2	4	chr1	180851151	180851152
3498	890	0.668894	3.57582e-64	0.809551	0.842955	chr1:180889895-180890395	Sde2	4	chr1	180851151	180851152
3500	890	0.568214	1.06648e-42	0.396941	0.842955	chr1:180893627-180894127	Sde2	5	chr1	180851151	180851152
3501	890	0.575672	4.87705e-44	0.974753	0.842955	chr1:180894218-180894718	Sde2	4	chr1	180851151	180851152
3503	890	0.59836	2.46764e-48	0.592946	0.842955	chr1:180902916-180903416	Sde2	4	chr1	180851151	180851152
3505	890	0.570695	3.85575e-43	0.946929	0.842955	chr1:180906182-180906682	Sde2	4	chr1	180851151	180851152
3508	890	0.647304	7.04505e-59	0.51071	0.842955	chr1:180908746-180909246	Sde2	5	chr1	180851151	180851152
3510	890	0.669965	1.89753e-64	0.50426	0.842955	chr1:180921529-180922029	Sde2	4	chr1	180851151	180851152
3512	890	0.822655	8.95569e-121	0.99574	0.842955	chr1:180924781-180925281	Sde2	6	chr1	180851151	180851152
3513	890	0.712747	1.98725e-76	0.845329	0.842955	chr1:180925959-180926459	Sde2	5	chr1	180851151	180851152
3514	890	0.646346	1.18236e-58	0.968631	0.842955	chr1:180933572-180934072	Sde2	4	chr1	180851151	180851152
3515	890	0.73596	6.79294e-84	0.84013	0.842955	chr1:180934083-180934583	Sde2	5	chr1	180851151	180851152
3516	890	0.609871	1.18772e-50	0.938662	0.842955	chr1:180934775-180935275	Sde2	5	chr1	180851151	180851152
3519	890	0.563907	6.10431e-42	0.893157	0.842955	chr1:180942505-180943005	Sde2	4	chr1	180851151	180851152
3523	890	0.68877	1.85416e-69	0.675286	0.842955	chr1:180972515-180973015	Sde2	5	chr1	180851151	180851152
3527	890	0.525901	1.04957e-35	0.585722	0.842955	chr1:180980049-180980549	Sde2	5	chr1	180851151	180851152
3532	890	0.615919	6.62219e-52	0.598204	0.842955	chr1:181090694-181091194	Sde2	5	chr1	180851151	180851152
3471	891	0.582095	3.21179e-45	0.890282	0.983002	chr1:180696554-180697054	Lefty2	6	chr1	180893108	180893109
3477	891	0.614595	1.25081e-51	0.923111	0.983002	chr1:180768381-180768881	Lefty2	5	chr1	180893108	180893109
3487	891	0.519725	9.16513e-35	0.436234	0.983002	chr1:180848541-180849041	Lefty2	5	chr1	180893108	180893109
3491	891	0.643811	4.61629e-58	0.815509	0.983002	chr1:180874041-180874541	Lefty2	4	chr1	180893108	180893109
3493	891	0.748575	2.67573e-88	0.509592	0.983002	chr1:180878003-180878503	Lefty2	4	chr1	180893108	180893109
3494	891	0.634088	7.60717e-56	0.615229	0.983002	chr1:180878526-180879026	Lefty2	5	chr1	180893108	180893109
3495	891	0.771197	6.75257e-97	0.400739	0.983002	chr1:180885431-180885931	Lefty2	5	chr1	180893108	180893109
3497	891	0.883801	1.26659e-161	0.999985	0.983002	chr1:180888503-180889003	Lefty2	4	chr1	180893108	180893109
3498	891	0.794056	1.19398e-106	0.809551	0.983002	chr1:180889895-180890395	Lefty2	4	chr1	180893108	180893109
3500	891	0.731791	1.70079e-82	0.396941	0.983002	chr1:180893627-180894127	Lefty2	5	chr1	180893108	180893109
3501	891	0.735052	1.37399e-83	0.974753	0.983002	chr1:180894218-180894718	Lefty2	4	chr1	180893108	180893109
3503	891	0.676779	3.2e-66	0.592946	0.983002	chr1:180902916-180903416	Lefty2	4	chr1	180893108	180893109
3505	891	0.705699	2.6201e-74	0.946929	0.983002	chr1:180906182-180906682	Lefty2	4	chr1	180893108	180893109
3508	891	0.70671	1.30918e-74	0.51071	0.983002	chr1:180908746-180909246	Lefty2	5	chr1	180893108	180893109
3510	891	0.751526	2.2904e-89	0.50426	0.983002	chr1:180921529-180922029	Lefty2	4	chr1	180893108	180893109
3512	891	0.856544	3.90395e-141	0.99574	0.983002	chr1:180924781-180925281	Lefty2	6	chr1	180893108	180893109
3513	891	0.816571	1.39662e-117	0.845329	0.983002	chr1:180925959-180926459	Lefty2	5	chr1	180893108	180893109
3514	891	0.861801	9.12829e-145	0.968631	0.983002	chr1:180933572-180934072	Lefty2	4	chr1	180893108	180893109
3515	891	0.888697	7.97959e-166	0.84013	0.983002	chr1:180934083-180934583	Lefty2	5	chr1	180893108	180893109
3516	891	0.793824	1.51737e-106	0.938662	0.983002	chr1:180934775-180935275	Lefty2	5	chr1	180893108	180893109
3519	891	0.715613	2.59344e-77	0.893157	0.983002	chr1:180942505-180943005	Lefty2	4	chr1	180893108	180893109
3520	891	0.58764	2.91239e-46	0.666334	0.983002	chr1:180945320-180945820	Lefty2	4	chr1	180893108	180893109
3523	891	0.735831	7.49753e-84	0.675286	0.983002	chr1:180972515-180973015	Lefty2	5	chr1	180893108	180893109
3526	891	0.573819	1.05619e-43	0.577872	0.983002	chr1:180976250-180976750	Lefty2	5	chr1	180893108	180893109
3527	891	0.682803	7.92777e-68	0.585722	0.983002	chr1:180980049-180980549	Lefty2	5	chr1	180893108	180893109
3528	891	0.50951	2.99065e-33	0.538698	0.983002	chr1:180987706-180988206	Lefty2	4	chr1	180893108	180893109
3532	891	0.641283	1.76934e-57	0.598204	0.983002	chr1:181090694-181091194	Lefty2	5	chr1	180893108	180893109
3471	892	0.561223	1.78743e-41	0.890282	0.979967	chr1:180696554-180697054	Pycr2	6	chr1	180904274	180904275
3477	892	0.65347	2.38197e-60	0.923111	0.979967	chr1:180768381-180768881	Pycr2	5	chr1	180904274	180904275
3487	892	0.521226	5.43574e-35	0.436234	0.979967	chr1:180848541-180849041	Pycr2	5	chr1	180904274	180904275
3491	892	0.628372	1.40938e-54	0.815509	0.979967	chr1:180874041-180874541	Pycr2	4	chr1	180904274	180904275
3493	892	0.721551	3.5924e-79	0.509592	0.979967	chr1:180878003-180878503	Pycr2	4	chr1	180904274	180904275
3494	892	0.612161	4.00002e-51	0.615229	0.979967	chr1:180878526-180879026	Pycr2	5	chr1	180904274	180904275
3495	892	0.742104	5.25844e-86	0.400739	0.979967	chr1:180885431-180885931	Pycr2	5	chr1	180904274	180904275
3497	892	0.82749	2.12856e-123	0.999985	0.979967	chr1:180888503-180889003	Pycr2	4	chr1	180904274	180904275
3498	892	0.782264	1.83505e-101	0.809551	0.979967	chr1:180889895-180890395	Pycr2	4	chr1	180904274	180904275
3500	892	0.678645	1.02693e-66	0.396941	0.979967	chr1:180893627-180894127	Pycr2	5	chr1	180904274	180904275
3501	892	0.686704	6.89247e-69	0.974753	0.979967	chr1:180894218-180894718	Pycr2	4	chr1	180904274	180904275
3503	892	0.682625	8.86146e-68	0.592946	0.979967	chr1:180902916-180903416	Pycr2	4	chr1	180904274	180904275
3505	892	0.638632	7.14525e-57	0.946929	0.979967	chr1:180906182-180906682	Pycr2	4	chr1	180904274	180904275
3508	892	0.719778	1.31068e-78	0.51071	0.979967	chr1:180908746-180909246	Pycr2	5	chr1	180904274	180904275
3510	892	0.725763	1.60599e-80	0.50426	0.979967	chr1:180921529-180922029	Pycr2	4	chr1	180904274	180904275
3512	892	0.865201	3.73284e-147	0.99574	0.979967	chr1:180924781-180925281	Pycr2	6	chr1	180904274	180904275
3513	892	0.812316	2.02111e-115	0.845329	0.979967	chr1:180925959-180926459	Pycr2	5	chr1	180904274	180904275
3514	892	0.796501	9.0378e-108	0.968631	0.979967	chr1:180933572-180934072	Pycr2	4	chr1	180904274	180904275
3515	892	0.842339	5.12621e-132	0.84013	0.979967	chr1:180934083-180934583	Pycr2	5	chr1	180904274	180904275
3516	892	0.748711	2.38801e-88	0.938662	0.979967	chr1:180934775-180935275	Pycr2	5	chr1	180904274	180904275
3519	892	0.681135	2.2247e-67	0.893157	0.979967	chr1:180942505-180943005	Pycr2	4	chr1	180904274	180904275
3520	892	0.550369	1.25337e-39	0.666334	0.979967	chr1:180945320-180945820	Pycr2	4	chr1	180904274	180904275
3523	892	0.79482	5.29436e-107	0.675286	0.979967	chr1:180972515-180973015	Pycr2	5	chr1	180904274	180904275
3526	892	0.525199	1.3458e-35	0.577872	0.979967	chr1:180976250-180976750	Pycr2	5	chr1	180904274	180904275
3527	892	0.672799	3.50862e-65	0.585722	0.979967	chr1:180980049-180980549	Pycr2	5	chr1	180904274	180904275
3528	892	0.527108	6.83563e-36	0.538698	0.979967	chr1:180987706-180988206	Pycr2	4	chr1	180904274	180904275
3532	892	0.655301	8.61041e-61	0.598204	0.979967	chr1:181090694-181091194	Pycr2	5	chr1	180904274	180904275
3471	893	0.531342	1.50086e-36	0.890282	0.998604	chr1:180696554-180697054	Lefty1	6	chr1	180935039	180935040
3472	893	0.534342	5.05727e-37	0.863114	0.998604	chr1:180697192-180697692	Lefty1	5	chr1	180935039	180935040
3477	893	0.644591	3.04458e-58	0.923111	0.998604	chr1:180768381-180768881	Lefty1	5	chr1	180935039	180935040
3480	893	0.500541	5.78854e-32	0.392815	0.998604	chr1:180793551-180794051	Lefty1	5	chr1	180935039	180935040
3485	893	0.540149	5.96055e-38	0.608541	0.998604	chr1:180829822-180830322	Lefty1	5	chr1	180935039	180935040
3487	893	0.583825	1.52392e-45	0.436234	0.998604	chr1:180848541-180849041	Lefty1	5	chr1	180935039	180935040
3490	893	0.61617	5.86706e-52	0.579197	0.998604	chr1:180870274-180870774	Lefty1	5	chr1	180935039	180935040
3491	893	0.60678	5.08044e-50	0.815509	0.998604	chr1:180874041-180874541	Lefty1	4	chr1	180935039	180935040
3493	893	0.822302	1.37162e-120	0.509592	0.998604	chr1:180878003-180878503	Lefty1	4	chr1	180935039	180935040
3494	893	0.734373	2.32769e-83	0.615229	0.998604	chr1:180878526-180879026	Lefty1	5	chr1	180935039	180935040
3495	893	0.71178	3.90313e-76	0.400739	0.998604	chr1:180885431-180885931	Lefty1	5	chr1	180935039	180935040
3497	893	0.864747	7.85894e-147	0.999985	0.998604	chr1:180888503-180889003	Lefty1	4	chr1	180935039	180935040
3498	893	0.749713	1.04099e-88	0.809551	0.998604	chr1:180889895-180890395	Lefty1	4	chr1	180935039	180935040
3500	893	0.767621	1.79622e-95	0.396941	0.998604	chr1:180893627-180894127	Lefty1	5	chr1	180935039	180935040
3501	893	0.834933	1.22132e-127	0.974753	0.998604	chr1:180894218-180894718	Lefty1	4	chr1	180935039	180935040
3503	893	0.558511	5.24385e-41	0.592946	0.998604	chr1:180902916-180903416	Lefty1	4	chr1	180935039	180935040
3505	893	0.784571	1.86635e-102	0.946929	0.998604	chr1:180906182-180906682	Lefty1	4	chr1	180935039	180935040
3508	893	0.794775	5.54565e-107	0.51071	0.998604	chr1:180908746-180909246	Lefty1	5	chr1	180935039	180935040
3510	893	0.779816	1.96906e-100	0.50426	0.998604	chr1:180921529-180922029	Lefty1	4	chr1	180935039	180935040
3511	893	0.610666	8.14894e-51	0.279895	0.998604	chr1:180922239-180922739	Lefty1	5	chr1	180935039	180935040
3512	893	0.813684	4.24015e-116	0.99574	0.998604	chr1:180924781-180925281	Lefty1	6	chr1	180935039	180935040
3513	893	0.741066	1.21276e-85	0.845329	0.998604	chr1:180925959-180926459	Lefty1	5	chr1	180935039	180935040
3514	893	0.866406	4.84456e-148	0.968631	0.998604	chr1:180933572-180934072	Lefty1	4	chr1	180935039	180935040
3515	893	0.86655	3.91075e-148	0.84013	0.998604	chr1:180934083-180934583	Lefty1	5	chr1	180935039	180935040
3516	893	0.801536	3.93829e-110	0.938662	0.998604	chr1:180934775-180935275	Lefty1	5	chr1	180935039	180935040
3519	893	0.716983	9.77081e-78	0.893157	0.998604	chr1:180942505-180943005	Lefty1	4	chr1	180935039	180935040
3520	893	0.638984	5.95086e-57	0.666334	0.998604	chr1:180945320-180945820	Lefty1	4	chr1	180935039	180935040
3523	893	0.707148	9.71139e-75	0.675286	0.998604	chr1:180972515-180973015	Lefty1	5	chr1	180935039	180935040
3526	893	0.638495	7.67812e-57	0.577872	0.998604	chr1:180976250-180976750	Lefty1	5	chr1	180935039	180935040
3527	893	0.677483	2.09e-66	0.585722	0.998604	chr1:180980049-180980549	Lefty1	5	chr1	180935039	180935040
3528	893	0.576335	3.68961e-44	0.538698	0.998604	chr1:180987706-180988206	Lefty1	4	chr1	180935039	180935040
3532	893	0.717686	5.9244e-78	0.598204	0.998604	chr1:181090694-181091194	Lefty1	5	chr1	180935039	180935040
3477	894	0.605447	9.4675e-50	0.923111	0.8296	chr1:180768381-180768881	Tmem63a	5	chr1	180942518	180942519
3491	894	0.65806	1.82333e-61	0.815509	0.8296	chr1:180874041-180874541	Tmem63a	4	chr1	180942518	180942519
3493	894	0.730167	5.87299e-82	0.509592	0.8296	chr1:180878003-180878503	Tmem63a	4	chr1	180942518	180942519
3494	894	0.708952	2.79031e-75	0.615229	0.8296	chr1:180878526-180879026	Tmem63a	5	chr1	180942518	180942519
3495	894	0.717478	6.87089e-78	0.400739	0.8296	chr1:180885431-180885931	Tmem63a	5	chr1	180942518	180942519
3497	894	0.850745	2.58312e-137	0.999985	0.8296	chr1:180888503-180889003	Tmem63a	4	chr1	180942518	180942519
3498	894	0.75511	1.0869e-90	0.809551	0.8296	chr1:180889895-180890395	Tmem63a	4	chr1	180942518	180942519
3500	894	0.686839	6.33716e-69	0.396941	0.8296	chr1:180893627-180894127	Tmem63a	5	chr1	180942518	180942519
3501	894	0.762899	1.22561e-93	0.974753	0.8296	chr1:180894218-180894718	Tmem63a	4	chr1	180942518	180942519
3503	894	0.635128	4.43827e-56	0.592946	0.8296	chr1:180902916-180903416	Tmem63a	4	chr1	180942518	180942519
3505	894	0.725451	2.02828e-80	0.946929	0.8296	chr1:180906182-180906682	Tmem63a	4	chr1	180942518	180942519
3508	894	0.66513	3.21655e-63	0.51071	0.8296	chr1:180908746-180909246	Tmem63a	5	chr1	180942518	180942519
3510	894	0.765423	1.29252e-94	0.50426	0.8296	chr1:180921529-180922029	Tmem63a	4	chr1	180942518	180942519
3511	894	0.501936	3.67509e-32	0.279895	0.8296	chr1:180922239-180922739	Tmem63a	5	chr1	180942518	180942519
3512	894	0.799112	5.51574e-109	0.99574	0.8296	chr1:180924781-180925281	Tmem63a	6	chr1	180942518	180942519
3513	894	0.752074	1.43835e-89	0.845329	0.8296	chr1:180925959-180926459	Tmem63a	5	chr1	180942518	180942519
3514	894	0.900569	3.56392e-177	0.968631	0.8296	chr1:180933572-180934072	Tmem63a	4	chr1	180942518	180942519
3515	894	0.861796	9.12829e-145	0.84013	0.8296	chr1:180934083-180934583	Tmem63a	5	chr1	180942518	180942519
3516	894	0.805416	5.32818e-112	0.938662	0.8296	chr1:180934775-180935275	Tmem63a	5	chr1	180942518	180942519
3519	894	0.771021	7.86529e-97	0.893157	0.8296	chr1:180942505-180943005	Tmem63a	4	chr1	180942518	180942519
3520	894	0.665225	3.04737e-63	0.666334	0.8296	chr1:180945320-180945820	Tmem63a	4	chr1	180942518	180942519
3523	894	0.706452	1.56571e-74	0.675286	0.8296	chr1:180972515-180973015	Tmem63a	5	chr1	180942518	180942519
3526	894	0.626867	3.00595e-54	0.577872	0.8296	chr1:180976250-180976750	Tmem63a	5	chr1	180942518	180942519
3527	894	0.68433	3.07355e-68	0.585722	0.8296	chr1:180980049-180980549	Tmem63a	5	chr1	180942518	180942519
3528	894	0.546381	5.73994e-39	0.538698	0.8296	chr1:180987706-180988206	Tmem63a	4	chr1	180942518	180942519
3532	894	0.643553	5.3016e-58	0.598204	0.8296	chr1:181090694-181091194	Tmem63a	5	chr1	180942518	180942519
3501	896	0.672615	3.91569e-65	0.974753	0.794148	chr1:180894218-180894718	Nvl	4	chr1	181144204	181144205
3505	896	0.740087	2.63562e-85	0.946929	0.794148	chr1:180906182-180906682	Nvl	4	chr1	181144204	181144205
3510	896	0.543552	1.67356e-38	0.50426	0.794148	chr1:180921529-180922029	Nvl	4	chr1	181144204	181144205
3514	896	0.640071	3.35841e-57	0.968631	0.794148	chr1:180933572-180934072	Nvl	4	chr1	181144204	181144205
3519	896	0.543965	1.43266e-38	0.893157	0.794148	chr1:180942505-180943005	Nvl	4	chr1	181144204	181144205
3520	896	0.709969	1.37445e-75	0.666334	0.794148	chr1:180945320-180945820	Nvl	4	chr1	181144204	181144205
3528	896	0.570593	4.02159e-43	0.538698	0.794148	chr1:180987706-180988206	Nvl	4	chr1	181144204	181144205
3534	897	0.546563	5.35613e-39	0.892561	0.908153	chr1:181143959-181144459	Cnih4	1	chr1	181150931	181150932
3535	897	0.840114	1.14514e-130	0.991972	0.908153	chr1:181150671-181151171	Cnih4	1	chr1	181150931	181150932
3536	897	0.629569	7.68696e-55	0.919388	0.908153	chr1:181211910-181212410	Cnih4	1	chr1	181150931	181150932
3543	897	0.697237	7.69239e-72	0.692564	0.908153	chr1:181353021-181353521	Cnih4	1	chr1	181150931	181150932
3544	899	0.570039	5.04868e-43	0.685385	0.314818	chr1:181379607-181380107	Cnih3	3	chr1	181352628	181352629
3545	899	0.543581	1.6552e-38	0.556736	0.314818	chr1:181384736-181385236	Cnih3	3	chr1	181352628	181352629
3547	899	0.573158	1.39038e-43	0.799273	0.314818	chr1:181576316-181576816	Cnih3	3	chr1	181352628	181352629
3554	901	0.567232	1.59179e-42	0.623838	0.88126	chr1:181852977-181853477	Lbr	5	chr1	181842401	181842402
3560	901	0.693261	1.02971e-70	0.565688	0.88126	chr1:181921395-181921895	Lbr	7	chr1	181842401	181842402
3569	901	0.602171	4.30909e-49	0.533529	0.88126	chr1:182063601-182064101	Lbr	5	chr1	181842401	181842402
3571	902	0.529108	3.34861e-36	0.973174	0.953075	chr1:182124473-182124973	Enah	1	chr1	182019980	182019981
3571	903	0.517496	1.97903e-34	0.973174	0.926486	chr1:182124473-182124973	Srp9	1	chr1	182124737	182124738
3575	904	0.512595	1.05633e-33	0.458815	0.777636	chr1:182162801-182163301	Degs1	5	chr1	182282759	182282760
3580	906	0.602451	3.78874e-49	0.430395	0.630122	chr1:182408082-182408582	Trp53bp2	1	chr1	182409167	182409168
3581	906	0.697161	8.08591e-72	0.981947	0.630122	chr1:182408786-182409286	Trp53bp2	1	chr1	182409167	182409168
3584	907	0.632487	1.73244e-55	0.322718	0.292661	chr1:182487620-182488120	Capn2	7	chr1	182517483	182517484
3590	908	0.691735	2.77557e-70	0.466411	0.822437	chr1:182559691-182560191	Susd4	3	chr1	182764906	182764907
3607	910	0.591395	5.59037e-47	0.964073	0.577187	chr1:183344742-183345242	Disp1	2	chr1	183221529	183221530
3609	910	0.575686	4.84915e-44	0.708711	0.577187	chr1:183368618-183369118	Disp1	1	chr1	183221529	183221530
3611	910	0.570039	5.04874e-43	0.899264	0.577187	chr1:183388665-183389165	Disp1	1	chr1	183221529	183221530
3607	912	0.787049	1.57616e-103	0.964073	0.856553	chr1:183344742-183345242	Aida	2	chr1	183297060	183297061
3687	933	0.609128	1.68462e-50	0.966963	0.6093	chr1:186967394-186967894	Gpatch2	1	chr1	187215511	187215512
3702	935	0.537963	1.34007e-37	0.40555	0.838342	chr1:189006778-189007278	Kctd3	1	chr1	189007840	189007841
3714	937	0.548178	2.89776e-39	0.446094	0.972379	chr1:189550809-189551309	Cenpf	4	chr1	189688086	189688087
3735	938	0.551731	7.42525e-40	0.681825	0.477448	chr1:189922066-189922566	Ptpn14	2	chr1	189728268	189728269
3738	940	0.655016	1.00976e-60	0.852121	0.467432	chr1:190061545-190062045	Prox1	2	chr1	190170680	190170681
3772	947	0.656132	5.41495e-61	0.51141	0.47933	chr1:191183911-191184411	Tatdn3	2	chr1	191062932	191062933
3771	952	0.640042	3.41059e-57	0.912014	0.964487	chr1:191183209-191183709	Nenf	2	chr1	191318118	191318119
3772	952	0.590797	7.28919e-47	0.51141	0.964487	chr1:191183911-191184411	Nenf	2	chr1	191318118	191318119
3774	952	0.527859	5.22895e-36	0.996604	0.964487	chr1:191224150-191224650	Nenf	1	chr1	191318118	191318119
3783	952	0.582035	3.29548e-45	0.759503	0.964487	chr1:191396548-191397048	Nenf	2	chr1	191318118	191318119
3784	952	0.764726	2.41418e-94	0.953334	0.964487	chr1:191397093-191397593	Nenf	1	chr1	191318118	191318119
3785	952	0.530593	1.96417e-36	0.854951	0.964487	chr1:191397650-191398150	Nenf	2	chr1	191318118	191318119
3775	953	0.592546	3.35541e-47	0.83666	0.703758	chr1:191275442-191275942	Ppp2r5a	3	chr1	191397041	191397042
3784	954	0.508514	4.17894e-33	0.953334	0.782553	chr1:191397093-191397593	Dtl	1	chr1	191575544	191575545
3807	956	0.530029	2.40661e-36	0.253783	0.798155	chr1:191879062-191879562	Lpgat1	2	chr1	191718024	191718025
3844	963	0.689991	8.49536e-70	0.925167	0.959449	chr1:193034976-193035476	Syt14	1	chr1	193035775	193035776
3845	963	0.517128	2.24498e-34	0.948195	0.959449	chr1:193035517-193036017	Syt14	1	chr1	193035775	193035776
3855	963	0.554141	2.91575e-40	0.858705	0.959449	chr1:193272570-193273070	Syt14	1	chr1	193035775	193035776
3844	964	0.573968	9.92743e-44	0.925167	0.843319	chr1:193034976-193035476	A130010J15Rik	1	chr1	193168049	193168050
3855	964	0.578062	1.78312e-44	0.858705	0.843319	chr1:193272570-193273070	A130010J15Rik	1	chr1	193168049	193168050
3864	970	0.524682	1.61599e-35	0.961779	0.449827	chr1:194619549-194620049	Plxna2	1	chr1	194619829	194619830
3865	970	0.604534	1.44596e-49	0.981843	0.449827	chr1:194620207-194620707	Plxna2	1	chr1	194619829	194619830
3871	971	0.565687	2.97444e-42	0.314034	0.390032	chr1:195018041-195018541	Cd34	5	chr1	194938821	194938822
37608	979	0.685193	1.78818e-68	0.540306	0.983852	chr10:4123213-4123713	Akap12	4	chr10	4266329	4266330
37609	979	0.666914	1.14247e-63	0.524011	0.983852	chr10:4126135-4126635	Akap12	6	chr10	4266329	4266330
37613	979	0.734239	2.58392e-83	0.83879	0.983852	chr10:4242211-4242711	Akap12	5	chr10	4266329	4266330
37615	979	0.693758	7.46794e-71	0.65987	0.983852	chr10:4245657-4246157	Akap12	5	chr10	4266329	4266330
37616	979	0.769298	3.88812e-96	0.673528	0.983852	chr10:4254249-4254749	Akap12	6	chr10	4266329	4266330
37618	979	0.639944	3.5921e-57	0.873183	0.983852	chr10:4266237-4266737	Akap12	4	chr10	4266329	4266330
37620	979	0.618416	1.97269e-52	0.652169	0.983852	chr10:4289225-4289725	Akap12	6	chr10	4266329	4266330
37621	979	0.600056	1.13934e-48	0.405341	0.983852	chr10:4295572-4296072	Akap12	4	chr10	4266329	4266330
37631	979	0.561345	1.70194e-41	0.400992	0.983852	chr10:4371950-4372450	Akap12	6	chr10	4266329	4266330
37632	979	0.669693	2.22845e-64	0.893247	0.983852	chr10:4375105-4375605	Akap12	6	chr10	4266329	4266330
37641	979	0.574454	8.10789e-44	0.500715	0.983852	chr10:4483753-4484253	Akap12	6	chr10	4266329	4266330
37640	980	0.527989	4.99504e-36	0.966411	0.573241	chr10:4482259-4482759	Zbtb2	7	chr10	4388108	4388109
37620	983	0.661609	2.43678e-62	0.652169	0.374006	chr10:4289225-4289725	Ccdc170	6	chr10	4509872	4509873
37630	983	0.563981	5.92729e-42	0.375745	0.374006	chr10:4369932-4370432	Ccdc170	6	chr10	4509872	4509873
37631	983	0.580378	6.68894e-45	0.400992	0.374006	chr10:4371950-4372450	Ccdc170	6	chr10	4509872	4509873
37632	983	0.785197	1.00398e-102	0.893247	0.374006	chr10:4375105-4375605	Ccdc170	6	chr10	4509872	4509873
37640	983	0.504986	1.34973e-32	0.966411	0.374006	chr10:4482259-4482759	Ccdc170	7	chr10	4509872	4509873
37641	983	0.642233	1.07047e-57	0.500715	0.374006	chr10:4483753-4484253	Ccdc170	6	chr10	4509872	4509873
37649	984	0.562415	1.11058e-41	0.444128	0.426213	chr10:4837527-4838027	Esr1	3	chr10	4611989	4611990
37656	987	0.506747	7.53271e-33	0.509384	0.970497	chr10:5773274-5773774	Fbxo5	6	chr10	5805465	5805466
37690	993	0.583457	1.78543e-45	0.585513	0.585686	chr10:7591817-7592317	Lrp11	7	chr10	7589800	7589801
37693	993	0.679999	4.47265e-67	0.954749	0.585686	chr10:7620641-7621141	Lrp11	6	chr10	7589800	7589801
37697	994	0.587081	3.71985e-46	0.914204	0.69532	chr10:7680713-7681213	Pcmt1	2	chr10	7663584	7663585
37698	994	0.578565	1.44192e-44	0.993699	0.69532	chr10:7681451-7681951	Pcmt1	2	chr10	7663584	7663585
37690	995	0.590557	8.10478e-47	0.585513	0.795605	chr10:7591817-7592317	Nup43	7	chr10	7667504	7667505
37693	995	0.590938	6.85024e-47	0.954749	0.795605	chr10:7620641-7621141	Nup43	6	chr10	7667504	7667505
37687	997	0.714381	6.22997e-77	0.621783	0.85455	chr10:7582278-7582778	Katna1	4	chr10	7726000	7726001
37687	998	0.530404	2.10317e-36	0.621783	0.530565	chr10:7582278-7582778	Ginm1	4	chr10	7780917	7780918
37698	999	0.598558	2.25524e-48	0.993699	0.902629	chr10:7681451-7681951	Ppil4	2	chr10	7792894	7792895
37699	999	0.576281	3.77307e-44	0.954138	0.902629	chr10:7725730-7726230	Ppil4	1	chr10	7792894	7792895
37728	1003	0.592676	3.17006e-47	0.909631	0.831907	chr10:8801113-8801613	Sash1	7	chr10	8886070	8886071
37738	1003	0.838679	8.2462e-130	0.992448	0.831907	chr10:8881292-8881792	Sash1	7	chr10	8886070	8886071
37740	1003	0.52277	3.16702e-35	0.961049	0.831907	chr10:8886149-8886649	Sash1	7	chr10	8886070	8886071
37744	1005	0.503552	2.16428e-32	0.680291	0.551933	chr10:9675222-9675722	Stxbp5	2	chr10	9901040	9901041
37745	1005	0.663362	8.94908e-63	0.497066	0.551933	chr10:9675800-9676300	Stxbp5	2	chr10	9901040	9901041
37750	1005	0.635796	3.1391e-56	0.914725	0.551933	chr10:9900402-9900902	Stxbp5	2	chr10	9901040	9901041
37751	1005	0.527112	6.82594e-36	0.844152	0.551933	chr10:9901044-9901544	Stxbp5	1	chr10	9901040	9901041
37756	1007	0.507012	6.89617e-33	0.638227	0.302738	chr10:10689240-10689740	Rab32	3	chr10	10558207	10558208
37767	1011	0.581405	4.31769e-45	0.685102	0.569902	chr10:11410905-11411405	Fbxo30	3	chr10	11281330	11281331
37775	1013	0.516568	2.72287e-34	0.569501	0.761003	chr10:12726079-12726579	Utrn	6	chr10	12869365	12869366
37780	1016	0.671646	6.98425e-65	0.923588	0.926789	chr10:12878510-12879010	Sf3b5	7	chr10	13008450	13008451
37794	1016	0.511505	1.52734e-33	0.793702	0.926789	chr10:13060812-13061312	Sf3b5	7	chr10	13008450	13008451
37780	1017	0.726924	6.73904e-81	0.923588	0.690099	chr10:12878510-12879010	Plagl1	7	chr10	13060504	13060505
37789	1018	0.66316	1.00461e-62	0.922367	0.983306	chr10:13008149-13008649	Ltv1	1	chr10	13193137	13193138
37799	1019	0.514164	6.19218e-34	0.845701	0.474716	chr10:13473584-13474084	Phactr2	1	chr10	13474396	13474397
37800	1021	0.597168	4.2236e-48	0.837256	0.56802	chr10:13474089-13474589	Pex3	2	chr10	13553142	13553143
37811	1023	0.502552	3.00549e-32	0.914547	0.531112	chr10:14056800-14057300	Aig1	7	chr10	13868830	13868831
37826	1027	0.577304	2.45537e-44	0.483586	0.831603	chr10:17478724-17479224	Cited2	3	chr10	17723228	17723229
37827	1027	0.545881	6.94089e-39	0.265342	0.831603	chr10:17721585-17722085	Cited2	3	chr10	17723228	17723229
37837	1032	0.540891	4.52381e-38	0.818681	0.670916	chr10:18055160-18055660	Ccdc28a	4	chr10	18234981	18234982
37849	1033	0.58428	1.2535e-45	0.619116	0.462454	chr10:18370295-18370795	Nhsl1	6	chr10	18407638	18407639
37859	1033	0.538924	9.39951e-38	0.331357	0.462454	chr10:18505709-18506209	Nhsl1	7	chr10	18407638	18407639
37860	1033	0.627003	2.80763e-54	0.320528	0.462454	chr10:18506342-18506842	Nhsl1	6	chr10	18407638	18407639
37852	1034	0.705757	2.5183e-74	0.733064	0.44576	chr10:18406854-18407354	Hebp2	4	chr10	18546076	18546077
37898	1043	0.517471	1.9964e-34	0.321988	0.685364	chr10:20022598-20023098	Map7	5	chr10	20148920	20148921
37899	1043	0.718444	3.41099e-78	0.520615	0.685364	chr10:20073193-20073693	Map7	5	chr10	20148920	20148921
37900	1043	0.506705	7.63687e-33	0.356962	0.685364	chr10:20124866-20125366	Map7	4	chr10	20148920	20148921
37911	1043	0.582137	3.15375e-45	0.671235	0.685364	chr10:20273352-20273852	Map7	6	chr10	20148920	20148921
37899	1044	0.651237	8.21205e-60	0.520615	0.872701	chr10:20073193-20073693	Bclaf1	5	chr10	20312469	20312470
37900	1044	0.506577	7.9681e-33	0.356962	0.872701	chr10:20124866-20125366	Bclaf1	4	chr10	20312469	20312470
37911	1044	0.59954	1.44208e-48	0.671235	0.872701	chr10:20273352-20273852	Bclaf1	6	chr10	20312469	20312470
37929	1048	0.644395	3.38068e-58	0.891117	0.493049	chr10:21102095-21102595	Myb	6	chr10	21160984	21160985
37933	1048	0.518715	1.29967e-34	0.621723	0.493049	chr10:21159575-21160075	Myb	7	chr10	21160984	21160985
37938	1052	0.721834	2.92032e-79	0.551344	0.76938	chr10:21690601-21691101	Sgk1	4	chr10	21882184	21882185
37948	1056	0.606499	5.79602e-50	0.982692	0.349663	chr10:21994317-21994817	Raet1a	1	chr10	22158586	22158587
37957	1059	0.683645	4.69813e-68	0.760337	0.909974	chr10:22758808-22759308	Tbpl1	3	chr10	22731933	22731934
37953	1060	0.658932	1.11385e-61	0.621991	0.379894	chr10:22621453-22621953	Tcf21	3	chr10	22820128	22820129
37957	1060	0.59743	3.75344e-48	0.760337	0.379894	chr10:22758808-22759308	Tcf21	3	chr10	22820128	22820129
37969	1065	0.629908	6.46766e-55	0.640774	0.69016	chr10:24015691-24016191	Stx7	3	chr10	24149317	24149318
37983	1068	0.713936	8.55304e-77	0.643753	0.788927	chr10:24825912-24826412	Enpp3	6	chr10	24836195	24836196
37985	1068	0.617417	3.20831e-52	0.952842	0.788927	chr10:24869718-24870218	Enpp3	6	chr10	24836195	24836196
37982	1069	0.66325	9.53883e-63	0.861445	0.677776	chr10:24789628-24790128	Med23	3	chr10	24869986	24869987
38007	1074	0.516199	3.09144e-34	0.264836	0.636982	chr10:26280002-26280502	L3mbtl3	3	chr10	26375971	26375972
38008	1074	0.633929	8.24942e-56	0.805127	0.636982	chr10:26371376-26371876	L3mbtl3	3	chr10	26375971	26375972
38038	1083	0.560357	2.52141e-41	0.990661	0.976507	chr10:30200244-30200744	Cenpw	1	chr10	30200540	30200541
38039	1085	0.533541	6.77078e-37	0.875223	0.472045	chr10:30600431-30600931	Gm20300	2	chr10	30606634	30606635
38039	1086	0.545635	7.61766e-39	0.875223	0.919383	chr10:30600431-30600931	Hint3	2	chr10	30618366	30618367
38042	1086	0.512249	1.18812e-33	0.734226	0.919383	chr10:30803165-30803665	Hint3	1	chr10	30618366	30618367
38043	1086	0.541027	4.30372e-38	0.964177	0.919383	chr10:30842573-30843073	Hint3	1	chr10	30618366	30618367
38050	1090	0.666788	1.22986e-63	0.357707	0.837067	chr10:31456777-31457277	Tpd52l1	6	chr10	31445921	31445922
38079	1101	0.507177	6.52908e-33	0.273251	0.877375	chr10:34289043-34289543	Tspyl1	3	chr10	34282190	34282191
38111	1110	0.632173	2.03606e-55	0.429859	0.454866	chr10:39239827-39240327	Tube1	3	chr10	39134023	39134024
38125	1114	0.613002	2.67773e-51	0.945588	0.899229	chr10:39731281-39731781	Rev3l	2	chr10	39732160	39732161
38140	1117	0.521102	5.67701e-35	0.777824	0.913738	chr10:40258321-40258821	Rpf2	6	chr10	40247039	40247040
38152	1117	0.666743	1.2613e-63	0.749091	0.913738	chr10:40425623-40426123	Rpf2	6	chr10	40247039	40247040
38153	1117	0.556835	1.01533e-40	0.447822	0.913738	chr10:40442394-40442894	Rpf2	6	chr10	40247039	40247040
38152	1118	0.639241	5.1973e-57	0.749091	0.930857	chr10:40425623-40426123	Gtf3c6	6	chr10	40257665	40257666
38147	1119	0.517207	2.18509e-34	0.473859	0.889273	chr10:40327959-40328459	Amd1	5	chr10	40302188	40302189
38152	1119	0.599245	1.64865e-48	0.749091	0.889273	chr10:40425623-40426123	Amd1	6	chr10	40302188	40302189
38153	1119	0.562582	1.03839e-41	0.447822	0.889273	chr10:40442394-40442894	Amd1	6	chr10	40302188	40302189
38140	1120	0.566444	2.18965e-42	0.777824	0.574577	chr10:40258321-40258821	Cdk19	6	chr10	40339564	40339565
38152	1120	0.527714	5.50703e-36	0.749091	0.574577	chr10:40425623-40426123	Cdk19	6	chr10	40339564	40339565
38162	1122	0.580586	6.12185e-45	0.574297	0.882839	chr10:40751174-40751674	Cdc40	3	chr10	40883143	40883144
38187	1124	0.505199	1.2574e-32	0.909557	0.578826	chr10:41490108-41490608	Fig4	2	chr10	41303241	41303242
38188	1124	0.62729	2.43299e-54	0.955836	0.578826	chr10:41518896-41519396	Fig4	2	chr10	41303241	41303242
38176	1129	0.54599	6.65842e-39	0.523653	0.779214	chr10:41288651-41289151	Cd164	3	chr10	41519500	41519501
38191	1129	0.500661	5.56759e-32	0.561353	0.779214	chr10:41565217-41565717	Cd164	5	chr10	41519500	41519501
38193	1129	0.603	2.93908e-49	0.287774	0.779214	chr10:41598997-41599497	Cd164	4	chr10	41519500	41519501
38254	1139	0.535656	3.12968e-37	0.912372	0.922297	chr10:42678627-42679127	Sec63	1	chr10	42761496	42761497
38283	1141	0.637265	1.46194e-56	0.655744	0.452377	chr10:43172934-43173434	Sobp	1	chr10	43174530	43174531
38285	1141	0.650011	1.61383e-59	0.918375	0.452377	chr10:43174717-43175217	Sobp	1	chr10	43174530	43174531
38276	1143	0.577057	2.72493e-44	0.285748	0.331937	chr10:43020891-43021391	Pdss2	3	chr10	43221486	43221487
38300	1144	0.519672	9.33172e-35	0.471401	0.50774	chr10:43494060-43494560	Bend3	6	chr10	43479140	43479141
38301	1144	0.53624	2.52643e-37	0.687247	0.50774	chr10:43506868-43507368	Bend3	3	chr10	43479140	43479141
38301	1145	0.594129	1.65549e-47	0.687247	0.954653	chr10:43506868-43507368	1700021F05Rik	3	chr10	43540994	43540995
38297	1146	0.552853	4.81064e-40	0.665559	0.988284	chr10:43489573-43490073	Cd24a	7	chr10	43579169	43579170
38300	1146	0.516091	3.20805e-34	0.471401	0.988284	chr10:43494060-43494560	Cd24a	6	chr10	43579169	43579170
38305	1146	0.505809	1.02833e-32	0.727017	0.988284	chr10:43516913-43517413	Cd24a	6	chr10	43579169	43579170
38309	1146	0.714374	6.25981e-77	0.870531	0.988284	chr10:43551430-43551930	Cd24a	6	chr10	43579169	43579170
38315	1146	0.640573	2.57608e-57	0.504171	0.988284	chr10:43580778-43581278	Cd24a	7	chr10	43579169	43579170
38317	1146	0.769065	4.79138e-96	0.730026	0.988284	chr10:43684262-43684762	Cd24a	7	chr10	43579169	43579170
38319	1146	0.645154	2.25006e-58	0.32239	0.988284	chr10:43694431-43694931	Cd24a	6	chr10	43579169	43579170
38320	1146	0.50251	3.04723e-32	0.466382	0.988284	chr10:43705574-43706074	Cd24a	7	chr10	43579169	43579170
38322	1146	0.744332	8.65874e-87	0.993804	0.988284	chr10:43742590-43743090	Cd24a	7	chr10	43579169	43579170
38337	1150	0.529996	2.43564e-36	0.765938	0.866448	chr10:44265785-44266285	Atg5	6	chr10	44268339	44268340
38348	1150	0.708355	4.22037e-75	0.782457	0.866448	chr10:44391791-44392291	Atg5	4	chr10	44268339	44268340
38354	1150	0.597242	4.08504e-48	0.407605	0.866448	chr10:44476370-44476870	Atg5	6	chr10	44268339	44268340
38341	1151	0.509943	2.58586e-33	0.711436	0.897711	chr10:44325729-44326229	Prdm1	6	chr10	44528501	44528502
38343	1151	0.602532	3.64838e-49	0.271211	0.897711	chr10:44357942-44358442	Prdm1	5	chr10	44528501	44528502
38348	1151	0.612899	2.81265e-51	0.782457	0.897711	chr10:44391791-44392291	Prdm1	4	chr10	44528501	44528502
38354	1151	0.66124	3.00239e-62	0.407605	0.897711	chr10:44476370-44476870	Prdm1	6	chr10	44528501	44528502
38358	1151	0.725399	2.10566e-80	0.542526	0.897711	chr10:44528344-44528844	Prdm1	4	chr10	44528501	44528502
38363	1151	0.554504	2.53028e-40	0.425643	0.897711	chr10:44598828-44599328	Prdm1	4	chr10	44528501	44528502
38369	1152	0.544641	1.10984e-38	0.631613	0.817945	chr10:45000133-45000633	Prep	4	chr10	45067214	45067215
38373	1152	0.539192	8.51467e-38	0.468452	0.817945	chr10:45051037-45051537	Prep	4	chr10	45067214	45067215
38377	1152	0.62906	9.94198e-55	0.502592	0.817945	chr10:45080395-45080895	Prep	4	chr10	45067214	45067215
38390	1156	0.504101	1.80731e-32	0.560981	0.63249	chr10:45485500-45486000	Hace1	1	chr10	45577829	45577830
38445	1169	0.593349	2.34831e-47	0.317326	0.628908	chr10:53435339-53435839	Mcm9	5	chr10	53630439	53630440
38470	1174	0.552523	5.46639e-40	0.508133	0.664542	chr10:56369050-56369550	Tbc1d32	3	chr10	56228689	56228690
38473	1174	0.524126	1.96613e-35	0.827246	0.664542	chr10:56426366-56426866	Tbc1d32	4	chr10	56228689	56228690
38473	1177	0.766668	4.24415e-95	0.827246	0.671887	chr10:56426366-56426866	Gm36595	4	chr10	56431981	56431982
38474	1177	0.815241	6.74124e-117	0.984956	0.671887	chr10:56431771-56432271	Gm36595	4	chr10	56431981	56431982
38477	1178	0.527699	5.53473e-36	0.885203	0.862259	chr10:57532267-57532767	Hsf2	3	chr10	57486385	57486386
38480	1184	0.547701	3.47441e-39	0.959485	0.852607	chr10:58255160-58255660	Lims1	7	chr10	58323466	58323467
38481	1186	0.543988	1.42013e-38	0.98865	0.738845	chr10:58323071-58323571	Ccdc138	1	chr10	58497937	58497938
38489	1187	0.57294	1.52066e-43	0.35008	0.309476	chr10:58651138-58651638	Edar	6	chr10	58675696	58675697
38502	1190	0.603935	1.90876e-49	0.921071	0.466096	chr10:59222086-59222586	Sowahc	2	chr10	59221922	59221923
38523	1194	0.604846	1.25034e-49	0.25277	0.480362	chr10:59812958-59813458	Mcu	7	chr10	59616692	59616693
38536	1197	0.678566	1.07773e-66	0.663251	0.951132	chr10:59957417-59957917	Ddit4	4	chr10	59951770	59951771
38563	1197	0.527087	6.88846e-36	0.627473	0.951132	chr10:60191585-60192085	Ddit4	4	chr10	59951770	59951771
38564	1200	0.579914	8.14571e-45	0.90412	0.666667	chr10:60193750-60194250	Spock2	7	chr10	60106257	60106258
38577	1202	0.506725	7.58667e-33	0.941164	0.790384	chr10:60349008-60349508	Psap	7	chr10	60277628	60277629
38579	1202	0.568614	9.05543e-43	0.378188	0.790384	chr10:60399432-60399932	Psap	7	chr10	60277628	60277629
38568	1204	0.531241	1.55602e-36	0.59235	0.476355	chr10:60240328-60240828	Vsir	7	chr10	60346851	60346852
38577	1204	0.723884	6.47596e-80	0.941164	0.476355	chr10:60349008-60349508	Vsir	7	chr10	60346851	60346852
38579	1204	0.692338	1.88009e-70	0.378188	0.476355	chr10:60399432-60399932	Vsir	7	chr10	60346851	60346852
38577	1205	0.632678	1.57061e-55	0.941164	0.301888	chr10:60349008-60349508	Gm17455	7	chr10	60399726	60399727
38579	1205	0.603187	2.69684e-49	0.378188	0.301888	chr10:60399432-60399932	Gm17455	7	chr10	60399726	60399727
38608	1206	0.561416	1.65435e-41	0.963701	0.416439	chr10:60814248-60814748	Slc29a3	7	chr10	60752782	60752783
38589	1207	0.681986	1.31657e-67	0.716337	0.739938	chr10:60686172-60686672	Unc5b	2	chr10	60831581	60831582
38590	1207	0.513982	6.59053e-34	0.509444	0.739938	chr10:60686673-60687173	Unc5b	1	chr10	60831581	60831582
38609	1207	0.523312	2.61748e-35	0.470314	0.739938	chr10:60815148-60815648	Unc5b	2	chr10	60831581	60831582
38616	1207	0.53095	1.72741e-36	0.814243	0.739938	chr10:60831389-60831889	Unc5b	1	chr10	60831581	60831582
38624	1208	0.549412	1.80695e-39	0.936979	0.721362	chr10:60952400-60952900	Pcbd1	7	chr10	61089331	61089332
38646	1208	0.651535	6.95956e-60	0.624449	0.721362	chr10:61236621-61237121	Pcbd1	7	chr10	61089331	61089332
38649	1208	0.567374	1.50183e-42	0.257194	0.721362	chr10:61240002-61240502	Pcbd1	7	chr10	61089331	61089332
38633	1209	0.618094	2.30768e-52	0.619057	0.982638	chr10:61089105-61089605	Sgpl1	1	chr10	61147684	61147685
38635	1209	0.636083	2.7052e-56	0.857319	0.982638	chr10:61146778-61147278	Sgpl1	1	chr10	61147684	61147685
38636	1209	0.691286	3.70377e-70	0.989082	0.982638	chr10:61147411-61147911	Sgpl1	1	chr10	61147684	61147685
38629	1210	0.520632	6.68677e-35	0.540842	0.419353	chr10:61069053-61069553	Tbata	2	chr10	61171964	61171965
38636	1210	0.525888	1.05463e-35	0.989082	0.419353	chr10:61147411-61147911	Tbata	1	chr10	61171964	61171965
38642	1211	0.541273	3.92583e-38	0.475334	0.437686	chr10:61200931-61201431	Adamts14	6	chr10	61273438	61273439
38643	1211	0.52739	6.17991e-36	0.373138	0.437686	chr10:61204704-61205204	Adamts14	6	chr10	61273438	61273439
38646	1211	0.625802	5.11978e-54	0.624449	0.437686	chr10:61236621-61237121	Adamts14	7	chr10	61273438	61273439
38651	1211	0.639764	3.94903e-57	0.947286	0.437686	chr10:61241977-61242477	Adamts14	6	chr10	61273438	61273439
38652	1211	0.502787	2.78265e-32	0.578542	0.437686	chr10:61245731-61246231	Adamts14	6	chr10	61273438	61273439
38653	1211	0.513935	6.69733e-34	0.399651	0.437686	chr10:61249531-61250031	Adamts14	7	chr10	61273438	61273439
38658	1211	0.531006	1.69333e-36	0.370517	0.437686	chr10:61316019-61316519	Adamts14	6	chr10	61273438	61273439
38668	1211	0.558611	5.04074e-41	0.815732	0.437686	chr10:61374887-61375387	Adamts14	6	chr10	61273438	61273439
38681	1211	0.537339	1.68754e-37	0.915396	0.437686	chr10:61418223-61418723	Adamts14	7	chr10	61273438	61273439
38637	1212	0.520457	7.10923e-35	0.503575	0.858496	chr10:61174693-61175193	Pald1	4	chr10	61383523	61383524
38638	1212	0.648641	3.40904e-59	0.920996	0.858496	chr10:61175775-61176275	Pald1	3	chr10	61383523	61383524
38674	1212	0.646721	9.65396e-59	0.599187	0.858496	chr10:61397937-61398437	Pald1	4	chr10	61383523	61383524
38689	1212	0.549792	1.56399e-39	0.786582	0.858496	chr10:61476168-61476668	Pald1	3	chr10	61383523	61383524
38637	1213	0.804863	9.89667e-112	0.503575	0.617799	chr10:61174693-61175193	Nodal	4	chr10	61417972	61417973
38651	1213	0.601458	5.99276e-49	0.947286	0.617799	chr10:61241977-61242477	Nodal	6	chr10	61417972	61417973
38652	1213	0.736898	3.26671e-84	0.578542	0.617799	chr10:61245731-61246231	Nodal	6	chr10	61417972	61417973
38656	1213	0.581356	4.4071e-45	0.753947	0.617799	chr10:61275721-61276221	Nodal	6	chr10	61417972	61417973
38658	1213	0.619152	1.37569e-52	0.370517	0.617799	chr10:61316019-61316519	Nodal	6	chr10	61417972	61417973
38661	1213	0.626944	2.89102e-54	0.298975	0.617799	chr10:61330069-61330569	Nodal	6	chr10	61417972	61417973
38668	1213	0.592276	3.78423e-47	0.815732	0.617799	chr10:61374887-61375387	Nodal	6	chr10	61417972	61417973
38673	1213	0.563505	7.1709e-42	0.776454	0.617799	chr10:61394647-61395147	Nodal	5	chr10	61417972	61417973
38676	1213	0.621873	3.60862e-53	0.611892	0.617799	chr10:61406023-61406523	Nodal	6	chr10	61417972	61417973
38677	1213	0.648888	2.98139e-59	0.381464	0.617799	chr10:61407765-61408265	Nodal	6	chr10	61417972	61417973
38678	1213	0.8015	4.08739e-110	0.802639	0.617799	chr10:61413220-61413720	Nodal	5	chr10	61417972	61417973
38682	1213	0.62002	8.9855e-53	0.807778	0.617799	chr10:61419045-61419545	Nodal	5	chr10	61417972	61417973
38683	1213	0.661549	2.51935e-62	0.704644	0.617799	chr10:61423125-61423625	Nodal	6	chr10	61417972	61417973
38692	1213	0.536209	2.55532e-37	0.352106	0.617799	chr10:61497764-61498264	Nodal	4	chr10	61417972	61417973
38651	1214	0.660579	4.37644e-62	0.947286	0.672616	chr10:61241977-61242477	Eif4ebp2	6	chr10	61452669	61452670
38652	1214	0.542754	2.25665e-38	0.578542	0.672616	chr10:61245731-61246231	Eif4ebp2	6	chr10	61452669	61452670
38656	1214	0.546517	5.44934e-39	0.753947	0.672616	chr10:61275721-61276221	Eif4ebp2	6	chr10	61452669	61452670
38658	1214	0.529036	3.43592e-36	0.370517	0.672616	chr10:61316019-61316519	Eif4ebp2	6	chr10	61452669	61452670
38668	1214	0.573797	1.06549e-43	0.815732	0.672616	chr10:61374887-61375387	Eif4ebp2	6	chr10	61452669	61452670
38673	1214	0.608172	2.64629e-50	0.776454	0.672616	chr10:61394647-61395147	Eif4ebp2	5	chr10	61452669	61452670
38677	1214	0.541541	3.55314e-38	0.381464	0.672616	chr10:61407765-61408265	Eif4ebp2	6	chr10	61452669	61452670
38678	1214	0.577445	2.31416e-44	0.802639	0.672616	chr10:61413220-61413720	Eif4ebp2	5	chr10	61452669	61452670
38674	1215	0.522791	3.14328e-35	0.599187	0.417896	chr10:61397937-61398437	Lrrc20	4	chr10	61475833	61475834
38689	1216	0.563677	6.69287e-42	0.786582	0.344685	chr10:61476168-61476668	Npffr1	3	chr10	61595484	61595485
38706	1216	0.592063	4.15956e-47	0.588611	0.344685	chr10:61647773-61648273	Npffr1	3	chr10	61595484	61595485
38718	1216	0.552332	5.88542e-40	0.823344	0.344685	chr10:61782685-61783185	Npffr1	3	chr10	61595484	61595485
38676	1217	0.505423	1.16826e-32	0.611892	0.933892	chr10:61406023-61406523	Ppa1	6	chr10	61648621	61648622
38681	1217	0.574654	7.46054e-44	0.915396	0.933892	chr10:61418223-61418723	Ppa1	7	chr10	61648621	61648622
38682	1217	0.507031	6.85205e-33	0.807778	0.933892	chr10:61419045-61419545	Ppa1	5	chr10	61648621	61648622
38694	1217	0.571624	2.62245e-43	0.584768	0.933892	chr10:61533147-61533647	Ppa1	5	chr10	61648621	61648622
38696	1217	0.544497	1.17196e-38	0.955404	0.933892	chr10:61536372-61536872	Ppa1	7	chr10	61648621	61648622
38687	1218	0.580186	7.25559e-45	0.99212	0.910217	chr10:61452630-61453130	Sar1a	2	chr10	61680321	61680322
38709	1218	0.513846	6.90233e-34	0.994116	0.910217	chr10:61679957-61680457	Sar1a	2	chr10	61680321	61680322
38709	1220	0.519014	1.17214e-34	0.994116	0.308566	chr10:61679957-61680457	Aifm2	2	chr10	61715263	61715264
38727	1221	0.541583	3.49839e-38	0.922977	0.470467	chr10:61936574-61937074	Col13a1	6	chr10	61979108	61979109
38729	1221	0.518092	1.61234e-34	0.672888	0.470467	chr10:61978864-61979364	Col13a1	6	chr10	61979108	61979109
38730	1221	0.596827	4.92706e-48	0.415113	0.470467	chr10:61979641-61980141	Col13a1	6	chr10	61979108	61979109
38746	1221	0.573053	1.45124e-43	0.57814	0.470467	chr10:62172743-62173243	Col13a1	6	chr10	61979108	61979109
38750	1221	0.550311	1.2813e-39	0.314049	0.470467	chr10:62195248-62195748	Col13a1	5	chr10	61979108	61979109
38727	1222	0.611267	6.12347e-51	0.922977	0.740363	chr10:61936574-61937074	Fam241b	6	chr10	62111013	62111014
38730	1222	0.624661	9.05166e-54	0.415113	0.740363	chr10:61979641-61980141	Fam241b	6	chr10	62111013	62111014
38736	1222	0.639197	5.31642e-57	0.852911	0.740363	chr10:62033720-62034220	Fam241b	6	chr10	62111013	62111014
38746	1222	0.555713	1.57645e-40	0.57814	0.740363	chr10:62172743-62173243	Fam241b	6	chr10	62111013	62111014
38747	1222	0.592069	4.14899e-47	0.691403	0.740363	chr10:62173269-62173769	Fam241b	6	chr10	62111013	62111014
38757	1222	0.572451	1.86277e-43	0.971178	0.740363	chr10:62242614-62243114	Fam241b	4	chr10	62111013	62111014
38760	1222	0.546808	4.88155e-39	0.373704	0.740363	chr10:62282639-62283139	Fam241b	6	chr10	62111013	62111014
38761	1222	0.550879	1.03093e-39	0.638629	0.740363	chr10:62306209-62306709	Fam241b	7	chr10	62111013	62111014
38766	1222	0.506172	9.11872e-33	0.76205	0.740363	chr10:62329562-62330062	Fam241b	7	chr10	62111013	62111014
38767	1222	0.662785	1.24377e-62	0.947539	0.740363	chr10:62338209-62338709	Fam241b	5	chr10	62111013	62111014
38769	1222	0.591856	4.55719e-47	0.976421	0.740363	chr10:62340015-62340515	Fam241b	6	chr10	62111013	62111014
38728	1223	0.632922	1.38495e-55	0.870457	0.556486	chr10:61977859-61978359	Neurog3	3	chr10	62133090	62133091
38735	1223	0.644769	2.76763e-58	0.718199	0.556486	chr10:62031937-62032437	Neurog3	4	chr10	62133090	62133091
38749	1223	0.608767	1.99786e-50	0.696005	0.556486	chr10:62186825-62187325	Neurog3	4	chr10	62133090	62133091
38757	1223	0.667158	9.90043e-64	0.971178	0.556486	chr10:62242614-62243114	Neurog3	4	chr10	62133090	62133091
38750	1224	0.653843	1.93746e-60	0.314049	0.608268	chr10:62195248-62195748	Tspan15	5	chr10	62231218	62231219
38767	1224	0.796559	8.50827e-108	0.947539	0.608268	chr10:62338209-62338709	Tspan15	5	chr10	62231218	62231219
38746	1225	0.519823	8.85935e-35	0.57814	0.820858	chr10:62172743-62173243	Hk1	6	chr10	62379908	62379909
38747	1225	0.669501	2.49647e-64	0.691403	0.820858	chr10:62173269-62173769	Hk1	6	chr10	62379908	62379909
38760	1225	0.632141	2.0698e-55	0.373704	0.820858	chr10:62282639-62283139	Hk1	6	chr10	62379908	62379909
38761	1225	0.768775	6.23757e-96	0.638629	0.820858	chr10:62306209-62306709	Hk1	7	chr10	62379908	62379909
38763	1225	0.77882	5.14398e-100	0.693443	0.820858	chr10:62326921-62327421	Hk1	7	chr10	62379908	62379909
38764	1225	0.745234	4.18416e-87	0.685713	0.820858	chr10:62327458-62327958	Hk1	7	chr10	62379908	62379909
38766	1225	0.687598	3.91982e-69	0.76205	0.820858	chr10:62329562-62330062	Hk1	7	chr10	62379908	62379909
38767	1225	0.580433	6.5344e-45	0.947539	0.820858	chr10:62338209-62338709	Hk1	5	chr10	62379908	62379909
38769	1225	0.71564	2.54664e-77	0.976421	0.820858	chr10:62340015-62340515	Hk1	6	chr10	62379908	62379909
38757	1228	0.599577	1.41795e-48	0.971178	0.350452	chr10:62242614-62243114	4930507D05Rik	4	chr10	62449160	62449161
38767	1228	0.531627	1.3552e-36	0.947539	0.350452	chr10:62338209-62338709	4930507D05Rik	5	chr10	62449160	62449161
38778	1228	0.628317	1.44909e-54	0.616167	0.350452	chr10:62450465-62450965	4930507D05Rik	4	chr10	62449160	62449161
38780	1229	0.584664	1.06106e-45	0.951606	0.946579	chr10:62486772-62487272	Vps26a	1	chr10	62486805	62486806
38785	1229	0.547222	4.17027e-39	0.70378	0.946579	chr10:62539894-62540394	Vps26a	2	chr10	62486805	62486806
38790	1229	0.516337	2.94898e-34	0.963849	0.946579	chr10:62578214-62578714	Vps26a	2	chr10	62486805	62486806
38794	1229	0.785294	9.11485e-103	0.995368	0.946579	chr10:62650972-62651472	Vps26a	1	chr10	62486805	62486806
38767	1231	0.51492	4.78476e-34	0.947539	0.404359	chr10:62338209-62338709	Kif1bp	5	chr10	62578457	62578458
38778	1232	0.61399	1.67105e-51	0.616167	0.959813	chr10:62450465-62450965	Ddx21	4	chr10	62602298	62602299
38798	1232	0.517109	2.25968e-34	0.558508	0.959813	chr10:62721590-62722090	Ddx21	3	chr10	62602298	62602299
38782	1233	0.541617	3.45564e-38	0.378054	0.786378	chr10:62508904-62509404	Ddx50	3	chr10	62651198	62651199
38798	1233	0.658741	1.24164e-61	0.558508	0.786378	chr10:62721590-62722090	Ddx50	3	chr10	62651198	62651199
38810	1233	0.534565	4.66591e-37	0.784542	0.786378	chr10:62886673-62887173	Ddx50	3	chr10	62651198	62651199
38814	1235	0.65544	7.96484e-61	0.386976	0.874401	chr10:62901665-62902165	Ccar1	5	chr10	62792368	62792369
38821	1235	0.534324	5.09081e-37	0.299958	0.874401	chr10:62959149-62959649	Ccar1	4	chr10	62792368	62792369
38812	1236	0.603128	2.77017e-49	0.401201	0.985552	chr10:62896831-62897331	Tet1	6	chr10	62908996	62908997
38814	1236	0.637955	1.01943e-56	0.386976	0.985552	chr10:62901665-62902165	Tet1	5	chr10	62908996	62908997
38821	1236	0.702733	1.96237e-73	0.299958	0.985552	chr10:62959149-62959649	Tet1	4	chr10	62908996	62908997
38829	1236	0.503937	1.90693e-32	0.410063	0.985552	chr10:63056733-63057233	Tet1	5	chr10	62908996	62908997
38829	1238	0.500132	6.61349e-32	0.410063	0.785042	chr10:63056733-63057233	Dna2	5	chr10	62947029	62947030
38812	1239	0.591524	5.27902e-47	0.401201	0.442178	chr10:62896831-62897331	Rufy2	6	chr10	62980223	62980224
38814	1239	0.524268	1.87066e-35	0.386976	0.442178	chr10:62901665-62902165	Rufy2	5	chr10	62980223	62980224
38821	1239	0.588467	2.02975e-46	0.299958	0.442178	chr10:62959149-62959649	Rufy2	4	chr10	62980223	62980224
38829	1239	0.561335	1.70879e-41	0.410063	0.442178	chr10:63056733-63057233	Rufy2	5	chr10	62980223	62980224
38801	1240	0.710498	9.5003e-76	0.991331	0.927639	chr10:62792234-62792734	Hnrnph3	2	chr10	63023849	63023850
38803	1240	0.595142	1.05194e-47	0.759578	0.927639	chr10:62865212-62865712	Hnrnph3	2	chr10	63023849	63023850
38816	1240	0.510841	1.91037e-33	0.887855	0.927639	chr10:62920339-62920839	Hnrnph3	2	chr10	63023849	63023850
38825	1240	0.509378	3.12715e-33	0.290515	0.927639	chr10:63000457-63000957	Hnrnph3	2	chr10	63023849	63023850
38825	1244	0.542602	2.38805e-38	0.290515	0.801251	chr10:63000457-63000957	Herc4	2	chr10	63243797	63243798
38826	1244	0.504566	1.5503e-32	0.721759	0.801251	chr10:63022955-63023455	Herc4	1	chr10	63243797	63243798
38827	1244	0.573779	1.07366e-43	0.965577	0.801251	chr10:63023750-63024250	Herc4	2	chr10	63243797	63243798
38842	1244	0.505294	1.21871e-32	0.91976	0.801251	chr10:63243646-63244146	Herc4	2	chr10	63243797	63243798
38845	1244	0.525401	1.25334e-35	0.919417	0.801251	chr10:63339278-63339778	Herc4	1	chr10	63243797	63243798
38842	1245	0.545327	8.5675e-39	0.91976	0.95265	chr10:63243646-63244146	Sirt1	2	chr10	63339035	63339036
38845	1245	0.619328	1.26225e-52	0.919417	0.95265	chr10:63339278-63339778	Sirt1	1	chr10	63339035	63339036
38839	1246	0.683483	5.19466e-68	0.346252	0.431615	chr10:63160823-63161323	Dnajc12	3	chr10	63382443	63382444
38867	1250	0.647209	7.42068e-59	0.811934	0.530687	chr10:66914219-66914719	Reep3	6	chr10	67096988	67096989
38875	1250	0.703401	1.25086e-73	0.972548	0.530687	chr10:67002623-67003123	Reep3	6	chr10	67096988	67096989
38876	1250	0.671251	8.83253e-65	0.835766	0.530687	chr10:67003696-67004196	Reep3	6	chr10	67096988	67096989
38881	1250	0.65321	2.75255e-60	0.795043	0.530687	chr10:67083776-67084276	Reep3	6	chr10	67096988	67096989
38887	1251	0.56551	3.19567e-42	0.85647	0.911856	chr10:67126907-67127407	Jmjd1c	2	chr10	67096125	67096126
38889	1252	0.504544	1.56171e-32	0.617359	0.530201	chr10:67284458-67284958	Nrbf2	4	chr10	67285281	67285282
38892	1253	0.616254	5.63536e-52	0.810161	0.319128	chr10:67458913-67459413	Egr2	7	chr10	67537869	67537870
38923	1255	0.525085	1.40078e-35	0.636276	0.250167	chr10:68097541-68098041	Zfp365	4	chr10	67912662	67912663
38921	1257	0.510468	2.16671e-33	0.477464	0.976932	chr10:68074533-68075033	Arid5b	5	chr10	68278726	68278727
38925	1257	0.718563	3.13181e-78	0.408142	0.976932	chr10:68137232-68137732	Arid5b	6	chr10	68278726	68278727
38941	1262	0.51402	6.50705e-34	0.344718	0.935592	chr10:69335525-69336025	Cdk1	6	chr10	69352912	69352913
38987	1269	0.596363	6.07391e-48	0.449744	0.676804	chr10:70946203-70946703	Bicc1	3	chr10	71159634	71159635
38990	1269	0.512317	1.16138e-33	0.746961	0.676804	chr10:71130120-71130620	Bicc1	3	chr10	71159634	71159635
38992	1269	0.668105	5.68581e-64	0.459768	0.676804	chr10:71159695-71160195	Bicc1	3	chr10	71159634	71159635
39010	1269	0.570043	5.04216e-43	0.641653	0.676804	chr10:71381471-71381971	Bicc1	3	chr10	71159634	71159635
39003	1271	0.595365	9.5121e-48	0.556572	0.856735	chr10:71339258-71339758	Tfam	5	chr10	71238273	71238274
39009	1271	0.726401	9.97565e-81	0.583577	0.856735	chr10:71360749-71361249	Tfam	6	chr10	71238273	71238274
39012	1272	0.521886	4.31546e-35	0.319486	0.759182	chr10:71462364-71462864	Ube2d1	4	chr10	71285262	71285263
39007	1273	0.541754	3.28316e-38	0.969763	0.970983	chr10:71348039-71348539	Cisd1	2	chr10	71344849	71344850
39014	1275	0.529281	3.14781e-36	0.602374	0.819523	chr10:72492787-72493287	Zwint	3	chr10	72654846	72654847
39040	1277	0.501469	4.28014e-32	0.981173	0.672373	chr10:75036923-75037423	Gnaz	2	chr10	74967231	74967232
39051	1277	0.567726	1.30133e-42	0.311293	0.672373	chr10:75143200-75143700	Gnaz	1	chr10	74967231	74967232
39027	1278	0.64335	5.90757e-58	0.977806	0.515389	chr10:74966729-74967229	Rab36	2	chr10	75037089	75037090
39043	1278	0.572178	2.08534e-43	0.797605	0.515389	chr10:75060281-75060781	Rab36	1	chr10	75037089	75037090
39044	1278	0.717391	7.29823e-78	0.912923	0.515389	chr10:75060796-75061296	Rab36	1	chr10	75037089	75037090
39026	1279	0.578234	1.6581e-44	0.514344	0.706672	chr10:74961364-74961864	Bcr	3	chr10	75060896	75060897
39044	1280	0.624109	1.18924e-53	0.912923	0.75475	chr10:75060796-75061296	Specc1l	1	chr10	75212073	75212074
39062	1283	0.561592	1.54275e-41	0.569545	0.362958	chr10:75333514-75334014	Gucd1	3	chr10	75517322	75517323
39068	1283	0.723979	6.04031e-80	0.759056	0.362958	chr10:75444046-75444546	Gucd1	3	chr10	75517322	75517323
39084	1283	0.585219	8.35417e-46	0.798513	0.362958	chr10:75649748-75650248	Gucd1	4	chr10	75517322	75517323
39091	1283	0.655933	6.05016e-61	0.444262	0.362958	chr10:75689833-75690333	Gucd1	3	chr10	75517322	75517323
39092	1283	0.727424	4.63676e-81	0.316328	0.362958	chr10:75691567-75692067	Gucd1	3	chr10	75517322	75517323
39080	1288	0.521583	4.79611e-35	0.644736	0.2926	chr10:75635606-75636106	Ggt5	6	chr10	75589381	75589382
39083	1288	0.538008	1.31817e-37	0.684998	0.2926	chr10:75648975-75649475	Ggt5	4	chr10	75589381	75589382
39084	1288	0.573198	1.36777e-43	0.798513	0.2926	chr10:75649748-75650248	Ggt5	4	chr10	75589381	75589382
39078	1290	0.582411	2.80403e-45	0.499032	0.804347	chr10:75604932-75605432	Cabin1	3	chr10	75764357	75764358
39084	1290	0.763504	7.16507e-94	0.798513	0.804347	chr10:75649748-75650248	Cabin1	4	chr10	75764357	75764358
39089	1290	0.564279	5.2558e-42	0.274026	0.804347	chr10:75675540-75676040	Cabin1	4	chr10	75764357	75764358
39092	1290	0.699797	1.4093e-72	0.316328	0.804347	chr10:75691567-75692067	Cabin1	3	chr10	75764357	75764358
39100	1290	0.509387	3.11773e-33	0.284318	0.804347	chr10:75772493-75772993	Cabin1	3	chr10	75764357	75764358
39074	1292	0.517511	1.96918e-34	0.770183	0.337583	chr10:75560293-75560793	Gstt1	1	chr10	75798584	75798585
39097	1292	0.676024	5.05106e-66	0.998079	0.337583	chr10:75764053-75764553	Gstt1	2	chr10	75798584	75798585
39097	1293	0.729042	1.37601e-81	0.998079	0.545802	chr10:75764053-75764553	Gstt2	2	chr10	75834881	75834882
39122	1293	0.533951	5.83155e-37	0.941015	0.545802	chr10:75893096-75893596	Gstt2	2	chr10	75834881	75834882
39080	1294	0.57172	2.52127e-43	0.644736	0.972622	chr10:75635606-75636106	Mif	6	chr10	75860250	75860251
39083	1294	0.502708	2.85535e-32	0.684998	0.972622	chr10:75648975-75649475	Mif	4	chr10	75860250	75860251
39120	1294	0.512607	1.05195e-33	0.489156	0.972622	chr10:75883101-75883601	Mif	5	chr10	75860250	75860251
39130	1294	0.703813	9.48736e-74	0.912729	0.972622	chr10:75932581-75933081	Mif	6	chr10	75860250	75860251
39132	1294	0.637246	1.47621e-56	0.840116	0.972622	chr10:75936985-75937485	Mif	5	chr10	75860250	75860251
39133	1294	0.5691	7.42447e-43	0.361371	0.972622	chr10:75940298-75940798	Mif	6	chr10	75860250	75860251
39134	1294	0.667018	1.07494e-63	0.558672	0.972622	chr10:75940914-75941414	Mif	5	chr10	75860250	75860251
39089	1295	0.549911	1.49428e-39	0.274026	0.719298	chr10:75675540-75676040	Derl3	4	chr10	75893398	75893399
39092	1295	0.673531	2.26323e-65	0.316328	0.719298	chr10:75691567-75692067	Derl3	3	chr10	75893398	75893399
39119	1296	0.639137	5.48847e-57	0.60011	0.889152	chr10:75882166-75882666	Smarcb1	4	chr10	75921614	75921615
39130	1296	0.546055	6.49753e-39	0.912729	0.889152	chr10:75932581-75933081	Smarcb1	6	chr10	75921614	75921615
39116	1297	0.567981	1.17219e-42	0.792764	0.49311	chr10:75872690-75873190	Mmp11	4	chr10	75932502	75932503
39119	1298	0.64125	1.80016e-57	0.60011	0.977721	chr10:75882166-75882666	Chchd10	4	chr10	75933467	75933468
39120	1298	0.523552	2.40672e-35	0.489156	0.977721	chr10:75883101-75883601	Chchd10	5	chr10	75933467	75933468
39128	1298	0.607125	4.32115e-50	0.42615	0.977721	chr10:75931388-75931888	Chchd10	5	chr10	75933467	75933468
39130	1298	0.710337	1.06077e-75	0.912729	0.977721	chr10:75932581-75933081	Chchd10	6	chr10	75933467	75933468
39132	1298	0.672295	4.74025e-65	0.840116	0.977721	chr10:75936985-75937485	Chchd10	5	chr10	75933467	75933468
39133	1298	0.665252	3.00045e-63	0.361371	0.977721	chr10:75940298-75940798	Chchd10	6	chr10	75933467	75933468
39134	1298	0.581317	4.48157e-45	0.558672	0.977721	chr10:75940914-75941414	Chchd10	5	chr10	75933467	75933468
39092	1299	0.703603	1.09232e-73	0.316328	0.42251	chr10:75691567-75692067	Gm867	3	chr10	75940672	75940673
39105	1299	0.537536	1.56845e-37	0.403435	0.42251	chr10:75818359-75818859	Gm867	3	chr10	75940672	75940673
39106	1299	0.594554	1.36852e-47	0.250432	0.42251	chr10:75827373-75827873	Gm867	3	chr10	75940672	75940673
39171	1314	0.528006	4.96461e-36	0.926358	0.761367	chr10:76961770-76962270	Pcbp3	1	chr10	76961947	76961948
39190	1316	0.538099	1.27453e-37	0.531265	0.868451	chr10:77151444-77151944	Col18a1	5	chr10	77166530	77166531
39194	1316	0.592441	3.51752e-47	0.595091	0.868451	chr10:77178312-77178812	Col18a1	6	chr10	77166530	77166531
39196	1316	0.694712	4.01878e-71	0.987607	0.868451	chr10:77194088-77194588	Col18a1	6	chr10	77166530	77166531
39200	1316	0.698025	4.56899e-72	0.742478	0.868451	chr10:77215479-77215979	Col18a1	6	chr10	77166530	77166531
39207	1316	0.712042	3.24974e-76	0.450563	0.868451	chr10:77372675-77373175	Col18a1	7	chr10	77166530	77166531
39176	1317	0.622046	3.31244e-53	0.47511	0.774844	chr10:77021340-77021840	Pofut2	3	chr10	77259300	77259301
39190	1318	0.561965	1.32892e-41	0.531265	0.414314	chr10:77151444-77151944	Gm10941	5	chr10	77259223	77259224
39209	1319	0.639657	4.17896e-57	0.83304	0.964669	chr10:77418125-77418625	Adarb1	2	chr10	77418273	77418274
39211	1319	0.677549	2.00824e-66	0.268351	0.964669	chr10:77484485-77484985	Adarb1	1	chr10	77418273	77418274
39215	1319	0.676822	3.11998e-66	0.950563	0.964669	chr10:77515633-77516133	Adarb1	1	chr10	77418273	77418274
39209	1320	0.601508	5.85637e-49	0.83304	0.865841	chr10:77418125-77418625	Fam207a	2	chr10	77515813	77515814
39211	1320	0.61819	2.2018e-52	0.268351	0.865841	chr10:77484485-77484985	Fam207a	1	chr10	77515813	77515814
39215	1320	0.668166	5.48322e-64	0.950563	0.865841	chr10:77515633-77516133	Fam207a	1	chr10	77515813	77515814
39209	1322	0.582518	2.67822e-45	0.83304	0.982881	chr10:77418125-77418625	Pttg1ip	2	chr10	77581767	77581768
39211	1322	0.625526	5.87998e-54	0.268351	0.982881	chr10:77484485-77484985	Pttg1ip	1	chr10	77581767	77581768
39215	1322	0.652953	3.17343e-60	0.950563	0.982881	chr10:77515633-77516133	Pttg1ip	1	chr10	77581767	77581768
39211	1325	0.726648	8.29982e-81	0.268351	0.515692	chr10:77484485-77484985	Tspear	1	chr10	77686569	77686570
39215	1325	0.613378	2.23615e-51	0.950563	0.515692	chr10:77515633-77516133	Tspear	1	chr10	77686569	77686570
39235	1329	0.556866	1.00313e-40	0.984613	0.574152	chr10:77902844-77903344	Dnmt3l	1	chr10	78042287	78042288
39240	1329	0.758408	6.30873e-92	0.344852	0.574152	chr10:78067180-78067680	Dnmt3l	3	chr10	78042287	78042288
39241	1329	0.543703	1.58179e-38	0.86858	0.574152	chr10:78069429-78069929	Dnmt3l	3	chr10	78042287	78042288
39253	1330	0.520902	6.08727e-35	0.492835	0.647666	chr10:78311783-78312283	Pwp2	4	chr10	78185149	78185150
39263	1331	0.517169	2.2136e-34	0.795832	0.586111	chr10:78412518-78413018	Trappc10	1	chr10	78244642	78244643
39251	1334	0.501963	3.64317e-32	0.277541	0.765981	chr10:78271554-78272054	Cstb	4	chr10	78425670	78425671
39253	1334	0.568937	7.93261e-43	0.492835	0.765981	chr10:78311783-78312283	Cstb	4	chr10	78425670	78425671
39305	1343	0.562545	1.05394e-41	0.996485	0.625933	chr10:79673077-79673577	Mier2	6	chr10	79555128	79555129
39313	1343	0.519609	9.5381e-35	0.845761	0.625933	chr10:79688246-79688746	Mier2	5	chr10	79555128	79555129
39324	1343	0.517376	2.06246e-34	0.743699	0.625933	chr10:79737893-79738393	Mier2	7	chr10	79555128	79555129
39284	1344	0.642991	7.15747e-58	0.889418	0.389668	chr10:79533556-79534056	C2cd4c	1	chr10	79614025	79614026
39295	1344	0.530149	2.30509e-36	0.86441	0.389668	chr10:79637659-79638159	C2cd4c	1	chr10	79614025	79614026
39309	1344	0.608343	2.44071e-50	0.94529	0.389668	chr10:79681675-79682175	C2cd4c	2	chr10	79614025	79614026
39317	1344	0.597302	3.97809e-48	0.944158	0.389668	chr10:79704223-79704723	C2cd4c	2	chr10	79614025	79614026
39335	1344	0.510462	2.17096e-33	0.97514	0.389668	chr10:79766944-79767444	C2cd4c	2	chr10	79614025	79614026
39341	1345	0.594347	1.50112e-47	0.906742	0.279184	chr10:79780192-79780692	Shc2	2	chr10	79637918	79637919
39292	1347	0.522286	3.75096e-35	0.365422	0.836338	chr10:79626149-79626649	Tpgs1	7	chr10	79669410	79669411
39298	1347	0.63235	1.85824e-55	0.63279	0.836338	chr10:79661828-79662328	Tpgs1	6	chr10	79669410	79669411
39299	1347	0.590179	9.57444e-47	0.602449	0.836338	chr10:79662977-79663477	Tpgs1	6	chr10	79669410	79669411
39305	1347	0.728715	1.76001e-81	0.996485	0.836338	chr10:79673077-79673577	Tpgs1	6	chr10	79669410	79669411
39312	1347	0.509789	2.72324e-33	0.337315	0.836338	chr10:79686759-79687259	Tpgs1	5	chr10	79669410	79669411
39298	1348	0.62489	8.07168e-54	0.63279	0.93377	chr10:79661828-79662328	Cdc34	6	chr10	79682195	79682196
39305	1348	0.80261	1.1972e-110	0.996485	0.93377	chr10:79673077-79673577	Cdc34	6	chr10	79682195	79682196
39312	1348	0.621284	4.82923e-53	0.337315	0.93377	chr10:79686759-79687259	Cdc34	5	chr10	79682195	79682196
39313	1348	0.732783	7.95786e-83	0.845761	0.93377	chr10:79688246-79688746	Cdc34	5	chr10	79682195	79682196
39320	1348	0.640199	3.13808e-57	0.903718	0.93377	chr10:79717682-79718182	Cdc34	5	chr10	79682195	79682196
39324	1348	0.573833	1.04984e-43	0.743699	0.93377	chr10:79737893-79738393	Cdc34	7	chr10	79682195	79682196
39329	1348	0.540546	5.14448e-38	0.605577	0.93377	chr10:79748555-79749055	Cdc34	5	chr10	79682195	79682196
39336	1348	0.537332	1.69159e-37	0.417511	0.93377	chr10:79772252-79772752	Cdc34	5	chr10	79682195	79682196
39346	1348	0.545058	9.48533e-39	0.308836	0.93377	chr10:79794657-79795157	Cdc34	5	chr10	79682195	79682196
39375	1348	0.577381	2.3775e-44	0.876192	0.93377	chr10:79909200-79909700	Cdc34	5	chr10	79682195	79682196
39382	1348	0.612476	3.44014e-51	0.88924	0.93377	chr10:79921629-79922129	Cdc34	5	chr10	79682195	79682196
39292	1350	0.522638	3.31593e-35	0.365422	0.887391	chr10:79626149-79626649	Bsg	7	chr10	79704358	79704359
39298	1350	0.592741	3.07983e-47	0.63279	0.887391	chr10:79661828-79662328	Bsg	6	chr10	79704358	79704359
39299	1350	0.55402	3.05521e-40	0.602449	0.887391	chr10:79662977-79663477	Bsg	6	chr10	79704358	79704359
39305	1350	0.844901	1.35515e-133	0.996485	0.887391	chr10:79673077-79673577	Bsg	6	chr10	79704358	79704359
39312	1350	0.57431	8.61207e-44	0.337315	0.887391	chr10:79686759-79687259	Bsg	5	chr10	79704358	79704359
39313	1350	0.568924	7.97458e-43	0.845761	0.887391	chr10:79688246-79688746	Bsg	5	chr10	79704358	79704359
39324	1350	0.56732	1.53518e-42	0.743699	0.887391	chr10:79737893-79738393	Bsg	7	chr10	79704358	79704359
39291	1353	0.505086	1.30565e-32	0.973665	0.335701	chr10:79613932-79614432	Fgf22	2	chr10	79755119	79755120
39292	1353	0.521456	5.01508e-35	0.365422	0.335701	chr10:79626149-79626649	Fgf22	7	chr10	79755119	79755120
39289	1354	0.597547	3.56103e-48	0.326099	0.841255	chr10:79611982-79612482	Rnf126	3	chr10	79766952	79766953
39296	1354	0.590971	6.74813e-47	0.876847	0.841255	chr10:79638800-79639300	Rnf126	4	chr10	79766952	79766953
39356	1354	0.600179	1.07704e-48	0.421339	0.841255	chr10:79852853-79853353	Rnf126	4	chr10	79766952	79766953
39357	1354	0.508044	4.89037e-33	0.842812	0.841255	chr10:79853667-79854167	Rnf126	4	chr10	79766952	79766953
39310	1355	0.620295	7.85437e-53	0.303563	0.369878	chr10:79682709-79683209	Fstl3	5	chr10	79777274	79777275
39321	1355	0.543362	1.79694e-38	0.83669	0.369878	chr10:79726067-79726567	Fstl3	5	chr10	79777274	79777275
39329	1355	0.51958	9.63636e-35	0.605577	0.369878	chr10:79748555-79749055	Fstl3	5	chr10	79777274	79777275
39347	1355	0.531024	1.68216e-36	0.648639	0.369878	chr10:79797353-79797853	Fstl3	4	chr10	79777274	79777275
39375	1355	0.500752	5.40588e-32	0.876192	0.369878	chr10:79909200-79909700	Fstl3	5	chr10	79777274	79777275
39382	1355	0.528478	4.19616e-36	0.88924	0.369878	chr10:79921629-79922129	Fstl3	5	chr10	79777274	79777275
39403	1355	0.517507	1.97201e-34	0.70025	0.369878	chr10:79984076-79984576	Fstl3	5	chr10	79777274	79777275
39404	1355	0.550713	1.09848e-39	0.915768	0.369878	chr10:79984788-79985288	Fstl3	1	chr10	79777274	79777275
39290	1356	0.60688	4.8496e-50	0.252324	0.553269	chr10:79612537-79613037	Palm	2	chr10	79793572	79793573
39424	1356	0.554237	2.80822e-40	0.277884	0.553269	chr10:80030562-80031062	Palm	2	chr10	79793572	79793573
39291	1357	0.699696	1.50785e-72	0.973665	0.296971	chr10:79613932-79614432	Misp	2	chr10	79821021	79821022
39294	1357	0.517713	1.83686e-34	0.879901	0.296971	chr10:79637034-79637534	Misp	1	chr10	79821021	79821022
39335	1357	0.575903	4.42377e-44	0.97514	0.296971	chr10:79766944-79767444	Misp	2	chr10	79821021	79821022
39391	1357	0.575133	6.10887e-44	0.982454	0.296971	chr10:79959663-79960163	Misp	1	chr10	79821021	79821022
39398	1357	0.57296	1.50844e-43	0.612622	0.296971	chr10:79974229-79974729	Misp	2	chr10	79821021	79821022
39296	1358	0.568953	7.88314e-43	0.876847	0.987009	chr10:79638800-79639300	Ptbp1	4	chr10	79854432	79854433
39298	1358	0.708488	3.84966e-75	0.63279	0.987009	chr10:79661828-79662328	Ptbp1	6	chr10	79854432	79854433
39299	1358	0.586834	4.14098e-46	0.602449	0.987009	chr10:79662977-79663477	Ptbp1	6	chr10	79854432	79854433
39305	1358	0.747643	5.80968e-88	0.996485	0.987009	chr10:79673077-79673577	Ptbp1	6	chr10	79854432	79854433
39312	1358	0.540055	6.17512e-38	0.337315	0.987009	chr10:79686759-79687259	Ptbp1	5	chr10	79854432	79854433
39313	1358	0.713727	9.93093e-77	0.845761	0.987009	chr10:79688246-79688746	Ptbp1	5	chr10	79854432	79854433
39320	1358	0.674669	1.14188e-65	0.903718	0.987009	chr10:79717682-79718182	Ptbp1	5	chr10	79854432	79854433
39324	1358	0.528456	4.22791e-36	0.743699	0.987009	chr10:79737893-79738393	Ptbp1	7	chr10	79854432	79854433
39409	1358	0.524733	1.58726e-35	0.515193	0.987009	chr10:79989061-79989561	Ptbp1	5	chr10	79854432	79854433
39417	1358	0.550284	1.29497e-39	0.407129	0.987009	chr10:80014385-80014885	Ptbp1	6	chr10	79854432	79854433
39420	1358	0.509997	2.53967e-33	0.394736	0.987009	chr10:80024173-80024673	Ptbp1	6	chr10	79854432	79854433
39422	1358	0.615656	7.5209e-52	0.76637	0.987009	chr10:80025845-80026345	Ptbp1	4	chr10	79854432	79854433
39425	1358	0.560347	2.53096e-41	0.591724	0.987009	chr10:80033824-80034324	Ptbp1	4	chr10	79854432	79854433
39427	1358	0.536636	2.18454e-37	0.419626	0.987009	chr10:80035297-80035797	Ptbp1	5	chr10	79854432	79854433
39430	1358	0.50189	3.73091e-32	0.881018	0.987009	chr10:80044027-80044527	Ptbp1	6	chr10	79854432	79854433
39431	1358	0.544498	1.17161e-38	0.417704	0.987009	chr10:80045718-80046218	Ptbp1	4	chr10	79854432	79854433
39437	1358	0.633385	1.09235e-55	0.882343	0.987009	chr10:80051240-80051740	Ptbp1	5	chr10	79854432	79854433
39441	1358	0.676921	2.94002e-66	0.849559	0.987009	chr10:80057971-80058471	Ptbp1	5	chr10	79854432	79854433
39356	1361	0.516478	2.80856e-34	0.421339	0.499605	chr10:79852853-79853353	Prtn3	4	chr10	79879667	79879668
39434	1361	0.639512	4.50709e-57	0.258341	0.499605	chr10:80047845-80048345	Prtn3	3	chr10	79879667	79879668
39305	1363	0.57174	2.50068e-43	0.996485	0.568324	chr10:79673077-79673577	Med16	6	chr10	79908938	79908939
39324	1363	0.517803	1.78071e-34	0.743699	0.568324	chr10:79737893-79738393	Med16	7	chr10	79908938	79908939
39336	1363	0.501355	4.44146e-32	0.417511	0.568324	chr10:79772252-79772752	Med16	5	chr10	79908938	79908939
39328	1364	0.511553	1.50337e-33	0.801716	0.885145	chr10:79746317-79746817	R3hdm4	2	chr10	79916930	79916931
39398	1364	0.546442	5.60636e-39	0.612622	0.885145	chr10:79974229-79974729	R3hdm4	2	chr10	79916930	79916931
39424	1364	0.516004	3.30479e-34	0.277884	0.885145	chr10:80030562-80031062	R3hdm4	2	chr10	79916930	79916931
39310	1366	0.536029	2.72977e-37	0.303563	0.874279	chr10:79682709-79683209	Arid3a	5	chr10	79927043	79927044
39313	1366	0.617907	2.52608e-52	0.845761	0.874279	chr10:79688246-79688746	Arid3a	5	chr10	79927043	79927044
39320	1366	0.696433	1.30296e-71	0.903718	0.874279	chr10:79717682-79718182	Arid3a	5	chr10	79927043	79927044
39324	1366	0.511909	1.33262e-33	0.743699	0.874279	chr10:79737893-79738393	Arid3a	7	chr10	79927043	79927044
39329	1366	0.635862	3.03493e-56	0.605577	0.874279	chr10:79748555-79749055	Arid3a	5	chr10	79927043	79927044
39336	1366	0.565528	3.17214e-42	0.417511	0.874279	chr10:79772252-79772752	Arid3a	5	chr10	79927043	79927044
39347	1366	0.605718	8.34024e-50	0.648639	0.874279	chr10:79797353-79797853	Arid3a	4	chr10	79927043	79927044
39356	1366	0.580284	6.96106e-45	0.421339	0.874279	chr10:79852853-79853353	Arid3a	4	chr10	79927043	79927044
39382	1366	0.641216	1.83158e-57	0.88924	0.874279	chr10:79921629-79922129	Arid3a	5	chr10	79927043	79927044
39399	1366	0.510853	1.90264e-33	0.731813	0.874279	chr10:79975921-79976421	Arid3a	5	chr10	79927043	79927044
39408	1366	0.50659	7.9337e-33	0.847191	0.874279	chr10:79988307-79988807	Arid3a	5	chr10	79927043	79927044
39409	1366	0.559524	3.50908e-41	0.515193	0.874279	chr10:79989061-79989561	Arid3a	5	chr10	79927043	79927044
39422	1366	0.54682	4.86008e-39	0.76637	0.874279	chr10:80025845-80026345	Arid3a	4	chr10	79927043	79927044
39425	1366	0.649887	1.72613e-59	0.591724	0.874279	chr10:80033824-80034324	Arid3a	4	chr10	79927043	79927044
39427	1366	0.683842	4.15641e-68	0.419626	0.874279	chr10:80035297-80035797	Arid3a	5	chr10	79927043	79927044
39431	1366	0.585994	5.97435e-46	0.417704	0.874279	chr10:80045718-80046218	Arid3a	4	chr10	79927043	79927044
39434	1366	0.530716	1.87922e-36	0.258341	0.874279	chr10:80047845-80048345	Arid3a	3	chr10	79927043	79927044
39437	1366	0.533589	6.65406e-37	0.882343	0.874279	chr10:80051240-80051740	Arid3a	5	chr10	79927043	79927044
39441	1366	0.555607	1.64333e-40	0.849559	0.874279	chr10:80057971-80058471	Arid3a	5	chr10	79927043	79927044
39417	1367	0.598003	2.89683e-48	0.407129	0.902932	chr10:80014385-80014885	Wdr18	6	chr10	79960152	79960153
39420	1367	0.502691	2.87148e-32	0.394736	0.902932	chr10:80024173-80024673	Wdr18	6	chr10	79960152	79960153
39423	1367	0.51372	7.20309e-34	0.754483	0.902932	chr10:80028146-80028646	Wdr18	7	chr10	79960152	79960153
39482	1367	0.71361	1.07775e-76	0.464967	0.902932	chr10:80185690-80186190	Wdr18	7	chr10	79960152	79960153
39329	1369	0.678078	1.45397e-66	0.605577	0.712256	chr10:79748555-79749055	Tmem259	5	chr10	79984330	79984331
39347	1369	0.587924	2.57225e-46	0.648639	0.712256	chr10:79797353-79797853	Tmem259	4	chr10	79984330	79984331
39375	1369	0.608423	2.35021e-50	0.876192	0.712256	chr10:79909200-79909700	Tmem259	5	chr10	79984330	79984331
39382	1369	0.572211	2.05746e-43	0.88924	0.712256	chr10:79921629-79922129	Tmem259	5	chr10	79984330	79984331
39403	1369	0.53049	2.03877e-36	0.70025	0.712256	chr10:79984076-79984576	Tmem259	5	chr10	79984330	79984331
39437	1369	0.541335	3.83593e-38	0.882343	0.712256	chr10:80051240-80051740	Tmem259	5	chr10	79984330	79984331
39443	1369	0.577935	1.88113e-44	0.459947	0.712256	chr10:80070819-80071319	Tmem259	5	chr10	79984330	79984331
39444	1369	0.555236	1.90106e-40	0.666245	0.712256	chr10:80072943-80073443	Tmem259	5	chr10	79984330	79984331
39474	1369	0.538642	1.04336e-37	0.28125	0.712256	chr10:80163663-80164163	Tmem259	5	chr10	79984330	79984331
39479	1369	0.54287	2.16035e-38	0.812545	0.712256	chr10:80172153-80172653	Tmem259	5	chr10	79984330	79984331
39417	1370	0.57463	7.53356e-44	0.407129	0.803497	chr10:80014385-80014885	Cnn2	6	chr10	79988600	79988601
39482	1370	0.638711	6.8579e-57	0.464967	0.803497	chr10:80185690-80186190	Cnn2	7	chr10	79988600	79988601
39336	1372	0.557136	9.01817e-41	0.417511	0.328963	chr10:79772252-79772752	Arhgap45	5	chr10	80016672	80016673
39339	1372	0.545393	8.35626e-39	0.387035	0.328963	chr10:79778716-79779216	Arhgap45	5	chr10	80016672	80016673
39375	1372	0.664591	4.39859e-63	0.876192	0.328963	chr10:79909200-79909700	Arhgap45	5	chr10	80016672	80016673
39382	1372	0.596717	5.17746e-48	0.88924	0.328963	chr10:79921629-79922129	Arhgap45	5	chr10	80016672	80016673
39427	1372	0.503967	1.88844e-32	0.419626	0.328963	chr10:80035297-80035797	Arhgap45	5	chr10	80016672	80016673
39430	1372	0.58304	2.13734e-45	0.881018	0.328963	chr10:80044027-80044527	Arhgap45	6	chr10	80016672	80016673
39437	1372	0.709479	1.9358e-75	0.882343	0.328963	chr10:80051240-80051740	Arhgap45	5	chr10	80016672	80016673
39441	1372	0.630709	4.30472e-55	0.849559	0.328963	chr10:80057971-80058471	Arhgap45	5	chr10	80016672	80016673
39478	1372	0.52423	1.89515e-35	0.68461	0.328963	chr10:80171596-80172096	Arhgap45	5	chr10	80016672	80016673
39356	1373	0.539986	6.33657e-38	0.421339	0.984642	chr10:79852853-79853353	Polr2e	4	chr10	80039659	80039660
39409	1373	0.536695	2.13747e-37	0.515193	0.984642	chr10:79989061-79989561	Polr2e	5	chr10	80039659	80039660
39422	1373	0.631791	2.47705e-55	0.76637	0.984642	chr10:80025845-80026345	Polr2e	4	chr10	80039659	80039660
39425	1373	0.565274	3.51526e-42	0.591724	0.984642	chr10:80033824-80034324	Polr2e	4	chr10	80039659	80039660
39427	1373	0.558457	5.35817e-41	0.419626	0.984642	chr10:80035297-80035797	Polr2e	5	chr10	80039659	80039660
39431	1373	0.552216	6.15412e-40	0.417704	0.984642	chr10:80045718-80046218	Polr2e	4	chr10	80039659	80039660
39433	1373	0.519463	1.00335e-34	0.289889	0.984642	chr10:80047321-80047821	Polr2e	6	chr10	80039659	80039660
39434	1373	0.517303	2.11452e-34	0.258341	0.984642	chr10:80047845-80048345	Polr2e	3	chr10	80039659	80039660
39441	1373	0.545119	9.26993e-39	0.849559	0.984642	chr10:80057971-80058471	Polr2e	5	chr10	80039659	80039660
39492	1373	0.55856	5.1414e-41	0.405595	0.984642	chr10:80244799-80245299	Polr2e	5	chr10	80039659	80039660
39504	1373	0.571457	2.81061e-43	0.270287	0.984642	chr10:80288040-80288540	Polr2e	6	chr10	80039659	80039660
39377	1374	0.537297	1.71363e-37	0.820543	0.974807	chr10:79916674-79917174	Gpx4	7	chr10	80047166	80047167
39417	1374	0.670933	1.06758e-64	0.407129	0.974807	chr10:80014385-80014885	Gpx4	6	chr10	80047166	80047167
39420	1374	0.620041	8.89487e-53	0.394736	0.974807	chr10:80024173-80024673	Gpx4	6	chr10	80047166	80047167
39430	1374	0.609224	1.61068e-50	0.881018	0.974807	chr10:80044027-80044527	Gpx4	6	chr10	80047166	80047167
39437	1374	0.653936	1.84039e-60	0.882343	0.974807	chr10:80051240-80051740	Gpx4	5	chr10	80047166	80047167
39441	1374	0.602561	3.6001e-49	0.849559	0.974807	chr10:80057971-80058471	Gpx4	5	chr10	80047166	80047167
39445	1374	0.552002	6.68669e-40	0.640938	0.974807	chr10:80075248-80075748	Gpx4	7	chr10	80047166	80047167
39482	1374	0.707988	5.4425e-75	0.464967	0.974807	chr10:80185690-80186190	Gpx4	7	chr10	80047166	80047167
39504	1374	0.571535	2.72137e-43	0.270287	0.974807	chr10:80288040-80288540	Gpx4	6	chr10	80047166	80047167
39358	1375	0.612529	3.35709e-51	0.975646	0.60068	chr10:79854292-79854792	Sbno2	1	chr10	80102702	80102703
39391	1375	0.609094	1.71199e-50	0.982454	0.60068	chr10:79959663-79960163	Sbno2	1	chr10	80102702	80102703
39398	1375	0.610937	7.1635e-51	0.612622	0.60068	chr10:79974229-79974729	Sbno2	2	chr10	80102702	80102703
39531	1375	0.504158	1.7738e-32	0.764031	0.60068	chr10:80350204-80350704	Sbno2	7	chr10	80102702	80102703
39409	1376	0.573801	1.06378e-43	0.515193	0.734232	chr10:79989061-79989561	Stk11	5	chr10	80115803	80115804
39422	1376	0.548885	2.21143e-39	0.76637	0.734232	chr10:80025845-80026345	Stk11	4	chr10	80115803	80115804
39425	1376	0.525978	1.0213e-35	0.591724	0.734232	chr10:80033824-80034324	Stk11	4	chr10	80115803	80115804
39427	1376	0.590902	6.95931e-47	0.419626	0.734232	chr10:80035297-80035797	Stk11	5	chr10	80115803	80115804
39437	1376	0.553708	3.45261e-40	0.882343	0.734232	chr10:80051240-80051740	Stk11	5	chr10	80115803	80115804
39444	1376	0.550437	1.22111e-39	0.666245	0.734232	chr10:80072943-80073443	Stk11	5	chr10	80115803	80115804
39492	1376	0.517643	1.8817e-34	0.405595	0.734232	chr10:80244799-80245299	Stk11	5	chr10	80115803	80115804
39501	1376	0.54273	2.27746e-38	0.61009	0.734232	chr10:80283612-80284112	Stk11	5	chr10	80115803	80115804
39525	1376	0.618344	2.04361e-52	0.703542	0.734232	chr10:80339953-80340453	Stk11	4	chr10	80115803	80115804
39373	1377	0.547857	3.27378e-39	0.85087	0.589753	chr10:79897332-79897832	Cbarp	1	chr10	80139367	80139368
39391	1377	0.540646	4.95525e-38	0.982454	0.589753	chr10:79959663-79960163	Cbarp	1	chr10	80139367	80139368
39452	1377	0.629242	9.06721e-55	0.847742	0.589753	chr10:80131365-80131865	Cbarp	1	chr10	80139367	80139368
39512	1377	0.509999	2.53791e-33	0.74504	0.589753	chr10:80302276-80302776	Cbarp	1	chr10	80139367	80139368
39513	1377	0.57991	8.15596e-45	0.765953	0.589753	chr10:80304871-80305371	Cbarp	1	chr10	80139367	80139368
39524	1377	0.679649	5.54866e-67	0.974097	0.589753	chr10:80329709-80330209	Cbarp	1	chr10	80139367	80139368
39391	1378	0.666074	1.86205e-63	0.982454	0.926911	chr10:79959663-79960163	Atp5d	1	chr10	80142315	80142316
39398	1378	0.522889	3.0372e-35	0.612622	0.926911	chr10:79974229-79974729	Atp5d	2	chr10	80142315	80142316
39442	1378	0.50362	2.11655e-32	0.422247	0.926911	chr10:80063907-80064407	Atp5d	2	chr10	80142315	80142316
39476	1378	0.674572	1.20891e-65	0.982543	0.926911	chr10:80167456-80167956	Atp5d	2	chr10	80142315	80142316
39483	1379	0.590243	9.31084e-47	0.391206	0.517635	chr10:80186411-80186911	Midn	3	chr10	80148272	80148273
39434	1382	0.533564	6.71367e-37	0.258341	0.416803	chr10:80047845-80048345	Efna2	3	chr10	80179482	80179483
39508	1382	0.569597	6.05032e-43	0.779001	0.416803	chr10:80294639-80295139	Efna2	4	chr10	80179482	80179483
39442	1383	0.541604	3.47181e-38	0.422247	0.933224	chr10:80063907-80064407	Ndufs7	2	chr10	80249452	80249453
39452	1383	0.569806	5.555e-43	0.847742	0.933224	chr10:80131365-80131865	Ndufs7	1	chr10	80249452	80249453
39467	1383	0.50542	1.16925e-32	0.453095	0.933224	chr10:80151815-80152315	Ndufs7	2	chr10	80249452	80249453
39476	1383	0.669338	2.74739e-64	0.982543	0.933224	chr10:80167456-80167956	Ndufs7	2	chr10	80249452	80249453
39490	1383	0.551536	7.99832e-40	0.967961	0.933224	chr10:80226171-80226671	Ndufs7	2	chr10	80249452	80249453
39506	1383	0.528778	3.76652e-36	0.981277	0.933224	chr10:80292138-80292638	Ndufs7	1	chr10	80249452	80249453
39526	1383	0.512303	1.16664e-33	0.391936	0.933224	chr10:80341554-80342054	Ndufs7	2	chr10	80249452	80249453
39546	1383	0.629939	6.36629e-55	0.985552	0.933224	chr10:80399334-80399834	Ndufs7	1	chr10	80249452	80249453
39567	1383	0.777451	1.90491e-99	0.611192	0.933224	chr10:80489965-80490465	Ndufs7	2	chr10	80249452	80249453
39442	1384	0.511247	1.66585e-33	0.422247	0.88897	chr10:80063907-80064407	Gamt	2	chr10	80260968	80260969
39452	1384	0.585678	6.85471e-46	0.847742	0.88897	chr10:80131365-80131865	Gamt	1	chr10	80260968	80260969
39466	1384	0.565771	2.87661e-42	0.753188	0.88897	chr10:80151166-80151666	Gamt	2	chr10	80260968	80260969
39467	1384	0.514945	4.74347e-34	0.453095	0.88897	chr10:80151815-80152315	Gamt	2	chr10	80260968	80260969
39476	1384	0.667583	7.72518e-64	0.982543	0.88897	chr10:80167456-80167956	Gamt	2	chr10	80260968	80260969
39490	1384	0.52609	9.81751e-36	0.967961	0.88897	chr10:80226171-80226671	Gamt	2	chr10	80260968	80260969
39497	1384	0.533309	7.36685e-37	0.79978	0.88897	chr10:80261472-80261972	Gamt	2	chr10	80260968	80260969
39506	1384	0.535728	3.04758e-37	0.981277	0.88897	chr10:80292138-80292638	Gamt	1	chr10	80260968	80260969
39526	1384	0.607597	3.46451e-50	0.391936	0.88897	chr10:80341554-80342054	Gamt	2	chr10	80260968	80260969
39546	1384	0.576333	3.69188e-44	0.985552	0.88897	chr10:80399334-80399834	Gamt	1	chr10	80260968	80260969
39548	1384	0.518748	1.28521e-34	0.945663	0.88897	chr10:80406525-80407025	Gamt	1	chr10	80260968	80260969
39567	1384	0.782093	2.16242e-101	0.611192	0.88897	chr10:80489965-80490465	Gamt	2	chr10	80260968	80260969
39422	1385	0.560491	2.39146e-41	0.76637	0.89759	chr10:80025845-80026345	Dazap1	4	chr10	80264991	80264992
39423	1385	0.504465	1.60319e-32	0.754483	0.89759	chr10:80028146-80028646	Dazap1	7	chr10	80264991	80264992
39425	1385	0.530972	1.71377e-36	0.591724	0.89759	chr10:80033824-80034324	Dazap1	4	chr10	80264991	80264992
39431	1385	0.502189	3.38337e-32	0.417704	0.89759	chr10:80045718-80046218	Dazap1	4	chr10	80264991	80264992
39482	1385	0.622248	2.99882e-53	0.464967	0.89759	chr10:80185690-80186190	Dazap1	7	chr10	80264991	80264992
39504	1385	0.540039	6.21239e-38	0.270287	0.89759	chr10:80288040-80288540	Dazap1	6	chr10	80264991	80264992
39543	1385	0.680413	3.46578e-67	0.862533	0.89759	chr10:80395137-80395637	Dazap1	6	chr10	80264991	80264992
39444	1386	0.514527	5.47056e-34	0.666245	0.624719	chr10:80072943-80073443	Rps15	5	chr10	80292431	80292432
39508	1386	0.5012	4.67168e-32	0.779001	0.624719	chr10:80294639-80295139	Rps15	4	chr10	80292431	80292432
39520	1386	0.647149	7.66468e-59	0.326397	0.624719	chr10:80320871-80321371	Rps15	4	chr10	80292431	80292432
39554	1386	0.527607	5.71914e-36	0.512542	0.624719	chr10:80418286-80418786	Rps15	4	chr10	80292431	80292432
39562	1386	0.542101	2.88164e-38	0.872766	0.624719	chr10:80450648-80451148	Rps15	3	chr10	80292431	80292432
39525	1388	0.524342	1.82238e-35	0.703542	0.526619	chr10:80339953-80340453	2310011J03Rik	4	chr10	80320548	80320549
39510	1389	0.658335	1.56029e-61	0.73932	0.345839	chr10:80298771-80299271	Pcsk4	3	chr10	80329473	80329474
39513	1389	0.520307	7.49072e-35	0.765953	0.345839	chr10:80304871-80305371	Pcsk4	1	chr10	80329473	80329474
39565	1389	0.716399	1.48474e-77	0.702485	0.345839	chr10:80471836-80472336	Pcsk4	3	chr10	80329473	80329474
39455	1392	0.57846	1.50697e-44	0.735001	0.52152	chr10:80136962-80137462	Plk5	5	chr10	80356459	80356460
39474	1392	0.562298	1.1637e-41	0.28125	0.52152	chr10:80163663-80164163	Plk5	5	chr10	80356459	80356460
39491	1392	0.725416	2.08013e-80	0.449163	0.52152	chr10:80243986-80244486	Plk5	4	chr10	80356459	80356460
39532	1392	0.634806	5.24532e-56	0.39983	0.52152	chr10:80355848-80356348	Plk5	5	chr10	80356459	80356460
39540	1392	0.554763	2.28777e-40	0.607156	0.52152	chr10:80382091-80382591	Plk5	5	chr10	80356459	80356460
39572	1392	0.5332	7.66651e-37	0.498034	0.52152	chr10:80509756-80510256	Plk5	4	chr10	80356459	80356460
39508	1393	0.69658	1.1822e-71	0.779001	0.669156	chr10:80294639-80295139	Mex3d	4	chr10	80387651	80387652
39525	1393	0.596589	5.48314e-48	0.703542	0.669156	chr10:80339953-80340453	Mex3d	4	chr10	80387651	80387652
39533	1393	0.535225	3.66495e-37	0.514225	0.669156	chr10:80356683-80357183	Mex3d	4	chr10	80387651	80387652
39596	1393	0.561217	1.79158e-41	0.836139	0.669156	chr10:80583844-80584344	Mex3d	4	chr10	80387651	80387652
39597	1393	0.524259	1.87631e-35	0.657784	0.669156	chr10:80584671-80585171	Mex3d	5	chr10	80387651	80387652
39605	1393	0.764405	3.20791e-94	0.932361	0.669156	chr10:80619776-80620276	Mex3d	4	chr10	80387651	80387652
39482	1394	0.511149	1.72213e-33	0.464967	0.933588	chr10:80185690-80186190	Mbd3	7	chr10	80399531	80399532
39504	1394	0.587625	2.93214e-46	0.270287	0.933588	chr10:80288040-80288540	Mbd3	6	chr10	80399531	80399532
39525	1394	0.607273	4.03312e-50	0.703542	0.933588	chr10:80339953-80340453	Mbd3	4	chr10	80399531	80399532
39542	1394	0.503774	2.01226e-32	0.615616	0.933588	chr10:80394352-80394852	Mbd3	5	chr10	80399531	80399532
39543	1394	0.652367	4.39729e-60	0.862533	0.933588	chr10:80395137-80395637	Mbd3	6	chr10	80399531	80399532
39597	1394	0.539587	7.35181e-38	0.657784	0.933588	chr10:80584671-80585171	Mbd3	5	chr10	80399531	80399532
39605	1394	0.573479	1.21607e-43	0.932361	0.933588	chr10:80619776-80620276	Mbd3	4	chr10	80399531	80399532
39476	1395	0.511946	1.31632e-33	0.982543	0.786317	chr10:80167456-80167956	Uqcr11	2	chr10	80406821	80406822
39490	1395	0.566723	1.95566e-42	0.967961	0.786317	chr10:80226171-80226671	Uqcr11	2	chr10	80406821	80406822
39506	1395	0.623038	2.02795e-53	0.981277	0.786317	chr10:80292138-80292638	Uqcr11	1	chr10	80406821	80406822
39524	1395	0.579461	9.86207e-45	0.974097	0.786317	chr10:80329709-80330209	Uqcr11	1	chr10	80406821	80406822
39545	1395	0.511654	1.45312e-33	0.902765	0.786317	chr10:80398663-80399163	Uqcr11	1	chr10	80406821	80406822
39546	1395	0.689681	1.03665e-69	0.985552	0.786317	chr10:80399334-80399834	Uqcr11	1	chr10	80406821	80406822
39548	1395	0.67919	7.35607e-67	0.945663	0.786317	chr10:80406525-80407025	Uqcr11	1	chr10	80406821	80406822
39567	1395	0.69303	1.19777e-70	0.611192	0.786317	chr10:80489965-80490465	Uqcr11	2	chr10	80406821	80406822
39555	1396	0.604294	1.61592e-49	0.615348	0.860681	chr10:80423517-80424017	Tcf3	3	chr10	80433653	80433654
39501	1397	0.615517	8.03955e-52	0.61009	0.415771	chr10:80283612-80284112	Onecut3	5	chr10	80494906	80494907
39540	1397	0.670541	1.345e-64	0.607156	0.415771	chr10:80382091-80382591	Onecut3	5	chr10	80494906	80494907
39541	1397	0.561037	1.92419e-41	0.741942	0.415771	chr10:80387980-80388480	Onecut3	5	chr10	80494906	80494907
39542	1397	0.527503	5.93571e-36	0.615616	0.415771	chr10:80394352-80394852	Onecut3	5	chr10	80494906	80494907
39544	1397	0.672845	3.41288e-65	0.389478	0.415771	chr10:80397219-80397719	Onecut3	5	chr10	80494906	80494907
39556	1397	0.60459	1.40816e-49	0.834053	0.415771	chr10:80430080-80430580	Onecut3	6	chr10	80494906	80494907
39582	1397	0.734532	2.05909e-83	0.451472	0.415771	chr10:80556470-80556970	Onecut3	5	chr10	80494906	80494907
39597	1397	0.512097	1.25117e-33	0.657784	0.415771	chr10:80584671-80585171	Onecut3	5	chr10	80494906	80494907
39620	1397	0.512097	1.25127e-33	0.284974	0.415771	chr10:80650566-80651066	Onecut3	5	chr10	80494906	80494907
39622	1397	0.515131	4.45327e-34	0.322703	0.415771	chr10:80657248-80657748	Onecut3	5	chr10	80494906	80494907
39630	1397	0.583325	1.88972e-45	0.725363	0.415771	chr10:80679413-80679913	Onecut3	5	chr10	80494906	80494907
39631	1397	0.514362	5.78816e-34	0.366793	0.415771	chr10:80679950-80680450	Onecut3	6	chr10	80494906	80494907
39525	1399	0.571855	2.38335e-43	0.703542	0.794998	chr10:80339953-80340453	Rexo1	4	chr10	80561560	80561561
39542	1399	0.638896	6.23151e-57	0.615616	0.794998	chr10:80394352-80394852	Rexo1	5	chr10	80561560	80561561
39543	1399	0.514829	4.93504e-34	0.862533	0.794998	chr10:80395137-80395637	Rexo1	6	chr10	80561560	80561561
39596	1399	0.552967	4.60309e-40	0.836139	0.794998	chr10:80583844-80584344	Rexo1	4	chr10	80561560	80561561
39647	1399	0.519797	8.94031e-35	0.692117	0.794998	chr10:80752019-80752519	Rexo1	4	chr10	80561560	80561561
39658	1399	0.500777	5.36304e-32	0.813885	0.794998	chr10:80792214-80792714	Rexo1	4	chr10	80561560	80561561
39666	1399	0.515082	4.52812e-34	0.785584	0.794998	chr10:80805836-80806336	Rexo1	4	chr10	80561560	80561561
39525	1400	0.550447	1.21635e-39	0.703542	0.791295	chr10:80339953-80340453	Klf16	4	chr10	80577296	80577297
39596	1400	0.6674	8.5943e-64	0.836139	0.791295	chr10:80583844-80584344	Klf16	4	chr10	80577296	80577297
39605	1400	0.627156	2.60162e-54	0.932361	0.791295	chr10:80619776-80620276	Klf16	4	chr10	80577296	80577297
39658	1400	0.542133	2.84706e-38	0.813885	0.791295	chr10:80792214-80792714	Klf16	4	chr10	80577296	80577297
39542	1401	0.714321	6.5001e-77	0.615616	0.766163	chr10:80394352-80394852	Abhd17a	5	chr10	80590341	80590342
39543	1401	0.644284	3.58864e-58	0.862533	0.766163	chr10:80395137-80395637	Abhd17a	6	chr10	80590341	80590342
39597	1401	0.631254	3.26311e-55	0.657784	0.766163	chr10:80584671-80585171	Abhd17a	5	chr10	80590341	80590342
39605	1401	0.637503	1.29159e-56	0.932361	0.766163	chr10:80619776-80620276	Abhd17a	4	chr10	80590341	80590342
39630	1401	0.542632	2.36173e-38	0.725363	0.766163	chr10:80679413-80679913	Abhd17a	5	chr10	80590341	80590342
39650	1401	0.572901	1.54573e-43	0.440628	0.766163	chr10:80757686-80758186	Abhd17a	5	chr10	80590341	80590342
39666	1401	0.508459	4.25743e-33	0.785584	0.766163	chr10:80805836-80806336	Abhd17a	4	chr10	80590341	80590342
39604	1402	0.686727	6.79407e-69	0.647432	0.859892	chr10:80614377-80614877	Csnk1g2	5	chr10	80622780	80622781
39624	1402	0.507781	5.33979e-33	0.724157	0.859892	chr10:80664628-80665128	Csnk1g2	1	chr10	80622780	80622781
39679	1402	0.605082	1.12165e-49	0.596342	0.859892	chr10:80841328-80841828	Csnk1g2	5	chr10	80622780	80622781
39686	1402	0.504733	1.46736e-32	0.509771	0.859892	chr10:80867223-80867723	Csnk1g2	1	chr10	80622780	80622781
39635	1403	0.559634	3.35853e-41	0.991406	0.621745	chr10:80701773-80702273	Btbd2	2	chr10	80657071	80657072
39567	1404	0.695762	2.02569e-71	0.611192	0.830268	chr10:80489965-80490465	Mknk2	2	chr10	80676293	80676294
39621	1404	0.527863	5.22167e-36	0.892859	0.830268	chr10:80656393-80656893	Mknk2	2	chr10	80676293	80676294
39635	1404	0.560269	2.61079e-41	0.991406	0.830268	chr10:80701773-80702273	Mknk2	2	chr10	80676293	80676294
39596	1405	0.531702	1.31891e-36	0.836139	0.591149	chr10:80583844-80584344	Mob3a	4	chr10	80701820	80701821
39605	1405	0.612063	4.19058e-51	0.932361	0.591149	chr10:80619776-80620276	Mob3a	4	chr10	80701820	80701821
39658	1405	0.526179	9.51557e-36	0.813885	0.591149	chr10:80792214-80792714	Mob3a	4	chr10	80701820	80701821
39582	1407	0.501801	3.8404e-32	0.451472	0.835306	chr10:80556470-80556970	Ap3d1	5	chr10	80742211	80742212
39604	1407	0.522838	3.09191e-35	0.647432	0.835306	chr10:80614377-80614877	Ap3d1	5	chr10	80742211	80742212
39624	1407	0.57981	8.50621e-45	0.724157	0.835306	chr10:80664628-80665128	Ap3d1	1	chr10	80742211	80742212
39639	1407	0.564306	5.20002e-42	0.490229	0.835306	chr10:80707651-80708151	Ap3d1	1	chr10	80742211	80742212
39686	1407	0.686206	9.43079e-69	0.509771	0.835306	chr10:80867223-80867723	Ap3d1	1	chr10	80742211	80742212
39689	1407	0.591641	5.01217e-47	0.405386	0.835306	chr10:80880326-80880826	Ap3d1	1	chr10	80742211	80742212
39599	1408	0.622365	2.82864e-53	0.938677	0.832453	chr10:80590129-80590629	Dot1l	2	chr10	80755206	80755207
39624	1408	0.524652	1.63321e-35	0.724157	0.832453	chr10:80664628-80665128	Dot1l	1	chr10	80755206	80755207
39639	1408	0.604092	1.77479e-49	0.490229	0.832453	chr10:80707651-80708151	Dot1l	1	chr10	80755206	80755207
39672	1408	0.509676	2.82848e-33	0.645496	0.832453	chr10:80826690-80827190	Dot1l	2	chr10	80755206	80755207
39689	1408	0.626413	3.77353e-54	0.405386	0.832453	chr10:80880326-80880826	Dot1l	1	chr10	80755206	80755207
39696	1408	0.543984	1.42227e-38	0.879409	0.832453	chr10:80900642-80901142	Dot1l	1	chr10	80755206	80755207
39597	1410	0.57244	1.8718e-43	0.657784	0.88466	chr10:80584671-80585171	Plekhj1	5	chr10	80798626	80798627
39605	1410	0.623396	1.69743e-53	0.932361	0.88466	chr10:80619776-80620276	Plekhj1	4	chr10	80798626	80798627
39650	1410	0.506175	9.10693e-33	0.440628	0.88466	chr10:80757686-80758186	Plekhj1	5	chr10	80798626	80798627
39666	1410	0.519913	8.58816e-35	0.785584	0.88466	chr10:80805836-80806336	Plekhj1	4	chr10	80798626	80798627
39717	1410	0.520042	8.21561e-35	0.310534	0.88466	chr10:81047871-81048371	Plekhj1	4	chr10	80798626	80798627
39587	1411	0.614056	1.61913e-51	0.768202	0.421599	chr10:80566211-80566711	Amh	4	chr10	80805248	80805249
39596	1411	0.582472	2.73217e-45	0.836139	0.421599	chr10:80583844-80584344	Amh	4	chr10	80805248	80805249
39602	1411	0.56728	1.56057e-42	0.781116	0.421599	chr10:80606364-80606864	Amh	4	chr10	80805248	80805249
39605	1411	0.576117	4.04266e-44	0.932361	0.421599	chr10:80619776-80620276	Amh	4	chr10	80805248	80805249
39658	1411	0.57983	8.43546e-45	0.813885	0.421599	chr10:80792214-80792714	Amh	4	chr10	80805248	80805249
39674	1411	0.535475	3.34452e-37	0.663459	0.421599	chr10:80830494-80830994	Amh	4	chr10	80805248	80805249
39701	1411	0.508116	4.77436e-33	0.428801	0.421599	chr10:80925400-80925900	Amh	3	chr10	80805248	80805249
39717	1411	0.572944	1.51797e-43	0.310534	0.421599	chr10:81047871-81048371	Amh	4	chr10	80805248	80805249
39596	1412	0.500681	5.53105e-32	0.836139	0.332119	chr10:80583844-80584344	Jsrp1	4	chr10	80813498	80813499
39605	1412	0.543534	1.68476e-38	0.932361	0.332119	chr10:80619776-80620276	Jsrp1	4	chr10	80813498	80813499
39675	1412	0.603302	2.55861e-49	0.909035	0.332119	chr10:80831091-80831591	Jsrp1	3	chr10	80813498	80813499
39600	1413	0.533751	6.2729e-37	0.937753	0.903903	chr10:80602642-80603142	Oaz1	2	chr10	80826656	80826657
39606	1413	0.549901	1.49971e-39	0.960111	0.903903	chr10:80621924-80622424	Oaz1	2	chr10	80826656	80826657
39637	1413	0.500075	6.73597e-32	0.26497	0.903903	chr10:80702865-80703365	Oaz1	1	chr10	80826656	80826657
39639	1413	0.517707	1.84083e-34	0.490229	0.903903	chr10:80707651-80708151	Oaz1	1	chr10	80826656	80826657
39662	1413	0.67709	2.65208e-66	0.971908	0.903903	chr10:80798359-80798859	Oaz1	1	chr10	80826656	80826657
39689	1413	0.505025	1.33242e-32	0.405386	0.903903	chr10:80880326-80880826	Oaz1	1	chr10	80826656	80826657
39696	1413	0.625963	4.72498e-54	0.879409	0.903903	chr10:80900642-80901142	Oaz1	1	chr10	80826656	80826657
39605	1415	0.687601	3.91323e-69	0.932361	0.384812	chr10:80619776-80620276	Sppl2b	4	chr10	80855275	80855276
39721	1415	0.512099	1.25028e-33	0.550048	0.384812	chr10:81068624-81069124	Sppl2b	3	chr10	80855275	80855276
39727	1416	0.604911	1.21356e-49	0.711585	0.843744	chr10:81081959-81082459	Lsm7	7	chr10	80855209	80855210
39666	1418	0.51233	1.15595e-33	0.785584	0.977114	chr10:80805836-80806336	Timm13	4	chr10	80900969	80900970
39717	1418	0.527383	6.19647e-36	0.310534	0.977114	chr10:81047871-81048371	Timm13	4	chr10	80900969	80900970
39745	1418	0.51609	3.20926e-34	0.46522	0.977114	chr10:81136192-81136692	Timm13	4	chr10	80900969	80900970
39631	1419	0.502306	3.25655e-32	0.366793	0.655861	chr10:80679950-80680450	Lmnb2	6	chr10	80918245	80918246
39687	1419	0.576006	4.23628e-44	0.388823	0.655861	chr10:80871611-80872111	Lmnb2	6	chr10	80918245	80918246
39727	1419	0.585927	6.14988e-46	0.711585	0.655861	chr10:81081959-81082459	Lmnb2	7	chr10	80918245	80918246
39728	1419	0.567324	1.53273e-42	0.510441	0.655861	chr10:81082478-81082978	Lmnb2	7	chr10	80918245	80918246
39742	1419	0.717128	8.81781e-78	0.866242	0.655861	chr10:81128982-81129482	Lmnb2	6	chr10	80918245	80918246
39687	1420	0.521521	4.90171e-35	0.388823	0.834456	chr10:80871611-80872111	Gadd45b	6	chr10	80930091	80930092
39727	1420	0.611706	4.97085e-51	0.711585	0.834456	chr10:81081959-81082459	Gadd45b	7	chr10	80930091	80930092
39728	1420	0.604333	1.58663e-49	0.510441	0.834456	chr10:81082478-81082978	Gadd45b	7	chr10	80930091	80930092
39742	1420	0.770747	1.01172e-96	0.866242	0.834456	chr10:81128982-81129482	Gadd45b	6	chr10	80930091	80930092
39662	1421	0.522559	3.40865e-35	0.971908	0.480605	chr10:80798359-80798859	Gng7	1	chr10	81014925	81014926
39686	1421	0.618662	1.74788e-52	0.509771	0.480605	chr10:80867223-80867723	Gng7	1	chr10	81014925	81014926
39689	1421	0.677407	2.18808e-66	0.405386	0.480605	chr10:80880326-80880826	Gng7	1	chr10	81014925	81014926
39746	1421	0.561566	1.55888e-41	0.921815	0.480605	chr10:81137252-81137752	Gng7	2	chr10	81014925	81014926
39764	1421	0.574853	6.8663e-44	0.327768	0.480605	chr10:81213091-81213591	Gng7	1	chr10	81014925	81014926
39768	1421	0.568171	1.08508e-42	0.813498	0.480605	chr10:81244551-81245051	Gng7	2	chr10	81014925	81014926
39772	1421	0.599465	1.49265e-48	0.824133	0.480605	chr10:81257162-81257662	Gng7	1	chr10	81014925	81014926
39673	1423	0.650967	9.54115e-60	0.385293	0.636314	chr10:80829616-80830116	Slc39a3	1	chr10	81037250	81037251
39689	1423	0.534264	5.20349e-37	0.405386	0.636314	chr10:80880326-80880826	Slc39a3	1	chr10	81037250	81037251
39772	1423	0.529971	2.4568e-36	0.824133	0.636314	chr10:81257162-81257662	Slc39a3	1	chr10	81037250	81037251
39746	1425	0.535863	2.90011e-37	0.921815	0.851879	chr10:81137252-81137752	Thop1	2	chr10	81070083	81070084
39714	1427	0.555685	1.59358e-40	0.891563	0.925697	chr10:81037020-81037520	Map2k2	2	chr10	81105947	81105948
39732	1427	0.560032	2.86789e-41	0.966977	0.925697	chr10:81105632-81106132	Map2k2	2	chr10	81105947	81105948
39790	1427	0.507835	5.24457e-33	0.963984	0.925697	chr10:81292612-81293112	Map2k2	2	chr10	81105947	81105948
39810	1427	0.507209	6.45936e-33	0.798543	0.925697	chr10:81332462-81332962	Map2k2	2	chr10	81105947	81105948
39817	1427	0.569588	6.07251e-43	0.966322	0.925697	chr10:81350339-81350839	Map2k2	1	chr10	81105947	81105948
39707	1429	0.502465	3.09188e-32	0.539219	0.876889	chr10:81016595-81017095	Pias4	4	chr10	81167720	81167721
39711	1429	0.503186	2.44152e-32	0.407501	0.876889	chr10:81022553-81023053	Pias4	3	chr10	81167720	81167721
39758	1429	0.511425	1.56893e-33	0.810132	0.876889	chr10:81154146-81154646	Pias4	4	chr10	81167720	81167721
39775	1429	0.522924	3.00028e-35	0.703944	0.876889	chr10:81262324-81262824	Pias4	3	chr10	81167720	81167721
39787	1429	0.58598	6.00891e-46	0.545341	0.876889	chr10:81287688-81288188	Pias4	3	chr10	81167720	81167721
39813	1429	0.543663	1.60517e-38	0.666036	0.876889	chr10:81340483-81340983	Pias4	6	chr10	81167720	81167721
39820	1429	0.525033	1.42685e-35	0.773892	0.876889	chr10:81354657-81355157	Pias4	6	chr10	81167720	81167721
39829	1429	0.512544	1.075e-33	0.910376	0.876889	chr10:81366219-81366719	Pias4	6	chr10	81167720	81167721
39843	1429	0.500951	5.06756e-32	0.313155	0.876889	chr10:81400835-81401335	Pias4	4	chr10	81167720	81167721
39844	1429	0.580312	6.87835e-45	0.977925	0.876889	chr10:81401603-81402103	Pias4	4	chr10	81167720	81167721
39854	1429	0.530924	1.74428e-36	0.766534	0.876889	chr10:81416532-81417032	Pias4	4	chr10	81167720	81167721
39721	1430	0.604603	1.40004e-49	0.550048	0.882049	chr10:81068624-81069124	Eef2	3	chr10	81176631	81176632
39779	1430	0.596557	5.5652e-48	0.296786	0.882049	chr10:81274413-81274913	Eef2	3	chr10	81176631	81176632
39801	1430	0.559874	3.05394e-41	0.408529	0.882049	chr10:81312303-81312803	Eef2	3	chr10	81176631	81176632
39851	1430	0.542187	2.7896e-38	0.439794	0.882049	chr10:81412537-81413037	Eef2	3	chr10	81176631	81176632
39855	1430	0.53655	2.25412e-37	0.729728	0.882049	chr10:81420430-81420930	Eef2	3	chr10	81176631	81176632
39736	1431	0.517082	2.28095e-34	0.297664	0.505312	chr10:81119438-81119938	Dapk3	5	chr10	81183007	81183008
39758	1431	0.52504	1.42351e-35	0.810132	0.505312	chr10:81154146-81154646	Dapk3	4	chr10	81183007	81183008
39773	1431	0.543296	1.84217e-38	0.274949	0.505312	chr10:81259728-81260228	Dapk3	5	chr10	81183007	81183008
39775	1431	0.536736	2.10501e-37	0.703944	0.505312	chr10:81262324-81262824	Dapk3	3	chr10	81183007	81183008
39783	1431	0.53745	1.61936e-37	0.38854	0.505312	chr10:81280939-81281439	Dapk3	5	chr10	81183007	81183008
39798	1431	0.711694	4.14498e-76	0.253813	0.505312	chr10:81306555-81307055	Dapk3	5	chr10	81183007	81183008
39812	1431	0.509874	2.64645e-33	0.519021	0.505312	chr10:81337788-81338288	Dapk3	5	chr10	81183007	81183008
39845	1431	0.542872	2.15923e-38	0.677997	0.505312	chr10:81402217-81402717	Dapk3	4	chr10	81183007	81183008
39846	1431	0.657379	2.68051e-61	0.837643	0.505312	chr10:81402737-81403237	Dapk3	4	chr10	81183007	81183008
39766	1434	0.541213	4.01477e-38	0.905431	0.28058	chr10:81232858-81233358	Zfr2	1	chr10	81233163	81233164
39714	1435	0.539283	8.2307e-38	0.891563	0.548291	chr10:81037020-81037520	Matk	2	chr10	81252935	81252936
39746	1435	0.500802	5.31962e-32	0.921815	0.548291	chr10:81137252-81137752	Matk	2	chr10	81252935	81252936
39790	1435	0.59572	8.11041e-48	0.963984	0.548291	chr10:81292612-81293112	Matk	2	chr10	81252935	81252936
39805	1435	0.552884	4.75183e-40	0.940524	0.548291	chr10:81320662-81321162	Matk	1	chr10	81252935	81252936
39817	1435	0.707371	8.32701e-75	0.966322	0.548291	chr10:81350339-81350839	Matk	1	chr10	81252935	81252936
39732	1437	0.559286	3.85616e-41	0.966977	0.870758	chr10:81105632-81106132	Mrpl54	2	chr10	81266926	81266927
39733	1437	0.542504	2.4764e-38	0.927639	0.870758	chr10:81106430-81106930	Mrpl54	2	chr10	81266926	81266927
39746	1437	0.597262	4.04763e-48	0.921815	0.870758	chr10:81137252-81137752	Mrpl54	2	chr10	81266926	81266927
39768	1437	0.546094	6.40054e-39	0.813498	0.870758	chr10:81244551-81245051	Mrpl54	2	chr10	81266926	81266927
39805	1437	0.557652	7.35963e-41	0.940524	0.870758	chr10:81320662-81321162	Mrpl54	1	chr10	81266926	81266927
39810	1437	0.645372	1.99934e-58	0.798543	0.870758	chr10:81332462-81332962	Mrpl54	2	chr10	81266926	81266927
39817	1437	0.541676	3.37981e-38	0.966322	0.870758	chr10:81350339-81350839	Mrpl54	1	chr10	81266926	81266927
39821	1437	0.509258	3.25518e-33	0.876921	0.870758	chr10:81357224-81357724	Mrpl54	2	chr10	81266926	81266927
39826	1437	0.520361	7.3504e-35	0.252011	0.870758	chr10:81363910-81364410	Mrpl54	2	chr10	81266926	81266927
39728	1438	0.607149	4.2743e-50	0.510441	0.578097	chr10:81082478-81082978	Tjp3	7	chr10	81291581	81291582
39741	1438	0.571073	3.29627e-43	0.697361	0.578097	chr10:81128278-81128778	Tjp3	7	chr10	81291581	81291582
39742	1438	0.636664	2.00146e-56	0.866242	0.578097	chr10:81128982-81129482	Tjp3	6	chr10	81291581	81291582
39782	1438	0.554695	2.34935e-40	0.412908	0.578097	chr10:81280151-81280651	Tjp3	6	chr10	81291581	81291582
39828	1438	0.709082	2.54913e-75	0.999181	0.578097	chr10:81365622-81366122	Tjp3	7	chr10	81291581	81291582
39787	1439	0.527959	5.04841e-36	0.545341	0.591088	chr10:81287688-81288188	Pip5k1c	3	chr10	81292963	81292964
39813	1439	0.51801	1.65867e-34	0.666036	0.591088	chr10:81340483-81340983	Pip5k1c	6	chr10	81292963	81292964
39843	1439	0.528518	4.13553e-36	0.313155	0.591088	chr10:81400835-81401335	Pip5k1c	4	chr10	81292963	81292964
39844	1439	0.515215	4.32683e-34	0.977925	0.591088	chr10:81401603-81402103	Pip5k1c	4	chr10	81292963	81292964
39879	1439	0.5578	6.94107e-41	0.793509	0.591088	chr10:81526707-81527207	Pip5k1c	4	chr10	81292963	81292964
39880	1439	0.50817	4.68819e-33	0.930767	0.591088	chr10:81534757-81535257	Pip5k1c	6	chr10	81292963	81292964
39732	1441	0.536826	2.03723e-37	0.966977	0.315365	chr10:81105632-81106132	Tbxa2r	2	chr10	81328703	81328704
39736	1443	0.589626	1.22041e-46	0.297664	0.744187	chr10:81119438-81119938	Hmg20b	5	chr10	81350457	81350458
39758	1443	0.734424	2.23725e-83	0.810132	0.744187	chr10:81154146-81154646	Hmg20b	4	chr10	81350457	81350458
39775	1443	0.70433	6.67659e-74	0.703944	0.744187	chr10:81262324-81262824	Hmg20b	3	chr10	81350457	81350458
39783	1443	0.549767	1.57911e-39	0.38854	0.744187	chr10:81280939-81281439	Hmg20b	5	chr10	81350457	81350458
39787	1443	0.582796	2.37588e-45	0.545341	0.744187	chr10:81287688-81288188	Hmg20b	3	chr10	81350457	81350458
39796	1443	0.562447	1.0966e-41	0.253605	0.744187	chr10:81303038-81303538	Hmg20b	3	chr10	81350457	81350458
39798	1443	0.623488	1.62241e-53	0.253813	0.744187	chr10:81306555-81307055	Hmg20b	5	chr10	81350457	81350458
39807	1443	0.520655	6.63418e-35	0.299437	0.744187	chr10:81324955-81325455	Hmg20b	4	chr10	81350457	81350458
39843	1443	0.570872	3.58277e-43	0.313155	0.744187	chr10:81400835-81401335	Hmg20b	4	chr10	81350457	81350458
39844	1443	0.604515	1.45869e-49	0.977925	0.744187	chr10:81401603-81402103	Hmg20b	4	chr10	81350457	81350458
39845	1443	0.704729	5.09186e-74	0.677997	0.744187	chr10:81402217-81402717	Hmg20b	4	chr10	81350457	81350458
39846	1443	0.768078	1.18684e-95	0.837643	0.744187	chr10:81402737-81403237	Hmg20b	4	chr10	81350457	81350458
39847	1443	0.501493	4.24705e-32	0.393589	0.744187	chr10:81404022-81404522	Hmg20b	4	chr10	81350457	81350458
39860	1443	0.54963	1.66367e-39	0.63133	0.744187	chr10:81432782-81433282	Hmg20b	4	chr10	81350457	81350458
39864	1443	0.574034	9.65891e-44	0.279046	0.744187	chr10:81452689-81453189	Hmg20b	5	chr10	81350457	81350458
39886	1443	0.627063	2.72695e-54	0.783499	0.744187	chr10:81551527-81552027	Hmg20b	4	chr10	81350457	81350458
39890	1443	0.57473	7.22654e-44	0.816224	0.744187	chr10:81564655-81565155	Hmg20b	5	chr10	81350457	81350458
39889	1444	0.504703	1.48149e-32	0.473353	0.596977	chr10:81564085-81564585	Mfsd12	2	chr10	81357570	81357571
39742	1446	0.604435	1.5139e-49	0.866242	0.855339	chr10:81128982-81129482	Fzr1	6	chr10	81378370	81378371
39816	1446	0.503053	2.55155e-32	0.769393	0.855339	chr10:81349021-81349521	Fzr1	6	chr10	81378370	81378371
39828	1446	0.549754	1.58671e-39	0.999181	0.855339	chr10:81365622-81366122	Fzr1	7	chr10	81378370	81378371
39857	1446	0.543484	1.71673e-38	0.919239	0.855339	chr10:81429467-81429967	Fzr1	7	chr10	81378370	81378371
39867	1446	0.602945	3.01456e-49	0.432689	0.855339	chr10:81465097-81465597	Fzr1	7	chr10	81378370	81378371
39873	1446	0.575649	4.92457e-44	0.444724	0.855339	chr10:81495619-81496119	Fzr1	6	chr10	81378370	81378371
39779	1448	0.645092	2.32654e-58	0.296786	0.627512	chr10:81274413-81274913	Smim24	3	chr10	81393064	81393065
39801	1448	0.623009	2.05722e-53	0.408529	0.627512	chr10:81312303-81312803	Smim24	3	chr10	81393064	81393065
39819	1448	0.523703	2.28163e-35	0.318294	0.627512	chr10:81351603-81352103	Smim24	3	chr10	81393064	81393065
39844	1448	0.542865	2.16492e-38	0.977925	0.627512	chr10:81401603-81402103	Smim24	4	chr10	81393064	81393065
39851	1448	0.640582	2.56478e-57	0.439794	0.627512	chr10:81412537-81413037	Smim24	3	chr10	81393064	81393065
39775	1449	0.508683	3.94992e-33	0.703944	0.697566	chr10:81262324-81262824	Nfic	3	chr10	81430794	81430795
39787	1449	0.583518	1.73901e-45	0.545341	0.697566	chr10:81287688-81288188	Nfic	3	chr10	81430794	81430795
39844	1449	0.648636	3.41898e-59	0.977925	0.697566	chr10:81401603-81402103	Nfic	4	chr10	81430794	81430795
39846	1449	0.52879	3.75071e-36	0.837643	0.697566	chr10:81402737-81403237	Nfic	4	chr10	81430794	81430795
39854	1449	0.550469	1.20637e-39	0.766534	0.697566	chr10:81416532-81417032	Nfic	4	chr10	81430794	81430795
39878	1449	0.528647	3.94878e-36	0.312172	0.697566	chr10:81523871-81524371	Nfic	3	chr10	81430794	81430795
39879	1449	0.61386	1.77824e-51	0.793509	0.697566	chr10:81526707-81527207	Nfic	4	chr10	81430794	81430795
39886	1449	0.50348	2.21686e-32	0.783499	0.697566	chr10:81551527-81552027	Nfic	4	chr10	81430794	81430795
39790	1450	0.574876	6.79882e-44	0.963984	0.321132	chr10:81292612-81293112	Celf5	2	chr10	81482709	81482710
39805	1450	0.679572	5.81945e-67	0.940524	0.321132	chr10:81320662-81321162	Celf5	1	chr10	81482709	81482710
39810	1450	0.598856	1.96967e-48	0.798543	0.321132	chr10:81332462-81332962	Celf5	2	chr10	81482709	81482710
39817	1450	0.617021	3.88811e-52	0.966322	0.321132	chr10:81350339-81350839	Celf5	1	chr10	81482709	81482710
39893	1450	0.555005	2.08138e-40	0.881509	0.321132	chr10:81570776-81571276	Celf5	2	chr10	81482709	81482710
39801	1453	0.50457	1.54824e-32	0.408529	0.373945	chr10:81312303-81312803	Gna15	3	chr10	81524225	81524226
39893	1454	0.525555	1.18679e-35	0.881509	0.718934	chr10:81570776-81571276	Gna11	2	chr10	81545046	81545047
39820	1456	0.614083	1.59905e-51	0.773892	0.518242	chr10:81354657-81355157	Tle6	6	chr10	81600900	81600901
39828	1456	0.777686	1.52199e-99	0.999181	0.518242	chr10:81365622-81366122	Tle6	7	chr10	81600900	81600901
39829	1456	0.62025	8.02934e-53	0.910376	0.518242	chr10:81366219-81366719	Tle6	6	chr10	81600900	81600901
39830	1456	0.500763	5.38818e-32	0.625223	0.518242	chr10:81366787-81367287	Tle6	6	chr10	81600900	81600901
39857	1456	0.59433	1.51309e-47	0.919239	0.518242	chr10:81429467-81429967	Tle6	7	chr10	81600900	81600901
39887	1456	0.769021	4.97521e-96	0.424735	0.518242	chr10:81555050-81555550	Tle6	7	chr10	81600900	81600901
39897	1456	0.635732	3.24462e-56	0.408514	0.518242	chr10:81593903-81594403	Tle6	6	chr10	81600900	81600901
39904	1462	0.540319	5.59468e-38	0.840399	0.411461	chr10:82241078-82241578	Zfp938	3	chr10	82241275	82241276
39921	1463	0.56026	2.61961e-41	0.935191	0.842045	chr10:82858865-82859365	1190007I07Rik	7	chr10	82623228	82623229
39915	1467	0.695187	2.94778e-71	0.946795	0.907728	chr10:82769018-82769518	Nfyb	7	chr10	82764141	82764142
39916	1467	0.532589	9.57333e-37	0.740646	0.907728	chr10:82777766-82778266	Nfyb	6	chr10	82764141	82764142
39921	1467	0.710745	7.9997e-76	0.935191	0.907728	chr10:82858865-82859365	Nfyb	7	chr10	82764141	82764142
39927	1467	0.52	8.33254e-35	0.691551	0.907728	chr10:82899877-82900377	Nfyb	6	chr10	82764141	82764142
39915	1468	0.612463	3.46124e-51	0.946795	0.54647	chr10:82769018-82769518	1700028I16Rik	7	chr10	82812123	82812124
39916	1468	0.52973	2.67872e-36	0.740646	0.54647	chr10:82777766-82778266	1700028I16Rik	6	chr10	82812123	82812124
39921	1468	0.654451	1.38145e-60	0.935191	0.54647	chr10:82858865-82859365	1700028I16Rik	7	chr10	82812123	82812124
39924	1468	0.593918	1.81948e-47	0.282173	0.54647	chr10:82875974-82876474	1700028I16Rik	7	chr10	82812123	82812124
39915	1469	0.677044	2.72753e-66	0.946795	0.919019	chr10:82769018-82769518	Txnrd1	7	chr10	82833951	82833952
39916	1469	0.564637	4.54995e-42	0.740646	0.919019	chr10:82777766-82778266	Txnrd1	6	chr10	82833951	82833952
39921	1469	0.6636	7.80928e-63	0.935191	0.919019	chr10:82858865-82859365	Txnrd1	7	chr10	82833951	82833952
39933	1469	0.59594	7.34615e-48	0.339654	0.919019	chr10:83071749-83072249	Txnrd1	7	chr10	82833951	82833952
39936	1472	0.712539	2.30249e-76	0.486743	0.992594	chr10:83203124-83203624	D10Wsu102e	3	chr10	83360221	83360222
39955	1476	0.596018	7.09384e-48	0.505303	0.968008	chr10:83819153-83819653	1500009L16Rik	7	chr10	83722865	83722866
39976	1481	0.598975	1.86648e-48	0.770809	0.894373	chr10:84830082-84830582	Polr3b	6	chr10	84622437	84622438
39997	1487	0.535472	3.34872e-37	0.806036	0.863291	chr10:85387404-85387904	Cry1	1	chr10	85185054	85185055
40025	1496	0.584368	1.20603e-45	0.841531	0.588417	chr10:86706085-86706585	1810014B01Rik	2	chr10	86685527	86685528
40032	1496	0.601593	5.63207e-49	0.985507	0.588417	chr10:86778396-86778896	1810014B01Rik	2	chr10	86685527	86685528
40025	1497	0.519988	8.36891e-35	0.841531	0.88296	chr10:86706085-86706585	Hsp90b1	2	chr10	86705444	86705445
40032	1497	0.603096	2.81223e-49	0.985507	0.88296	chr10:86778396-86778896	Hsp90b1	2	chr10	86705444	86705445
40040	1497	0.557931	6.59408e-41	0.916513	0.88296	chr10:86908954-86909454	Hsp90b1	1	chr10	86705444	86705445
40025	1498	0.521519	4.90474e-35	0.841531	0.327445	chr10:86706085-86706585	Ttc41	2	chr10	86705811	86705812
40040	1498	0.797696	2.52144e-108	0.916513	0.327445	chr10:86908954-86909454	Ttc41	1	chr10	86705811	86705812
40028	1499	0.616866	4.19093e-52	0.381852	0.520488	chr10:86761037-86761537	Nt5dc3	6	chr10	86763864	86763865
40029	1499	0.631862	2.38865e-55	0.334083	0.520488	chr10:86761577-86762077	Nt5dc3	5	chr10	86763864	86763865
40031	1499	0.671428	7.94778e-65	0.857364	0.520488	chr10:86769706-86770206	Nt5dc3	7	chr10	86763864	86763865
40035	1499	0.527944	5.07539e-36	0.278152	0.520488	chr10:86813931-86814431	Nt5dc3	7	chr10	86763864	86763865
40038	1499	0.628327	1.4413e-54	0.521106	0.520488	chr10:86819747-86820247	Nt5dc3	6	chr10	86763864	86763865
40056	1505	0.558662	4.93858e-41	0.512557	0.814788	chr10:88227599-88228099	Nup37	4	chr10	88146992	88146993
40055	1506	0.565245	3.5569e-42	0.912893	0.899897	chr10:88200904-88201404	Washc3	1	chr10	88201097	88201098
40058	1506	0.578102	1.75386e-44	0.854921	0.899897	chr10:88356867-88357367	Washc3	1	chr10	88201097	88201098
40058	1509	0.667506	8.08265e-64	0.854921	0.999879	chr10:88356867-88357367	Sycp3	1	chr10	88459587	88459588
40062	1509	0.567409	1.48056e-42	0.976004	0.999879	chr10:88459345-88459845	Sycp3	1	chr10	88459587	88459588
40083	1523	0.51813	1.59132e-34	0.87001	0.779093	chr10:89689946-89690446	Actr6	3	chr10	89732295	89732296
40082	1524	0.561195	1.80709e-41	0.980845	0.592242	chr10:89686023-89686523	Uhrf1bp1l	2	chr10	89744991	89744992
40100	1527	0.548468	2.59397e-39	0.992165	0.401445	chr10:91123804-91124304	Ikbip	1	chr10	91083039	91083040
40104	1528	0.525869	1.06165e-35	0.292868	0.984095	chr10:91177862-91178362	Slc25a3	5	chr10	91123963	91123964
40137	1545	0.573023	1.46919e-43	0.836317	0.576641	chr10:93594144-93594644	Gm15915	4	chr10	93683322	93683323
40135	1546	0.519192	1.10183e-34	0.952827	0.286469	chr10:93589425-93589925	Usp44	1	chr10	93831555	93831556
40143	1546	0.502889	2.69107e-32	0.966337	0.286469	chr10:93889561-93890061	Usp44	2	chr10	93831555	93831556
40143	1549	0.658503	1.42037e-61	0.966337	0.837127	chr10:93889561-93890061	Fgd6	2	chr10	94036001	94036002
40145	1549	0.768359	9.15818e-96	0.991659	0.837127	chr10:94035580-94036080	Fgd6	1	chr10	94036001	94036002
40152	1551	0.558114	6.13487e-41	0.56539	0.848904	chr10:94238101-94238601	Ndufa12	7	chr10	94199009	94199010
40162	1552	0.559128	4.10361e-41	0.87783	0.483518	chr10:94515129-94515629	Tmcc3	2	chr10	94311949	94311950
40162	1553	0.512567	1.0665e-33	0.87783	0.866812	chr10:94515129-94515629	Cep83	2	chr10	94688790	94688791
40176	1553	0.576385	3.61347e-44	0.55331	0.866812	chr10:94922094-94922594	Cep83	1	chr10	94688790	94688791
40186	1557	0.593986	1.76518e-47	0.654016	0.50604	chr10:95220870-95221370	2310039L15Rik	3	chr10	95336276	95336277
40194	1558	0.675055	9.05965e-66	0.494936	0.59728	chr10:95309556-95310056	Socs2	4	chr10	95416857	95416858
40197	1558	0.51281	9.81555e-34	0.382745	0.59728	chr10:95317323-95317823	Socs2	4	chr10	95416857	95416858
40206	1558	0.634841	5.14943e-56	0.997885	0.59728	chr10:95415442-95415942	Socs2	6	chr10	95416857	95416858
40215	1560	0.608564	2.19971e-50	0.970165	0.880775	chr10:95514845-95515345	Mrpl42	2	chr10	95501938	95501939
40206	1562	0.586377	5.05322e-46	0.997885	0.852364	chr10:95415442-95415942	Nudt4	6	chr10	95564167	95564168
40210	1562	0.500754	5.40246e-32	0.449967	0.852364	chr10:95455917-95456417	Nudt4	5	chr10	95564167	95564168
40225	1562	0.547827	3.31148e-39	0.850378	0.852364	chr10:95719114-95719614	Nudt4	6	chr10	95564167	95564168
40230	1563	0.509685	2.82013e-33	0.602613	0.946094	chr10:95941100-95941600	Eea1	1	chr10	95940663	95940664
40238	1564	0.683303	5.79609e-68	0.311442	0.826383	chr10:96718641-96719141	Btg1	4	chr10	96617001	96617002
40240	1564	0.515568	3.83383e-34	0.348174	0.826383	chr10:96751485-96751985	Btg1	5	chr10	96617001	96617002
40254	1569	0.559111	4.13234e-41	0.793315	0.96042	chr10:98914835-98915335	Atp2b1	1	chr10	98915152	98915153
40266	1571	0.647338	6.91258e-59	0.897492	0.828386	chr10:99261569-99262069	Dusp6	6	chr10	99263231	99263232
40270	1571	0.760143	1.39095e-92	0.32382	0.828386	chr10:99265218-99265718	Dusp6	6	chr10	99263231	99263232
40271	1571	0.753099	6.03492e-90	0.385188	0.828386	chr10:99269054-99269554	Dusp6	6	chr10	99263231	99263232
40272	1571	0.778815	5.16063e-100	0.685742	0.828386	chr10:99298384-99298884	Dusp6	6	chr10	99263231	99263232
40275	1571	0.681918	1.37323e-67	0.697018	0.828386	chr10:99461215-99461715	Dusp6	6	chr10	99263231	99263232
40294	1580	0.597368	3.86039e-48	0.529418	0.451527	chr10:103367597-103368097	Lrriq1	3	chr10	103236322	103236323
40347	1594	0.720584	7.28055e-79	0.560847	0.628422	chr10:110855930-110856430	E2f7	5	chr10	110745465	110745466
40350	1594	0.657849	2.05618e-61	0.372989	0.628422	chr10:110931151-110931651	E2f7	6	chr10	110745465	110745466
40350	1595	0.600976	7.46828e-49	0.372989	0.954471	chr10:110931151-110931651	Csrp2	6	chr10	110920176	110920177
40351	1595	0.640247	3.0615e-57	0.786642	0.954471	chr10:110931775-110932275	Csrp2	7	chr10	110920176	110920177
40352	1595	0.611467	5.56695e-51	0.885471	0.954471	chr10:111009440-111009940	Csrp2	7	chr10	110920176	110920177
40377	1606	0.791488	1.70859e-105	0.855234	0.358162	chr10:112270388-112270888	Kcnc2	3	chr10	112271123	112271124
40396	1610	0.587905	2.59313e-46	0.525694	0.58866	chr10:115184738-115185238	Tbc1d15	7	chr10	115251493	115251494
40434	1624	0.683733	4.45351e-68	0.634637	0.881382	chr10:116848722-116849222	Rab3ip	4	chr10	116950380	116950381
40437	1624	0.574003	9.78593e-44	0.563915	0.881382	chr10:116922103-116922603	Rab3ip	6	chr10	116950380	116950381
40440	1624	0.544843	1.02867e-38	0.683568	0.881382	chr10:116930988-116931488	Rab3ip	4	chr10	116950380	116950381
40451	1624	0.507272	6.32705e-33	0.258952	0.881382	chr10:117118381-117118881	Rab3ip	6	chr10	116950380	116950381
40436	1626	0.549739	1.59594e-39	0.479385	0.806835	chr10:116920847-116921347	Cct2	5	chr10	117063814	117063815
40437	1626	0.58987	1.09652e-46	0.563915	0.806835	chr10:116922103-116922603	Cct2	6	chr10	117063814	117063815
40440	1626	0.513278	8.37419e-34	0.683568	0.806835	chr10:116930988-116931488	Cct2	4	chr10	117063814	117063815
40469	1628	0.585774	6.57231e-46	0.511142	0.893644	chr10:117432340-117432840	Yeats4	3	chr10	117224507	117224508
40451	1629	0.534052	5.62122e-37	0.258952	0.265465	chr10:117118381-117118881	Lyz2	6	chr10	117282272	117282273
40477	1632	0.512896	9.53665e-34	0.531324	0.601044	chr10:117571157-117571657	Cpm	4	chr10	117629500	117629501
40485	1632	0.594855	1.19564e-47	0.431914	0.601044	chr10:117641630-117642130	Cpm	3	chr10	117629500	117629501
40485	1633	0.519467	1.00195e-34	0.431914	0.796394	chr10:117641630-117642130	Mdm2	3	chr10	117710758	117710759
40475	1634	0.519659	9.37623e-35	0.350989	0.616099	chr10:117563571-117564071	Slc35e3	3	chr10	117746358	117746359
40477	1634	0.562127	1.24608e-41	0.531324	0.616099	chr10:117571157-117571657	Slc35e3	4	chr10	117746358	117746359
40485	1634	0.508396	4.34804e-33	0.431914	0.616099	chr10:117641630-117642130	Slc35e3	3	chr10	117746358	117746359
40485	1636	0.534688	4.45974e-37	0.431914	0.83822	chr10:117641630-117642130	Rap1b	3	chr10	117845974	117845975
40509	1639	0.816828	1.02957e-117	0.536836	0.27281	chr10:118133018-118133518	Il22	3	chr10	118204964	118204965
40539	1643	0.574216	8.95489e-44	0.50639	0.649669	chr10:119983728-119984228	Helb	7	chr10	120112965	120112966
40544	1643	0.61727	3.44672e-52	0.675524	0.649669	chr10:120114389-120114889	Helb	6	chr10	120112965	120112966
40547	1645	0.511418	1.5728e-33	0.834023	0.907181	chr10:120208487-120208987	Tmbim4	2	chr10	120208826	120208827
40568	1651	0.501277	4.55662e-32	0.73089	0.805439	chr10:120898783-120899283	Lemd3	1	chr10	120979330	120979331
40578	1654	0.775088	1.80324e-98	0.98789	0.710496	chr10:121310104-121310604	Gns	1	chr10	121365090	121365091
40601	1654	0.638752	6.71404e-57	0.958592	0.710496	chr10:121475577-121476077	Gns	2	chr10	121365090	121365091
40606	1657	0.58464	1.07241e-45	0.258594	0.875008	chr10:121510498-121510998	Xpot	5	chr10	121626316	121626317
40614	1657	0.568043	1.14316e-42	0.260173	0.875008	chr10:121592532-121593032	Xpot	4	chr10	121626316	121626317
40621	1657	0.580878	5.40861e-45	0.621887	0.875008	chr10:121641102-121641602	Xpot	5	chr10	121626316	121626317
40606	1659	0.597176	4.20929e-48	0.258594	0.533904	chr10:121510498-121510998	BC048403	5	chr10	121739937	121739938
40621	1659	0.674881	1.00601e-65	0.621887	0.533904	chr10:121641102-121641602	BC048403	5	chr10	121739937	121739938
40625	1659	0.526739	7.79721e-36	0.563587	0.533904	chr10:121689544-121690044	BC048403	4	chr10	121739937	121739938
40636	1660	0.55769	7.25052e-41	0.807644	0.53184	chr10:121902515-121903015	Srgap1	3	chr10	122047315	122047316
40653	1663	0.53526	3.6182e-37	0.617046	0.424088	chr10:122792000-122792500	Ppm1h	4	chr10	122678762	122678763
40663	1665	0.553007	4.53281e-40	0.550554	0.691617	chr10:122963866-122964366	Usp15	2	chr10	123197019	123197020
40723	1670	0.501975	3.62891e-32	0.452291	0.88727	chr10:127079780-127080280	Ctdsp2	4	chr10	126978717	126978718
40713	1674	0.504478	1.59613e-32	0.385158	0.886117	chr10:127049080-127049580	Mettl1	4	chr10	127041932	127041933
40728	1674	0.598823	1.99977e-48	0.713984	0.886117	chr10:127096657-127097157	Mettl1	5	chr10	127041932	127041933
40740	1674	0.556564	1.12875e-40	0.566432	0.886117	chr10:127183734-127184234	Mettl1	4	chr10	127041932	127041933
40740	1677	0.510399	2.21758e-33	0.566432	0.994537	chr10:127183734-127184234	Cdk4	4	chr10	127063603	127063604
40728	1678	0.622603	2.51421e-53	0.713984	0.541492	chr10:127096657-127097157	A730063M14Rik	5	chr10	127070481	127070482
40723	1681	0.549826	1.54349e-39	0.452291	0.691434	chr10:127079780-127080280	Os9	4	chr10	127121160	127121161
40702	1683	0.603314	2.54551e-49	0.302773	0.304863	chr10:126984700-126985200	Slc26a10	4	chr10	127180645	127180646
40728	1683	0.595325	9.68768e-48	0.713984	0.304863	chr10:127096657-127097157	Slc26a10	5	chr10	127180645	127180646
40740	1683	0.521453	5.01968e-35	0.566432	0.304863	chr10:127183734-127184234	Slc26a10	4	chr10	127180645	127180646
40778	1683	0.531253	1.54913e-36	0.587524	0.304863	chr10:127379789-127380289	Slc26a10	3	chr10	127180645	127180646
40702	1684	0.519727	9.15783e-35	0.302773	0.711407	chr10:126984700-126985200	Arhgef25	4	chr10	127190054	127190055
40728	1684	0.564359	5.08964e-42	0.713984	0.711407	chr10:127096657-127097157	Arhgef25	5	chr10	127190054	127190055
40699	1686	0.618507	1.88709e-52	0.590518	0.699873	chr10:126979326-126979826	Dtx3	1	chr10	127195709	127195710
40753	1686	0.601592	5.63255e-49	0.882954	0.699873	chr10:127266081-127266581	Dtx3	1	chr10	127195709	127195710
40738	1687	0.534277	5.17863e-37	0.356426	0.583804	chr10:127178551-127179051	Pip4k2c	7	chr10	127211622	127211623
40723	1688	0.569966	5.20343e-43	0.452291	0.332605	chr10:127079780-127080280	Kif5a	4	chr10	127263363	127263364
40728	1688	0.566681	1.98886e-42	0.713984	0.332605	chr10:127096657-127097157	Kif5a	5	chr10	127263363	127263364
40778	1688	0.669487	2.5175e-64	0.587524	0.332605	chr10:127379789-127380289	Kif5a	3	chr10	127263363	127263364
40723	1690	0.52553	1.19764e-35	0.452291	0.546349	chr10:127079780-127080280	Mbd6	4	chr10	127288771	127288772
40772	1690	0.507431	5.99915e-33	0.288117	0.546349	chr10:127337660-127338160	Mbd6	3	chr10	127288771	127288772
40713	1691	0.501306	4.51318e-32	0.385158	0.662296	chr10:127049080-127049580	Ddit3	4	chr10	127290793	127290794
40769	1691	0.589852	1.10523e-46	0.587315	0.662296	chr10:127326137-127326637	Ddit3	6	chr10	127290793	127290794
40777	1691	0.580311	6.88307e-45	0.616033	0.662296	chr10:127369761-127370261	Ddit3	3	chr10	127290793	127290794
40783	1691	0.591951	4.37079e-47	0.366867	0.662296	chr10:127508201-127508701	Ddit3	4	chr10	127290793	127290794
40804	1692	0.565776	2.87003e-42	0.505422	0.57828	chr10:127554934-127555434	Mars	6	chr10	127311786	127311787
40778	1694	0.638653	7.07197e-57	0.587524	0.540157	chr10:127379789-127380289	Gli1	3	chr10	127341886	127341887
40764	1695	0.510226	2.35119e-33	0.540023	0.764038	chr10:127310899-127311399	R3hdm2	1	chr10	127380910	127380911
40785	1695	0.549322	1.87044e-39	0.477955	0.764038	chr10:127509940-127510440	R3hdm2	1	chr10	127380910	127380911
40790	1695	0.524912	1.48959e-35	0.781205	0.764038	chr10:127516470-127516970	R3hdm2	2	chr10	127380910	127380911
40802	1695	0.558062	6.26194e-41	0.296532	0.764038	chr10:127553177-127553677	R3hdm2	1	chr10	127380910	127380911
40809	1695	0.61487	1.09656e-51	0.398773	0.764038	chr10:127582950-127583450	R3hdm2	1	chr10	127380910	127380911
40795	1697	0.588562	1.94772e-46	0.376907	0.409154	chr10:127525700-127526200	Ndufa4l2	5	chr10	127514939	127514940
40778	1698	0.63123	3.30161e-55	0.587524	0.816488	chr10:127379789-127380289	Shmt2	3	chr10	127522444	127522445
40778	1699	0.697815	5.24332e-72	0.587524	0.48449	chr10:127379789-127380289	Nxph4	3	chr10	127534559	127534560
40816	1699	0.58025	7.05857e-45	0.703497	0.48449	chr10:127653005-127653505	Nxph4	3	chr10	127534559	127534560
40821	1699	0.528771	3.77592e-36	0.301612	0.48449	chr10:127667621-127668121	Nxph4	3	chr10	127534559	127534560
40785	1700	0.699742	1.46175e-72	0.477955	0.442724	chr10:127509940-127510440	Lrp1	1	chr10	127621148	127621149
40802	1700	0.647635	5.8859e-59	0.296532	0.442724	chr10:127553177-127553677	Lrp1	1	chr10	127621148	127621149
40809	1700	0.568873	8.14711e-43	0.398773	0.442724	chr10:127582950-127583450	Lrp1	1	chr10	127621148	127621149
40821	1701	0.512838	9.7242e-34	0.301612	0.366357	chr10:127667621-127668121	Stat6	3	chr10	127642986	127642987
40821	1702	0.570032	5.06382e-43	0.301612	0.931464	chr10:127667621-127668121	Nab2	3	chr10	127666703	127666704
40839	1704	0.529651	2.75661e-36	0.305008	0.31409	chr10:127907193-127907693	Myo1a	6	chr10	127705256	127705257
40816	1706	0.569655	5.90934e-43	0.703497	0.42688	chr10:127653005-127653505	Zbtb39	3	chr10	127739538	127739539
40844	1710	0.536586	2.22423e-37	0.928414	0.952286	chr10:128035304-128035804	Prim1	2	chr10	128015215	128015216
40872	1710	0.664338	5.09185e-63	0.993014	0.952286	chr10:128194077-128194577	Prim1	2	chr10	128015215	128015216
40853	1711	0.747981	4.39728e-88	0.678354	0.951193	chr10:128090907-128091407	Naca	4	chr10	128035346	128035347
40863	1711	0.524887	1.50241e-35	0.657844	0.951193	chr10:128128049-128128549	Naca	4	chr10	128035346	128035347
40864	1711	0.664338	5.09173e-63	0.375983	0.951193	chr10:128133760-128134260	Naca	4	chr10	128035346	128035347
40884	1711	0.541969	3.02746e-38	0.709083	0.951193	chr10:128247280-128247780	Naca	6	chr10	128035346	128035347
40889	1711	0.544622	1.11787e-38	0.899428	0.951193	chr10:128262221-128262721	Naca	3	chr10	128035346	128035347
40866	1713	0.665923	2.03279e-63	0.824088	0.900443	chr10:128143812-128144312	Atp5b	7	chr10	128083307	128083308
40848	1714	0.5207	6.53297e-35	0.993387	0.839434	chr10:128058645-128059145	Baz2a	1	chr10	128091610	128091611
40843	1715	0.589367	1.3674e-46	0.597831	0.95957	chr10:128025161-128025661	Rbms2	3	chr10	128180297	128180298
40853	1715	0.541416	3.72311e-38	0.678354	0.95957	chr10:128090907-128091407	Rbms2	4	chr10	128180297	128180298
40863	1715	0.587845	2.66249e-46	0.657844	0.95957	chr10:128128049-128128549	Rbms2	4	chr10	128180297	128180298
40864	1715	0.521614	4.74565e-35	0.375983	0.95957	chr10:128133760-128134260	Rbms2	4	chr10	128180297	128180298
40889	1715	0.540597	5.04637e-38	0.899428	0.95957	chr10:128262221-128262721	Rbms2	3	chr10	128180297	128180298
[truncated: 19,712 more rows]
